# Supplementary material for: Systematic characterization of full-length RNA isoforms in human colorectal cancer at single-cell resolution
Source: Protein Cell. 2025 Jul 22;16(10):873–95. doi: 10.1093/procel/pwaf049 (PMC12578292; doi:10.1093/procel/pwaf049)
Supplement: pwaf049_suppl_Supplementary_Table_1 [file pwaf049_suppl_supplementary_table_1.xlsx]

## Sheet: Sheet1
Patient ID	Gender	Age	Primary Site	AJCC Stage	T Stage	Size (cm)	Type	Method used	Dataset	No. of sequenced cells from normal tissue (NT)	No.of sequenced cells from primary tumor (PT)	No. of qc cells of NT	No. of qc cells of PT
CRC01	Female	56	Right Colon	IIIB	3	3*2.5*2	Moderately differentiated adenocarcinoma	SCAN-seq	CRC	48	144	40	126
CRC02	Female	63	Sigmoid	IIA	3	5*3.5*0.8	Moderately differentiated adenocarcinoma	SCAN-seq	CRC	41	144	23	99
CRC03	Female	71	Descending colon	IIIA	2b	2*1.6*0.6	Moderately to poorly differentiated adenocarcinoma	SCAN-seq	CRC	40	87	22	70
CRC04	Female	47	Right Colon	IIIB	3	5.5*4*1.3	Moderately differentiated adenocarcinoma	SCAN-seq	CRC	48	144	23	78
CRC05	Male	57	Sigmoid	I	2b	2.5*2.5*0.7	Moderately differentiated adenocarcinoma	SCAN-seq	CRC	48	144	28	137
CRC07	Female	57	Sigmoid	IIA	3	4.5*4*1.5	Moderately differentiated adenocarcinoma	SCAN-seq	CRC	144	384	29	247
CRC08	Female	82	Sigmoid	IIA	3	4*2.5*1	Moderately differentiated adenocarcinoma	SCAN-seq	CRC	96	192	21	111
CRC09	Male	67	Rectum	IIA	3	6.5*4.5*1.3	Moderately differentiated adenocarcinoma	SCAN-seq	CRC	96	192	57	148
CRC10	Female	85	Sigmoid	IIIB	4	5*4*1	Moderately differentiated adenocarcinoma	SCAN-seq	CRC	96	96	58	84
HTCRC01	Male	72	Right Colon	III	4a	4.5*1.5*0.9	Moderately differentiated adenocarcinoma	SCAN-seq2	HTCRC	480	576	60	411
HTCRC04	Male	69	Rectum	IIB	4a	4.5*3*1.2	Neuroendocrine carcinoma	SCAN-seq2	HTCRC	384	672	213	526
HTCRC05	Female	72	Sigmoid	IIB	2	2*1.6*0.8	Moderately differentiated adenocarcinoma	SCAN-seq2	HTCRC	336	768	118	533
										5400		3262
