# Supplementary material for: Systematic characterization of full-length RNA isoforms in human colorectal cancer at single-cell resolution
Source: Protein Cell. 2025 Jul 22;16(10):873–95. doi: 10.1093/procel/pwaf049 (PMC12578292; doi:10.1093/procel/pwaf049)
Supplement: pwaf049_suppl_Supplementary_Table_2 [file pwaf049_suppl_supplementary_table_2.xlsx]

## Sheet: Sheet1
Cell Name	Method	Dataset	Library	Patient	Tissue	Position	Barcode	Gene Number	Transcript Number	Full-length cDNA Reads	Average Length of Full-length cDNA (bp)	Median Length of Full-length cDNA (bp)	MT_ratio	tSNE_1	tSNE_2	Cell Type 1	Cell Type 2
CRC01_L1_Barcode01	SCAN-seq	CRC	CRC01_L1	CRC01	NT	T1	Barcode01	4742	6984	482916	1826	2259	0.136058	-14.34	-17.7367	Normal epithelium	Stem/TA
CRC01_L1_Barcode02	SCAN-seq	CRC	CRC01_L1	CRC01	NT	T1	Barcode02	1926	2420	150053	1479	2167	0.168024	-8.2918	0.00255616	Normal epithelium	Immature Goblet
CRC01_L1_Barcode03	SCAN-seq	CRC	CRC01_L1	CRC01	NT	T1	Barcode03	2651	3556	457122	1898	2305	0.0814202	-35.2511	11.9766	Normal epithelium	Goblet
CRC01_L1_Barcode04	SCAN-seq	CRC	CRC01_L1	CRC01	NT	T1	Barcode04	1438	1910	142143	1559	2227	0.0515835	-35.3116	11.4776	Normal epithelium	Goblet
CRC01_L1_Barcode05	SCAN-seq	CRC	CRC01_L1	CRC01	NT	T1	Barcode05	558	739	26336	1700	2168	0.123305	-3.56418	5.14039	Cancer cells	Immature Goblet-like
CRC01_L1_Barcode08	SCAN-seq	CRC	CRC01_L1	CRC01	NT	T1	Barcode08	4663	7366	2287616	2291	2443	0.068732	-14.5745	-18.6014	Normal epithelium	Stem/TA
CRC01_L1_Barcode09	SCAN-seq	CRC	CRC01_L1	CRC01	NT	T1	Barcode09	593	757	7610	1267	228	0.442238	-12.2567	-3.1475	Normal epithelium	Stem/TA
CRC01_L1_Barcode10	SCAN-seq	CRC	CRC01_L1	CRC01	NT	T1	Barcode10	5225	8154	1644362	1948	2112	0.0829956	-14.4767	-18.2526	Normal epithelium	Stem/TA
CRC01_L1_Barcode11	SCAN-seq	CRC	CRC01_L1	CRC01	NT	T1	Barcode11	544	714	49939	1904	2548	0.116186	-2.80229	5.61091	Cancer cells	Goblet-like
CRC01_L1_Barcode12	SCAN-seq	CRC	CRC01_L1	CRC01	NT	T1	Barcode12	581	773	18009	1861	2567	0.0825387	-35.9079	6.57351	Normal epithelium	Goblet
CRC01_L1_Barcode14	SCAN-seq	CRC	CRC01_L1	CRC01	NT	T1	Barcode14	866	1097	68124	1630	2207	0.116951	-36.6387	10.4631	Normal epithelium	Goblet
CRC01_L1_Barcode15	SCAN-seq	CRC	CRC01_L1	CRC01	NT	T1	Barcode15	763	933	21830	1037	330	0.0360508	-36.1254	10.3902	Normal epithelium	Goblet
CRC01_L1_Barcode16	SCAN-seq	CRC	CRC01_L1	CRC01	NT	T1	Barcode16	2170	3180	707871	2064	2311	0.120565	-39.4848	-1.61995	Normal epithelium	Enterocyte
CRC01_L1_Barcode17	SCAN-seq	CRC	CRC01_L1	CRC01	NT	T1	Barcode17	2466	3566	249834	1790	2093	0.0913713	-16.2562	-13.5856	Normal epithelium	Stem/TA
CRC01_L1_Barcode18	SCAN-seq	CRC	CRC01_L1	CRC01	NT	T1	Barcode18	1243	1616	265378	1924	2189	0.0454314	-36.2649	10.9604	Normal epithelium	Goblet
CRC01_L1_Barcode19	SCAN-seq	CRC	CRC01_L1	CRC01	NT	T1	Barcode19	1262	1775	288781	1999	2239	0.0608169	-35.5351	11.4314	Normal epithelium	Goblet
CRC01_L1_Barcode20	SCAN-seq	CRC	CRC01_L1	CRC01	NT	T1	Barcode20	1575	2039	201250	1910	2178	0.263853	-21.8515	10.1328	Normal epithelium	Immature Goblet
CRC01_L1_Barcode21	SCAN-seq	CRC	CRC01_L1	CRC01	NT	T1	Barcode21	2613	3581	366418	1749	1998	0.500287	-14.1967	-5.05879	Normal epithelium	Stem/TA
CRC01_L1_Barcode22	SCAN-seq	CRC	CRC01_L1	CRC01	NT	T1	Barcode22	938	1197	30401	1885	2177	0.135813	-12.1124	-1.04421	Normal epithelium	Stem/TA
CRC01_L1_Barcode23	SCAN-seq	CRC	CRC01_L1	CRC01	NT	T1	Barcode23	787	1016	18928	1784	2307	0.244369	-35.9165	10.3243	Normal epithelium	Goblet
CRC01_L1_Barcode26	SCAN-seq	CRC	CRC01_L1	CRC01	NT	T1	Barcode26	1089	1398	142335	1787	2085	0.0233425	-35.9152	11.2653	Normal epithelium	Goblet
CRC01_L1_Barcode27	SCAN-seq	CRC	CRC01_L1	CRC01	NT	T1	Barcode27	904	1263	105129	1850	2032	0.225301	-36.4664	-1.04326	Normal epithelium	Enterocyte
CRC01_L1_Barcode28	SCAN-seq	CRC	CRC01_L1	CRC01	NT	T1	Barcode28	1485	2020	164707	1833	2144	0.16154	-34.9625	11.1102	Normal epithelium	Goblet
CRC01_L1_Barcode29	SCAN-seq	CRC	CRC01_L1	CRC01	NT	T1	Barcode29	1571	2109	232541	1872	2136	0.155087	-35.4932	11.0559	Normal epithelium	Goblet
CRC01_L1_Barcode30	SCAN-seq	CRC	CRC01_L1	CRC01	NT	T1	Barcode30	4459	6779	1188597	1961	2120	0.132839	-14.4809	-18.2765	Normal epithelium	Stem/TA
CRC01_L1_Barcode31	SCAN-seq	CRC	CRC01_L1	CRC01	NT	T1	Barcode31	700	911	21011	1485	2228	0.0957051	-7.00718	0.696793	Cancer cells	Immature Goblet-like
CRC01_L1_Barcode32	SCAN-seq	CRC	CRC01_L1	CRC01	NT	T1	Barcode32	2289	2899	339399	1868	2181	0.125223	-34.9372	11.5512	Normal epithelium	Goblet
CRC01_L1_Barcode33	SCAN-seq	CRC	CRC01_L1	CRC01	NT	T1	Barcode33	4810	7339	1147709	1875	2107	0.112723	-14.4029	-17.3868	Normal epithelium	Stem/TA
CRC01_L1_Barcode34	SCAN-seq	CRC	CRC01_L1	CRC01	NT	T1	Barcode34	1631	2094	137958	1733	2266	0.206833	-8.93138	-1.22987	Normal epithelium	Stem/TA
CRC01_L1_Barcode36	SCAN-seq	CRC	CRC01_L1	CRC01	NT	T1	Barcode36	2647	3854	486861	1970	2206	0.174091	-39.2764	-1.82327	Normal epithelium	Enterocyte
CRC01_L1_Barcode37	SCAN-seq	CRC	CRC01_L1	CRC01	NT	T1	Barcode37	1085	1445	152312	1831	2137	0.0997807	-39.3323	-0.109619	Normal epithelium	Enterocyte
CRC01_L1_Barcode39	SCAN-seq	CRC	CRC01_L1	CRC01	NT	T1	Barcode39	586	728	29211	1574	2052	0.399357	-3.46792	5.37729	Cancer cells	Goblet-like
CRC01_L1_Barcode40	SCAN-seq	CRC	CRC01_L1	CRC01	NT	T1	Barcode40	959	1272	93260	1863	2225	0.102336	-3.95128	5.07137	Cancer cells	Goblet-like
CRC01_L1_Barcode41	SCAN-seq	CRC	CRC01_L1	CRC01	NT	T1	Barcode41	1463	1932	248899	1955	2260	0.27019	-8.75052	-0.610199	Normal epithelium	Stem/TA
CRC01_L1_Barcode42	SCAN-seq	CRC	CRC01_L1	CRC01	NT	T1	Barcode42	2938	4271	574493	1968	2110	0.0934052	-21.4768	-12.7564	Normal epithelium	Stem/TA
CRC01_L1_Barcode43	SCAN-seq	CRC	CRC01_L1	CRC01	NT	T1	Barcode43	2563	3349	380687	1899	2162	0.347102	-5.56814	-0.333106	Normal epithelium	Stem/TA
CRC01_L1_Barcode44	SCAN-seq	CRC	CRC01_L1	CRC01	NT	T1	Barcode44	1917	2650	279304	1804	2186	0.37739	-8.95974	-0.735564	Normal epithelium	Stem/TA
CRC01_L1_Barcode45	SCAN-seq	CRC	CRC01_L1	CRC01	NT	T1	Barcode45	1379	1781	207471	1759	2056	0.277675	-17.6815	8.99051	Normal epithelium	Immature Goblet
CRC01_L1_Barcode47	SCAN-seq	CRC	CRC01_L1	CRC01	NT	T1	Barcode47	1758	2315	230143	1631	2155	0.489778	-36.3408	10.6423	Normal epithelium	Goblet
CRC01_L1_Barcode48	SCAN-seq	CRC	CRC01_L1	CRC01	NT	T1	Barcode48	1597	2147	153844	1654	2095	0.236071	-23.1746	9.82424	Normal epithelium	Immature Goblet
CRC01_L2_Barcode01	SCAN-seq	CRC	CRC01_L2	CRC01	PT	T1	Barcode01	2622	3405	72534	1305	2528	0.586673	0.519366	-1.25836	Cancer cells	Immature Goblet-like
CRC01_L2_Barcode02	SCAN-seq	CRC	CRC01_L2	CRC01	PT	T1	Barcode02	4131	6082	262220	1892	2252	0.0652237	30.6331	-17.4897	Cancer cells	Stem/TA-like
CRC01_L2_Barcode03	SCAN-seq	CRC	CRC01_L2	CRC01	PT	T1	Barcode03	820	1050	15167	1509	2547	0.354028	-0.742252	4.41365	Cancer cells	Immature Goblet-like
CRC01_L2_Barcode04	SCAN-seq	CRC	CRC01_L2	CRC01	PT	T1	Barcode04	4613	7033	393927	2100	2364	0.0960711	31.8248	-19.9876	Cancer cells	Stem/TA-like
CRC01_L2_Barcode05	SCAN-seq	CRC	CRC01_L2	CRC01	PT	T1	Barcode05	5718	8986	630053	1972	2310	0.0822069	32.3056	-20.5743	Cancer cells	Stem/TA-like
CRC01_L2_Barcode06	SCAN-seq	CRC	CRC01_L2	CRC01	PT	T1	Barcode06	2994	4211	106815	1477	2133	0.191682	17.3996	0.527761	Cancer cells	Stem/TA-like
CRC01_L2_Barcode07	SCAN-seq	CRC	CRC01_L2	CRC01	PT	T1	Barcode07	6468	10410	873046	2029	2305	0.0517427	32.374	-21.3945	Cancer cells	Stem/TA-like
CRC01_L2_Barcode08	SCAN-seq	CRC	CRC01_L2	CRC01	PT	T1	Barcode08	5471	8889	702442	2140	2368	0.046218	32.9859	-20.352	Cancer cells	Stem/TA-like
CRC01_L2_Barcode09	SCAN-seq	CRC	CRC01_L2	CRC01	PT	T1	Barcode09	4116	6288	220466	1844	2235	0.130647	30.8976	-18.799	Cancer cells	Stem/TA-like
CRC01_L2_Barcode10	SCAN-seq	CRC	CRC01_L2	CRC01	PT	T1	Barcode10	765	981	8786	1199	2722	0.148219	8.38049	13.3149	Cancer cells	Stem/TA-like
CRC01_L2_Barcode11	SCAN-seq	CRC	CRC01_L2	CRC01	PT	T1	Barcode11	5761	8600	520716	1894	2332	0.0755549	29.9723	-18.4916	Cancer cells	Stem/TA-like
CRC01_L2_Barcode12	SCAN-seq	CRC	CRC01_L2	CRC01	PT	T1	Barcode12	2281	3111	46300	1745	2312	0.211097	15.8926	-1.05348	Cancer cells	Stem/TA-like
CRC01_L2_Barcode13	SCAN-seq	CRC	CRC01_L2	CRC01	PT	T1	Barcode13	6512	9898	585872	1807	2304	0.0608476	29.7957	-19.6517	Cancer cells	Stem/TA-like
CRC01_L2_Barcode14	SCAN-seq	CRC	CRC01_L2	CRC01	PT	T1	Barcode14	6264	10263	806522	2075	2364	0.0515078	30.7173	-23.5652	Cancer cells	Stem/TA-like
CRC01_L2_Barcode15	SCAN-seq	CRC	CRC01_L2	CRC01	PT	T1	Barcode15	4721	7334	445321	2141	2393	0.0574806	31.7335	-20.1924	Cancer cells	Stem/TA-like
CRC01_L2_Barcode16	SCAN-seq	CRC	CRC01_L2	CRC01	PT	T1	Barcode16	4329	6717	582426	2171	2395	0.0518372	32.6084	-16.5278	Cancer cells	Stem/TA-like
CRC01_L2_Barcode17	SCAN-seq	CRC	CRC01_L2	CRC01	PT	T1	Barcode17	2495	3072	30174	720	415	0.0612572	1.3095	-1.5547	Cancer cells	Stem/TA-like
CRC01_L2_Barcode18	SCAN-seq	CRC	CRC01_L2	CRC01	PT	T1	Barcode18	5922	9445	711757	1989	2267	0.0568443	30.3138	-22.3209	Cancer cells	Stem/TA-like
CRC01_L2_Barcode19	SCAN-seq	CRC	CRC01_L2	CRC01	PT	T1	Barcode19	4509	6993	569649	2232	2437	0.060643	32.0738	-20.1091	Cancer cells	Stem/TA-like
CRC01_L2_Barcode20	SCAN-seq	CRC	CRC01_L2	CRC01	PT	T1	Barcode20	4023	6413	386449	2159	2381	0.0430465	32.6144	-17.8305	Cancer cells	Stem/TA-like
CRC01_L2_Barcode23	SCAN-seq	CRC	CRC01_L2	CRC01	PT	T1	Barcode23	5894	9382	275766	1765	2184	0.0944895	29.654	-22.9667	Cancer cells	Stem/TA-like
CRC01_L2_Barcode24	SCAN-seq	CRC	CRC01_L2	CRC01	PT	T1	Barcode24	5813	9171	482833	2036	2364	0.0848558	31.3095	-20.7032	Cancer cells	Stem/TA-like
CRC01_L2_Barcode25	SCAN-seq	CRC	CRC01_L2	CRC01	PT	T1	Barcode25	4615	7181	413655	2097	2350	0.0447563	32.6825	-17.1306	Cancer cells	Stem/TA-like
CRC01_L2_Barcode27	SCAN-seq	CRC	CRC01_L2	CRC01	PT	T1	Barcode27	5309	8161	405469	1989	2318	0.0831052	31.1991	-19.9463	Cancer cells	Stem/TA-like
CRC01_L2_Barcode29	SCAN-seq	CRC	CRC01_L2	CRC01	PT	T1	Barcode29	4211	6344	398132	2128	2358	0.043005	32.7075	-17.4743	Cancer cells	Stem/TA-like
CRC01_L2_Barcode30	SCAN-seq	CRC	CRC01_L2	CRC01	PT	T1	Barcode30	6195	9803	622215	1941	2286	0.0682998	32.3742	-21.3326	Cancer cells	Stem/TA-like
CRC01_L2_Barcode31	SCAN-seq	CRC	CRC01_L2	CRC01	PT	T1	Barcode31	2979	3926	27284	972	415	0.171645	17.5137	0.660648	Cancer cells	Stem/TA-like
CRC01_L2_Barcode32	SCAN-seq	CRC	CRC01_L2	CRC01	PT	T1	Barcode32	4335	6600	282416	1986	2262	0.0769072	31.0395	-17.4135	Cancer cells	Stem/TA-like
CRC01_L2_Barcode33	SCAN-seq	CRC	CRC01_L2	CRC01	PT	T1	Barcode33	5269	8258	490118	2106	2359	0.053862	31.7267	-21.1885	Cancer cells	Stem/TA-like
CRC01_L2_Barcode34	SCAN-seq	CRC	CRC01_L2	CRC01	PT	T1	Barcode34	1778	2400	31967	1127	414	0.190549	21.1966	19.2592	Cancer cells	Stem/TA-like
CRC01_L2_Barcode35	SCAN-seq	CRC	CRC01_L2	CRC01	PT	T1	Barcode35	5672	8499	507151	1984	2339	0.0575523	30.7615	-19.4675	Cancer cells	Stem/TA-like
CRC01_L2_Barcode36	SCAN-seq	CRC	CRC01_L2	CRC01	PT	T1	Barcode36	5359	8434	512147	2151	2395	0.0802976	32.1907	-20.0664	Cancer cells	Stem/TA-like
CRC01_L2_Barcode37	SCAN-seq	CRC	CRC01_L2	CRC01	PT	T1	Barcode37	5936	9586	700558	2066	2298	0.045603	30.7906	-22.5356	Cancer cells	Stem/TA-like
CRC01_L2_Barcode38	SCAN-seq	CRC	CRC01_L2	CRC01	PT	T1	Barcode38	4888	7525	398531	2064	2358	0.0461396	30.051	-22.037	Cancer cells	Stem/TA-like
CRC01_L2_Barcode40	SCAN-seq	CRC	CRC01_L2	CRC01	PT	T1	Barcode40	6331	10258	671099	2028	2280	0.0643565	30.4391	-23.6141	Cancer cells	Stem/TA-like
CRC01_L2_Barcode41	SCAN-seq	CRC	CRC01_L2	CRC01	PT	T1	Barcode41	5615	8551	507662	2026	2333	0.0598181	31.455	-20.7666	Cancer cells	Stem/TA-like
CRC01_L2_Barcode42	SCAN-seq	CRC	CRC01_L2	CRC01	PT	T1	Barcode42	5311	8442	484257	2019	2306	0.0884569	29.9121	-23.209	Cancer cells	Stem/TA-like
CRC01_L2_Barcode44	SCAN-seq	CRC	CRC01_L2	CRC01	PT	T1	Barcode44	2702	3352	19358	778	458	0.139328	17.584	0.744272	Cancer cells	Stem/TA-like
CRC01_L2_Barcode45	SCAN-seq	CRC	CRC01_L2	CRC01	PT	T1	Barcode45	6036	9247	918109	2327	2576	0.035529	31.8275	-21.1068	Cancer cells	Stem/TA-like
CRC01_L2_Barcode46	SCAN-seq	CRC	CRC01_L2	CRC01	PT	T1	Barcode46	4687	6997	315533	1872	2283	0.0833602	32.6649	-16.0392	Cancer cells	Stem/TA-like
CRC01_L2_Barcode47	SCAN-seq	CRC	CRC01_L2	CRC01	PT	T1	Barcode47	4746	6980	263432	1853	2326	0.120329	29.8366	-17.3519	Cancer cells	Stem/TA-like
CRC01_L2_Barcode48	SCAN-seq	CRC	CRC01_L2	CRC01	PT	T1	Barcode48	5908	9053	447826	1956	2281	0.0454794	29.8112	-23.0365	Cancer cells	Stem/TA-like
CRC01_L3_Barcode01	SCAN-seq	CRC	CRC01_L3	CRC01	PT	T2	Barcode01	5322	7976	168785	2106	2326	0.0402605	32.5907	-21.2324	Cancer cells	Stem/TA-like
CRC01_L3_Barcode02	SCAN-seq	CRC	CRC01_L3	CRC01	PT	T2	Barcode02	4964	7471	262031	2220	2348	0.0694437	32.4847	-19.5319	Cancer cells	Stem/TA-like
CRC01_L3_Barcode03	SCAN-seq	CRC	CRC01_L3	CRC01	PT	T2	Barcode03	7396	11820	542421	2178	2332	0.0358731	31.9632	-21.9605	Cancer cells	Stem/TA-like
CRC01_L3_Barcode04	SCAN-seq	CRC	CRC01_L3	CRC01	PT	T2	Barcode04	5252	8150	319724	2256	2376	0.0200621	32.9294	-18.4655	Cancer cells	Stem/TA-like
CRC01_L3_Barcode05	SCAN-seq	CRC	CRC01_L3	CRC01	PT	T2	Barcode05	4530	6723	171251	2182	2307	0.0520157	30.1354	-21.7503	Cancer cells	Stem/TA-like
CRC01_L3_Barcode06	SCAN-seq	CRC	CRC01_L3	CRC01	PT	T2	Barcode06	6622	11018	774737	2373	2470	0.0179337	30.61	-23.5669	Cancer cells	Stem/TA-like
CRC01_L3_Barcode07	SCAN-seq	CRC	CRC01_L3	CRC01	PT	T2	Barcode07	6637	10748	732605	2393	2472	0.012341	31.1248	-23.3248	Cancer cells	Stem/TA-like
CRC01_L3_Barcode08	SCAN-seq	CRC	CRC01_L3	CRC01	PT	T2	Barcode08	3333	5022	178657	2321	2418	0.0355716	31.8099	-15.957	Cancer cells	Stem/TA-like
CRC01_L3_Barcode09	SCAN-seq	CRC	CRC01_L3	CRC01	PT	T2	Barcode09	2125	2711	23288	1638	2152	0.428345	-4.15982	-0.77661	Cancer cells	Stem/TA-like
CRC01_L3_Barcode10	SCAN-seq	CRC	CRC01_L3	CRC01	PT	T2	Barcode10	577	812	6361	1863	2081	0.211894	8.23497	12.6335	Cancer cells	Stem/TA-like
CRC01_L3_Barcode11	SCAN-seq	CRC	CRC01_L3	CRC01	PT	T2	Barcode11	4415	6697	173185	2120	2266	0.0593712	31.3032	-19.3945	Cancer cells	Stem/TA-like
CRC01_L3_Barcode12	SCAN-seq	CRC	CRC01_L3	CRC01	PT	T2	Barcode12	3291	4687	62871	2134	2307	0.0361823	31.1349	-16.1466	Cancer cells	Stem/TA-like
CRC01_L3_Barcode13	SCAN-seq	CRC	CRC01_L3	CRC01	PT	T2	Barcode13	597	770	7577	1737	2384	0.206808	0.447411	4.62177	Cancer cells	Immature Goblet-like
CRC01_L3_Barcode14	SCAN-seq	CRC	CRC01_L3	CRC01	PT	T2	Barcode14	4747	7299	199711	2147	2282	0.0313333	31.1188	-20.7906	Cancer cells	Stem/TA-like
CRC01_L3_Barcode15	SCAN-seq	CRC	CRC01_L3	CRC01	PT	T2	Barcode15	4734	7269	230220	2199	2313	0.025458	32.6624	-17.7777	Cancer cells	Stem/TA-like
CRC01_L3_Barcode16	SCAN-seq	CRC	CRC01_L3	CRC01	PT	T2	Barcode16	4226	6406	101460	1962	2127	0.0429677	30.3441	-21.0454	Cancer cells	Stem/TA-like
CRC01_L3_Barcode22	SCAN-seq	CRC	CRC01_L3	CRC01	PT	T2	Barcode22	2529	3627	20645	1799	2018	0.0769855	30.0178	-17.9694	Cancer cells	Stem/TA-like
CRC01_L3_Barcode23	SCAN-seq	CRC	CRC01_L3	CRC01	PT	T2	Barcode23	4353	6488	73294	2089	2288	0.0572863	30.902	-20.8178	Cancer cells	Stem/TA-like
CRC01_L3_Barcode24	SCAN-seq	CRC	CRC01_L3	CRC01	PT	T2	Barcode24	830	1140	3467	686	526	0.290258	14.551	19.3471	Cancer cells	Stem/TA-like
CRC01_L3_Barcode25	SCAN-seq	CRC	CRC01_L3	CRC01	PT	T2	Barcode25	5080	7421	77268	1628	2102	0.0486842	28.9313	-23.1269	Cancer cells	Stem/TA-like
CRC01_L3_Barcode26	SCAN-seq	CRC	CRC01_L3	CRC01	PT	T2	Barcode26	3871	5735	121056	2147	2262	0.0372468	31.2366	-18.978	Cancer cells	Stem/TA-like
CRC01_L3_Barcode27	SCAN-seq	CRC	CRC01_L3	CRC01	PT	T2	Barcode27	4540	6805	175667	2162	2276	0.0431275	31.7559	-19.6273	Cancer cells	Stem/TA-like
CRC01_L3_Barcode28	SCAN-seq	CRC	CRC01_L3	CRC01	PT	T2	Barcode28	4206	6316	138634	2157	2280	0.0507886	31.9621	-19.1434	Cancer cells	Stem/TA-like
CRC01_L3_Barcode29	SCAN-seq	CRC	CRC01_L3	CRC01	PT	T2	Barcode29	4427	6762	200127	2295	2374	0.0435134	32.4957	-19.9062	Cancer cells	Stem/TA-like
CRC01_L3_Barcode30	SCAN-seq	CRC	CRC01_L3	CRC01	PT	T2	Barcode30	5255	8151	232318	2163	2290	0.0375498	32.3619	-21.0732	Cancer cells	Stem/TA-like
CRC01_L3_Barcode31	SCAN-seq	CRC	CRC01_L3	CRC01	PT	T2	Barcode31	691	917	8165	1801	2342	0.0927891	-6.42047	0.504692	Cancer cells	Immature Goblet-like
CRC01_L3_Barcode32	SCAN-seq	CRC	CRC01_L3	CRC01	PT	T2	Barcode32	2557	3758	72936	2112	2225	0.0299951	32.0366	-15.925	Cancer cells	Stem/TA-like
CRC01_L3_Barcode33	SCAN-seq	CRC	CRC01_L3	CRC01	PT	T2	Barcode33	5258	8165	298015	2300	2402	0.022425	30.2787	-22.6849	Cancer cells	Stem/TA-like
CRC01_L3_Barcode34	SCAN-seq	CRC	CRC01_L3	CRC01	PT	T2	Barcode34	6128	9830	479559	2297	2374	0.0306844	30.4768	-23.5157	Cancer cells	Stem/TA-like
CRC01_L3_Barcode35	SCAN-seq	CRC	CRC01_L3	CRC01	PT	T2	Barcode35	5929	9556	505064	2312	2394	0.019403	31.6262	-22.3953	Cancer cells	Stem/TA-like
CRC01_L3_Barcode36	SCAN-seq	CRC	CRC01_L3	CRC01	PT	T2	Barcode36	4130	6095	165332	2276	2365	0.0421317	30.5856	-19.9659	Cancer cells	Stem/TA-like
CRC01_L3_Barcode37	SCAN-seq	CRC	CRC01_L3	CRC01	PT	T2	Barcode37	4114	6212	161619	2232	2335	0.0408092	30.8746	-19.0281	Cancer cells	Stem/TA-like
CRC01_L3_Barcode38	SCAN-seq	CRC	CRC01_L3	CRC01	PT	T2	Barcode38	4858	7485	142270	2063	2220	0.0443784	32.8018	-20.176	Cancer cells	Stem/TA-like
CRC01_L3_Barcode39	SCAN-seq	CRC	CRC01_L3	CRC01	PT	T2	Barcode39	5500	8684	289514	2202	2321	0.0478501	32.8875	-20.5178	Cancer cells	Stem/TA-like
CRC01_L3_Barcode40	SCAN-seq	CRC	CRC01_L3	CRC01	PT	T2	Barcode40	506	639	9315	1891	2264	0.237481	6.75382	16.669	Cancer cells	Immature Goblet-like
CRC01_L3_Barcode41	SCAN-seq	CRC	CRC01_L3	CRC01	PT	T2	Barcode41	4092	6336	184543	2240	2342	0.0268965	32.9261	-17.3033	Cancer cells	Stem/TA-like
CRC01_L3_Barcode42	SCAN-seq	CRC	CRC01_L3	CRC01	PT	T2	Barcode42	3664	5435	127441	2197	2310	0.0429653	30.9264	-18.3089	Cancer cells	Stem/TA-like
CRC01_L3_Barcode43	SCAN-seq	CRC	CRC01_L3	CRC01	PT	T2	Barcode43	3438	5086	115920	2207	2315	0.0511937	31.9996	-16.1469	Cancer cells	Stem/TA-like
CRC01_L3_Barcode46	SCAN-seq	CRC	CRC01_L3	CRC01	PT	T2	Barcode46	4173	6295	119284	2159	2292	0.0330835	31.307	-19.5837	Cancer cells	Stem/TA-like
CRC01_L3_Barcode47	SCAN-seq	CRC	CRC01_L3	CRC01	PT	T2	Barcode47	4287	6296	129832	2120	2280	0.0301767	31.5165	-19.3168	Cancer cells	Stem/TA-like
CRC01_L3_Barcode48	SCAN-seq	CRC	CRC01_L3	CRC01	PT	T2	Barcode48	3597	5363	110680	2158	2286	0.0408924	32.047	-16.6998	Cancer cells	Stem/TA-like
CRC01_L4_Barcode03	SCAN-seq	CRC	CRC01_L4	CRC01	PT	T1	Barcode03	5112	7790	193073	1602	2083	0.132379	29.9952	-17.9346	Cancer cells	Stem/TA-like
CRC01_L4_Barcode04	SCAN-seq	CRC	CRC01_L4	CRC01	PT	T1	Barcode04	1456	1954	20019	990	344	0.197703	-0.390101	3.46663	Cancer cells	Stem/TA-like
CRC01_L4_Barcode05	SCAN-seq	CRC	CRC01_L4	CRC01	PT	T1	Barcode05	4718	7141	189208	1599	2093	0.0723109	31.4601	-15.4511	Cancer cells	Stem/TA-like
CRC01_L4_Barcode06	SCAN-seq	CRC	CRC01_L4	CRC01	PT	T1	Barcode06	2750	4034	97796	1409	2103	0.244113	11.6558	-0.422986	Cancer cells	Stem/TA-like
CRC01_L4_Barcode07	SCAN-seq	CRC	CRC01_L4	CRC01	PT	T1	Barcode07	6109	9471	305543	1436	1998	0.125654	28.4131	-23.2438	Cancer cells	Stem/TA-like
CRC01_L4_Barcode08	SCAN-seq	CRC	CRC01_L4	CRC01	PT	T1	Barcode08	7125	11158	442699	1545	2108	0.118315	31.6016	-17.8597	Cancer cells	Stem/TA-like
CRC01_L4_Barcode10	SCAN-seq	CRC	CRC01_L4	CRC01	PT	T1	Barcode10	5677	8360	242670	1481	213	0.157208	27.9407	-17.6605	Cancer cells	Stem/TA-like
CRC01_L4_Barcode12	SCAN-seq	CRC	CRC01_L4	CRC01	PT	T1	Barcode12	1555	1832	7872	689	2956	0.288059	9.26954	-1.48431	Cancer cells	Stem/TA-like
CRC01_L4_Barcode13	SCAN-seq	CRC	CRC01_L4	CRC01	PT	T1	Barcode13	5977	7871	140574	684	372	0.181024	11.3736	-5.47771	Cancer cells	Stem/TA-like
CRC01_L4_Barcode14	SCAN-seq	CRC	CRC01_L4	CRC01	PT	T1	Barcode14	3420	4404	64004	1143	2365	0.383317	1.84683	-1.60708	Cancer cells	Stem/TA-like
CRC01_L4_Barcode15	SCAN-seq	CRC	CRC01_L4	CRC01	PT	T1	Barcode15	3408	4953	108763	1606	2082	0.158485	29.5626	-16.2246	Cancer cells	Stem/TA-like
CRC01_L4_Barcode16	SCAN-seq	CRC	CRC01_L4	CRC01	PT	T1	Barcode16	4292	6560	166864	1567	2118	0.161903	29.275	-16.501	Cancer cells	Stem/TA-like
CRC01_L4_Barcode17	SCAN-seq	CRC	CRC01_L4	CRC01	PT	T1	Barcode17	4322	6536	100918	1533	2039	0.110989	28.2302	-17.7397	Cancer cells	Stem/TA-like
CRC01_L4_Barcode18	SCAN-seq	CRC	CRC01_L4	CRC01	PT	T1	Barcode18	4670	7104	172907	1582	2067	0.0864557	32.6628	-15.4921	Cancer cells	Stem/TA-like
CRC01_L4_Barcode19	SCAN-seq	CRC	CRC01_L4	CRC01	PT	T1	Barcode19	5625	8909	265667	1588	2040	0.0899991	32.7252	-16.8451	Cancer cells	Stem/TA-like
CRC01_L4_Barcode20	SCAN-seq	CRC	CRC01_L4	CRC01	PT	T1	Barcode20	4311	6383	119114	1583	2088	0.158519	29.3953	-16.7897	Cancer cells	Stem/TA-like
CRC01_L4_Barcode21	SCAN-seq	CRC	CRC01_L4	CRC01	PT	T1	Barcode21	5729	8927	210505	1526	2067	0.130355	32.6011	-16.7469	Cancer cells	Stem/TA-like
CRC01_L4_Barcode22	SCAN-seq	CRC	CRC01_L4	CRC01	PT	T1	Barcode22	4511	6584	34043	1341	2111	0.185446	24.7985	-14.0274	Cancer cells	Stem/TA-like
CRC01_L4_Barcode23	SCAN-seq	CRC	CRC01_L4	CRC01	PT	T1	Barcode23	2817	3509	23365	1198	2206	0.576669	1.78626	-1.55592	Cancer cells	Stem/TA-like
CRC01_L4_Barcode24	SCAN-seq	CRC	CRC01_L4	CRC01	PT	T1	Barcode24	5829	8862	261668	1439	2159	0.155107	32.5747	-16.4487	Cancer cells	Stem/TA-like
CRC01_L4_Barcode25	SCAN-seq	CRC	CRC01_L4	CRC01	PT	T2	Barcode25	3886	5046	49972	904	341	0.416669	1.5536	-1.58037	Cancer cells	Stem/TA-like
CRC01_L4_Barcode26	SCAN-seq	CRC	CRC01_L4	CRC01	PT	T2	Barcode26	5034	7165	152414	1314	212	0.309768	14.2513	-6.45604	Cancer cells	Stem/TA-like
CRC01_L4_Barcode27	SCAN-seq	CRC	CRC01_L4	CRC01	PT	T2	Barcode27	5288	7983	185212	1527	2037	0.149274	29.3569	-18.5422	Cancer cells	Stem/TA-like
CRC01_L4_Barcode28	SCAN-seq	CRC	CRC01_L4	CRC01	PT	T2	Barcode28	4093	5849	63969	1383	2061	0.1966	31.6272	-15.21	Cancer cells	Stem/TA-like
CRC01_L4_Barcode29	SCAN-seq	CRC	CRC01_L4	CRC01	PT	T2	Barcode29	5103	7199	145323	1317	2176	0.201155	29.1395	-16.6308	Cancer cells	Stem/TA-like
CRC01_L4_Barcode31	SCAN-seq	CRC	CRC01_L4	CRC01	PT	T2	Barcode31	5383	8380	250404	1665	2124	0.080084	32.5798	-16.2187	Cancer cells	Stem/TA-like
CRC01_L4_Barcode32	SCAN-seq	CRC	CRC01_L4	CRC01	PT	T2	Barcode32	4337	6455	154487	1612	2080	0.160059	29.4356	-16.7848	Cancer cells	Stem/TA-like
CRC01_L4_Barcode33	SCAN-seq	CRC	CRC01_L4	CRC01	PT	T2	Barcode33	4687	6895	140127	1354	2167	0.213348	28.3492	-16.1896	Cancer cells	Stem/TA-like
CRC01_L4_Barcode34	SCAN-seq	CRC	CRC01_L4	CRC01	PT	T2	Barcode34	4570	6738	154458	1566	2119	0.127502	29.1996	-16.4108	Cancer cells	Stem/TA-like
CRC01_L4_Barcode35	SCAN-seq	CRC	CRC01_L4	CRC01	PT	T2	Barcode35	5958	9080	254598	1489	2037	0.109513	28.8759	-23.0956	Cancer cells	Stem/TA-like
CRC01_L4_Barcode36	SCAN-seq	CRC	CRC01_L4	CRC01	PT	T2	Barcode36	5745	8474	190178	1389	2113	0.189792	29.5182	-17.1645	Cancer cells	Stem/TA-like
CRC01_L4_Barcode37	SCAN-seq	CRC	CRC01_L4	CRC01	PT	T2	Barcode37	2711	3272	32626	615	305	0.196341	1.24019	-1.49063	Cancer cells	Stem/TA-like
CRC01_L4_Barcode38	SCAN-seq	CRC	CRC01_L4	CRC01	PT	T2	Barcode38	5613	8572	166857	1562	2122	0.132428	29.7511	-18.7149	Cancer cells	Stem/TA-like
CRC01_L4_Barcode39	SCAN-seq	CRC	CRC01_L4	CRC01	PT	T2	Barcode39	4627	6880	172841	1597	2091	0.134992	29.5756	-16.8241	Cancer cells	Stem/TA-like
CRC01_L4_Barcode40	SCAN-seq	CRC	CRC01_L4	CRC01	PT	T2	Barcode40	5351	7963	207504	1492	2082	0.214674	28.7476	-17.4817	Cancer cells	Stem/TA-like
CRC01_L4_Barcode41	SCAN-seq	CRC	CRC01_L4	CRC01	PT	T2	Barcode41	5723	8817	209474	1632	2144	0.162776	29.6332	-19.2767	Cancer cells	Stem/TA-like
CRC01_L4_Barcode42	SCAN-seq	CRC	CRC01_L4	CRC01	PT	T2	Barcode42	4880	7358	192664	1757	2177	0.122122	30.1083	-18.186	Cancer cells	Stem/TA-like
CRC01_L4_Barcode43	SCAN-seq	CRC	CRC01_L4	CRC01	PT	T2	Barcode43	2330	2954	19628	730	367	0.563899	9.47401	3.49375	Cancer cells	Stem/TA-like
CRC01_L4_Barcode44	SCAN-seq	CRC	CRC01_L4	CRC01	PT	T2	Barcode44	5640	8643	216076	1538	2103	0.159353	29.1767	-18.4657	Cancer cells	Stem/TA-like
CRC01_L4_Barcode45	SCAN-seq	CRC	CRC01_L4	CRC01	PT	T2	Barcode45	4285	6327	131051	1587	2089	0.151211	30.0376	-17.1564	Cancer cells	Stem/TA-like
CRC01_L4_Barcode46	SCAN-seq	CRC	CRC01_L4	CRC01	PT	T2	Barcode46	7407	11825	498476	1570	2170	0.107113	29.3097	-23.2449	Cancer cells	Stem/TA-like
CRC01_L4_Barcode47	SCAN-seq	CRC	CRC01_L4	CRC01	PT	T2	Barcode47	6481	9570	280334	1355	2292	0.182325	28.9304	-18.474	Cancer cells	Stem/TA-like
CRC01_L4_Barcode48	SCAN-seq	CRC	CRC01_L4	CRC01	PT	T2	Barcode48	2560	3542	18571	1018	286	0.170649	11.8975	0.547815	Cancer cells	Stem/TA-like
CRC02_L1_Barcode01	SCAN-seq	CRC	CRC02_L1	CRC02	PT	T1	Barcode01	5639	8214	263011	1702	2339	0.0518087	9.26659	-15.2918	Cancer cells	Stem/TA-like
CRC02_L1_Barcode02	SCAN-seq	CRC	CRC02_L1	CRC02	PT	T1	Barcode02	3881	5024	310793	1652	2341	0.291566	-5.15748	2.1853	Cancer cells	Immature Goblet-like
CRC02_L1_Barcode03	SCAN-seq	CRC	CRC02_L1	CRC02	PT	T1	Barcode03	2947	3681	115199	1275	2364	0.401944	-5.30408	2.22888	Cancer cells	Immature Goblet-like
CRC02_L1_Barcode04	SCAN-seq	CRC	CRC02_L1	CRC02	PT	T1	Barcode04	6915	11134	1600513	1960	2258	0.0227952	25.1175	-20.9317	Cancer cells	Stem/TA-like
CRC02_L1_Barcode05	SCAN-seq	CRC	CRC02_L1	CRC02	PT	T1	Barcode05	2862	3661	112086	1014	293	0.555442	-2.62026	-2.01794	Cancer cells	Immature Goblet-like
CRC02_L1_Barcode06	SCAN-seq	CRC	CRC02_L1	CRC02	PT	T1	Barcode06	3047	3946	104375	1095	290	0.4196	-0.491926	6.70428	Cancer cells	Stem/TA-like
CRC02_L1_Barcode07	SCAN-seq	CRC	CRC02_L1	CRC02	PT	T1	Barcode07	4492	6047	280363	1399	2355	0.321711	-12.6018	-12.2075	Normal epithelium	Stem/TA
CRC02_L1_Barcode08	SCAN-seq	CRC	CRC02_L1	CRC02	PT	T1	Barcode08	2818	3474	47140	681	399	0.435132	-6.05822	3.75631	Cancer cells	Immature Goblet-like
CRC02_L1_Barcode09	SCAN-seq	CRC	CRC02_L1	CRC02	PT	T1	Barcode09	3845	5243	207481	1713	2303	0.0329711	19.3789	1.44012	Cancer cells	Stem/TA-like
CRC02_L1_Barcode10	SCAN-seq	CRC	CRC02_L1	CRC02	PT	T1	Barcode10	2478	3040	129536	1414	2546	0.165283	-4.27206	3.33056	Cancer cells	Immature Goblet-like
CRC02_L1_Barcode11	SCAN-seq	CRC	CRC02_L1	CRC02	PT	T1	Barcode11	6175	9165	749469	1694	2217	0.0383664	10.7266	-15.3426	Cancer cells	Stem/TA-like
CRC02_L1_Barcode12	SCAN-seq	CRC	CRC02_L1	CRC02	PT	T1	Barcode12	2235	2706	34609	1217	2566	0.57124	-4.61585	-0.203001	Cancer cells	Immature Goblet-like
CRC02_L1_Barcode13	SCAN-seq	CRC	CRC02_L1	CRC02	PT	T1	Barcode13	2157	2605	77295	1174	2471	0.341761	-5.61964	3.6073	Cancer cells	Immature Goblet-like
CRC02_L1_Barcode14	SCAN-seq	CRC	CRC02_L1	CRC02	PT	T1	Barcode14	5008	7305	552493	1836	2202	0.0939301	-14.0604	-17.6392	Normal epithelium	Stem/TA
CRC02_L1_Barcode16	SCAN-seq	CRC	CRC02_L1	CRC02	PT	T1	Barcode16	7269	10909	824985	1612	2271	0.0239759	10.6302	-15.7822	Cancer cells	Stem/TA-like
CRC02_L1_Barcode17	SCAN-seq	CRC	CRC02_L1	CRC02	PT	T1	Barcode17	2335	2818	55341	1212	2433	0.194928	-5.06435	3.35121	Cancer cells	Immature Goblet-like
CRC02_L1_Barcode18	SCAN-seq	CRC	CRC02_L1	CRC02	PT	T1	Barcode18	3276	4074	185358	1672	2280	0.246581	-5.52509	2.41965	Cancer cells	Immature Goblet-like
CRC02_L1_Barcode19	SCAN-seq	CRC	CRC02_L1	CRC02	PT	T1	Barcode19	2744	3476	228917	1846	2360	0.210787	-5.51828	2.48451	Cancer cells	Immature Goblet-like
CRC02_L1_Barcode20	SCAN-seq	CRC	CRC02_L1	CRC02	PT	T1	Barcode20	3037	3851	171441	1580	224	0.378859	-5.38193	2.93515	Cancer cells	Immature Goblet-like
CRC02_L1_Barcode21	SCAN-seq	CRC	CRC02_L1	CRC02	PT	T1	Barcode21	1329	1720	55327	1595	2251	0.43006	-3.23203	2.96593	Cancer cells	Immature Goblet-like
CRC02_L1_Barcode23	SCAN-seq	CRC	CRC02_L1	CRC02	PT	T1	Barcode23	3946	5834	66850	2022	2383	0.0333122	25.2654	-20.7113	Cancer cells	Stem/TA-like
CRC02_L1_Barcode25	SCAN-seq	CRC	CRC02_L1	CRC02	PT	T2	Barcode25	655	794	4102	915	320	0.304389	-6.46259	17.6235	Cancer cells	Immature Goblet-like
CRC02_L1_Barcode26	SCAN-seq	CRC	CRC02_L1	CRC02	PT	T2	Barcode26	5358	8204	925358	2089	2250	0.0214481	11.0013	-14.6291	Cancer cells	Stem/TA-like
CRC02_L1_Barcode27	SCAN-seq	CRC	CRC02_L1	CRC02	PT	T2	Barcode27	4592	6647	231504	1590	2176	0.0463865	9.1731	-13.63	Cancer cells	Stem/TA-like
CRC02_L1_Barcode29	SCAN-seq	CRC	CRC02_L1	CRC02	PT	T2	Barcode29	5506	8501	611524	1892	2184	0.0339382	25.0907	-20.9164	Cancer cells	Stem/TA-like
CRC02_L1_Barcode30	SCAN-seq	CRC	CRC02_L1	CRC02	PT	T2	Barcode30	4215	6218	463762	1933	2216	0.0218294	10.9287	-14.4281	Cancer cells	Stem/TA-like
CRC02_L1_Barcode31	SCAN-seq	CRC	CRC02_L1	CRC02	PT	T2	Barcode31	6238	9742	813723	1887	2237	0.0389439	25.1384	-20.8921	Cancer cells	Stem/TA-like
CRC02_L1_Barcode32	SCAN-seq	CRC	CRC02_L1	CRC02	PT	T2	Barcode32	2482	3221	95754	1416	2186	0.433265	-4.13114	2.44293	Cancer cells	Stem/TA-like
CRC02_L1_Barcode33	SCAN-seq	CRC	CRC02_L1	CRC02	PT	T2	Barcode33	1857	2421	50836	1314	2428	0.272852	-6.39114	5.72722	Cancer cells	Immature Goblet-like
CRC02_L1_Barcode34	SCAN-seq	CRC	CRC02_L1	CRC02	PT	T2	Barcode34	1348	1607	40471	1147	278	0.568979	-6.71691	5.46878	Cancer cells	Immature Goblet-like
CRC02_L1_Barcode36	SCAN-seq	CRC	CRC02_L1	CRC02	PT	T2	Barcode36	1736	2054	38563	1148	3122	0.567559	-4.38284	3.50137	Cancer cells	Immature Goblet-like
CRC02_L1_Barcode37	SCAN-seq	CRC	CRC02_L1	CRC02	PT	T2	Barcode37	3846	5566	257032	1887	2213	0.0645897	8.72977	-13.6748	Cancer cells	Stem/TA-like
CRC02_L1_Barcode38	SCAN-seq	CRC	CRC02_L1	CRC02	PT	T2	Barcode38	835	974	11935	800	367	0.44256	-3.64703	5.26971	Cancer cells	Immature Goblet-like
CRC02_L1_Barcode39	SCAN-seq	CRC	CRC02_L1	CRC02	PT	T2	Barcode39	2026	2533	122655	1817	2292	0.210144	-4.01164	3.54282	Cancer cells	Immature Goblet-like
CRC02_L1_Barcode41	SCAN-seq	CRC	CRC02_L1	CRC02	PT	T2	Barcode41	5136	7878	460325	1827	2347	0.0424566	8.46017	-15.1115	Cancer cells	Stem/TA-like
CRC02_L1_Barcode42	SCAN-seq	CRC	CRC02_L1	CRC02	PT	T2	Barcode42	2020	2557	79388	1306	2552	0.487318	-3.24097	2.77041	Cancer cells	Immature Goblet-like
CRC02_L1_Barcode43	SCAN-seq	CRC	CRC02_L1	CRC02	PT	T2	Barcode43	3320	4130	164339	1698	2376	0.26851	-5.55065	2.59229	Cancer cells	Stem/TA-like
CRC02_L1_Barcode44	SCAN-seq	CRC	CRC02_L1	CRC02	PT	T2	Barcode44	2439	3130	73488	1475	2466	0.369625	-3.85718	3.06609	Cancer cells	Stem/TA-like
CRC02_L1_Barcode45	SCAN-seq	CRC	CRC02_L1	CRC02	PT	T2	Barcode45	2970	3819	195713	1764	2386	0.324847	-5.32926	2.94086	Cancer cells	Immature Goblet-like
CRC02_L1_Barcode46	SCAN-seq	CRC	CRC02_L1	CRC02	PT	T2	Barcode46	1950	2448	78226	1527	2491	0.562679	-3.6481	3.55058	Cancer cells	Immature Goblet-like
CRC02_L1_Barcode47	SCAN-seq	CRC	CRC02_L1	CRC02	PT	T2	Barcode47	1288	1511	24254	869	345	0.17374	-6.72698	4.99117	Normal epithelium	Immature Goblet
CRC02_L1_Barcode48	SCAN-seq	CRC	CRC02_L1	CRC02	PT	T2	Barcode48	4714	7269	643132	2263	2509	0.0162201	25.0689	-20.8605	Cancer cells	Stem/TA-like
CRC02_L2_CRC06_L1_Barcode04	SCAN-seq	CRC	CRC02_L2_CRC06_L1	CRC02	PT	T1	Barcode04	4128	5307	416500	801	444	0.556538	-5.19171	1.89765	Cancer cells	Stem/TA-like
CRC02_L2_CRC06_L1_Barcode05	SCAN-seq	CRC	CRC02_L2_CRC06_L1	CRC02	PT	T1	Barcode05	5280	7677	613353	734	527	0.257783	6.71129	-12.1552	Cancer cells	Stem/TA-like
CRC02_L2_CRC06_L1_Barcode06	SCAN-seq	CRC	CRC02_L2_CRC06_L1	CRC02	PT	T1	Barcode06	6055	8940	981769	933	465	0.0942674	6.11485	-10.0897	Cancer cells	Stem/TA-like
CRC02_L2_CRC06_L1_Barcode07	SCAN-seq	CRC	CRC02_L2_CRC06_L1	CRC02	PT	T1	Barcode07	7393	10213	1249927	653	454	0.137691	-26.6963	16.8019	Normal epithelium	Immature Goblet
CRC02_L2_CRC06_L1_Barcode09	SCAN-seq	CRC	CRC02_L2_CRC06_L1	CRC02	PT	T1	Barcode09	7301	11354	1854121	922	478	0.147797	7.20018	-14.3775	Cancer cells	Stem/TA-like
CRC02_L2_CRC06_L1_Barcode10	SCAN-seq	CRC	CRC02_L2_CRC06_L1	CRC02	PT	T1	Barcode10	4891	6369	497719	740	442	0.299105	-1.91392	-2.843	Cancer cells	Stem/TA-like
CRC02_L2_CRC06_L1_Barcode11	SCAN-seq	CRC	CRC02_L2_CRC06_L1	CRC02	PT	T1	Barcode11	4635	6214	540748	719	502	0.403197	6.55038	-10.3447	Cancer cells	Stem/TA-like
CRC02_L2_CRC06_L1_Barcode13	SCAN-seq	CRC	CRC02_L2_CRC06_L1	CRC02	PT	T1	Barcode13	4707	6118	527273	677	457	0.45472	-2.22123	-2.50318	Cancer cells	Stem/TA-like
CRC02_L2_CRC06_L1_Barcode15	SCAN-seq	CRC	CRC02_L2_CRC06_L1	CRC02	PT	T1	Barcode15	5579	7978	907095	944	456	0.121182	-12.4005	-15.7046	Normal epithelium	Stem/TA
CRC02_L2_CRC06_L1_Barcode16	SCAN-seq	CRC	CRC02_L2_CRC06_L1	CRC02	PT	T1	Barcode16	1807	2252	6955	767	396	0.383471	-2.03511	9.37885	Cancer cells	Stem/TA-like
CRC02_L2_CRC06_L1_Barcode18	SCAN-seq	CRC	CRC02_L2_CRC06_L1	CRC02	PT	T1	Barcode18	7108	9760	1223697	690	480	0.369252	6.16114	-10.0628	Cancer cells	Stem/TA-like
CRC02_L2_CRC06_L1_Barcode20	SCAN-seq	CRC	CRC02_L2_CRC06_L1	CRC02	PT	T1	Barcode20	5943	8093	593469	660	486	0.127992	-26.6482	16.6439	Normal epithelium	Immature Goblet
CRC02_L2_CRC06_L1_Barcode23	SCAN-seq	CRC	CRC02_L2_CRC06_L1	CRC02	PT	T1	Barcode23	5787	8263	182969	909	454	0.214158	6.68615	-12.6873	Cancer cells	Stem/TA-like
CRC02_L2_CRC06_L1_Barcode24	SCAN-seq	CRC	CRC02_L2_CRC06_L1	CRC02	PT	T1	Barcode24	1815	2262	7773	743	431	0.397515	-1.72845	9.38595	Cancer cells	Stem/TA-like
CRC02_L2_CRC06_L1_Barcode27	SCAN-seq	CRC	CRC02_L2_CRC06_L1	CRC02	PT	T1	Barcode27	6047	8029	634393	723	466	0.207351	5.86424	-11.842	Cancer cells	Stem/TA-like
CRC02_L2_CRC06_L1_Barcode29	SCAN-seq	CRC	CRC02_L2_CRC06_L1	CRC02	PT	T1	Barcode29	5542	7930	807745	907	455	0.116332	-26.6568	16.5482	Normal epithelium	Immature Goblet
CRC02_L2_CRC06_L1_Barcode30	SCAN-seq	CRC	CRC02_L2_CRC06_L1	CRC02	PT	T1	Barcode30	5911	9067	987981	1011	441	0.133573	7.9794	-13.3015	Cancer cells	Stem/TA-like
CRC02_L2_CRC06_L1_Barcode31	SCAN-seq	CRC	CRC02_L2_CRC06_L1	CRC02	PT	T1	Barcode31	6139	9425	1216457	939	474	0.199019	7.68355	-12.6867	Cancer cells	Stem/TA-like
CRC02_L2_CRC06_L1_Barcode32	SCAN-seq	CRC	CRC02_L2_CRC06_L1	CRC02	PT	T1	Barcode32	1900	2393	8675	718	424	0.360822	-2.15961	9.10615	Cancer cells	Stem/TA-like
CRC02_L2_CRC06_L1_Barcode38	SCAN-seq	CRC	CRC02_L2_CRC06_L1	CRC02	PT	T1	Barcode38	2782	3606	229699	751	503	0.370733	-38.1606	0.955597	Normal epithelium	Enterocyte
CRC02_L2_CRC06_L1_Barcode39	SCAN-seq	CRC	CRC02_L2_CRC06_L1	CRC02	PT	T1	Barcode39	6124	8571	983396	787	502	0.263145	6.78682	-11.0798	Cancer cells	Stem/TA-like
CRC02_L2_CRC06_L1_Barcode40	SCAN-seq	CRC	CRC02_L2_CRC06_L1	CRC02	PT	T1	Barcode40	2037	2582	8195	765	405	0.37985	-2.11728	9.10263	Cancer cells	Stem/TA-like
CRC02_L2_CRC06_L1_Barcode41	SCAN-seq	CRC	CRC02_L2_CRC06_L1	CRC02	PT	T1	Barcode41	3204	4369	269396	781	495	0.187152	-14.0864	-11.0763	Normal epithelium	Stem/TA
CRC02_L2_CRC06_L1_Barcode42	SCAN-seq	CRC	CRC02_L2_CRC06_L1	CRC02	PT	T1	Barcode42	2489	3273	298667	809	489	0.526694	-37.9597	0.518073	Normal epithelium	Enterocyte
CRC02_L2_CRC06_L1_Barcode45	SCAN-seq	CRC	CRC02_L2_CRC06_L1	CRC02	PT	T1	Barcode45	6013	8402	862595	777	473	0.159927	-26.6606	16.6386	Normal epithelium	Immature Goblet
CRC02_L2_CRC06_L1_Barcode46	SCAN-seq	CRC	CRC02_L2_CRC06_L1	CRC02	PT	T1	Barcode46	6215	8654	870617	763	485	0.187558	6.66105	-11.9401	Cancer cells	Stem/TA-like
CRC02_L2_CRC06_L1_Barcode48	SCAN-seq	CRC	CRC02_L2_CRC06_L1	CRC02	PT	T1	Barcode48	4504	6161	473538	841	500	0.220777	6.18347	-12.2821	Cancer cells	Stem/TA-like
CRC02_L3_CRC06_L2_Barcode02	SCAN-seq	CRC	CRC02_L3_CRC06_L2	CRC02	PT	T2	Barcode02	825	1063	3839	664	230	0.422338	-1.02712	9.87001	Cancer cells	Stem/TA-like
CRC02_L3_CRC06_L2_Barcode05	SCAN-seq	CRC	CRC02_L3_CRC06_L2	CRC02	PT	T2	Barcode05	1327	1724	7812	616	194	0.459939	-1.61784	9.46114	Cancer cells	Stem/TA-like
CRC02_L3_CRC06_L2_Barcode06	SCAN-seq	CRC	CRC02_L3_CRC06_L2	CRC02	PT	T2	Barcode06	655	856	3250	732	2007	0.422703	6.9448	10.2716	Cancer cells	Stem/TA-like
CRC02_L3_CRC06_L2_Barcode07	SCAN-seq	CRC	CRC02_L3_CRC06_L2	CRC02	PT	T2	Barcode07	2654	3360	229140	1062	2076	0.585576	-4.31287	3.43438	Cancer cells	Immature Goblet-like
CRC02_L3_CRC06_L2_Barcode08	SCAN-seq	CRC	CRC02_L3_CRC06_L2	CRC02	PT	T2	Barcode08	7154	11633	2015050	1479	1931	0.0747526	7.53922	-14.9447	Cancer cells	Stem/TA-like
CRC02_L3_CRC06_L2_Barcode09	SCAN-seq	CRC	CRC02_L3_CRC06_L2	CRC02	PT	T2	Barcode09	5091	7522	680053	1269	1802	0.133158	7.89999	-12.2782	Cancer cells	Stem/TA-like
CRC02_L3_CRC06_L2_Barcode10	SCAN-seq	CRC	CRC02_L3_CRC06_L2	CRC02	PT	T2	Barcode10	6081	9047	956100	1234	1904	0.111637	7.25726	-13.9988	Cancer cells	Stem/TA-like
CRC02_L3_CRC06_L2_Barcode12	SCAN-seq	CRC	CRC02_L3_CRC06_L2	CRC02	PT	T2	Barcode12	5106	7254	104639	1243	1956	0.114559	7.95817	-13.2226	Cancer cells	Stem/TA-like
CRC02_L3_CRC06_L2_Barcode13	SCAN-seq	CRC	CRC02_L3_CRC06_L2	CRC02	PT	T2	Barcode13	6506	10224	1485696	1430	1802	0.14136	8.22244	-14.5084	Cancer cells	Stem/TA-like
CRC02_L3_CRC06_L2_Barcode14	SCAN-seq	CRC	CRC02_L3_CRC06_L2	CRC02	PT	T2	Barcode14	5630	8705	944821	1323	1837	0.22944	8.29928	-13.9394	Cancer cells	Stem/TA-like
CRC02_L3_CRC06_L2_Barcode17	SCAN-seq	CRC	CRC02_L3_CRC06_L2	CRC02	PT	T2	Barcode17	4357	6244	495579	1274	1991	0.086399	6.34067	-12.3639	Cancer cells	Stem/TA-like
CRC02_L3_CRC06_L2_Barcode18	SCAN-seq	CRC	CRC02_L3_CRC06_L2	CRC02	PT	T2	Barcode18	6100	9658	1316278	1409	1792	0.166008	6.37707	-14.7842	Cancer cells	Stem/TA-like
CRC02_L3_CRC06_L2_Barcode21	SCAN-seq	CRC	CRC02_L3_CRC06_L2	CRC02	PT	T2	Barcode21	5460	7963	638087	1239	1822	0.161516	6.97269	-13.8285	Cancer cells	Stem/TA-like
CRC02_L3_CRC06_L2_Barcode24	SCAN-seq	CRC	CRC02_L3_CRC06_L2	CRC02	PT	T2	Barcode24	3322	4463	223543	1099	2146	0.256376	-5.07079	2.02124	Cancer cells	Stem/TA-like
CRC02_L3_CRC06_L2_Barcode26	SCAN-seq	CRC	CRC02_L3_CRC06_L2	CRC02	PT	T2	Barcode26	6015	9446	1050466	1352	1820	0.159163	8.12032	-14.3819	Cancer cells	Stem/TA-like
CRC02_L3_CRC06_L2_Barcode27	SCAN-seq	CRC	CRC02_L3_CRC06_L2	CRC02	PT	T2	Barcode27	634	800	2163	764	2428	0.352718	6.48762	10.5199	Cancer cells	Stem/TA-like
CRC02_L3_CRC06_L2_Barcode29	SCAN-seq	CRC	CRC02_L3_CRC06_L2	CRC02	PT	T2	Barcode29	5276	7845	774244	1311	1861	0.0937529	-26.7194	16.8912	Normal epithelium	Immature Goblet
CRC02_L3_CRC06_L2_Barcode30	SCAN-seq	CRC	CRC02_L3_CRC06_L2	CRC02	PT	T2	Barcode30	6582	10459	1274926	1291	1762	0.170859	24.0927	-11.9102	Cancer cells	Stem/TA-like
CRC02_L3_CRC06_L2_Barcode32	SCAN-seq	CRC	CRC02_L3_CRC06_L2	CRC02	PT	T2	Barcode32	3846	4993	332292	1093	1865	0.565266	-4.69984	2.20141	Cancer cells	Stem/TA-like
CRC02_L3_CRC06_L2_Barcode33	SCAN-seq	CRC	CRC02_L3_CRC06_L2	CRC02	PT	T2	Barcode33	6162	9631	1055319	1283	1813	0.0735541	6.38377	-14.8041	Cancer cells	Stem/TA-like
CRC02_L3_CRC06_L2_Barcode34	SCAN-seq	CRC	CRC02_L3_CRC06_L2	CRC02	PT	T2	Barcode34	948	1224	4611	662	217	0.384463	6.84249	5.38428	Cancer cells	Stem/TA-like
CRC02_L3_CRC06_L2_Barcode35	SCAN-seq	CRC	CRC02_L3_CRC06_L2	CRC02	PT	T2	Barcode35	6547	10360	1450756	1346	1821	0.0597852	7.52594	-14.8205	Cancer cells	Stem/TA-like
CRC02_L3_CRC06_L2_Barcode36	SCAN-seq	CRC	CRC02_L3_CRC06_L2	CRC02	PT	T2	Barcode36	1997	2606	113375	1012	262	0.426342	-4.24329	5.18237	Cancer cells	Stem/TA-like
CRC02_L3_CRC06_L2_Barcode39	SCAN-seq	CRC	CRC02_L3_CRC06_L2	CRC02	PT	T2	Barcode39	4436	6457	278039	997	390	0.266029	6.68603	-12.3525	Cancer cells	Stem/TA-like
CRC02_L3_CRC06_L2_Barcode40	SCAN-seq	CRC	CRC02_L3_CRC06_L2	CRC02	PT	T2	Barcode40	4476	6538	283751	1055	264	0.166733	6.7269	-13.1463	Cancer cells	Stem/TA-like
CRC02_L3_CRC06_L2_Barcode41	SCAN-seq	CRC	CRC02_L3_CRC06_L2	CRC02	PT	T2	Barcode41	1069	1372	5182	705	266	0.481141	-1.4237	9.65417	Cancer cells	Stem/TA-like
CRC02_L3_CRC06_L2_Barcode43	SCAN-seq	CRC	CRC02_L3_CRC06_L2	CRC02	PT	T2	Barcode43	5906	9349	1202426	1374	1841	0.095275	8.51157	-14.478	Cancer cells	Stem/TA-like
CRC02_L3_CRC06_L2_Barcode44	SCAN-seq	CRC	CRC02_L3_CRC06_L2	CRC02	PT	T2	Barcode44	4715	6993	597811	1376	1845	0.208349	8.38841	-13.6794	Cancer cells	Stem/TA-like
CRC02_L3_CRC06_L2_Barcode45	SCAN-seq	CRC	CRC02_L3_CRC06_L2	CRC02	PT	T2	Barcode45	6381	10019	1283750	1354	1855	0.0797704	8.0496	-14.4327	Cancer cells	Stem/TA-like
CRC02_L3_CRC06_L2_Barcode48	SCAN-seq	CRC	CRC02_L3_CRC06_L2	CRC02	PT	T2	Barcode48	5676	8230	648365	1125	1910	0.157839	6.45903	-14.538	Cancer cells	Stem/TA-like
CRC02_L4_CRC06_L3_Barcode02	SCAN-seq	CRC	CRC02_L4_CRC06_L3	CRC02	NT	T1	Barcode02	1006	1229	35794	844	342	0.44316	-8.96726	-0.853734	Normal epithelium	Stem/TA
CRC02_L4_CRC06_L3_Barcode04	SCAN-seq	CRC	CRC02_L4_CRC06_L3	CRC02	NT	T1	Barcode04	3200	4355	119222	1078	243	0.434952	-11.1078	-4.72173	Normal epithelium	Stem/TA
CRC02_L4_CRC06_L3_Barcode06	SCAN-seq	CRC	CRC02_L4_CRC06_L3	CRC02	NT	T1	Barcode06	1577	2047	40620	851	492	0.0607487	-27.0371	-2.24136	Normal epithelium	Enteroendocrine
CRC02_L4_CRC06_L3_Barcode09	SCAN-seq	CRC	CRC02_L4_CRC06_L3	CRC02	NT	T1	Barcode09	2137	3062	161037	1183	1993	0.108724	-32.7215	-13.276	Normal epithelium	Enterocyte
CRC02_L4_CRC06_L3_Barcode10	SCAN-seq	CRC	CRC02_L4_CRC06_L3	CRC02	NT	T1	Barcode10	2372	2915	116983	1056	2063	0.359637	-10.3719	-3.69199	Normal epithelium	Stem/TA
CRC02_L4_CRC06_L3_Barcode12	SCAN-seq	CRC	CRC02_L4_CRC06_L3	CRC02	NT	T1	Barcode12	794	960	6678	703	312	0.58855	-19.1905	8.81665	Normal epithelium	Immature Goblet
CRC02_L4_CRC06_L3_Barcode14	SCAN-seq	CRC	CRC02_L4_CRC06_L3	CRC02	NT	T1	Barcode14	1573	1933	28535	849	326	0.32506	-10.3965	-3.69831	Normal epithelium	Stem/TA
CRC02_L4_CRC06_L3_Barcode15	SCAN-seq	CRC	CRC02_L4_CRC06_L3	CRC02	NT	T1	Barcode15	4460	6609	423979	1412	1841	0.191528	-18.7436	-13.2851	Normal epithelium	Stem/TA
CRC02_L4_CRC06_L3_Barcode20	SCAN-seq	CRC	CRC02_L4_CRC06_L3	CRC02	NT	T1	Barcode20	1166	1472	42102	1054	2283	0.146549	-38.0972	0.990156	Normal epithelium	Enterocyte
CRC02_L4_CRC06_L3_Barcode22	SCAN-seq	CRC	CRC02_L4_CRC06_L3	CRC02	NT	T1	Barcode22	589	701	8120	1012	1556	0.461828	-2.52392	13.777	Cancer cells	Enteroendocrine-like
CRC02_L4_CRC06_L3_Barcode23	SCAN-seq	CRC	CRC02_L4_CRC06_L3	CRC02	NT	T1	Barcode23	2493	3523	12297	1232	196	0.252979	-13.7066	-14.8526	Normal epithelium	Stem/TA
CRC02_L4_CRC06_L3_Barcode32	SCAN-seq	CRC	CRC02_L4_CRC06_L3	CRC02	NT	T1	Barcode32	5555	7821	147176	1592	1947	0.0806838	24.9787	-14.0296	Cancer cells	Stem/TA-like
CRC02_L4_CRC06_L3_Barcode33	SCAN-seq	CRC	CRC02_L4_CRC06_L3	CRC02	NT	T1	Barcode33	1456	2015	67814	1062	2298	0.114365	-32.7571	-13.1684	Normal epithelium	Enterocyte
CRC02_L4_CRC06_L3_Barcode34	SCAN-seq	CRC	CRC02_L4_CRC06_L3	CRC02	NT	T1	Barcode34	1920	2364	55304	769	323	0.4363	-21.1359	13.8808	Normal epithelium	Immature Goblet
CRC02_L4_CRC06_L3_Barcode35	SCAN-seq	CRC	CRC02_L4_CRC06_L3	CRC02	NT	T1	Barcode35	3534	4561	151751	984	285	0.353616	-25.1771	11.4727	Normal epithelium	Immature Goblet
CRC02_L4_CRC06_L3_Barcode36	SCAN-seq	CRC	CRC02_L4_CRC06_L3	CRC02	NT	T1	Barcode36	861	1044	13248	800	330	0.590452	-19.4279	9.08896	Normal epithelium	Immature Goblet
CRC02_L4_CRC06_L3_Barcode37	SCAN-seq	CRC	CRC02_L4_CRC06_L3	CRC02	NT	T1	Barcode37	2203	2742	52473	924	257	0.454874	-23.4741	11.2453	Normal epithelium	Immature Goblet
CRC02_L4_CRC06_L3_Barcode38	SCAN-seq	CRC	CRC02_L4_CRC06_L3	CRC02	NT	T1	Barcode38	3702	4871	81443	1052	2139	0.250869	-27.2589	-3.41759	Normal epithelium	Stem/TA
CRC02_L4_CRC06_L3_Barcode40	SCAN-seq	CRC	CRC02_L4_CRC06_L3	CRC02	NT	T1	Barcode40	4839	7185	241139	1289	1833	0.18106	-12.8702	-14.9122	Normal epithelium	Stem/TA
CRC02_L4_CRC06_L3_Barcode42	SCAN-seq	CRC	CRC02_L4_CRC06_L3	CRC02	NT	T1	Barcode42	4848	7175	765580	1421	1788	0.173113	-14.0477	-17.425	Normal epithelium	Stem/TA
CRC02_L4_CRC06_L3_Barcode43	SCAN-seq	CRC	CRC02_L4_CRC06_L3	CRC02	NT	T1	Barcode43	1068	1405	48822	988	385	0.296276	-11.6675	1.29354	Normal epithelium	Stem/TA
CRC02_L4_CRC06_L3_Barcode46	SCAN-seq	CRC	CRC02_L4_CRC06_L3	CRC02	NT	T1	Barcode46	4415	5886	202178	1026	2497	0.215099	-25.565	13.2681	Normal epithelium	Immature Goblet
CRC02_L4_CRC06_L3_Barcode48	SCAN-seq	CRC	CRC02_L4_CRC06_L3	CRC02	NT	T1	Barcode48	5935	9018	588764	1289	1856	0.198623	-13.6903	-17.2674	Normal epithelium	Stem/TA
CRC03_L1_CRC06_L4_Barcode01	SCAN-seq	CRC	CRC03_L1_CRC06_L4	CRC03	PT	T1	Barcode01	3378	4887	38855	1125	2171	0.221213	-2.8133	-9.78301	Cancer cells	Stem/TA-like
CRC03_L1_CRC06_L4_Barcode02	SCAN-seq	CRC	CRC03_L1_CRC06_L4	CRC03	PT	T1	Barcode02	4920	7578	387706	1219	1803	0.145562	-4.23334	-10.8686	Cancer cells	Stem/TA-like
CRC03_L1_CRC06_L4_Barcode03	SCAN-seq	CRC	CRC03_L1_CRC06_L4	CRC03	PT	T1	Barcode03	4889	7253	169161	1070	2564	0.220465	-4.75522	-11.1767	Cancer cells	Stem/TA-like
CRC03_L1_CRC06_L4_Barcode04	SCAN-seq	CRC	CRC03_L1_CRC06_L4	CRC03	PT	T1	Barcode04	2233	3083	99553	1079	2359	0.235703	-24.3777	-10.4672	Normal epithelium	Stem/TA
CRC03_L1_CRC06_L4_Barcode05	SCAN-seq	CRC	CRC03_L1_CRC06_L4	CRC03	PT	T1	Barcode05	1744	2275	50938	890	354	0.428306	-8.94365	1.9585	Cancer cells	Immature Goblet-like
CRC03_L1_CRC06_L4_Barcode06	SCAN-seq	CRC	CRC03_L1_CRC06_L4	CRC03	PT	T1	Barcode06	5174	7655	265613	1141	2032	0.160136	-3.53273	-11.0579	Cancer cells	Stem/TA-like
CRC03_L1_CRC06_L4_Barcode07	SCAN-seq	CRC	CRC03_L1_CRC06_L4	CRC03	PT	T1	Barcode07	5279	7729	387070	1129	2078	0.202512	-3.13778	-11.2764	Cancer cells	Stem/TA-like
CRC03_L1_CRC06_L4_Barcode10	SCAN-seq	CRC	CRC03_L1_CRC06_L4	CRC03	PT	T1	Barcode10	2148	2897	66104	910	348	0.599568	-1.66622	2.63869	Cancer cells	Stem/TA-like
CRC03_L1_CRC06_L4_Barcode11	SCAN-seq	CRC	CRC03_L1_CRC06_L4	CRC03	PT	T1	Barcode11	4794	7202	354153	1142	1866	0.200148	-5.36849	-9.61764	Cancer cells	Stem/TA-like
CRC03_L1_CRC06_L4_Barcode12	SCAN-seq	CRC	CRC03_L1_CRC06_L4	CRC03	PT	T1	Barcode12	3427	4878	24284	1121	2041	0.27233	-3.79675	-9.76859	Cancer cells	Stem/TA-like
CRC03_L1_CRC06_L4_Barcode13	SCAN-seq	CRC	CRC03_L1_CRC06_L4	CRC03	PT	T1	Barcode13	4804	7074	332894	1158	1833	0.173626	-12.5225	-14.9863	Normal epithelium	Stem/TA
CRC03_L1_CRC06_L4_Barcode14	SCAN-seq	CRC	CRC03_L1_CRC06_L4	CRC03	PT	T1	Barcode14	2264	2951	83286	865	435	0.337094	-24.3426	13.2308	Normal epithelium	Immature Goblet
CRC03_L1_CRC06_L4_Barcode15	SCAN-seq	CRC	CRC03_L1_CRC06_L4	CRC03	PT	T1	Barcode15	4664	6945	326177	1180	1843	0.239312	-4.11825	-9.88711	Cancer cells	Stem/TA-like
CRC03_L1_CRC06_L4_Barcode17	SCAN-seq	CRC	CRC03_L1_CRC06_L4	CRC03	PT	T1	Barcode17	3633	5348	203331	1171	1769	0.154769	-5.10878	-9.84575	Cancer cells	Stem/TA-like
CRC03_L1_CRC06_L4_Barcode18	SCAN-seq	CRC	CRC03_L1_CRC06_L4	CRC03	PT	T1	Barcode18	5275	7419	262722	1006	307	0.273928	-4.92746	-10.319	Cancer cells	Stem/TA-like
CRC03_L1_CRC06_L4_Barcode20	SCAN-seq	CRC	CRC03_L1_CRC06_L4	CRC03	PT	T1	Barcode20	4242	6193	170811	995	428	0.2276	-4.80582	-9.86577	Cancer cells	Stem/TA-like
CRC03_L1_CRC06_L4_Barcode21	SCAN-seq	CRC	CRC03_L1_CRC06_L4	CRC03	PT	T1	Barcode21	3620	5161	97799	935	437	0.265206	-5.74796	-9.26788	Cancer cells	Stem/TA-like
CRC03_L1_CRC06_L4_Barcode22	SCAN-seq	CRC	CRC03_L1_CRC06_L4	CRC03	PT	T1	Barcode22	2988	4249	27586	1129	1575	0.20755	-5.88075	-9.21456	Cancer cells	Stem/TA-like
CRC03_L1_CRC06_L4_Barcode24	SCAN-seq	CRC	CRC03_L1_CRC06_L4	CRC03	PT	T1	Barcode24	5436	8232	357227	1077	2161	0.219281	-3.75962	-11.0109	Cancer cells	Stem/TA-like
CRC03_L1_CRC06_L4_Barcode25	SCAN-seq	CRC	CRC03_L1_CRC06_L4	CRC03	PT	T1	Barcode25	4949	7251	185658	1057	2450	0.194189	-3.23491	-11.1673	Cancer cells	Stem/TA-like
CRC03_L1_CRC06_L4_Barcode27	SCAN-seq	CRC	CRC03_L1_CRC06_L4	CRC03	PT	T1	Barcode27	5064	7682	386960	1193	1814	0.229523	-4.90402	-10.8437	Cancer cells	Stem/TA-like
CRC03_L1_CRC06_L4_Barcode28	SCAN-seq	CRC	CRC03_L1_CRC06_L4	CRC03	PT	T1	Barcode28	4764	6690	108703	961	356	0.326744	-3.04418	-9.32682	Cancer cells	Stem/TA-like
CRC03_L1_CRC06_L4_Barcode29	SCAN-seq	CRC	CRC03_L1_CRC06_L4	CRC03	PT	T1	Barcode29	5644	8977	539153	1234	1786	0.148265	-2.33325	-12.8377	Cancer cells	Stem/TA-like
CRC03_L1_CRC06_L4_Barcode31	SCAN-seq	CRC	CRC03_L1_CRC06_L4	CRC03	PT	T1	Barcode31	5810	9096	510677	1203	1852	0.175252	-2.36951	-12.7808	Cancer cells	Stem/TA-like
CRC03_L1_CRC06_L4_Barcode32	SCAN-seq	CRC	CRC03_L1_CRC06_L4	CRC03	PT	T1	Barcode32	6539	10373	728163	1201	1796	0.195941	-3.93616	-11.0491	Cancer cells	Stem/TA-like
CRC03_L1_CRC06_L4_Barcode33	SCAN-seq	CRC	CRC03_L1_CRC06_L4	CRC03	PT	T1	Barcode33	6797	10709	612796	1142	1945	0.156223	-1.7246	-13.0955	Cancer cells	Stem/TA-like
CRC03_L1_CRC06_L4_Barcode34	SCAN-seq	CRC	CRC03_L1_CRC06_L4	CRC03	PT	T1	Barcode34	3959	5855	221134	1192	1856	0.167117	-4.76422	-9.65078	Cancer cells	Stem/TA-like
CRC03_L1_CRC06_L4_Barcode35	SCAN-seq	CRC	CRC03_L1_CRC06_L4	CRC03	PT	T1	Barcode35	5542	7952	324923	1087	2074	0.0952893	-25.4048	15.4035	Normal epithelium	Immature Goblet
CRC03_L1_CRC06_L4_Barcode36	SCAN-seq	CRC	CRC03_L1_CRC06_L4	CRC03	PT	T1	Barcode36	2830	3640	39684	877	377	0.283073	-24.2731	14.4497	Normal epithelium	Immature Goblet
CRC03_L1_CRC06_L4_Barcode37	SCAN-seq	CRC	CRC03_L1_CRC06_L4	CRC03	PT	T1	Barcode37	4319	6573	189488	1172	1861	0.221581	-4.74751	-10.6048	Cancer cells	Stem/TA-like
CRC03_L1_CRC06_L4_Barcode38	SCAN-seq	CRC	CRC03_L1_CRC06_L4	CRC03	PT	T1	Barcode38	6922	10944	704834	1194	1820	0.152589	-1.84694	-13.0588	Cancer cells	Stem/TA-like
CRC03_L1_CRC06_L4_Barcode40	SCAN-seq	CRC	CRC03_L1_CRC06_L4	CRC03	PT	T1	Barcode40	5068	7525	330567	1136	1957	0.140957	-5.42124	-10.9975	Cancer cells	Stem/TA-like
CRC03_L1_CRC06_L4_Barcode41	SCAN-seq	CRC	CRC03_L1_CRC06_L4	CRC03	PT	T1	Barcode41	5032	7714	364506	1190	1829	0.201402	-5.29127	-11.4861	Cancer cells	Stem/TA-like
CRC03_L1_CRC06_L4_Barcode42	SCAN-seq	CRC	CRC03_L1_CRC06_L4	CRC03	PT	T1	Barcode42	5638	8808	512096	1225	1795	0.151206	-4.97325	-11.8346	Cancer cells	Stem/TA-like
CRC03_L1_CRC06_L4_Barcode43	SCAN-seq	CRC	CRC03_L1_CRC06_L4	CRC03	PT	T1	Barcode43	5355	8080	405350	1157	1908	0.21648	-5.12736	-11.6487	Cancer cells	Stem/TA-like
CRC03_L1_CRC06_L4_Barcode44	SCAN-seq	CRC	CRC03_L1_CRC06_L4	CRC03	PT	T1	Barcode44	5039	7585	321235	1187	1784	0.164077	-3.84804	-10.866	Cancer cells	Stem/TA-like
CRC03_L1_CRC06_L4_Barcode46	SCAN-seq	CRC	CRC03_L1_CRC06_L4	CRC03	PT	T1	Barcode46	5515	8193	379299	1152	1901	0.269914	-3.02232	-10.9209	Cancer cells	Stem/TA-like
CRC03_L1_CRC06_L4_Barcode47	SCAN-seq	CRC	CRC03_L1_CRC06_L4	CRC03	PT	T1	Barcode47	2030	2748	81149	938	360	0.223098	-24.3554	12.8805	Normal epithelium	Immature Goblet
CRC03_L1_CRC06_L4_Barcode48	SCAN-seq	CRC	CRC03_L1_CRC06_L4	CRC03	PT	T1	Barcode48	4418	6624	247188	1092	1813	0.131437	-3.7903	-9.64442	Cancer cells	Stem/TA-like
CRC03_L2_CRC06_L5_Barcode01	SCAN-seq	CRC	CRC03_L2_CRC06_L5	CRC03	PT	T1	Barcode01	5449	8197	216193	971	445	0.298304	-4.13193	-10.598	Cancer cells	Stem/TA-like
CRC03_L2_CRC06_L5_Barcode02	SCAN-seq	CRC	CRC03_L2_CRC06_L5	CRC03	PT	T1	Barcode02	6725	10390	1187441	1138	277	0.121229	-2.11594	-12.9238	Cancer cells	Stem/TA-like
CRC03_L2_CRC06_L5_Barcode03	SCAN-seq	CRC	CRC03_L2_CRC06_L5	CRC03	PT	T1	Barcode03	5490	8114	619605	978	426	0.198472	-4.27251	-9.66329	Cancer cells	Stem/TA-like
CRC03_L2_CRC06_L5_Barcode04	SCAN-seq	CRC	CRC03_L2_CRC06_L5	CRC03	PT	T1	Barcode04	5687	8773	707750	1021	410	0.188347	-4.12218	-10.6843	Cancer cells	Stem/TA-like
CRC03_L2_CRC06_L5_Barcode05	SCAN-seq	CRC	CRC03_L2_CRC06_L5	CRC03	PT	T1	Barcode05	5747	8716	676706	985	427	0.217471	-4.62426	-10.1981	Cancer cells	Stem/TA-like
CRC03_L2_CRC06_L5_Barcode08	SCAN-seq	CRC	CRC03_L2_CRC06_L5	CRC03	PT	T1	Barcode08	6273	9369	46468	1171	229	0.20061	-3.79785	-13.1342	Cancer cells	Stem/TA-like
CRC03_L2_CRC06_L5_Barcode09	SCAN-seq	CRC	CRC03_L2_CRC06_L5	CRC03	PT	T1	Barcode09	5681	8341	37449	1107	2484	0.216999	-3.74949	-12.8861	Cancer cells	Stem/TA-like
CRC03_L2_CRC06_L5_Barcode10	SCAN-seq	CRC	CRC03_L2_CRC06_L5	CRC03	PT	T1	Barcode10	6789	10406	1310862	1113	320	0.125051	-4.58339	-12.3518	Cancer cells	Stem/TA-like
CRC03_L2_CRC06_L5_Barcode11	SCAN-seq	CRC	CRC03_L2_CRC06_L5	CRC03	PT	T1	Barcode11	6594	9757	1101841	1013	3855	0.244957	-4.60754	-11.999	Cancer cells	Stem/TA-like
CRC03_L2_CRC06_L5_Barcode12	SCAN-seq	CRC	CRC03_L2_CRC06_L5	CRC03	PT	T1	Barcode12	4641	6236	82373	898	366	0.244324	-4.51603	-9.24122	Cancer cells	Stem/TA-like
CRC03_L2_CRC06_L5_Barcode13	SCAN-seq	CRC	CRC03_L2_CRC06_L5	CRC03	PT	T1	Barcode13	6030	9113	864292	1088	342	0.242895	-3.55179	-11.2142	Cancer cells	Stem/TA-like
CRC03_L2_CRC06_L5_Barcode14	SCAN-seq	CRC	CRC03_L2_CRC06_L5	CRC03	PT	T1	Barcode14	5696	8615	865051	1254	2341	0.146895	-2.48108	-12.6672	Cancer cells	Stem/TA-like
CRC03_L2_CRC06_L5_Barcode15	SCAN-seq	CRC	CRC03_L2_CRC06_L5	CRC03	PT	T1	Barcode15	4433	6107	146345	537	362	0.150707	-4.48446	-9.62564	Cancer cells	Stem/TA-like
CRC03_L2_CRC06_L5_Barcode17	SCAN-seq	CRC	CRC03_L2_CRC06_L5	CRC03	PT	T1	Barcode17	4829	7266	619628	1251	2285	0.121465	-4.88347	-10.7325	Cancer cells	Stem/TA-like
CRC03_L2_CRC06_L5_Barcode18	SCAN-seq	CRC	CRC03_L2_CRC06_L5	CRC03	PT	T1	Barcode18	4506	6042	289527	627	392	0.194128	-24.9027	15.1603	Normal epithelium	Immature Goblet
CRC03_L2_CRC06_L5_Barcode19	SCAN-seq	CRC	CRC03_L2_CRC06_L5	CRC03	PT	T1	Barcode19	6419	9203	822096	923	391	0.586876	-4.75392	-9.19561	Cancer cells	Stem/TA-like
CRC03_L2_CRC06_L5_Barcode20	SCAN-seq	CRC	CRC03_L2_CRC06_L5	CRC03	PT	T1	Barcode20	6187	9165	617646	1163	2595	0.27781	-4.3659	-12.1165	Cancer cells	Stem/TA-like
CRC03_L2_CRC06_L5_Barcode22	SCAN-seq	CRC	CRC03_L2_CRC06_L5	CRC03	PT	T1	Barcode22	4862	7393	289693	1242	2190	0.245059	-5.78036	-11.7834	Cancer cells	Stem/TA-like
CRC03_L2_CRC06_L5_Barcode25	SCAN-seq	CRC	CRC03_L2_CRC06_L5	CRC03	PT	T1	Barcode25	4726	6951	318743	1030	395	0.263406	-5.55832	-11.3542	Cancer cells	Stem/TA-like
CRC03_L2_CRC06_L5_Barcode26	SCAN-seq	CRC	CRC03_L2_CRC06_L5	CRC03	PT	T1	Barcode26	6289	9786	1019202	1292	2327	0.137833	-4.08121	-12.8157	Cancer cells	Stem/TA-like
CRC03_L2_CRC06_L5_Barcode27	SCAN-seq	CRC	CRC03_L2_CRC06_L5	CRC03	PT	T1	Barcode27	6214	9544	849452	1134	2719	0.259994	-5.47345	-11.7534	Cancer cells	Stem/TA-like
CRC03_L2_CRC06_L5_Barcode28	SCAN-seq	CRC	CRC03_L2_CRC06_L5	CRC03	PT	T1	Barcode28	5599	8339	459698	1204	2364	0.194755	-4.45702	-12.4209	Cancer cells	Stem/TA-like
CRC03_L2_CRC06_L5_Barcode29	SCAN-seq	CRC	CRC03_L2_CRC06_L5	CRC03	PT	T1	Barcode29	6372	9947	1029152	1348	2340	0.163002	-3.69292	-12.877	Cancer cells	Stem/TA-like
CRC03_L2_CRC06_L5_Barcode30	SCAN-seq	CRC	CRC03_L2_CRC06_L5	CRC03	PT	T1	Barcode30	6523	10104	1112273	1219	2440	0.290972	-4.48233	-12.2507	Cancer cells	Stem/TA-like
CRC03_L2_CRC06_L5_Barcode31	SCAN-seq	CRC	CRC03_L2_CRC06_L5	CRC03	PT	T1	Barcode31	4767	6532	250596	576	405	0.182676	-25.0818	15.2643	Normal epithelium	Immature Goblet
CRC03_L2_CRC06_L5_Barcode42	SCAN-seq	CRC	CRC03_L2_CRC06_L5	CRC03	PT	T1	Barcode42	3852	5296	294569	816	428	0.55856	-23.8461	14.722	Normal epithelium	Immature Goblet
CRC03_L2_CRC06_L5_Barcode44	SCAN-seq	CRC	CRC03_L2_CRC06_L5	CRC03	PT	T1	Barcode44	6342	9621	684132	1111	2963	0.183265	-3.05291	-11.4486	Cancer cells	Stem/TA-like
CRC03_L2_CRC06_L5_Barcode45	SCAN-seq	CRC	CRC03_L2_CRC06_L5	CRC03	PT	T1	Barcode45	6764	10604	1331137	1287	2364	0.137695	-4.78683	-13.116	Cancer cells	Stem/TA-like
CRC03_L2_CRC06_L5_Barcode46	SCAN-seq	CRC	CRC03_L2_CRC06_L5	CRC03	PT	T1	Barcode46	4437	6220	186466	845	408	0.439605	-4.57748	-8.35189	Cancer cells	Stem/TA-like
CRC03_L2_CRC06_L5_Barcode47	SCAN-seq	CRC	CRC03_L2_CRC06_L5	CRC03	PT	T1	Barcode47	6922	10869	1326461	1266	243	0.19492	-4.15539	-13.0731	Cancer cells	Stem/TA-like
CRC03_L2_CRC06_L5_Barcode48	SCAN-seq	CRC	CRC03_L2_CRC06_L5	CRC03	PT	T1	Barcode48	5509	8177	544259	958	455	0.131042	-3.58754	-10.172	Cancer cells	Stem/TA-like
CRC03_L3_CRC07_L1_Barcode03	SCAN-seq	CRC	CRC03_L3_CRC07_L1	CRC03	NT	T1	Barcode03	1946	2681	292559	1091	393	0.534978	-39.0704	-0.388765	Normal epithelium	Enterocyte
CRC03_L3_CRC07_L1_Barcode04	SCAN-seq	CRC	CRC03_L3_CRC07_L1	CRC03	NT	T1	Barcode04	1164	1483	128470	1109	407	0.246012	-36.1615	10.3259	Normal epithelium	Goblet
CRC03_L3_CRC07_L1_Barcode05	SCAN-seq	CRC	CRC03_L3_CRC07_L1	CRC03	NT	T1	Barcode05	1975	2570	384918	1135	2477	0.489319	-39.2286	-0.302596	Normal epithelium	Enterocyte
CRC03_L3_CRC07_L1_Barcode06	SCAN-seq	CRC	CRC03_L3_CRC07_L1	CRC03	NT	T1	Barcode06	1958	2691	375821	1170	2149	0.389924	-39.1507	-1.03812	Normal epithelium	Enterocyte
CRC03_L3_CRC07_L1_Barcode07	SCAN-seq	CRC	CRC03_L3_CRC07_L1	CRC03	NT	T1	Barcode07	1531	2109	204526	1130	2652	0.365647	-18.845	9.52245	Normal epithelium	Immature Goblet
CRC03_L3_CRC07_L1_Barcode11	SCAN-seq	CRC	CRC03_L3_CRC07_L1	CRC03	NT	T1	Barcode11	1246	1587	161609	1176	2864	0.19461	-36.233	10.6992	Normal epithelium	Goblet
CRC03_L3_CRC07_L1_Barcode14	SCAN-seq	CRC	CRC03_L3_CRC07_L1	CRC03	NT	T1	Barcode14	1549	1931	175907	1249	2199	0.313005	-33.2191	-11.8489	Normal epithelium	Enterocyte
CRC03_L3_CRC07_L1_Barcode15	SCAN-seq	CRC	CRC03_L3_CRC07_L1	CRC03	NT	T1	Barcode15	1156	1444	110889	1291	2108	0.305687	-33.3298	-11.5533	Normal epithelium	Enterocyte
CRC03_L3_CRC07_L1_Barcode17	SCAN-seq	CRC	CRC03_L3_CRC07_L1	CRC03	NT	T1	Barcode17	1279	1576	113745	1118	2375	0.173158	-17.7445	7.18296	Normal epithelium	Immature Goblet
CRC03_L3_CRC07_L1_Barcode18	SCAN-seq	CRC	CRC03_L3_CRC07_L1	CRC03	NT	T1	Barcode18	947	1216	121659	1005	473	0.560953	-35.4761	8.83759	Normal epithelium	Goblet
CRC03_L3_CRC07_L1_Barcode20	SCAN-seq	CRC	CRC03_L3_CRC07_L1	CRC03	NT	T1	Barcode20	5310	7830	1118076	1370	1886	0.248011	-15.0165	-15.2993	Normal epithelium	Stem/TA
CRC03_L3_CRC07_L1_Barcode22	SCAN-seq	CRC	CRC03_L3_CRC07_L1	CRC03	NT	T1	Barcode22	3026	4288	48023	1204	2047	0.402307	-17.0077	-11.174	Normal epithelium	Stem/TA
CRC03_L3_CRC07_L1_Barcode24	SCAN-seq	CRC	CRC03_L3_CRC07_L1	CRC03	NT	T1	Barcode24	1118	1451	46137	698	613	0.398791	-37.4583	-0.457185	Normal epithelium	Enterocyte
CRC03_L3_CRC07_L1_Barcode25	SCAN-seq	CRC	CRC03_L3_CRC07_L1	CRC03	NT	T1	Barcode25	1600	2046	80447	966	402	0.343174	-19.4713	9.79235	Normal epithelium	Immature Goblet
CRC03_L3_CRC07_L1_Barcode27	SCAN-seq	CRC	CRC03_L3_CRC07_L1	CRC03	NT	T1	Barcode27	1185	1495	130888	1011	461	0.54565	-35.4592	9.49831	Normal epithelium	Goblet
CRC03_L3_CRC07_L1_Barcode31	SCAN-seq	CRC	CRC03_L3_CRC07_L1	CRC03	NT	T1	Barcode31	2433	3349	516945	1334	2033	0.453123	-39.0994	-1.49518	Normal epithelium	Enterocyte
CRC03_L3_CRC07_L1_Barcode32	SCAN-seq	CRC	CRC03_L3_CRC07_L1	CRC03	NT	T1	Barcode32	1294	1671	187044	1163	2371	0.286616	-35.4417	10.5535	Normal epithelium	Goblet
CRC03_L3_CRC07_L1_Barcode34	SCAN-seq	CRC	CRC03_L3_CRC07_L1	CRC03	NT	T1	Barcode34	2909	3638	247399	801	465	0.323779	-20.5511	12.1769	Normal epithelium	Immature Goblet
CRC03_L3_CRC07_L1_Barcode36	SCAN-seq	CRC	CRC03_L3_CRC07_L1	CRC03	NT	T1	Barcode36	1181	1481	82631	1064	452	0.539654	-38.9192	-0.390126	Normal epithelium	Enterocyte
CRC03_L3_CRC07_L1_Barcode37	SCAN-seq	CRC	CRC03_L3_CRC07_L1	CRC03	NT	T1	Barcode37	1810	2303	246124	1258	2147	0.493814	-35.3305	10.095	Normal epithelium	Goblet
CRC03_L3_CRC07_L1_Barcode39	SCAN-seq	CRC	CRC03_L3_CRC07_L1	CRC03	NT	T1	Barcode39	1424	1880	266374	1220	2271	0.52254	-35.2862	9.62311	Normal epithelium	Goblet
CRC03_L3_CRC07_L1_Barcode40	SCAN-seq	CRC	CRC03_L3_CRC07_L1	CRC03	NT	T1	Barcode40	4099	5143	322015	860	466	0.261127	-15.978	-10.688	Normal epithelium	Stem/TA
CRC03_L3_CRC07_L1_Barcode53	SCAN-seq	CRC	CRC03_L3_CRC07_L1	CRC07	NT	T1	Barcode53	2875	4141	388766	1150	2593	0.192065	-16.5536	-10.7881	Normal epithelium	Stem/TA
CRC03_L3_CRC07_L1_Barcode66	SCAN-seq	CRC	CRC03_L3_CRC07_L1	CRC07	NT	T1	Barcode66	2089	2580	212881	659	419	0.398158	-19.0929	11.3784	Normal epithelium	Immature Goblet
CRC03_L3_CRC07_L1_Barcode74	SCAN-seq	CRC	CRC03_L3_CRC07_L1	CRC07	NT	T1	Barcode74	1210	1548	107300	884	366	0.277792	-13.2012	0.581935	Normal epithelium	Stem/TA
CRC03_L3_CRC07_L1_Barcode84	SCAN-seq	CRC	CRC03_L3_CRC07_L1	CRC07	NT	T1	Barcode84	1411	1849	179918	973	376	0.448889	-10.6732	-1.26326	Normal epithelium	Stem/TA
CRC03_L3_CRC07_L1_Barcode85	SCAN-seq	CRC	CRC03_L3_CRC07_L1	CRC07	NT	T1	Barcode85	1754	2381	229335	828	479	0.572457	-15.0053	-1.67845	Normal epithelium	Stem/TA
CRC03_L3_CRC07_L1_Barcode87	SCAN-seq	CRC	CRC03_L3_CRC07_L1	CRC07	NT	T1	Barcode87	2121	2960	313477	942	508	0.478996	-13.6119	-0.945144	Normal epithelium	Stem/TA
CRC03_L3_CRC07_L1_Barcode92	SCAN-seq	CRC	CRC03_L3_CRC07_L1	CRC07	NT	T1	Barcode92	896	1119	23469	910	2225	0.539399	-11.8322	-1.56245	Normal epithelium	Stem/TA
CRC03_L3_CRC07_L1_Barcode94	SCAN-seq	CRC	CRC03_L3_CRC07_L1	CRC07	NT	T1	Barcode94	2888	3674	321580	806	447	0.583298	-11.939	-2.05459	Normal epithelium	Stem/TA
CRC03_L3_CRC07_L1_Barcode96	SCAN-seq	CRC	CRC03_L3_CRC07_L1	CRC07	NT	T1	Barcode96	1716	2162	175923	974	292	0.318644	-12.2436	-0.865403	Normal epithelium	Stem/TA
CRC04_L1_CRC07_L2_Barcode01	SCAN-seq	CRC	CRC04_L1_CRC07_L2	CRC04	PT	T1	Barcode01	6172	9669	197436	1213	2510	0.216729	17.9104	-18.1936	Cancer cells	Stem/TA-like
CRC04_L1_CRC07_L2_Barcode02	SCAN-seq	CRC	CRC04_L1_CRC07_L2	CRC04	PT	T1	Barcode02	5226	7936	408350	1153	349	0.257562	-16.6114	-12.7265	Normal epithelium	Stem/TA
CRC04_L1_CRC07_L2_Barcode03	SCAN-seq	CRC	CRC04_L1_CRC07_L2	CRC04	PT	T1	Barcode03	539	719	2060	996	304	0.255622	4.70397	12.7659	Cancer cells	Stem/TA-like
CRC04_L1_CRC07_L2_Barcode04	SCAN-seq	CRC	CRC04_L1_CRC07_L2	CRC04	PT	T1	Barcode04	7431	12351	946907	1230	2678	0.0982048	18.7777	-18.0318	Cancer cells	Stem/TA-like
CRC04_L1_CRC07_L2_Barcode05	SCAN-seq	CRC	CRC04_L1_CRC07_L2	CRC04	PT	T1	Barcode05	6764	11089	558755	1188	3006	0.159221	19.2721	-17.3907	Cancer cells	Stem/TA-like
CRC04_L1_CRC07_L2_Barcode07	SCAN-seq	CRC	CRC04_L1_CRC07_L2	CRC04	PT	T1	Barcode07	2559	3291	109049	789	510	0.521662	-23.4252	14.5108	Normal epithelium	Immature Goblet
CRC04_L1_CRC07_L2_Barcode08	SCAN-seq	CRC	CRC04_L1_CRC07_L2	CRC04	PT	T1	Barcode08	1621	2154	54343	896	530	0.279396	-11.4802	17.4775	Cancer cells	Immature Goblet-like
CRC04_L1_CRC07_L2_Barcode09	SCAN-seq	CRC	CRC04_L1_CRC07_L2	CRC04	PT	T1	Barcode09	1667	2187	57283	855	513	0.291925	-2.45323	-2.32544	Cancer cells	Goblet-like
CRC04_L1_CRC07_L2_Barcode10	SCAN-seq	CRC	CRC04_L1_CRC07_L2	CRC04	PT	T1	Barcode10	7110	11241	702587	1219	2792	0.126265	23.566	-12.3625	Cancer cells	Stem/TA-like
CRC04_L1_CRC07_L2_Barcode11	SCAN-seq	CRC	CRC04_L1_CRC07_L2	CRC04	PT	T1	Barcode11	1666	2258	62449	906	586	0.152186	-4.10182	-0.381317	Cancer cells	Stem/TA-like
CRC04_L1_CRC07_L2_Barcode12	SCAN-seq	CRC	CRC04_L1_CRC07_L2	CRC04	PT	T1	Barcode12	619	783	3585	943	442	0.448143	-16.9339	9.76162	Normal epithelium	Immature Goblet
CRC04_L1_CRC07_L2_Barcode13	SCAN-seq	CRC	CRC04_L1_CRC07_L2	CRC04	PT	T1	Barcode13	5905	9270	351328	1036	444	0.123171	20.2159	-12.386	Cancer cells	Stem/TA-like
CRC04_L1_CRC07_L2_Barcode14	SCAN-seq	CRC	CRC04_L1_CRC07_L2	CRC04	PT	T1	Barcode14	1371	1800	49406	881	640	0.502315	2.38369	1.79394	Cancer cells	Stem/TA-like
CRC04_L1_CRC07_L2_Barcode15	SCAN-seq	CRC	CRC04_L1_CRC07_L2	CRC04	PT	T1	Barcode15	4662	6983	261910	1231	2810	0.223952	-15.4418	-14.9465	Normal epithelium	Stem/TA
CRC04_L1_CRC07_L2_Barcode16	SCAN-seq	CRC	CRC04_L1_CRC07_L2	CRC04	PT	T1	Barcode16	6706	11027	724459	1268	2538	0.130096	18.6521	-18.0425	Cancer cells	Stem/TA-like
CRC04_L1_CRC07_L2_Barcode17	SCAN-seq	CRC	CRC04_L1_CRC07_L2	CRC04	PT	T1	Barcode17	6048	9726	540182	1239	2551	0.148351	18.6644	-9.9536	Cancer cells	Stem/TA-like
CRC04_L1_CRC07_L2_Barcode18	SCAN-seq	CRC	CRC04_L1_CRC07_L2	CRC04	PT	T1	Barcode18	6342	10454	583811	1271	2409	0.142504	18.6886	-18.0229	Cancer cells	Stem/TA-like
CRC04_L1_CRC07_L2_Barcode19	SCAN-seq	CRC	CRC04_L1_CRC07_L2	CRC04	PT	T1	Barcode19	7535	12781	988812	1247	2530	0.207329	20.9367	-15.3081	Cancer cells	Stem/TA-like
CRC04_L1_CRC07_L2_Barcode20	SCAN-seq	CRC	CRC04_L1_CRC07_L2	CRC04	PT	T1	Barcode20	4179	5799	230779	1002	462	0.193593	-26.9963	14.0407	Normal epithelium	Immature Goblet
CRC04_L1_CRC07_L2_Barcode22	SCAN-seq	CRC	CRC04_L1_CRC07_L2	CRC04	PT	T1	Barcode22	2537	3421	21106	1188	1550	0.426817	18.2571	-6.25202	Cancer cells	Stem/TA-like
CRC04_L1_CRC07_L2_Barcode23	SCAN-seq	CRC	CRC04_L1_CRC07_L2	CRC04	PT	T1	Barcode23	1871	2627	5864	1242	2168	0.213659	11.2003	3.29594	Cancer cells	Stem/TA-like
CRC04_L1_CRC07_L2_Barcode24	SCAN-seq	CRC	CRC04_L1_CRC07_L2	CRC04	PT	T1	Barcode24	1323	1618	30254	616	452	0.576595	-8.93103	1.73088	Cancer cells	Immature Goblet-like
CRC04_L1_CRC07_L2_Barcode26	SCAN-seq	CRC	CRC04_L1_CRC07_L2	CRC04	PT	T1	Barcode26	6026	9688	498002	1243	2687	0.131068	18.8684	-17.7527	Cancer cells	Stem/TA-like
CRC04_L1_CRC07_L2_Barcode27	SCAN-seq	CRC	CRC04_L1_CRC07_L2	CRC04	PT	T1	Barcode27	5434	8499	264295	995	538	0.140578	18.8874	-5.9003	Cancer cells	Stem/TA-like
CRC04_L1_CRC07_L2_Barcode29	SCAN-seq	CRC	CRC04_L1_CRC07_L2	CRC04	PT	T1	Barcode29	6311	9771	484445	1145	356	0.141103	18.4588	-17.8189	Cancer cells	Stem/TA-like
CRC04_L1_CRC07_L2_Barcode30	SCAN-seq	CRC	CRC04_L1_CRC07_L2	CRC04	PT	T1	Barcode30	6904	11514	538133	1253	2580	0.125572	19.5359	-16.9518	Cancer cells	Stem/TA-like
CRC04_L1_CRC07_L2_Barcode31	SCAN-seq	CRC	CRC04_L1_CRC07_L2	CRC04	PT	T1	Barcode31	3186	4062	113791	863	488	0.387572	-23.3089	14.4009	Normal epithelium	Immature Goblet
CRC04_L1_CRC07_L2_Barcode32	SCAN-seq	CRC	CRC04_L1_CRC07_L2	CRC04	PT	T1	Barcode32	4689	7559	386844	1171	3154	0.0545091	21.4752	-7.22546	Cancer cells	Stem/TA-like
CRC04_L1_CRC07_L2_Barcode33	SCAN-seq	CRC	CRC04_L1_CRC07_L2	CRC04	PT	T1	Barcode33	6242	9549	439714	1046	481	0.153114	23.2707	-12.3673	Cancer cells	Stem/TA-like
CRC04_L1_CRC07_L2_Barcode34	SCAN-seq	CRC	CRC04_L1_CRC07_L2	CRC04	PT	T1	Barcode34	6265	10296	554276	1244	2582	0.131136	18.9236	-17.6987	Cancer cells	Stem/TA-like
CRC04_L1_CRC07_L2_Barcode35	SCAN-seq	CRC	CRC04_L1_CRC07_L2	CRC04	PT	T1	Barcode35	5118	7549	295030	1151	3438	0.244769	-15.6316	-14.2466	Normal epithelium	Stem/TA
CRC04_L1_CRC07_L2_Barcode36	SCAN-seq	CRC	CRC04_L1_CRC07_L2	CRC04	PT	T1	Barcode36	1295	1610	9102	986	346	0.496429	-17.5469	9.29998	Normal epithelium	Immature Goblet
CRC04_L1_CRC07_L2_Barcode37	SCAN-seq	CRC	CRC04_L1_CRC07_L2	CRC04	PT	T1	Barcode37	7243	12041	610672	1438	2178	0.0884734	21.1728	-16.5719	Cancer cells	Stem/TA-like
CRC04_L1_CRC07_L2_Barcode38	SCAN-seq	CRC	CRC04_L1_CRC07_L2	CRC04	PT	T1	Barcode38	5510	8905	402960	1290	2268	0.116094	20.0463	-15.6489	Cancer cells	Stem/TA-like
CRC04_L1_CRC07_L2_Barcode39	SCAN-seq	CRC	CRC04_L1_CRC07_L2	CRC04	PT	T1	Barcode39	6094	9428	405042	1228	2466	0.0954049	18.8471	-15.7938	Cancer cells	Stem/TA-like
CRC04_L1_CRC07_L2_Barcode43	SCAN-seq	CRC	CRC04_L1_CRC07_L2	CRC04	PT	T1	Barcode43	3540	5056	243761	1103	452	0.565728	-15.2604	-10.0253	Normal epithelium	Stem/TA
CRC04_L1_CRC07_L2_Barcode44	SCAN-seq	CRC	CRC04_L1_CRC07_L2	CRC04	PT	T1	Barcode44	6806	11375	660126	1298	2417	0.139175	20.3809	-15.8349	Cancer cells	Stem/TA-like
CRC04_L1_CRC07_L2_Barcode47	SCAN-seq	CRC	CRC04_L1_CRC07_L2	CRC04	PT	T1	Barcode47	7074	11785	826412	1224	287	0.177428	18.9751	-17.8061	Cancer cells	Stem/TA-like
CRC04_L1_CRC07_L2_Barcode49	SCAN-seq	CRC	CRC04_L1_CRC07_L2	CRC07	PT	T1	Barcode49	2041	2865	169014	1015	568	0.55226	4.73541	6.02985	Cancer cells	Stem/TA-like
CRC04_L1_CRC07_L2_Barcode50	SCAN-seq	CRC	CRC04_L1_CRC07_L2	CRC07	PT	T1	Barcode50	2172	2981	104954	992	461	0.150899	-1.52839	0.466897	Cancer cells	Immature Goblet-like
CRC04_L1_CRC07_L2_Barcode51	SCAN-seq	CRC	CRC04_L1_CRC07_L2	CRC07	PT	T1	Barcode51	2627	3638	157637	996	402	0.0271114	-2.28366	0.209704	Cancer cells	Immature Goblet-like
CRC04_L1_CRC07_L2_Barcode52	SCAN-seq	CRC	CRC04_L1_CRC07_L2	CRC07	PT	T1	Barcode52	1603	2199	75202	960	500	0.0737527	-27.3889	-2.04176	Normal epithelium	Enteroendocrine
CRC04_L1_CRC07_L2_Barcode55	SCAN-seq	CRC	CRC04_L1_CRC07_L2	CRC07	PT	T1	Barcode55	807	1071	6637	724	215	0.326026	8.13065	8.05958	Cancer cells	Stem/TA-like
CRC04_L1_CRC07_L2_Barcode57	SCAN-seq	CRC	CRC04_L1_CRC07_L2	CRC07	PT	T1	Barcode57	662	957	43492	981	613	0.109471	16.1259	9.75824	Cancer cells	Stem/TA-like
CRC04_L1_CRC07_L2_Barcode59	SCAN-seq	CRC	CRC04_L1_CRC07_L2	CRC07	PT	T1	Barcode59	648	850	164086	165	171	0.299222	4.1693	11.7196	Cancer cells	Stem/TA-like
CRC04_L1_CRC07_L2_Barcode60	SCAN-seq	CRC	CRC04_L1_CRC07_L2	CRC07	PT	T1	Barcode60	3718	5255	249775	1071	340	0.199442	-26.4098	13.4253	Normal epithelium	Immature Goblet
CRC04_L1_CRC07_L2_Barcode61	SCAN-seq	CRC	CRC04_L1_CRC07_L2	CRC07	PT	T1	Barcode61	5762	8966	567291	1244	2229	0.122704	27.1852	4.05345	Cancer cells	Stem/TA-like
CRC04_L1_CRC07_L2_Barcode62	SCAN-seq	CRC	CRC04_L1_CRC07_L2	CRC07	PT	T1	Barcode62	4864	7486	469328	1170	2275	0.234708	23.9924	4.33927	Cancer cells	Stem/TA-like
CRC04_L1_CRC07_L2_Barcode63	SCAN-seq	CRC	CRC04_L1_CRC07_L2	CRC07	PT	T1	Barcode63	3996	5749	214750	964	523	0.32459	19.6573	3.16289	Cancer cells	Stem/TA-like
CRC04_L1_CRC07_L2_Barcode65	SCAN-seq	CRC	CRC04_L1_CRC07_L2	CRC07	PT	T1	Barcode65	1366	1835	76158	905	455	0.253011	-36.6192	8.37475	Normal epithelium	Enterocyte
CRC04_L1_CRC07_L2_Barcode66	SCAN-seq	CRC	CRC04_L1_CRC07_L2	CRC07	PT	T1	Barcode66	4284	5746	323870	869	511	0.186334	-1.64429	-0.458901	Cancer cells	Stem/TA-like
CRC04_L1_CRC07_L2_Barcode68	SCAN-seq	CRC	CRC04_L1_CRC07_L2	CRC07	PT	T1	Barcode68	4574	6871	418678	1097	313	0.290405	22.0128	3.40095	Cancer cells	Stem/TA-like
CRC04_L1_CRC07_L2_Barcode69	SCAN-seq	CRC	CRC04_L1_CRC07_L2	CRC07	PT	T1	Barcode69	2159	2876	234458	193	164	0.240408	8.49855	3.01702	Cancer cells	Stem/TA-like
CRC04_L1_CRC07_L2_Barcode71	SCAN-seq	CRC	CRC04_L1_CRC07_L2	CRC07	PT	T1	Barcode71	3376	5116	216156	1179	2494	0.221519	19.9334	2.32492	Cancer cells	Stem/TA-like
CRC04_L1_CRC07_L2_Barcode72	SCAN-seq	CRC	CRC04_L1_CRC07_L2	CRC07	PT	T1	Barcode72	2001	2575	118776	937	565	0.114433	-31.7639	11.2839	Normal epithelium	Goblet
CRC04_L1_CRC07_L2_Barcode73	SCAN-seq	CRC	CRC04_L1_CRC07_L2	CRC07	PT	T1	Barcode73	2792	4050	30526	974	440	0.378184	19.2925	5.80578	Cancer cells	Stem/TA-like
CRC04_L1_CRC07_L2_Barcode74	SCAN-seq	CRC	CRC04_L1_CRC07_L2	CRC07	PT	T1	Barcode74	1149	1493	40919	906	364	0.507089	-0.790906	4.14574	Cancer cells	Immature Goblet-like
CRC04_L1_CRC07_L2_Barcode75	SCAN-seq	CRC	CRC04_L1_CRC07_L2	CRC07	PT	T1	Barcode75	1359	1806	50475	867	513	0.538705	-2.13652	3.14213	Cancer cells	Immature Goblet-like
CRC04_L1_CRC07_L2_Barcode76	SCAN-seq	CRC	CRC04_L1_CRC07_L2	CRC07	PT	T1	Barcode76	3384	4653	226434	893	494	0.220539	-1.6491	-0.25378	Cancer cells	Immature Goblet-like
CRC04_L1_CRC07_L2_Barcode77	SCAN-seq	CRC	CRC04_L1_CRC07_L2	CRC07	PT	T1	Barcode77	3858	5806	418260	1100	2599	0.325274	20.9244	5.89691	Cancer cells	Stem/TA-like
CRC04_L1_CRC07_L2_Barcode79	SCAN-seq	CRC	CRC04_L1_CRC07_L2	CRC07	PT	T1	Barcode79	3746	5706	300642	1085	362	0.198768	20.0381	4.10832	Cancer cells	Stem/TA-like
CRC04_L1_CRC07_L2_Barcode81	SCAN-seq	CRC	CRC04_L1_CRC07_L2	CRC07	PT	T1	Barcode81	3160	4444	133743	937	516	0.257593	15.3515	7.48081	Cancer cells	Stem/TA-like
CRC04_L1_CRC07_L2_Barcode83	SCAN-seq	CRC	CRC04_L1_CRC07_L2	CRC07	PT	T1	Barcode83	2564	3599	149340	1011	481	0.451281	15.1163	7.76678	Cancer cells	Stem/TA-like
CRC04_L1_CRC07_L2_Barcode84	SCAN-seq	CRC	CRC04_L1_CRC07_L2	CRC07	PT	T1	Barcode84	2772	3869	150096	993	523	0.414453	15.7726	6.77524	Cancer cells	Stem/TA-like
CRC04_L1_CRC07_L2_Barcode86	SCAN-seq	CRC	CRC04_L1_CRC07_L2	CRC07	PT	T1	Barcode86	3273	4748	166838	1131	2774	0.28879	21.6643	3.95293	Cancer cells	Stem/TA-like
CRC04_L1_CRC07_L2_Barcode87	SCAN-seq	CRC	CRC04_L1_CRC07_L2	CRC07	PT	T1	Barcode87	1692	2135	67595	964	495	0.46543	-10.6152	-1.76169	Normal epithelium	Stem/TA
CRC04_L1_CRC07_L2_Barcode88	SCAN-seq	CRC	CRC04_L1_CRC07_L2	CRC07	PT	T1	Barcode88	1643	2268	111988	1144	2223	0.0770639	-32.9674	-12.9779	Normal epithelium	Enterocyte
CRC04_L1_CRC07_L2_Barcode89	SCAN-seq	CRC	CRC04_L1_CRC07_L2	CRC07	PT	T1	Barcode89	2556	3594	165374	1027	294	0.388385	-9.79919	-1.75871	Normal epithelium	Stem/TA
CRC04_L1_CRC07_L2_Barcode90	SCAN-seq	CRC	CRC04_L1_CRC07_L2	CRC07	PT	T1	Barcode90	4979	7407	440077	1094	396	0.221854	-13.1578	-15.2223	Normal epithelium	Stem/TA
CRC04_L1_CRC07_L2_Barcode93	SCAN-seq	CRC	CRC04_L1_CRC07_L2	CRC07	PT	T1	Barcode93	5666	8946	702408	1093	434	0.223918	24.295	1.28478	Cancer cells	Stem/TA-like
CRC04_L1_CRC07_L2_Barcode95	SCAN-seq	CRC	CRC04_L1_CRC07_L2	CRC07	PT	T1	Barcode95	3617	4793	127273	967	4919	0.314502	16.0343	7.20808	Cancer cells	Stem/TA-like
CRC04_L2_CRC07_L3_Barcode05	SCAN-seq	CRC	CRC04_L2_CRC07_L3	CRC04	PT	T2	Barcode05	545	698	42700	436	486	0.530494	4.7439	12.6992	Cancer cells	Stem/TA-like
CRC04_L2_CRC07_L3_Barcode07	SCAN-seq	CRC	CRC04_L2_CRC07_L3	CRC04	PT	T2	Barcode07	510	655	15648	577	222	0.229632	5.62574	10.1877	Cancer cells	Stem/TA-like
CRC04_L2_CRC07_L3_Barcode08	SCAN-seq	CRC	CRC04_L2_CRC07_L3	CRC04	PT	T2	Barcode08	695	892	111561	610	411	0.243261	4.08606	12.2336	Cancer cells	Stem/TA-like
CRC04_L2_CRC07_L3_Barcode09	SCAN-seq	CRC	CRC04_L2_CRC07_L3	CRC04	PT	T2	Barcode09	1179	1590	299640	847	2500	0.434604	3.60879	11.9347	Cancer cells	Stem/TA-like
CRC04_L2_CRC07_L3_Barcode10	SCAN-seq	CRC	CRC04_L2_CRC07_L3	CRC04	PT	T2	Barcode10	1631	2126	7527	756	329	0.347679	2.10766	11.1161	Cancer cells	Stem/TA-like
CRC04_L2_CRC07_L3_Barcode16	SCAN-seq	CRC	CRC04_L2_CRC07_L3	CRC04	PT	T2	Barcode16	540	685	34111	860	3120	0.113256	4.65117	10.0591	Cancer cells	Immature Goblet-like
CRC04_L2_CRC07_L3_Barcode23	SCAN-seq	CRC	CRC04_L2_CRC07_L3	CRC04	PT	T2	Barcode23	1165	1524	10788	539	1683	0.265391	2.5087	10.7561	Cancer cells	Stem/TA-like
CRC04_L2_CRC07_L3_Barcode25	SCAN-seq	CRC	CRC04_L2_CRC07_L3	CRC04	PT	T2	Barcode25	1050	1337	38941	1188	1619	0.583724	3.96665	11.6608	Cancer cells	Immature Goblet-like
CRC04_L2_CRC07_L3_Barcode30	SCAN-seq	CRC	CRC04_L2_CRC07_L3	CRC04	PT	T2	Barcode30	6867	10533	1930855	1192	2073	0.271126	17.8127	-16.8711	Cancer cells	Stem/TA-like
CRC04_L2_CRC07_L3_Barcode32	SCAN-seq	CRC	CRC04_L2_CRC07_L3	CRC04	PT	T2	Barcode32	4589	6775	1164697	1188	2135	0.328876	1.78052	11.057	Cancer cells	Stem/TA-like
CRC04_L2_CRC07_L3_Barcode34	SCAN-seq	CRC	CRC04_L2_CRC07_L3	CRC04	PT	T2	Barcode34	6557	10389	2394012	1305	1952	0.131026	18.3545	-17.9116	Cancer cells	Stem/TA-like
CRC04_L2_CRC07_L3_Barcode41	SCAN-seq	CRC	CRC04_L2_CRC07_L3	CRC04	PT	T2	Barcode41	6532	10190	2200851	1251	1984	0.0983815	18.7506	-16.312	Cancer cells	Stem/TA-like
CRC04_L2_CRC07_L3_Barcode45	SCAN-seq	CRC	CRC04_L2_CRC07_L3	CRC04	PT	T2	Barcode45	7021	11432	3316912	1296	1887	0.240637	18.6792	-16.9575	Cancer cells	Stem/TA-like
CRC04_L2_CRC07_L3_Barcode46	SCAN-seq	CRC	CRC04_L2_CRC07_L3	CRC04	PT	T2	Barcode46	836	1106	19366	489	198	0.302816	3.41703	11.9646	Cancer cells	Stem/TA-like
CRC04_L2_CRC07_L3_Barcode49	SCAN-seq	CRC	CRC04_L2_CRC07_L3	CRC07	PT	T1	Barcode49	5626	8853	666454	1181	333	0.0923629	25.5664	4.47756	Cancer cells	Stem/TA-like
CRC04_L2_CRC07_L3_Barcode51	SCAN-seq	CRC	CRC04_L2_CRC07_L3	CRC07	PT	T1	Barcode51	6059	9707	1044000	1101	468	0.230388	23.4763	2.098	Cancer cells	Stem/TA-like
CRC04_L2_CRC07_L3_Barcode52	SCAN-seq	CRC	CRC04_L2_CRC07_L3	CRC07	PT	T1	Barcode52	2690	3638	181486	824	510	0.423626	-9.40952	-2.90583	Normal epithelium	Stem/TA
CRC04_L2_CRC07_L3_Barcode55	SCAN-seq	CRC	CRC04_L2_CRC07_L3	CRC07	PT	T1	Barcode55	4739	6528	434830	898	483	0.139721	-25.9687	13.8576	Normal epithelium	Immature Goblet
CRC04_L2_CRC07_L3_Barcode56	SCAN-seq	CRC	CRC04_L2_CRC07_L3	CRC07	PT	T1	Barcode56	2774	3755	212446	982	508	0.393627	-12.4894	-12.0707	Normal epithelium	Stem/TA
CRC04_L2_CRC07_L3_Barcode58	SCAN-seq	CRC	CRC04_L2_CRC07_L3	CRC07	PT	T1	Barcode58	5137	7710	459257	962	511	0.401185	21.2064	2.38672	Cancer cells	Stem/TA-like
CRC04_L2_CRC07_L3_Barcode59	SCAN-seq	CRC	CRC04_L2_CRC07_L3	CRC07	PT	T1	Barcode59	851	1093	174124	165	173	0.339069	3.03932	12.1611	Cancer cells	Stem/TA-like
CRC04_L2_CRC07_L3_Barcode60	SCAN-seq	CRC	CRC04_L2_CRC07_L3	CRC07	PT	T1	Barcode60	4201	5791	391140	879	509	0.210734	-25.9364	14.4191	Normal epithelium	Immature Goblet
CRC04_L2_CRC07_L3_Barcode63	SCAN-seq	CRC	CRC04_L2_CRC07_L3	CRC07	PT	T1	Barcode63	3303	4800	356200	927	599	0.400558	18.9677	5.729	Cancer cells	Stem/TA-like
CRC04_L2_CRC07_L3_Barcode67	SCAN-seq	CRC	CRC04_L2_CRC07_L3	CRC07	PT	T1	Barcode67	2351	3210	210412	951	509	0.438981	-30.5771	11.437	Normal epithelium	Immature Goblet
CRC04_L2_CRC07_L3_Barcode69	SCAN-seq	CRC	CRC04_L2_CRC07_L3	CRC07	PT	T1	Barcode69	3481	4854	379786	208	174	0.499145	13.7457	5.3115	Cancer cells	Stem/TA-like
CRC04_L2_CRC07_L3_Barcode71	SCAN-seq	CRC	CRC04_L2_CRC07_L3	CRC07	PT	T1	Barcode71	5710	8760	752171	982	514	0.31995	23.5699	1.94874	Cancer cells	Stem/TA-like
CRC04_L2_CRC07_L3_Barcode72	SCAN-seq	CRC	CRC04_L2_CRC07_L3	CRC07	PT	T1	Barcode72	2069	2784	222751	875	665	0.514146	-1.53476	0.586915	Cancer cells	Immature Goblet-like
CRC04_L2_CRC07_L3_Barcode74	SCAN-seq	CRC	CRC04_L2_CRC07_L3	CRC07	PT	T1	Barcode74	2738	3678	216968	943	520	0.341356	-31.0442	11.5015	Normal epithelium	Goblet
CRC04_L2_CRC07_L3_Barcode75	SCAN-seq	CRC	CRC04_L2_CRC07_L3	CRC07	PT	T1	Barcode75	5491	8638	932385	999	545	0.233881	21.1065	2.00442	Cancer cells	Stem/TA-like
CRC04_L2_CRC07_L3_Barcode76	SCAN-seq	CRC	CRC04_L2_CRC07_L3	CRC07	PT	T1	Barcode76	2492	3449	187521	952	599	0.528874	14.4449	8.02898	Cancer cells	Stem/TA-like
CRC04_L2_CRC07_L3_Barcode78	SCAN-seq	CRC	CRC04_L2_CRC07_L3	CRC07	PT	T1	Barcode78	4892	7211	515798	1048	466	0.272766	-13.0767	-15.3809	Normal epithelium	Stem/TA
CRC04_L2_CRC07_L3_Barcode79	SCAN-seq	CRC	CRC04_L2_CRC07_L3	CRC07	PT	T1	Barcode79	1035	1573	119461	940	600	0.381	16.5572	8.97585	Cancer cells	Stem/TA-like
CRC04_L2_CRC07_L3_Barcode80	SCAN-seq	CRC	CRC04_L2_CRC07_L3	CRC07	PT	T1	Barcode80	2758	3599	190916	776	611	0.592525	-2.54631	0.405263	Cancer cells	Immature Goblet-like
CRC04_L2_CRC07_L3_Barcode83	SCAN-seq	CRC	CRC04_L2_CRC07_L3	CRC07	PT	T1	Barcode83	951	1300	43831	934	572	0.495688	5.53688	10.3536	Cancer cells	Stem/TA-like
CRC04_L2_CRC07_L3_Barcode85	SCAN-seq	CRC	CRC04_L2_CRC07_L3	CRC07	PT	T1	Barcode85	1221	1619	64272	750	544	0.534209	-1.32806	3.62967	Cancer cells	Immature Goblet-like
CRC04_L2_CRC07_L3_Barcode89	SCAN-seq	CRC	CRC04_L2_CRC07_L3	CRC07	PT	T1	Barcode89	1988	2598	144812	854	511	0.377602	1.69365	1.86407	Cancer cells	Immature Goblet-like
CRC04_L2_CRC07_L3_Barcode90	SCAN-seq	CRC	CRC04_L2_CRC07_L3	CRC07	PT	T1	Barcode90	3346	4593	252810	927	541	0.29369	-14.7427	-8.8676	Normal epithelium	Stem/TA
CRC04_L2_CRC07_L3_Barcode91	SCAN-seq	CRC	CRC04_L2_CRC07_L3	CRC07	PT	T1	Barcode91	5397	7724	776146	904	498	0.117749	-26.9475	14.2045	Normal epithelium	Immature Goblet
CRC04_L2_CRC07_L3_Barcode92	SCAN-seq	CRC	CRC04_L2_CRC07_L3	CRC07	PT	T1	Barcode92	3857	5731	79296	1053	332	0.321981	21.1246	2.45113	Cancer cells	Stem/TA-like
CRC04_L2_CRC07_L3_Barcode93	SCAN-seq	CRC	CRC04_L2_CRC07_L3	CRC07	PT	T1	Barcode93	6205	9622	1046933	996	492	0.162611	-12.5747	-15.5819	Normal epithelium	Stem/TA
CRC04_L2_CRC07_L3_Barcode95	SCAN-seq	CRC	CRC04_L2_CRC07_L3	CRC07	PT	T1	Barcode95	816	1001	18220	651	473	0.544678	-0.462272	13.6494	Cancer cells	Immature Goblet-like
CRC04_L3_CRC07_L4_Barcode01	SCAN-seq	CRC	CRC04_L3_CRC07_L4	CRC04	NT	T1	Barcode01	2521	3501	36732	974	421	0.284772	-32.6358	-13.291	Normal epithelium	Stem/TA
CRC04_L3_CRC07_L4_Barcode02	SCAN-seq	CRC	CRC04_L3_CRC07_L4	CRC04	NT	T1	Barcode02	3426	4430	229778	847	494	0.591023	-11.5713	-4.78756	Normal epithelium	Enterocyte
CRC04_L3_CRC07_L4_Barcode04	SCAN-seq	CRC	CRC04_L3_CRC07_L4	CRC04	NT	T1	Barcode04	4414	6753	846447	1169	334	0.292393	-17.1666	-12.399	Normal epithelium	Stem/TA
CRC04_L3_CRC07_L4_Barcode05	SCAN-seq	CRC	CRC04_L3_CRC07_L4	CRC04	NT	T1	Barcode05	3820	5395	247055	1006	412	0.272673	-26.4502	13.3834	Normal epithelium	Immature Goblet
CRC04_L3_CRC07_L4_Barcode06	SCAN-seq	CRC	CRC04_L3_CRC07_L4	CRC04	NT	T1	Barcode06	1910	2614	119907	1071	373	0.473522	-38.732	-1.40151	Normal epithelium	Enterocyte
CRC04_L3_CRC07_L4_Barcode09	SCAN-seq	CRC	CRC04_L3_CRC07_L4	CRC04	NT	T1	Barcode09	2948	4118	408441	882	473	0.436928	-38.24	-1.68039	Normal epithelium	Enterocyte
CRC04_L3_CRC07_L4_Barcode11	SCAN-seq	CRC	CRC04_L3_CRC07_L4	CRC04	NT	T1	Barcode11	2113	2685	221364	900	461	0.384063	-33.2174	-12.1305	Normal epithelium	Enterocyte
CRC04_L3_CRC07_L4_Barcode13	SCAN-seq	CRC	CRC04_L3_CRC07_L4	CRC04	NT	T1	Barcode13	1965	2693	133736	973	518	0.227349	-34.2923	10.5128	Normal epithelium	Goblet
CRC04_L3_CRC07_L4_Barcode14	SCAN-seq	CRC	CRC04_L3_CRC07_L4	CRC04	NT	T1	Barcode14	986	1213	69098	812	549	0.520381	-17.3617	8.18014	Normal epithelium	Immature Goblet
CRC04_L3_CRC07_L4_Barcode15	SCAN-seq	CRC	CRC04_L3_CRC07_L4	CRC04	NT	T1	Barcode15	2028	2641	236510	949	509	0.332129	-35.2078	11.0784	Normal epithelium	Goblet
CRC04_L3_CRC07_L4_Barcode16	SCAN-seq	CRC	CRC04_L3_CRC07_L4	CRC04	NT	T1	Barcode16	4356	6654	934740	1091	444	0.214056	-16.511	-12.2733	Normal epithelium	Stem/TA
CRC04_L3_CRC07_L4_Barcode19	SCAN-seq	CRC	CRC04_L3_CRC07_L4	CRC04	NT	T1	Barcode19	3283	4144	253757	746	488	0.51363	-21.3389	12.1729	Normal epithelium	Immature Goblet
CRC04_L3_CRC07_L4_Barcode23	SCAN-seq	CRC	CRC04_L3_CRC07_L4	CRC04	NT	T1	Barcode23	729	951	8596	455	1821	0.452248	-17.889	-0.886192	Normal epithelium	Stem/TA
CRC04_L3_CRC07_L4_Barcode24	SCAN-seq	CRC	CRC04_L3_CRC07_L4	CRC04	NT	T1	Barcode24	1918	2386	127099	808	460	0.535334	-33.1324	-12.0075	Normal epithelium	Enterocyte
CRC04_L3_CRC07_L4_Barcode25	SCAN-seq	CRC	CRC04_L3_CRC07_L4	CRC04	NT	T1	Barcode25	1845	2420	152089	876	478	0.511368	-37.7474	0.220297	Normal epithelium	Enterocyte
CRC04_L3_CRC07_L4_Barcode29	SCAN-seq	CRC	CRC04_L3_CRC07_L4	CRC04	NT	T1	Barcode29	3995	6050	426168	1168	310	0.287906	-17.0785	-11.8574	Normal epithelium	Stem/TA
CRC04_L3_CRC07_L4_Barcode33	SCAN-seq	CRC	CRC04_L3_CRC07_L4	CRC04	NT	T1	Barcode33	2665	3513	344207	905	504	0.302172	-34.4423	10.2915	Normal epithelium	Goblet
CRC04_L3_CRC07_L4_Barcode37	SCAN-seq	CRC	CRC04_L3_CRC07_L4	CRC04	NT	T1	Barcode37	4251	6107	177698	1019	349	0.474112	-15.863	-12.1889	Normal epithelium	Stem/TA
CRC04_L3_CRC07_L4_Barcode40	SCAN-seq	CRC	CRC04_L3_CRC07_L4	CRC04	NT	T1	Barcode40	4982	7565	727287	1104	365	0.318788	-15.1342	-16.8625	Normal epithelium	Stem/TA
CRC04_L3_CRC07_L4_Barcode42	SCAN-seq	CRC	CRC04_L3_CRC07_L4	CRC04	NT	T1	Barcode42	3141	3981	310258	743	511	0.373419	-23.5357	11.3858	Normal epithelium	Immature Goblet
CRC04_L3_CRC07_L4_Barcode44	SCAN-seq	CRC	CRC04_L3_CRC07_L4	CRC04	NT	T1	Barcode44	1213	1516	58347	801	478	0.473766	-35.4844	9.30035	Normal epithelium	Goblet
CRC04_L3_CRC07_L4_Barcode45	SCAN-seq	CRC	CRC04_L3_CRC07_L4	CRC04	NT	T1	Barcode45	3602	4968	125272	817	517	0.312318	-16.859	-9.33114	Normal epithelium	Stem/TA
CRC04_L3_CRC07_L4_Barcode48	SCAN-seq	CRC	CRC04_L3_CRC07_L4	CRC04	NT	T1	Barcode48	4420	6409	704861	1036	488	0.244822	-12.1455	-8.21823	Cancer cells	Stem/TA-like
CRC04_L3_CRC07_L4_Barcode50	SCAN-seq	CRC	CRC04_L3_CRC07_L4	CRC07	NT	T1	Barcode50	2859	3790	241299	940	519	0.258613	-32.3693	-11.0463	Normal epithelium	Enterocyte
CRC04_L3_CRC07_L4_Barcode52	SCAN-seq	CRC	CRC04_L3_CRC07_L4	CRC07	NT	T1	Barcode52	2337	3290	407409	994	478	0.456726	0.821337	8.61038	Normal epithelium	Stem/TA
CRC04_L3_CRC07_L4_Barcode55	SCAN-seq	CRC	CRC04_L3_CRC07_L4	CRC07	NT	T1	Barcode55	3018	4016	366480	809	502	0.422642	0.897417	8.58029	Cancer cells	Stem/TA-like
CRC04_L3_CRC07_L4_Barcode56	SCAN-seq	CRC	CRC04_L3_CRC07_L4	CRC07	NT	T1	Barcode56	4449	6322	860748	958	450	0.348715	-16.1016	-11.0637	Normal epithelium	Stem/TA
CRC04_L3_CRC07_L4_Barcode57	SCAN-seq	CRC	CRC04_L3_CRC07_L4	CRC07	NT	T1	Barcode57	2316	3110	373260	924	460	0.169456	-32.4608	-10.7521	Normal epithelium	Enterocyte
CRC04_L3_CRC07_L4_Barcode67	SCAN-seq	CRC	CRC04_L3_CRC07_L4	CRC07	NT	T1	Barcode67	1212	1557	138125	1001	365	0.129706	-27.6978	-2.03098	Cancer cells	Enteroendocrine-like
CRC04_L3_CRC07_L4_Barcode68	SCAN-seq	CRC	CRC04_L3_CRC07_L4	CRC07	NT	T1	Barcode68	2813	4163	641617	1059	411	0.305155	-14.4778	-3.76479	Normal epithelium	Stem/TA
CRC04_L3_CRC07_L4_Barcode70	SCAN-seq	CRC	CRC04_L3_CRC07_L4	CRC07	NT	T1	Barcode70	2595	3349	269519	612	340	0.343058	-26.5425	-10.3891	Normal epithelium	Enterocyte
CRC04_L3_CRC07_L4_Barcode80	SCAN-seq	CRC	CRC04_L3_CRC07_L4	CRC07	NT	T1	Barcode80	1872	2385	200433	795	405	0.453592	-37.2254	0.0704693	Normal epithelium	Enterocyte
CRC04_L4_CRC08_L1_Barcode01	SCAN-seq	CRC	CRC04_L4_CRC08_L1	CRC04	PT	T1	Barcode01	5681	8963	167552	1261	2094	0.25419	18.623	-16.2446	Cancer cells	Stem/TA-like
CRC04_L4_CRC08_L1_Barcode02	SCAN-seq	CRC	CRC04_L4_CRC08_L1	CRC04	PT	T1	Barcode02	5971	8914	534560	1204	2097	0.300107	-14.7588	-16.9014	Normal epithelium	Stem/TA
CRC04_L4_CRC08_L1_Barcode04	SCAN-seq	CRC	CRC04_L4_CRC08_L1	CRC04	PT	T1	Barcode04	5838	8748	412749	1254	2158	0.229068	-14.6416	-16.7153	Normal epithelium	Stem/TA
CRC04_L4_CRC08_L1_Barcode07	SCAN-seq	CRC	CRC04_L4_CRC08_L1	CRC04	PT	T1	Barcode07	6376	10098	509791	1267	2116	0.134	18.4102	-17.699	Cancer cells	Stem/TA-like
CRC04_L4_CRC08_L1_Barcode08	SCAN-seq	CRC	CRC04_L4_CRC08_L1	CRC04	PT	T1	Barcode08	5988	9377	456908	1246	2187	0.161758	18.4522	-17.8908	Cancer cells	Stem/TA-like
CRC04_L4_CRC08_L1_Barcode09	SCAN-seq	CRC	CRC04_L4_CRC08_L1	CRC04	PT	T1	Barcode09	1921	2635	8474	1029	333	0.409048	10.4907	1.24896	Cancer cells	Stem/TA-like
CRC04_L4_CRC08_L1_Barcode10	SCAN-seq	CRC	CRC04_L4_CRC08_L1	CRC04	PT	T1	Barcode10	6885	11374	756980	1331	1978	0.162105	19.16	-17.7886	Cancer cells	Stem/TA-like
CRC04_L4_CRC08_L1_Barcode11	SCAN-seq	CRC	CRC04_L4_CRC08_L1	CRC04	PT	T1	Barcode11	5527	8540	436108	1268	2080	0.257338	-13.2582	-16.3606	Normal epithelium	Stem/TA
CRC04_L4_CRC08_L1_Barcode12	SCAN-seq	CRC	CRC04_L4_CRC08_L1	CRC04	PT	T1	Barcode12	3313	4488	16546	1216	2163	0.271391	-13.5007	-10.005	Normal epithelium	Stem/TA
CRC04_L4_CRC08_L1_Barcode13	SCAN-seq	CRC	CRC04_L4_CRC08_L1	CRC04	PT	T1	Barcode13	1486	1831	39380	779	479	0.206629	-22.1909	11.1632	Normal epithelium	Immature Goblet
CRC04_L4_CRC08_L1_Barcode14	SCAN-seq	CRC	CRC04_L4_CRC08_L1	CRC04	PT	T1	Barcode14	1301	1594	40291	824	426	0.316384	-22.1966	11.2321	Normal epithelium	Immature Goblet
CRC04_L4_CRC08_L1_Barcode15	SCAN-seq	CRC	CRC04_L4_CRC08_L1	CRC04	PT	T1	Barcode15	6690	11134	702564	1340	2063	0.139873	18.9365	-18.0735	Cancer cells	Stem/TA-like
CRC04_L4_CRC08_L1_Barcode16	SCAN-seq	CRC	CRC04_L4_CRC08_L1	CRC04	PT	T1	Barcode16	6963	11568	680295	1360	2059	0.142519	19.1267	-18.8648	Cancer cells	Stem/TA-like
CRC04_L4_CRC08_L1_Barcode18	SCAN-seq	CRC	CRC04_L4_CRC08_L1	CRC04	PT	T1	Barcode18	1470	1957	50104	1001	318	0.227431	-30.2658	12.3697	Normal epithelium	Immature Goblet
CRC04_L4_CRC08_L1_Barcode19	SCAN-seq	CRC	CRC04_L4_CRC08_L1	CRC04	PT	T1	Barcode19	7031	11312	669306	1205	2395	0.162421	18.9707	-17.8697	Cancer cells	Stem/TA-like
CRC04_L4_CRC08_L1_Barcode20	SCAN-seq	CRC	CRC04_L4_CRC08_L1	CRC04	PT	T1	Barcode20	6756	11193	518356	1269	2179	0.115703	18.9295	-17.9732	Cancer cells	Stem/TA-like
CRC04_L4_CRC08_L1_Barcode21	SCAN-seq	CRC	CRC04_L4_CRC08_L1	CRC04	PT	T1	Barcode21	8306	14002	495344	1155	2294	0.254773	19.3912	-17.0005	Cancer cells	Stem/TA-like
CRC04_L4_CRC08_L1_Barcode22	SCAN-seq	CRC	CRC04_L4_CRC08_L1	CRC04	PT	T1	Barcode22	2106	2860	11871	1248	1547	0.144989	-14.9708	-8.08231	Normal epithelium	Stem/TA
CRC04_L4_CRC08_L1_Barcode24	SCAN-seq	CRC	CRC04_L4_CRC08_L1	CRC04	PT	T1	Barcode24	6150	9730	408678	1208	2260	0.184889	20.3435	-15.4046	Cancer cells	Stem/TA-like
CRC04_L4_CRC08_L1_Barcode26	SCAN-seq	CRC	CRC04_L4_CRC08_L1	CRC04	PT	T2	Barcode26	2122	2964	116555	1198	3028	0.103998	8.25237	7.74562	Cancer cells	Stem/TA-like
CRC04_L4_CRC08_L1_Barcode28	SCAN-seq	CRC	CRC04_L4_CRC08_L1	CRC04	PT	T2	Barcode28	6166	9746	142475	1330	2084	0.128668	18.9846	-18.1641	Cancer cells	Stem/TA-like
CRC04_L4_CRC08_L1_Barcode29	SCAN-seq	CRC	CRC04_L4_CRC08_L1	CRC04	PT	T2	Barcode29	829	1097	7349	675	380	0.559217	7.69531	9.92078	Cancer cells	Stem/TA-like
CRC04_L4_CRC08_L1_Barcode37	SCAN-seq	CRC	CRC04_L4_CRC08_L1	CRC04	PT	T2	Barcode37	1224	1630	8378	711	1569	0.408341	8.06383	8.16781	Cancer cells	Stem/TA-like
CRC04_L4_CRC08_L1_Barcode41	SCAN-seq	CRC	CRC04_L4_CRC08_L1	CRC04	PT	T2	Barcode41	1716	2348	58804	1008	495	0.526472	2.62371	11.1647	Cancer cells	Stem/TA-like
CRC04_L4_CRC08_L1_Barcode44	SCAN-seq	CRC	CRC04_L4_CRC08_L1	CRC04	PT	T2	Barcode44	508	673	5523	463	216	0.320774	7.12951	9.15863	Cancer cells	Stem/TA-like
CRC04_L4_CRC08_L1_Barcode45	SCAN-seq	CRC	CRC04_L4_CRC08_L1	CRC04	PT	T2	Barcode45	2498	3426	11600	866	3290	0.335878	10.9553	2.89218	Cancer cells	Stem/TA-like
CRC04_L4_CRC08_L1_Barcode49	SCAN-seq	CRC	CRC04_L4_CRC08_L1	CRC08	PT	T1	Barcode49	4719	6338	225494	997	2618	0.224779	10.6162	-2.82082	Cancer cells	Stem/TA-like
CRC04_L4_CRC08_L1_Barcode50	SCAN-seq	CRC	CRC04_L4_CRC08_L1	CRC08	PT	T1	Barcode50	5662	8301	362320	1231	1773	0.155195	8.33089	-7.5612	Cancer cells	Stem/TA-like
CRC04_L4_CRC08_L1_Barcode51	SCAN-seq	CRC	CRC04_L4_CRC08_L1	CRC08	PT	T1	Barcode51	5155	7270	340342	1115	1907	0.328798	8.85755	-6.05896	Cancer cells	Stem/TA-like
CRC04_L4_CRC08_L1_Barcode53	SCAN-seq	CRC	CRC04_L4_CRC08_L1	CRC08	PT	T1	Barcode53	3954	5316	183535	1095	1891	0.430474	9.58114	-4.58821	Cancer cells	Stem/TA-like
CRC04_L4_CRC08_L1_Barcode55	SCAN-seq	CRC	CRC04_L4_CRC08_L1	CRC08	PT	T1	Barcode55	3663	4751	130606	1019	2145	0.321621	9.0188	0.0825764	Cancer cells	Stem/TA-like
CRC04_L4_CRC08_L1_Barcode56	SCAN-seq	CRC	CRC04_L4_CRC08_L1	CRC08	PT	T1	Barcode56	4857	6925	257973	1283	1772	0.173584	9.29954	-7.38951	Cancer cells	Stem/TA-like
CRC04_L4_CRC08_L1_Barcode57	SCAN-seq	CRC	CRC04_L4_CRC08_L1	CRC08	PT	T1	Barcode57	3492	4773	167441	1137	1845	0.35396	10.4372	-1.23189	Cancer cells	Stem/TA-like
CRC04_L4_CRC08_L1_Barcode64	SCAN-seq	CRC	CRC04_L4_CRC08_L1	CRC08	PT	T1	Barcode64	5138	7647	323225	1297	1770	0.118552	11.1227	-3.97118	Cancer cells	Stem/TA-like
CRC04_L4_CRC08_L1_Barcode66	SCAN-seq	CRC	CRC04_L4_CRC08_L1	CRC08	PT	T1	Barcode66	756	1038	25570	858	472	0.549572	7.1033	11.3027	Cancer cells	Stem/TA-like
CRC04_L4_CRC08_L1_Barcode69	SCAN-seq	CRC	CRC04_L4_CRC08_L1	CRC08	PT	T1	Barcode69	2992	3886	156832	222	174	0.375482	9.98067	-1.38566	Cancer cells	Stem/TA-like
CRC04_L4_CRC08_L1_Barcode70	SCAN-seq	CRC	CRC04_L4_CRC08_L1	CRC08	PT	T1	Barcode70	3985	5585	162200	1204	1849	0.122844	11.5734	-2.72505	Cancer cells	Stem/TA-like
CRC04_L4_CRC08_L1_Barcode73	SCAN-seq	CRC	CRC04_L4_CRC08_L1	CRC08	PT	T1	Barcode73	5384	7751	73219	1082	2020	0.16882	22.1275	-11.8243	Cancer cells	Stem/TA-like
CRC04_L4_CRC08_L1_Barcode74	SCAN-seq	CRC	CRC04_L4_CRC08_L1	CRC08	PT	T1	Barcode74	5936	8685	405726	1221	1824	0.167424	10.2035	-8.57147	Cancer cells	Stem/TA-like
CRC04_L4_CRC08_L1_Barcode76	SCAN-seq	CRC	CRC04_L4_CRC08_L1	CRC08	PT	T1	Barcode76	5065	7186	245680	1134	1896	0.195848	10.955	-4.05922	Cancer cells	Stem/TA-like
CRC04_L4_CRC08_L1_Barcode78	SCAN-seq	CRC	CRC04_L4_CRC08_L1	CRC08	PT	T1	Barcode78	2413	2881	51578	678	251	0.526173	1.71815	6.23743	Cancer cells	Stem/TA-like
CRC04_L4_CRC08_L1_Barcode79	SCAN-seq	CRC	CRC04_L4_CRC08_L1	CRC08	PT	T1	Barcode79	4951	7117	287432	1224	1768	0.135284	13.2545	-1.6832	Cancer cells	Stem/TA-like
CRC04_L4_CRC08_L1_Barcode80	SCAN-seq	CRC	CRC04_L4_CRC08_L1	CRC08	PT	T1	Barcode80	4249	6152	226847	1295	1783	0.261764	15.2987	-4.95965	Cancer cells	Stem/TA-like
CRC04_L4_CRC08_L1_Barcode82	SCAN-seq	CRC	CRC04_L4_CRC08_L1	CRC08	PT	T1	Barcode82	5097	6409	199492	480	301	0.591171	9.63264	-1.54112	Cancer cells	Stem/TA-like
CRC04_L4_CRC08_L1_Barcode83	SCAN-seq	CRC	CRC04_L4_CRC08_L1	CRC08	PT	T1	Barcode83	3581	4822	163212	1075	2109	0.439049	9.97156	-1.88692	Cancer cells	Stem/TA-like
CRC04_L4_CRC08_L1_Barcode86	SCAN-seq	CRC	CRC04_L4_CRC08_L1	CRC08	PT	T1	Barcode86	4168	5700	154656	1159	1850	0.128088	8.6803	-5.77831	Cancer cells	Stem/TA-like
CRC04_L4_CRC08_L1_Barcode89	SCAN-seq	CRC	CRC04_L4_CRC08_L1	CRC08	PT	T1	Barcode89	6989	10015	508345	1034	209	0.228724	8.88551	-6.77402	Cancer cells	Stem/TA-like
CRC04_L4_CRC08_L1_Barcode92	SCAN-seq	CRC	CRC04_L4_CRC08_L1	CRC08	PT	T1	Barcode92	5300	7869	304734	1214	1811	0.152046	7.69826	-7.21186	Cancer cells	Stem/TA-like
CRC04_L4_CRC08_L1_Barcode93	SCAN-seq	CRC	CRC04_L4_CRC08_L1	CRC08	PT	T1	Barcode93	5195	7558	382930	1139	1975	0.344291	9.85619	-5.9478	Cancer cells	Stem/TA-like
CRC04_L4_CRC08_L1_Barcode94	SCAN-seq	CRC	CRC04_L4_CRC08_L1	CRC08	PT	T1	Barcode94	3735	5245	180637	1195	1811	0.142618	9.76716	-4.50829	Cancer cells	Stem/TA-like
CRC04_L4_CRC08_L1_Barcode95	SCAN-seq	CRC	CRC04_L4_CRC08_L1	CRC08	PT	T1	Barcode95	5253	7630	309498	1337	1776	0.146466	10.6671	-8.63018	Cancer cells	Stem/TA-like
CRC04_L4_CRC08_L1_Barcode96	SCAN-seq	CRC	CRC04_L4_CRC08_L1	CRC08	PT	T1	Barcode96	4655	6323	204756	1139	1780	0.168603	8.55211	-5.33574	Cancer cells	Stem/TA-like
CRC05_L1_CRC07_L5_Barcode02	SCAN-seq	CRC	CRC05_L1_CRC07_L5	CRC05	NT	T1	Barcode02	2638	3180	176667	704	472	0.410367	-22.6465	11.6462	Normal epithelium	Immature Goblet
CRC05_L1_CRC07_L5_Barcode03	SCAN-seq	CRC	CRC05_L1_CRC07_L5	CRC05	NT	T1	Barcode03	2923	3795	144675	938	466	0.346498	-34.1803	10.2004	Normal epithelium	Goblet
CRC05_L1_CRC07_L5_Barcode05	SCAN-seq	CRC	CRC05_L1_CRC07_L5	CRC05	NT	T1	Barcode05	1312	1771	72730	833	515	0.330583	-35.2091	10.5015	Normal epithelium	Goblet
CRC05_L1_CRC07_L5_Barcode06	SCAN-seq	CRC	CRC05_L1_CRC07_L5	CRC05	NT	T1	Barcode06	4251	6301	141862	1203	2278	0.195201	-13.3784	-10.139	Normal epithelium	Stem/TA
CRC05_L1_CRC07_L5_Barcode07	SCAN-seq	CRC	CRC05_L1_CRC07_L5	CRC05	NT	T1	Barcode07	4133	6157	612892	1088	416	0.359414	-14.6066	-11.9066	Normal epithelium	Stem/TA
CRC05_L1_CRC07_L5_Barcode09	SCAN-seq	CRC	CRC05_L1_CRC07_L5	CRC05	NT	T1	Barcode09	2804	3440	214390	773	469	0.317222	-22.4672	12.8585	Normal epithelium	Immature Goblet
CRC05_L1_CRC07_L5_Barcode10	SCAN-seq	CRC	CRC05_L1_CRC07_L5	CRC05	NT	T1	Barcode10	4856	7503	699236	1253	2461	0.223155	-16.2041	-14.7443	Normal epithelium	Stem/TA
CRC05_L1_CRC07_L5_Barcode11	SCAN-seq	CRC	CRC05_L1_CRC07_L5	CRC05	NT	T1	Barcode11	3131	3805	169510	686	435	0.200743	-23.2583	13.1849	Normal epithelium	Immature Goblet
CRC05_L1_CRC07_L5_Barcode15	SCAN-seq	CRC	CRC05_L1_CRC07_L5	CRC05	NT	T1	Barcode15	3393	4639	361759	1046	424	0.366855	-30.9176	11.7335	Normal epithelium	Immature Goblet
CRC05_L1_CRC07_L5_Barcode17	SCAN-seq	CRC	CRC05_L1_CRC07_L5	CRC05	NT	T1	Barcode17	3110	3881	229474	922	478	0.172712	-23.0515	12.0984	Normal epithelium	Immature Goblet
CRC05_L1_CRC07_L5_Barcode18	SCAN-seq	CRC	CRC05_L1_CRC07_L5	CRC05	NT	T1	Barcode18	4887	7272	193293	1178	2266	0.173023	-18.8675	-13.3395	Normal epithelium	Stem/TA
CRC05_L1_CRC07_L5_Barcode19	SCAN-seq	CRC	CRC05_L1_CRC07_L5	CRC05	NT	T1	Barcode19	3385	4159	204599	779	476	0.187151	-22.671	12.8643	Normal epithelium	Immature Goblet
CRC05_L1_CRC07_L5_Barcode20	SCAN-seq	CRC	CRC05_L1_CRC07_L5	CRC05	NT	T1	Barcode20	508	588	12585	697	330	0.339422	-21.7927	1.98405	Normal epithelium	Immature Goblet
CRC05_L1_CRC07_L5_Barcode22	SCAN-seq	CRC	CRC05_L1_CRC07_L5	CRC05	NT	T1	Barcode22	661	766	7379	1036	1560	0.462708	-17.8019	9.04122	Normal epithelium	Immature Goblet
CRC05_L1_CRC07_L5_Barcode24	SCAN-seq	CRC	CRC05_L1_CRC07_L5	CRC05	NT	T1	Barcode24	4230	6429	323303	1136	312	0.26423	-15.4329	-14.1064	Normal epithelium	Stem/TA
CRC05_L1_CRC07_L5_Barcode27	SCAN-seq	CRC	CRC05_L1_CRC07_L5	CRC05	NT	T1	Barcode27	2292	2800	138928	824	458	0.331645	-21.0771	10.3371	Normal epithelium	Immature Goblet
CRC05_L1_CRC07_L5_Barcode28	SCAN-seq	CRC	CRC05_L1_CRC07_L5	CRC05	NT	T1	Barcode28	4010	5757	43068	1194	2502	0.31461	-15.9819	-12.2861	Normal epithelium	Stem/TA
CRC05_L1_CRC07_L5_Barcode29	SCAN-seq	CRC	CRC05_L1_CRC07_L5	CRC05	NT	T1	Barcode29	4600	7056	498746	1212	248	0.227689	-15.2953	-15.1395	Normal epithelium	Stem/TA
CRC05_L1_CRC07_L5_Barcode32	SCAN-seq	CRC	CRC05_L1_CRC07_L5	CRC05	NT	T1	Barcode32	2293	2967	153109	939	462	0.310513	-22.7629	12.1459	Normal epithelium	Immature Goblet
CRC05_L1_CRC07_L5_Barcode38	SCAN-seq	CRC	CRC05_L1_CRC07_L5	CRC05	NT	T1	Barcode38	986	1287	43234	926	541	0.191042	-35.264	10.6556	Normal epithelium	Goblet
CRC05_L1_CRC07_L5_Barcode39	SCAN-seq	CRC	CRC05_L1_CRC07_L5	CRC05	NT	T1	Barcode39	3684	5452	377437	1123	337	0.310292	-15.1755	-11.1545	Normal epithelium	Stem/TA
CRC05_L1_CRC07_L5_Barcode40	SCAN-seq	CRC	CRC05_L1_CRC07_L5	CRC05	NT	T1	Barcode40	3025	4289	132809	843	517	0.275012	-16.2385	-8.93628	Normal epithelium	Stem/TA
CRC05_L1_CRC07_L5_Barcode41	SCAN-seq	CRC	CRC05_L1_CRC07_L5	CRC05	NT	T1	Barcode41	947	1214	70241	917	505	0.232889	-35.6014	9.74328	Normal epithelium	Goblet
CRC05_L1_CRC07_L5_Barcode43	SCAN-seq	CRC	CRC05_L1_CRC07_L5	CRC05	NT	T1	Barcode43	5330	8248	824134	1264	2450	0.270702	-15.3401	-15.1588	Normal epithelium	Stem/TA
CRC05_L1_CRC07_L5_Barcode44	SCAN-seq	CRC	CRC05_L1_CRC07_L5	CRC05	NT	T1	Barcode44	1043	1273	24012	722	402	0.261127	-20.1837	9.36727	Normal epithelium	Immature Goblet
CRC05_L1_CRC07_L5_Barcode46	SCAN-seq	CRC	CRC05_L1_CRC07_L5	CRC05	NT	T1	Barcode46	1714	2226	74530	854	553	0.538446	-9.05044	-0.840981	Normal epithelium	Stem/TA
CRC05_L1_CRC07_L5_Barcode47	SCAN-seq	CRC	CRC05_L1_CRC07_L5	CRC05	NT	T1	Barcode47	4224	6294	217397	1158	3018	0.31073	-14.9835	-14.2905	Normal epithelium	Stem/TA
CRC05_L1_CRC07_L5_Barcode48	SCAN-seq	CRC	CRC05_L1_CRC07_L5	CRC05	NT	T1	Barcode48	2736	3556	232344	1030	367	0.287999	-21.2486	13.5252	Normal epithelium	Immature Goblet
CRC05_L1_CRC07_L5_Barcode55	SCAN-seq	CRC	CRC05_L1_CRC07_L5	CRC07	NT	T1	Barcode55	1101	1356	68850	846	314	0.592753	-36.7873	0.362074	Normal epithelium	Goblet
CRC05_L1_CRC07_L5_Barcode56	SCAN-seq	CRC	CRC05_L1_CRC07_L5	CRC07	NT	T1	Barcode56	4574	6236	635964	1034	220	0.290239	-14.6176	-13.2998	Normal epithelium	Stem/TA
CRC05_L1_CRC07_L5_Barcode61	SCAN-seq	CRC	CRC05_L1_CRC07_L5	CRC07	NT	T1	Barcode61	1682	2129	74221	984	2198	0.383274	-12.2406	-2.68079	Normal epithelium	Stem/TA
CRC05_L1_CRC07_L5_Barcode66	SCAN-seq	CRC	CRC05_L1_CRC07_L5	CRC07	NT	T1	Barcode66	501	622	34120	566	268	0.550393	-10.9514	7.13338	Cancer cells	Stem/TA-like
CRC05_L1_CRC07_L5_Barcode68	SCAN-seq	CRC	CRC05_L1_CRC07_L5	CRC07	NT	T1	Barcode68	1780	2306	129879	990	2313	0.388866	-13.2224	-1.42969	Normal epithelium	Stem/TA
CRC05_L1_CRC07_L5_Barcode70	SCAN-seq	CRC	CRC05_L1_CRC07_L5	CRC07	NT	T1	Barcode70	2119	2689	58456	930	242	0.299117	-14.2905	-3.34093	Normal epithelium	Stem/TA
CRC05_L1_CRC07_L5_Barcode75	SCAN-seq	CRC	CRC05_L1_CRC07_L5	CRC07	NT	T1	Barcode75	1583	2052	82838	803	291	0.357631	-25.4365	-0.95852	Normal epithelium	Enteroendocrine
CRC05_L1_CRC07_L5_Barcode78	SCAN-seq	CRC	CRC05_L1_CRC07_L5	CRC07	NT	T1	Barcode78	2461	3208	173216	915	305	0.528541	0.848432	8.61639	Cancer cells	Stem/TA-like
CRC05_L1_CRC07_L5_Barcode83	SCAN-seq	CRC	CRC05_L1_CRC07_L5	CRC07	NT	T1	Barcode83	2001	2595	62866	782	360	0.504867	-18.3837	8.24872	Normal epithelium	Stem/TA
CRC05_L1_CRC07_L5_Barcode84	SCAN-seq	CRC	CRC05_L1_CRC07_L5	CRC07	NT	T1	Barcode84	4144	6050	621194	1219	1959	0.229242	-15.039	-12.6127	Normal epithelium	Stem/TA
CRC05_L1_CRC07_L5_Barcode90	SCAN-seq	CRC	CRC05_L1_CRC07_L5	CRC07	NT	T1	Barcode90	3690	5111	425039	916	294	0.464422	-14.3707	-3.08717	Normal epithelium	Stem/TA
CRC05_L2_CRC08_L2_Barcode01	SCAN-seq	CRC	CRC05_L2_CRC08_L2	CRC05	PT	T1	Barcode01	4601	7034	141456	1015	519	0.194626	17.463	-8.34081	Cancer cells	Stem/TA-like
CRC05_L2_CRC08_L2_Barcode02	SCAN-seq	CRC	CRC05_L2_CRC08_L2	CRC05	PT	T1	Barcode02	6577	10832	717978	1198	2895	0.13709	15.6267	-12.6096	Cancer cells	Stem/TA-like
CRC05_L2_CRC08_L2_Barcode03	SCAN-seq	CRC	CRC05_L2_CRC08_L2	CRC05	PT	T1	Barcode03	5304	8293	481322	1194	2532	0.109394	20.7906	-11.9356	Cancer cells	Stem/TA-like
CRC05_L2_CRC08_L2_Barcode05	SCAN-seq	CRC	CRC05_L2_CRC08_L2	CRC05	PT	T1	Barcode05	5258	7958	398146	1206	2749	0.195949	-13.2361	-15.6633	Normal epithelium	Stem/TA
CRC05_L2_CRC08_L2_Barcode06	SCAN-seq	CRC	CRC05_L2_CRC08_L2	CRC05	PT	T1	Barcode06	5366	8464	458573	1195	2747	0.130055	18.4735	-11.4883	Cancer cells	Stem/TA-like
CRC05_L2_CRC08_L2_Barcode07	SCAN-seq	CRC	CRC05_L2_CRC08_L2	CRC05	PT	T1	Barcode07	6051	9454	367105	932	576	0.163353	14.6372	-2.39574	Cancer cells	Stem/TA-like
CRC05_L2_CRC08_L2_Barcode08	SCAN-seq	CRC	CRC05_L2_CRC08_L2	CRC05	PT	T1	Barcode08	3670	5442	160046	825	632	0.213652	16.5776	3.24438	Cancer cells	Stem/TA-like
CRC05_L2_CRC08_L2_Barcode09	SCAN-seq	CRC	CRC05_L2_CRC08_L2	CRC05	PT	T1	Barcode09	5901	9442	505946	1134	388	0.15876	17.2574	-11.2637	Cancer cells	Stem/TA-like
CRC05_L2_CRC08_L2_Barcode10	SCAN-seq	CRC	CRC05_L2_CRC08_L2	CRC05	PT	T1	Barcode10	5721	9029	518033	1176	3290	0.222333	16.6666	-9.3018	Cancer cells	Stem/TA-like
CRC05_L2_CRC08_L2_Barcode11	SCAN-seq	CRC	CRC05_L2_CRC08_L2	CRC05	PT	T1	Barcode11	4578	6732	168751	857	613	0.122645	18.0951	-7.40956	Cancer cells	Stem/TA-like
CRC05_L2_CRC08_L2_Barcode12	SCAN-seq	CRC	CRC05_L2_CRC08_L2	CRC05	PT	T1	Barcode12	4226	6414	49207	1260	2285	0.198344	17.5367	-9.03609	Cancer cells	Stem/TA-like
CRC05_L2_CRC08_L2_Barcode13	SCAN-seq	CRC	CRC05_L2_CRC08_L2	CRC05	PT	T1	Barcode13	5379	8614	447643	1224	2770	0.13224	17.6643	-11.0121	Cancer cells	Stem/TA-like
CRC05_L2_CRC08_L2_Barcode14	SCAN-seq	CRC	CRC05_L2_CRC08_L2	CRC05	PT	T1	Barcode14	5525	8701	461662	1179	3011	0.110794	17.3213	-11.8674	Cancer cells	Stem/TA-like
CRC05_L2_CRC08_L2_Barcode15	SCAN-seq	CRC	CRC05_L2_CRC08_L2	CRC05	PT	T1	Barcode15	4613	7160	348364	1173	2805	0.159917	18.0058	-8.72232	Cancer cells	Stem/TA-like
CRC05_L2_CRC08_L2_Barcode16	SCAN-seq	CRC	CRC05_L2_CRC08_L2	CRC05	PT	T1	Barcode16	6387	10258	699627	1194	2625	0.119879	22.5638	-13.7838	Cancer cells	Stem/TA-like
CRC05_L2_CRC08_L2_Barcode17	SCAN-seq	CRC	CRC05_L2_CRC08_L2	CRC05	PT	T1	Barcode17	988	1322	17596	819	616	0.218943	10.6116	13.996	Cancer cells	Stem/TA-like
CRC05_L2_CRC08_L2_Barcode18	SCAN-seq	CRC	CRC05_L2_CRC08_L2	CRC05	PT	T1	Barcode18	5950	9523	579749	1157	3106	0.116091	17.6385	-12.4116	Cancer cells	Stem/TA-like
CRC05_L2_CRC08_L2_Barcode19	SCAN-seq	CRC	CRC05_L2_CRC08_L2	CRC05	PT	T1	Barcode19	6322	10417	716839	1236	2548	0.12891	16.3545	-12.7821	Cancer cells	Stem/TA-like
CRC05_L2_CRC08_L2_Barcode20	SCAN-seq	CRC	CRC05_L2_CRC08_L2	CRC05	PT	T1	Barcode20	4911	7450	282229	1190	2777	0.1064	2.95019	-9.42611	Normal epithelium	Stem/TA
CRC05_L2_CRC08_L2_Barcode21	SCAN-seq	CRC	CRC05_L2_CRC08_L2	CRC05	PT	T1	Barcode21	5666	8697	361858	1164	322	0.16547	18.4863	-10.8028	Cancer cells	Stem/TA-like
CRC05_L2_CRC08_L2_Barcode22	SCAN-seq	CRC	CRC05_L2_CRC08_L2	CRC05	PT	T1	Barcode22	5243	7803	101984	1139	2713	0.172527	18.9322	-10.8491	Cancer cells	Stem/TA-like
CRC05_L2_CRC08_L2_Barcode23	SCAN-seq	CRC	CRC05_L2_CRC08_L2	CRC05	PT	T1	Barcode23	2517	3598	10069	1190	240	0.175087	17.3401	-7.6326	Cancer cells	Stem/TA-like
CRC05_L2_CRC08_L2_Barcode24	SCAN-seq	CRC	CRC05_L2_CRC08_L2	CRC05	PT	T1	Barcode24	5993	9385	438955	1109	438	0.128165	16.8045	-12.0019	Cancer cells	Stem/TA-like
CRC05_L2_CRC08_L2_Barcode25	SCAN-seq	CRC	CRC05_L2_CRC08_L2	CRC05	PT	T1	Barcode25	6323	9999	433995	1057	461	0.121397	17.745	-10.8023	Cancer cells	Stem/TA-like
CRC05_L2_CRC08_L2_Barcode26	SCAN-seq	CRC	CRC05_L2_CRC08_L2	CRC05	PT	T1	Barcode26	5002	7662	325090	1195	280	0.105964	21.0138	-12.0136	Cancer cells	Stem/TA-like
CRC05_L2_CRC08_L2_Barcode27	SCAN-seq	CRC	CRC05_L2_CRC08_L2	CRC05	PT	T1	Barcode27	1617	2157	33514	1054	3187	0.408566	8.39217	8.1457	Cancer cells	Stem/TA-like
CRC05_L2_CRC08_L2_Barcode28	SCAN-seq	CRC	CRC05_L2_CRC08_L2	CRC05	PT	T1	Barcode28	5607	8494	158032	1064	469	0.155403	22.4151	-13.1828	Cancer cells	Stem/TA-like
CRC05_L2_CRC08_L2_Barcode29	SCAN-seq	CRC	CRC05_L2_CRC08_L2	CRC05	PT	T1	Barcode29	6814	10775	614746	1122	389	0.140084	17.3456	-12.3652	Cancer cells	Stem/TA-like
CRC05_L2_CRC08_L2_Barcode30	SCAN-seq	CRC	CRC05_L2_CRC08_L2	CRC05	PT	T1	Barcode30	5174	7743	305573	1124	368	0.0887136	22.5795	-12.3637	Cancer cells	Stem/TA-like
CRC05_L2_CRC08_L2_Barcode31	SCAN-seq	CRC	CRC05_L2_CRC08_L2	CRC05	PT	T1	Barcode31	6646	10767	596188	1197	282	0.0859406	18.6707	-12.9743	Cancer cells	Stem/TA-like
CRC05_L2_CRC08_L2_Barcode32	SCAN-seq	CRC	CRC05_L2_CRC08_L2	CRC05	PT	T1	Barcode32	4529	6777	265493	1160	3265	0.140291	16.5376	-9.45162	Cancer cells	Stem/TA-like
CRC05_L2_CRC08_L2_Barcode33	SCAN-seq	CRC	CRC05_L2_CRC08_L2	CRC05	PT	T1	Barcode33	7221	11327	731206	1127	385	0.0989329	22.2914	-13.8932	Cancer cells	Stem/TA-like
CRC05_L2_CRC08_L2_Barcode34	SCAN-seq	CRC	CRC05_L2_CRC08_L2	CRC05	PT	T1	Barcode34	6666	10207	524067	1095	451	0.106852	22.7465	-13.3962	Cancer cells	Stem/TA-like
CRC05_L2_CRC08_L2_Barcode35	SCAN-seq	CRC	CRC05_L2_CRC08_L2	CRC05	PT	T1	Barcode35	4374	6765	257186	1245	2697	0.242628	16.3922	-9.24543	Cancer cells	Stem/TA-like
CRC05_L2_CRC08_L2_Barcode36	SCAN-seq	CRC	CRC05_L2_CRC08_L2	CRC05	PT	T1	Barcode36	5157	7826	241941	1206	2602	0.113082	17.8483	-8.97032	Cancer cells	Stem/TA-like
CRC05_L2_CRC08_L2_Barcode37	SCAN-seq	CRC	CRC05_L2_CRC08_L2	CRC05	PT	T1	Barcode37	3846	5008	142424	830	526	0.492674	3.89612	-0.728303	Cancer cells	Stem/TA-like
CRC05_L2_CRC08_L2_Barcode39	SCAN-seq	CRC	CRC05_L2_CRC08_L2	CRC05	PT	T1	Barcode39	5482	8247	365792	1173	2650	0.102249	2.94774	-9.43069	Normal epithelium	Immature Goblet
CRC05_L2_CRC08_L2_Barcode40	SCAN-seq	CRC	CRC05_L2_CRC08_L2	CRC05	PT	T1	Barcode40	6446	10508	632752	1187	3091	0.108465	17.1153	-12.8941	Cancer cells	Stem/TA-like
CRC05_L2_CRC08_L2_Barcode41	SCAN-seq	CRC	CRC05_L2_CRC08_L2	CRC05	PT	T1	Barcode41	6318	10254	601965	1206	2642	0.147437	22.1393	-14.35	Cancer cells	Stem/TA-like
CRC05_L2_CRC08_L2_Barcode42	SCAN-seq	CRC	CRC05_L2_CRC08_L2	CRC05	PT	T1	Barcode42	4316	6480	150623	927	599	0.127284	17.9397	-7.70144	Cancer cells	Stem/TA-like
CRC05_L2_CRC08_L2_Barcode43	SCAN-seq	CRC	CRC05_L2_CRC08_L2	CRC05	PT	T1	Barcode43	5519	8694	468267	1193	2955	0.139451	17.3936	-12.5516	Cancer cells	Stem/TA-like
CRC05_L2_CRC08_L2_Barcode44	SCAN-seq	CRC	CRC05_L2_CRC08_L2	CRC05	PT	T1	Barcode44	6953	10790	695228	1057	475	0.197998	21.3943	-13.0557	Cancer cells	Stem/TA-like
CRC05_L2_CRC08_L2_Barcode45	SCAN-seq	CRC	CRC05_L2_CRC08_L2	CRC05	PT	T1	Barcode45	4954	7288	294270	1059	477	0.131448	17.3992	-8.87491	Cancer cells	Stem/TA-like
CRC05_L2_CRC08_L2_Barcode46	SCAN-seq	CRC	CRC05_L2_CRC08_L2	CRC05	PT	T1	Barcode46	5914	9206	443130	1159	389	0.166853	15.7972	-12.2005	Cancer cells	Stem/TA-like
CRC05_L2_CRC08_L2_Barcode47	SCAN-seq	CRC	CRC05_L2_CRC08_L2	CRC05	PT	T1	Barcode47	6091	9752	471754	1225	286	0.109014	20.9916	-14.1731	Cancer cells	Stem/TA-like
CRC05_L2_CRC08_L2_Barcode48	SCAN-seq	CRC	CRC05_L2_CRC08_L2	CRC05	PT	T1	Barcode48	4478	6906	307534	1210	2889	0.139924	18.5238	-2.53764	Cancer cells	Stem/TA-like
CRC05_L2_CRC08_L2_Barcode50	SCAN-seq	CRC	CRC05_L2_CRC08_L2	CRC08	PT	T1	Barcode50	4077	5701	272806	1161	2055	0.353072	9.51415	-4.6732	Cancer cells	Stem/TA-like
CRC05_L2_CRC08_L2_Barcode54	SCAN-seq	CRC	CRC05_L2_CRC08_L2	CRC08	PT	T1	Barcode54	1900	2398	96656	856	439	0.484971	2.2278	3.73351	Cancer cells	Immature Goblet-like
CRC05_L2_CRC08_L2_Barcode55	SCAN-seq	CRC	CRC05_L2_CRC08_L2	CRC08	PT	T1	Barcode55	1783	2290	87427	1030	268	0.577858	1.84439	4.76735	Cancer cells	Immature Goblet-like
CRC05_L2_CRC08_L2_Barcode56	SCAN-seq	CRC	CRC05_L2_CRC08_L2	CRC08	PT	T1	Barcode56	6087	9111	586171	1231	1932	0.145873	9.16924	-7.99908	Cancer cells	Stem/TA-like
CRC05_L2_CRC08_L2_Barcode57	SCAN-seq	CRC	CRC05_L2_CRC08_L2	CRC08	PT	T1	Barcode57	6215	9623	805109	1166	2009	0.300066	9.9866	-7.86709	Cancer cells	Stem/TA-like
CRC05_L2_CRC08_L2_Barcode58	SCAN-seq	CRC	CRC05_L2_CRC08_L2	CRC08	PT	T1	Barcode58	5206	7214	330523	969	355	0.267675	12.2433	-3.36744	Cancer cells	Stem/TA-like
CRC05_L2_CRC08_L2_Barcode59	SCAN-seq	CRC	CRC05_L2_CRC08_L2	CRC08	PT	T1	Barcode59	1008	1339	124603	172	169	0.369908	7.34685	7.83409	Cancer cells	Stem/TA-like
CRC05_L2_CRC08_L2_Barcode61	SCAN-seq	CRC	CRC05_L2_CRC08_L2	CRC08	PT	T1	Barcode61	5486	8286	511330	1245	2015	0.118813	10.0751	-9.13764	Cancer cells	Stem/TA-like
CRC05_L2_CRC08_L2_Barcode63	SCAN-seq	CRC	CRC05_L2_CRC08_L2	CRC08	PT	T1	Barcode63	2412	3033	107099	850	456	0.58586	-10.9125	-1.8729	Cancer cells	Stem/TA-like
CRC05_L2_CRC08_L2_Barcode64	SCAN-seq	CRC	CRC05_L2_CRC08_L2	CRC08	PT	T1	Barcode64	4069	5745	273503	1173	2034	0.242855	10.5236	-3.99182	Cancer cells	Stem/TA-like
CRC05_L2_CRC08_L2_Barcode65	SCAN-seq	CRC	CRC05_L2_CRC08_L2	CRC08	PT	T1	Barcode65	6304	9854	812479	1271	1857	0.182531	9.75516	-9.1081	Cancer cells	Stem/TA-like
CRC05_L2_CRC08_L2_Barcode69	SCAN-seq	CRC	CRC05_L2_CRC08_L2	CRC08	PT	T1	Barcode69	1835	2450	391469	160	166	0.29676	9.17426	1.46758	Cancer cells	Stem/TA-like
CRC05_L2_CRC08_L2_Barcode73	SCAN-seq	CRC	CRC05_L2_CRC08_L2	CRC08	PT	T1	Barcode73	6022	9119	134791	1160	2063	0.211013	10.6312	-7.79017	Cancer cells	Stem/TA-like
CRC05_L2_CRC08_L2_Barcode75	SCAN-seq	CRC	CRC05_L2_CRC08_L2	CRC08	PT	T1	Barcode75	5714	8656	561689	1221	1962	0.084045	11.1939	-8.2521	Cancer cells	Stem/TA-like
CRC05_L2_CRC08_L2_Barcode78	SCAN-seq	CRC	CRC05_L2_CRC08_L2	CRC08	PT	T1	Barcode78	6610	10586	899697	1266	1881	0.122077	9.94133	-8.03776	Cancer cells	Stem/TA-like
CRC05_L2_CRC08_L2_Barcode80	SCAN-seq	CRC	CRC05_L2_CRC08_L2	CRC08	PT	T1	Barcode80	2528	3392	99493	1081	2322	0.206989	-16.047	-9.69379	Normal epithelium	Stem/TA
CRC05_L2_CRC08_L2_Barcode81	SCAN-seq	CRC	CRC05_L2_CRC08_L2	CRC08	PT	T1	Barcode81	6443	9985	629759	1240	2070	0.205235	9.21203	-8.33309	Cancer cells	Stem/TA-like
CRC05_L2_CRC08_L2_Barcode83	SCAN-seq	CRC	CRC05_L2_CRC08_L2	CRC08	PT	T1	Barcode83	3903	5617	290697	1222	2133	0.375621	4.72901	-7.36177	Normal epithelium	Stem/TA
CRC05_L2_CRC08_L2_Barcode84	SCAN-seq	CRC	CRC05_L2_CRC08_L2	CRC08	PT	T1	Barcode84	1405	1782	31380	649	461	0.338732	1.01997	5.34088	Cancer cells	Immature Goblet-like
CRC05_L2_CRC08_L2_Barcode85	SCAN-seq	CRC	CRC05_L2_CRC08_L2	CRC08	PT	T1	Barcode85	6069	8968	604053	1068	2654	0.325103	9.76237	-5.35437	Cancer cells	Stem/TA-like
CRC05_L2_CRC08_L2_Barcode88	SCAN-seq	CRC	CRC05_L2_CRC08_L2	CRC08	PT	T1	Barcode88	1923	2503	88404	1041	2779	0.4611	-2.98993	3.0879	Cancer cells	Stem/TA-like
CRC05_L2_CRC08_L2_Barcode89	SCAN-seq	CRC	CRC05_L2_CRC08_L2	CRC08	PT	T1	Barcode89	5694	8765	697010	1252	2012	0.246844	8.77994	-6.74972	Cancer cells	Stem/TA-like
CRC05_L2_CRC08_L2_Barcode90	SCAN-seq	CRC	CRC05_L2_CRC08_L2	CRC08	PT	T1	Barcode90	5362	8161	495172	1203	2179	0.230096	9.85392	-7.83567	Cancer cells	Stem/TA-like
CRC05_L2_CRC08_L2_Barcode92	SCAN-seq	CRC	CRC05_L2_CRC08_L2	CRC08	PT	T1	Barcode92	5299	7690	464963	1014	3185	0.271933	8.02954	-6.57766	Cancer cells	Stem/TA-like
CRC05_L2_CRC08_L2_Barcode93	SCAN-seq	CRC	CRC05_L2_CRC08_L2	CRC08	PT	T1	Barcode93	4886	7053	386261	1115	2297	0.245439	9.5775	-4.94351	Cancer cells	Stem/TA-like
CRC05_L3_CRC08_L3_Barcode01	SCAN-seq	CRC	CRC05_L3_CRC08_L3	CRC05	PT	T2	Barcode01	3729	5163	68176	1115	2529	0.539054	7.40267	1.40925	Cancer cells	Stem/TA-like
CRC05_L3_CRC08_L3_Barcode02	SCAN-seq	CRC	CRC05_L3_CRC08_L3	CRC05	PT	T2	Barcode02	7636	12797	815468	1329	1927	0.118929	21.9371	-15.5102	Cancer cells	Stem/TA-like
CRC05_L3_CRC08_L3_Barcode03	SCAN-seq	CRC	CRC05_L3_CRC08_L3	CRC05	PT	T2	Barcode03	1391	1843	28690	887	488	0.411179	2.23811	7.20074	Cancer cells	Stem/TA-like
CRC05_L3_CRC08_L3_Barcode04	SCAN-seq	CRC	CRC05_L3_CRC08_L3	CRC05	PT	T2	Barcode04	7243	12135	721899	1357	1927	0.0559938	22.1388	-15.5078	Cancer cells	Stem/TA-like
CRC05_L3_CRC08_L3_Barcode05	SCAN-seq	CRC	CRC05_L3_CRC08_L3	CRC05	PT	T2	Barcode05	7233	12121	611865	1296	2004	0.0881247	18.3558	-13.2355	Cancer cells	Stem/TA-like
CRC05_L3_CRC08_L3_Barcode06	SCAN-seq	CRC	CRC05_L3_CRC08_L3	CRC05	PT	T2	Barcode06	5419	8533	245637	1297	2008	0.0970026	15.7156	-11.9458	Cancer cells	Stem/TA-like
CRC05_L3_CRC08_L3_Barcode07	SCAN-seq	CRC	CRC05_L3_CRC08_L3	CRC05	PT	T2	Barcode07	4840	6765	243052	1164	2146	0.123675	-26.3962	13.8912	Normal epithelium	Immature Goblet
CRC05_L3_CRC08_L3_Barcode08	SCAN-seq	CRC	CRC05_L3_CRC08_L3	CRC05	PT	T2	Barcode08	6241	10081	438022	1332	1991	0.0845374	14.801	-11.3223	Cancer cells	Stem/TA-like
CRC05_L3_CRC08_L3_Barcode09	SCAN-seq	CRC	CRC05_L3_CRC08_L3	CRC05	PT	T1	Barcode09	6557	10689	541188	1292	1975	0.136418	16.802	-12.6594	Cancer cells	Stem/TA-like
CRC05_L3_CRC08_L3_Barcode11	SCAN-seq	CRC	CRC05_L3_CRC08_L3	CRC05	PT	T1	Barcode11	1285	1641	44163	967	2758	0.488115	-8.54136	-0.390874	Normal epithelium	Stem/TA
CRC05_L3_CRC08_L3_Barcode12	SCAN-seq	CRC	CRC05_L3_CRC08_L3	CRC05	PT	T1	Barcode12	4045	5997	34637	1365	1888	0.189214	18.271	-9.04314	Cancer cells	Stem/TA-like
CRC05_L3_CRC08_L3_Barcode13	SCAN-seq	CRC	CRC05_L3_CRC08_L3	CRC05	PT	T1	Barcode13	6782	11029	503781	1310	1969	0.127466	23.0386	-14.2388	Cancer cells	Stem/TA-like
CRC05_L3_CRC08_L3_Barcode14	SCAN-seq	CRC	CRC05_L3_CRC08_L3	CRC05	PT	T1	Barcode14	6009	9584	362582	1364	1909	0.0900758	22.4326	-14.7586	Cancer cells	Stem/TA-like
CRC05_L3_CRC08_L3_Barcode15	SCAN-seq	CRC	CRC05_L3_CRC08_L3	CRC05	PT	T1	Barcode15	6234	10150	405698	1377	1900	0.0842165	22.2488	-14.6042	Cancer cells	Stem/TA-like
CRC05_L3_CRC08_L3_Barcode16	SCAN-seq	CRC	CRC05_L3_CRC08_L3	CRC05	PT	T1	Barcode16	6040	8656	332529	1098	2496	0.0742786	19.7304	-10.812	Cancer cells	Stem/TA-like
CRC05_L3_CRC08_L3_Barcode17	SCAN-seq	CRC	CRC05_L3_CRC08_L3	CRC05	PT	T1	Barcode17	4683	7279	273817	1319	1888	0.112803	17.5498	-8.5134	Cancer cells	Stem/TA-like
CRC05_L3_CRC08_L3_Barcode18	SCAN-seq	CRC	CRC05_L3_CRC08_L3	CRC05	PT	T1	Barcode18	5057	7641	395486	1271	1956	0.11565	18.7654	-2.57529	Cancer cells	Stem/TA-like
CRC05_L3_CRC08_L3_Barcode19	SCAN-seq	CRC	CRC05_L3_CRC08_L3	CRC05	PT	T1	Barcode19	7824	13205	887107	1317	1939	0.118573	22.7807	-14.8977	Cancer cells	Stem/TA-like
CRC05_L3_CRC08_L3_Barcode20	SCAN-seq	CRC	CRC05_L3_CRC08_L3	CRC05	PT	T1	Barcode20	6250	10025	380700	1293	1960	0.107939	23.0841	-13.8878	Cancer cells	Stem/TA-like
CRC05_L3_CRC08_L3_Barcode21	SCAN-seq	CRC	CRC05_L3_CRC08_L3	CRC05	PT	T1	Barcode21	5470	8376	214452	1244	1961	0.112483	16.4401	-11.6812	Cancer cells	Stem/TA-like
CRC05_L3_CRC08_L3_Barcode22	SCAN-seq	CRC	CRC05_L3_CRC08_L3	CRC05	PT	T1	Barcode22	4159	6202	44202	1298	1755	0.161008	16.4381	-8.1946	Cancer cells	Stem/TA-like
CRC05_L3_CRC08_L3_Barcode23	SCAN-seq	CRC	CRC05_L3_CRC08_L3	CRC05	PT	T1	Barcode23	1532	2106	5176	1206	2123	0.265524	9.89607	6.30496	Cancer cells	Stem/TA-like
CRC05_L3_CRC08_L3_Barcode24	SCAN-seq	CRC	CRC05_L3_CRC08_L3	CRC05	PT	T1	Barcode24	3820	5844	168212	1346	1995	0.10746	15.0181	-1.09196	Cancer cells	Stem/TA-like
CRC05_L3_CRC08_L3_Barcode25	SCAN-seq	CRC	CRC05_L3_CRC08_L3	CRC05	PT	T1	Barcode25	4762	7315	228299	1277	1888	0.0870931	18.6278	-2.56724	Cancer cells	Stem/TA-like
CRC05_L3_CRC08_L3_Barcode26	SCAN-seq	CRC	CRC05_L3_CRC08_L3	CRC05	PT	T1	Barcode26	4864	7556	267499	1322	1895	0.16171	15.8758	-8.14354	Cancer cells	Stem/TA-like
CRC05_L3_CRC08_L3_Barcode27	SCAN-seq	CRC	CRC05_L3_CRC08_L3	CRC05	PT	T1	Barcode27	6894	11437	526929	1355	1889	0.142576	23.4522	-14.1855	Cancer cells	Stem/TA-like
CRC05_L3_CRC08_L3_Barcode29	SCAN-seq	CRC	CRC05_L3_CRC08_L3	CRC05	PT	T1	Barcode29	5196	8100	262270	1356	1971	0.0934975	16.3031	-11.1902	Cancer cells	Stem/TA-like
CRC05_L3_CRC08_L3_Barcode30	SCAN-seq	CRC	CRC05_L3_CRC08_L3	CRC05	PT	T1	Barcode30	7012	11411	517690	1322	2015	0.125659	22.2136	-14.9229	Cancer cells	Stem/TA-like
CRC05_L3_CRC08_L3_Barcode31	SCAN-seq	CRC	CRC05_L3_CRC08_L3	CRC05	PT	T1	Barcode31	5916	9694	390743	1303	1925	0.114185	18.6539	-12.9697	Cancer cells	Stem/TA-like
CRC05_L3_CRC08_L3_Barcode32	SCAN-seq	CRC	CRC05_L3_CRC08_L3	CRC05	PT	T1	Barcode32	5045	7941	293635	1333	1977	0.10219	16.1724	-12.121	Cancer cells	Stem/TA-like
CRC05_L3_CRC08_L3_Barcode33	SCAN-seq	CRC	CRC05_L3_CRC08_L3	CRC05	PT	T2	Barcode33	5586	8743	312487	1313	1923	0.0991693	16.8639	-12.494	Cancer cells	Stem/TA-like
CRC05_L3_CRC08_L3_Barcode34	SCAN-seq	CRC	CRC05_L3_CRC08_L3	CRC05	PT	T2	Barcode34	4974	6607	171793	1027	355	0.377461	20.2586	-9.46607	Cancer cells	Stem/TA-like
CRC05_L3_CRC08_L3_Barcode35	SCAN-seq	CRC	CRC05_L3_CRC08_L3	CRC05	PT	T2	Barcode35	5074	7797	267381	1293	1910	0.166787	17.7051	-10.8929	Cancer cells	Stem/TA-like
CRC05_L3_CRC08_L3_Barcode36	SCAN-seq	CRC	CRC05_L3_CRC08_L3	CRC05	PT	T2	Barcode36	5250	7833	87533	1302	1927	0.143532	16.5288	-10.3283	Cancer cells	Stem/TA-like
CRC05_L3_CRC08_L3_Barcode37	SCAN-seq	CRC	CRC05_L3_CRC08_L3	CRC05	PT	T2	Barcode37	5920	9124	295904	1300	1928	0.10847	17.7607	-12.8152	Cancer cells	Stem/TA-like
CRC05_L3_CRC08_L3_Barcode39	SCAN-seq	CRC	CRC05_L3_CRC08_L3	CRC05	PT	T2	Barcode39	4391	6372	153342	1260	2012	0.136833	15.814	-7.37354	Cancer cells	Stem/TA-like
CRC05_L3_CRC08_L3_Barcode40	SCAN-seq	CRC	CRC05_L3_CRC08_L3	CRC05	PT	T2	Barcode40	5035	7877	252096	1325	1987	0.121063	15.948	-12.1097	Cancer cells	Stem/TA-like
CRC05_L3_CRC08_L3_Barcode41	SCAN-seq	CRC	CRC05_L3_CRC08_L3	CRC05	PT	T2	Barcode41	6681	10653	483658	1320	1933	0.0806597	22.1473	-14.6692	Cancer cells	Stem/TA-like
CRC05_L3_CRC08_L3_Barcode42	SCAN-seq	CRC	CRC05_L3_CRC08_L3	CRC05	PT	T2	Barcode42	8292	14192	991305	1371	1834	0.108026	23.2201	-14.8751	Cancer cells	Stem/TA-like
CRC05_L3_CRC08_L3_Barcode43	SCAN-seq	CRC	CRC05_L3_CRC08_L3	CRC05	PT	T2	Barcode43	4817	7202	116312	1016	452	0.129266	18.0284	-7.44427	Cancer cells	Stem/TA-like
CRC05_L3_CRC08_L3_Barcode44	SCAN-seq	CRC	CRC05_L3_CRC08_L3	CRC05	PT	T2	Barcode44	5310	7399	194821	1094	2540	0.11379	19.9817	-10.6654	Cancer cells	Stem/TA-like
CRC05_L3_CRC08_L3_Barcode45	SCAN-seq	CRC	CRC05_L3_CRC08_L3	CRC05	PT	T2	Barcode45	6752	11071	480560	1336	1933	0.0699362	21.9446	-14.8642	Cancer cells	Stem/TA-like
CRC05_L3_CRC08_L3_Barcode46	SCAN-seq	CRC	CRC05_L3_CRC08_L3	CRC05	PT	T2	Barcode46	5850	9317	322444	1349	1954	0.116141	19.5597	-13.3674	Cancer cells	Stem/TA-like
CRC05_L3_CRC08_L3_Barcode47	SCAN-seq	CRC	CRC05_L3_CRC08_L3	CRC05	PT	T2	Barcode47	6964	11006	400595	1280	2068	0.100311	15.6799	-12.5554	Cancer cells	Stem/TA-like
CRC05_L3_CRC08_L3_Barcode48	SCAN-seq	CRC	CRC05_L3_CRC08_L3	CRC05	PT	T2	Barcode48	4764	7440	237246	1406	1971	0.100254	14.5771	-10.2375	Cancer cells	Stem/TA-like
CRC05_L3_CRC08_L3_Barcode49	SCAN-seq	CRC	CRC05_L3_CRC08_L3	CRC08	PT	T2	Barcode49	4095	5534	278030	775	354	0.168601	10.0663	-1.59964	Cancer cells	Stem/TA-like
CRC05_L3_CRC08_L3_Barcode50	SCAN-seq	CRC	CRC05_L3_CRC08_L3	CRC08	PT	T2	Barcode50	4107	5971	269463	1243	2000	0.180445	14.9354	-5.13752	Cancer cells	Stem/TA-like
CRC05_L3_CRC08_L3_Barcode51	SCAN-seq	CRC	CRC05_L3_CRC08_L3	CRC08	PT	T2	Barcode51	985	1308	126007	904	216	0.596554	7.28274	8.28017	Cancer cells	Stem/TA-like
CRC05_L3_CRC08_L3_Barcode53	SCAN-seq	CRC	CRC05_L3_CRC08_L3	CRC08	PT	T2	Barcode53	3892	5272	192646	1054	228	0.150888	10.8272	-2.34031	Cancer cells	Stem/TA-like
CRC05_L3_CRC08_L3_Barcode57	SCAN-seq	CRC	CRC05_L3_CRC08_L3	CRC08	PT	T2	Barcode57	4784	7222	418063	1313	1984	0.0997469	4.8895	-7.36991	Cancer cells	Stem/TA-like
CRC05_L3_CRC08_L3_Barcode59	SCAN-seq	CRC	CRC05_L3_CRC08_L3	CRC08	PT	T2	Barcode59	563	769	77031	169	165	0.223055	7.44945	8.9357	Cancer cells	Stem/TA-like
CRC05_L3_CRC08_L3_Barcode60	SCAN-seq	CRC	CRC05_L3_CRC08_L3	CRC08	PT	T2	Barcode60	1835	2511	81061	991	244	0.271414	3.20703	5.41984	Cancer cells	Stem/TA-like
CRC05_L3_CRC08_L3_Barcode61	SCAN-seq	CRC	CRC05_L3_CRC08_L3	CRC08	PT	T2	Barcode61	712	950	15737	792	208	0.45577	7.00556	9.36437	Cancer cells	Stem/TA-like
CRC05_L3_CRC08_L3_Barcode63	SCAN-seq	CRC	CRC05_L3_CRC08_L3	CRC08	PT	T2	Barcode63	5075	7715	454245	1307	2073	0.251834	16.1409	-4.83535	Cancer cells	Stem/TA-like
CRC05_L3_CRC08_L3_Barcode64	SCAN-seq	CRC	CRC05_L3_CRC08_L3	CRC08	PT	T2	Barcode64	6359	10039	798698	1426	1990	0.0814707	8.84061	-8.50043	Cancer cells	Stem/TA-like
CRC05_L3_CRC08_L3_Barcode67	SCAN-seq	CRC	CRC05_L3_CRC08_L3	CRC08	PT	T2	Barcode67	1516	1969	45543	620	266	0.511966	3.27944	5.46562	Cancer cells	Stem/TA-like
CRC05_L3_CRC08_L3_Barcode68	SCAN-seq	CRC	CRC05_L3_CRC08_L3	CRC08	PT	T2	Barcode68	1119	1464	23171	1045	194	0.57129	7.76577	11.4491	Cancer cells	Stem/TA-like
CRC05_L3_CRC08_L3_Barcode69	SCAN-seq	CRC	CRC05_L3_CRC08_L3	CRC08	PT	T2	Barcode69	1929	2541	367319	168	163	0.293069	9.54328	1.37836	Cancer cells	Stem/TA-like
CRC05_L3_CRC08_L3_Barcode71	SCAN-seq	CRC	CRC05_L3_CRC08_L3	CRC08	PT	T2	Barcode71	928	1197	10680	848	213	0.587472	7.06151	8.96848	Cancer cells	Stem/TA-like
CRC05_L3_CRC08_L3_Barcode72	SCAN-seq	CRC	CRC05_L3_CRC08_L3	CRC08	PT	T2	Barcode72	808	1088	49171	941	219	0.464815	7.52366	9.20573	Cancer cells	Stem/TA-like
CRC05_L3_CRC08_L3_Barcode73	SCAN-seq	CRC	CRC05_L3_CRC08_L3	CRC08	PT	T2	Barcode73	6036	8865	311281	981	294	0.244781	11.379	-5.9124	Cancer cells	Stem/TA-like
CRC05_L3_CRC08_L3_Barcode74	SCAN-seq	CRC	CRC05_L3_CRC08_L3	CRC08	PT	T2	Barcode74	7450	12030	1319899	1287	2023	0.119935	8.83954	-8.4533	Cancer cells	Stem/TA-like
CRC05_L3_CRC08_L3_Barcode75	SCAN-seq	CRC	CRC05_L3_CRC08_L3	CRC08	PT	T2	Barcode75	6270	9278	648551	1110	2136	0.206844	17.0335	-4.27228	Cancer cells	Stem/TA-like
CRC05_L3_CRC08_L3_Barcode76	SCAN-seq	CRC	CRC05_L3_CRC08_L3	CRC08	PT	T2	Barcode76	4774	6161	232543	745	340	0.516275	9.07755	-0.188946	Cancer cells	Stem/TA-like
CRC05_L3_CRC08_L3_Barcode77	SCAN-seq	CRC	CRC05_L3_CRC08_L3	CRC08	PT	T2	Barcode77	1170	1511	24946	853	234	0.425723	9.54806	10.3397	Cancer cells	Stem/TA-like
CRC05_L3_CRC08_L3_Barcode78	SCAN-seq	CRC	CRC05_L3_CRC08_L3	CRC08	PT	T2	Barcode78	4204	6226	328749	1224	2006	0.297969	15.7071	-5.11099	Cancer cells	Stem/TA-like
CRC05_L3_CRC08_L3_Barcode79	SCAN-seq	CRC	CRC05_L3_CRC08_L3	CRC08	PT	T2	Barcode79	684	871	36308	891	210	0.518661	5.4198	9.44272	Cancer cells	Immature Goblet-like
CRC05_L3_CRC08_L3_Barcode81	SCAN-seq	CRC	CRC05_L3_CRC08_L3	CRC08	PT	T2	Barcode81	2398	3199	24630	810	299	0.506619	9.86398	0.756838	Cancer cells	Stem/TA-like
CRC05_L3_CRC08_L3_Barcode86	SCAN-seq	CRC	CRC05_L3_CRC08_L3	CRC08	PT	T2	Barcode86	3163	4282	128678	1052	219	0.348161	15.0804	-1.01677	Cancer cells	Stem/TA-like
CRC05_L3_CRC08_L3_Barcode87	SCAN-seq	CRC	CRC05_L3_CRC08_L3	CRC08	PT	T2	Barcode87	5627	8630	591426	1197	1989	0.338867	16.567	-3.84321	Cancer cells	Stem/TA-like
CRC05_L3_CRC08_L3_Barcode88	SCAN-seq	CRC	CRC05_L3_CRC08_L3	CRC08	PT	T2	Barcode88	6314	9935	730036	1357	1910	0.13662	10.0656	-9.57384	Cancer cells	Stem/TA-like
CRC05_L3_CRC08_L3_Barcode89	SCAN-seq	CRC	CRC05_L3_CRC08_L3	CRC08	PT	T2	Barcode89	1386	1754	42413	508	278	0.55206	1.75335	6.00258	Cancer cells	Stem/TA-like
CRC05_L3_CRC08_L3_Barcode93	SCAN-seq	CRC	CRC05_L3_CRC08_L3	CRC08	PT	T2	Barcode93	4702	6178	325948	723	304	0.552142	9.14824	-0.462489	Cancer cells	Stem/TA-like
CRC05_L3_CRC08_L3_Barcode94	SCAN-seq	CRC	CRC05_L3_CRC08_L3	CRC08	PT	T2	Barcode94	3586	5346	276075	1320	206	0.228451	15.5767	-1.28211	Cancer cells	Stem/TA-like
CRC05_L3_CRC08_L3_Barcode95	SCAN-seq	CRC	CRC05_L3_CRC08_L3	CRC08	PT	T2	Barcode95	1961	2754	84510	1272	194	0.361573	2.34566	34.7658	Cancer cells	Stem/TA-like
CRC05_L3_CRC08_L3_Barcode96	SCAN-seq	CRC	CRC05_L3_CRC08_L3	CRC08	PT	T2	Barcode96	2303	3073	35198	751	329	0.589481	9.64848	1.03264	Cancer cells	Stem/TA-like
CRC05_L4_CRC08_L4_Barcode01	SCAN-seq	CRC	CRC05_L4_CRC08_L4	CRC05	PT	T2	Barcode01	6478	10184	316803	1115	443	0.132056	22.6753	-13.4289	Cancer cells	Stem/TA-like
CRC05_L4_CRC08_L4_Barcode02	SCAN-seq	CRC	CRC05_L4_CRC08_L4	CRC05	PT	T2	Barcode02	6386	9241	608034	874	542	0.0461438	-26.9441	14.8758	Normal epithelium	Immature Goblet
CRC05_L4_CRC08_L4_Barcode03	SCAN-seq	CRC	CRC05_L4_CRC08_L4	CRC05	PT	T2	Barcode03	8013	13207	1179260	1086	474	0.177528	22.3259	-14.2345	Cancer cells	Stem/TA-like
CRC05_L4_CRC08_L4_Barcode04	SCAN-seq	CRC	CRC05_L4_CRC08_L4	CRC05	PT	T2	Barcode04	6480	9820	604678	995	581	0.0782056	-12.3372	-15.3077	Normal epithelium	Stem/TA
CRC05_L4_CRC08_L4_Barcode05	SCAN-seq	CRC	CRC05_L4_CRC08_L4	CRC05	PT	T2	Barcode05	2619	3645	160150	930	544	0.551563	3.02218	6.05913	Cancer cells	Stem/TA-like
CRC05_L4_CRC08_L4_Barcode06	SCAN-seq	CRC	CRC05_L4_CRC08_L4	CRC05	PT	T2	Barcode06	3739	5685	147354	1098	459	0.0457442	17.5014	-7.65484	Cancer cells	Stem/TA-like
CRC05_L4_CRC08_L4_Barcode07	SCAN-seq	CRC	CRC05_L4_CRC08_L4	CRC05	PT	T2	Barcode07	5107	7689	344033	1135	437	0.115698	16.2003	-9.57684	Cancer cells	Stem/TA-like
CRC05_L4_CRC08_L4_Barcode08	SCAN-seq	CRC	CRC05_L4_CRC08_L4	CRC05	PT	T2	Barcode08	5952	9299	595092	1139	4240	0.103255	14.648	-10.2451	Cancer cells	Stem/TA-like
CRC05_L4_CRC08_L4_Barcode09	SCAN-seq	CRC	CRC05_L4_CRC08_L4	CRC05	PT	T2	Barcode09	6303	9854	566050	1127	419	0.138994	14.9692	-10.6304	Cancer cells	Stem/TA-like
CRC05_L4_CRC08_L4_Barcode10	SCAN-seq	CRC	CRC05_L4_CRC08_L4	CRC05	PT	T2	Barcode10	3212	4638	133657	1099	4519	0.337529	16.0478	-6.35018	Cancer cells	Stem/TA-like
CRC05_L4_CRC08_L4_Barcode11	SCAN-seq	CRC	CRC05_L4_CRC08_L4	CRC05	PT	T2	Barcode11	4706	6734	264505	998	520	0.271431	19.6428	-10.1701	Cancer cells	Stem/TA-like
CRC05_L4_CRC08_L4_Barcode12	SCAN-seq	CRC	CRC05_L4_CRC08_L4	CRC05	PT	T2	Barcode12	3426	4796	19598	1141	3265	0.237078	16.0227	-6.67981	Cancer cells	Stem/TA-like
CRC05_L4_CRC08_L4_Barcode13	SCAN-seq	CRC	CRC05_L4_CRC08_L4	CRC05	PT	T2	Barcode13	5063	7763	295051	1182	357	0.151913	16.6281	-9.55778	Cancer cells	Stem/TA-like
CRC05_L4_CRC08_L4_Barcode14	SCAN-seq	CRC	CRC05_L4_CRC08_L4	CRC05	PT	T2	Barcode14	5936	9199	449371	1073	501	0.111101	17.2098	-11.8059	Cancer cells	Stem/TA-like
CRC05_L4_CRC08_L4_Barcode16	SCAN-seq	CRC	CRC05_L4_CRC08_L4	CRC05	PT	T2	Barcode16	7243	12017	857985	1161	406	0.0720331	22.9663	-14.434	Cancer cells	Stem/TA-like
CRC05_L4_CRC08_L4_Barcode17	SCAN-seq	CRC	CRC05_L4_CRC08_L4	CRC05	PT	T2	Barcode17	4442	6468	251800	1123	491	0.158166	16.5149	-7.47375	Cancer cells	Stem/TA-like
CRC05_L4_CRC08_L4_Barcode19	SCAN-seq	CRC	CRC05_L4_CRC08_L4	CRC05	PT	T2	Barcode19	5950	9455	504944	1154	399	0.163916	15.8486	-13.1292	Cancer cells	Stem/TA-like
CRC05_L4_CRC08_L4_Barcode20	SCAN-seq	CRC	CRC05_L4_CRC08_L4	CRC05	PT	T2	Barcode20	4678	7076	199877	1143	389	0.177745	15.9914	-8.60094	Cancer cells	Stem/TA-like
CRC05_L4_CRC08_L4_Barcode21	SCAN-seq	CRC	CRC05_L4_CRC08_L4	CRC05	PT	T2	Barcode21	5468	8255	254265	1096	474	0.10122	16.5869	-11.4466	Cancer cells	Stem/TA-like
CRC05_L4_CRC08_L4_Barcode22	SCAN-seq	CRC	CRC05_L4_CRC08_L4	CRC05	PT	T2	Barcode22	1798	2359	13430	1020	1583	0.156672	9.82855	6.48008	Cancer cells	Stem/TA-like
CRC05_L4_CRC08_L4_Barcode23	SCAN-seq	CRC	CRC05_L4_CRC08_L4	CRC05	PT	T2	Barcode23	2602	3564	9444	1058	389	0.159959	20.25	-9.3281	Cancer cells	Stem/TA-like
CRC05_L4_CRC08_L4_Barcode24	SCAN-seq	CRC	CRC05_L4_CRC08_L4	CRC05	PT	T2	Barcode24	4997	7416	273233	997	531	0.165952	17.1769	-8.82026	Cancer cells	Stem/TA-like
CRC05_L4_CRC08_L4_Barcode25	SCAN-seq	CRC	CRC05_L4_CRC08_L4	CRC05	PT	T2	Barcode25	6597	9867	367337	908	521	0.216374	17.0187	-10.1383	Cancer cells	Stem/TA-like
CRC05_L4_CRC08_L4_Barcode26	SCAN-seq	CRC	CRC05_L4_CRC08_L4	CRC05	PT	T2	Barcode26	4469	6490	270400	991	518	0.110687	14.1283	-1.55567	Cancer cells	Stem/TA-like
CRC05_L4_CRC08_L4_Barcode27	SCAN-seq	CRC	CRC05_L4_CRC08_L4	CRC05	PT	T2	Barcode27	5013	6831	289387	797	553	0.12431	14.7788	-3.97425	Cancer cells	Stem/TA-like
CRC05_L4_CRC08_L4_Barcode28	SCAN-seq	CRC	CRC05_L4_CRC08_L4	CRC05	PT	T2	Barcode28	6650	10214	241649	1071	460	0.160547	22.2504	-13.7432	Cancer cells	Stem/TA-like
CRC05_L4_CRC08_L4_Barcode29	SCAN-seq	CRC	CRC05_L4_CRC08_L4	CRC05	PT	T2	Barcode29	6395	10248	464378	1141	3156	0.086856	16.1404	-13.2106	Cancer cells	Stem/TA-like
CRC05_L4_CRC08_L4_Barcode30	SCAN-seq	CRC	CRC05_L4_CRC08_L4	CRC05	PT	T2	Barcode30	6042	9502	448538	1075	476	0.130291	17.2275	-11.9795	Cancer cells	Stem/TA-like
CRC05_L4_CRC08_L4_Barcode31	SCAN-seq	CRC	CRC05_L4_CRC08_L4	CRC05	PT	T2	Barcode31	5680	8826	368985	1038	492	0.0966826	17.0987	-10.6666	Cancer cells	Stem/TA-like
CRC05_L4_CRC08_L4_Barcode32	SCAN-seq	CRC	CRC05_L4_CRC08_L4	CRC05	PT	T2	Barcode32	5147	7809	346987	1045	498	0.208146	16.8581	-10.2061	Cancer cells	Stem/TA-like
CRC05_L4_CRC08_L4_Barcode33	SCAN-seq	CRC	CRC05_L4_CRC08_L4	CRC05	PT	T2	Barcode33	5488	8456	404390	1057	489	0.151057	22.0747	-12.4752	Cancer cells	Stem/TA-like
CRC05_L4_CRC08_L4_Barcode34	SCAN-seq	CRC	CRC05_L4_CRC08_L4	CRC05	PT	T2	Barcode34	3747	5846	277008	991	535	0.0975003	18.1354	-6.91202	Cancer cells	Stem/TA-like
CRC05_L4_CRC08_L4_Barcode35	SCAN-seq	CRC	CRC05_L4_CRC08_L4	CRC05	PT	T2	Barcode35	6252	9686	495399	1052	500	0.141838	19.7323	-12.0188	Cancer cells	Stem/TA-like
CRC05_L4_CRC08_L4_Barcode36	SCAN-seq	CRC	CRC05_L4_CRC08_L4	CRC05	PT	T2	Barcode36	3494	5002	40640	994	513	0.0844146	14.5094	-1.6579	Cancer cells	Stem/TA-like
CRC05_L4_CRC08_L4_Barcode37	SCAN-seq	CRC	CRC05_L4_CRC08_L4	CRC05	PT	T2	Barcode37	5823	8185	266546	953	507	0.102073	19.743	-10.863	Cancer cells	Stem/TA-like
CRC05_L4_CRC08_L4_Barcode38	SCAN-seq	CRC	CRC05_L4_CRC08_L4	CRC05	PT	T2	Barcode38	4820	7336	248478	1114	356	0.0479251	20.9552	-11.9036	Cancer cells	Stem/TA-like
CRC05_L4_CRC08_L4_Barcode39	SCAN-seq	CRC	CRC05_L4_CRC08_L4	CRC05	PT	T2	Barcode39	5033	7383	244620	1068	474	0.174774	16.5067	-8.69402	Cancer cells	Stem/TA-like
CRC05_L4_CRC08_L4_Barcode40	SCAN-seq	CRC	CRC05_L4_CRC08_L4	CRC05	PT	T2	Barcode40	6415	9400	442800	964	522	0.088077	22.2884	-12.5382	Cancer cells	Stem/TA-like
CRC05_L4_CRC08_L4_Barcode41	SCAN-seq	CRC	CRC05_L4_CRC08_L4	CRC05	PT	T2	Barcode41	1172	1574	5442	808	411	0.505796	8.85977	7.98693	Cancer cells	Stem/TA-like
CRC05_L4_CRC08_L4_Barcode42	SCAN-seq	CRC	CRC05_L4_CRC08_L4	CRC05	PT	T2	Barcode42	7654	12422	989174	1090	439	0.171088	22.5966	-14.2338	Cancer cells	Stem/TA-like
CRC05_L4_CRC08_L4_Barcode43	SCAN-seq	CRC	CRC05_L4_CRC08_L4	CRC05	PT	T2	Barcode43	5611	8595	406563	1036	495	0.202373	17.5687	-10.9051	Cancer cells	Stem/TA-like
CRC05_L4_CRC08_L4_Barcode44	SCAN-seq	CRC	CRC05_L4_CRC08_L4	CRC05	PT	T2	Barcode44	7097	11346	573504	1096	438	0.140747	22.2291	-14.5777	Cancer cells	Stem/TA-like
CRC05_L4_CRC08_L4_Barcode45	SCAN-seq	CRC	CRC05_L4_CRC08_L4	CRC05	PT	T2	Barcode45	6058	9430	466047	1032	493	0.186266	16.9794	-10.2144	Cancer cells	Stem/TA-like
CRC05_L4_CRC08_L4_Barcode46	SCAN-seq	CRC	CRC05_L4_CRC08_L4	CRC05	PT	T2	Barcode46	6185	9233	456443	990	505	0.126153	15.2082	-10.3117	Cancer cells	Stem/TA-like
CRC05_L4_CRC08_L4_Barcode47	SCAN-seq	CRC	CRC05_L4_CRC08_L4	CRC05	PT	T2	Barcode47	7520	11979	695759	1093	464	0.124827	22.1664	-14.6554	Cancer cells	Stem/TA-like
CRC05_L4_CRC08_L4_Barcode48	SCAN-seq	CRC	CRC05_L4_CRC08_L4	CRC05	PT	T2	Barcode48	4179	6123	195833	1138	455	0.105045	17.4726	-8.3167	Cancer cells	Stem/TA-like
CRC05_L4_CRC08_L4_Barcode49	SCAN-seq	CRC	CRC05_L4_CRC08_L4	CRC08	PT	T2	Barcode49	6376	10015	909005	1102	416	0.225273	16.9748	-4.26032	Cancer cells	Stem/TA-like
CRC05_L4_CRC08_L4_Barcode52	SCAN-seq	CRC	CRC05_L4_CRC08_L4	CRC08	PT	T2	Barcode52	7342	11078	997423	962	428	0.273882	8.99877	-7.34399	Cancer cells	Stem/TA-like
CRC05_L4_CRC08_L4_Barcode53	SCAN-seq	CRC	CRC05_L4_CRC08_L4	CRC08	PT	T2	Barcode53	4766	6866	355827	996	406	0.407954	14.6344	-4.59108	Cancer cells	Stem/TA-like
CRC05_L4_CRC08_L4_Barcode54	SCAN-seq	CRC	CRC05_L4_CRC08_L4	CRC08	PT	T2	Barcode54	5452	7353	448772	728	475	0.491549	8.6867	-0.962825	Cancer cells	Stem/TA-like
CRC05_L4_CRC08_L4_Barcode55	SCAN-seq	CRC	CRC05_L4_CRC08_L4	CRC08	PT	T2	Barcode55	737	949	24042	998	2874	0.524033	7.53036	10.1648	Cancer cells	Stem/TA-like
CRC05_L4_CRC08_L4_Barcode56	SCAN-seq	CRC	CRC05_L4_CRC08_L4	CRC08	PT	T2	Barcode56	5794	8900	555958	1190	2673	0.223794	10.0445	-9.19119	Cancer cells	Stem/TA-like
CRC05_L4_CRC08_L4_Barcode57	SCAN-seq	CRC	CRC05_L4_CRC08_L4	CRC08	PT	T2	Barcode57	5869	8937	574733	1131	304	0.176006	10.6273	-9.22806	Cancer cells	Stem/TA-like
CRC05_L4_CRC08_L4_Barcode61	SCAN-seq	CRC	CRC05_L4_CRC08_L4	CRC08	PT	T2	Barcode61	2180	2774	50208	509	307	0.3466	9.36762	1.25221	Cancer cells	Stem/TA-like
CRC05_L4_CRC08_L4_Barcode63	SCAN-seq	CRC	CRC05_L4_CRC08_L4	CRC08	PT	T2	Barcode63	4552	6630	374605	1025	402	0.349324	14.6802	-5.27082	Cancer cells	Stem/TA-like
CRC05_L4_CRC08_L4_Barcode64	SCAN-seq	CRC	CRC05_L4_CRC08_L4	CRC08	PT	T2	Barcode64	3867	5775	276481	1094	316	0.353132	16.1261	-1.57805	Cancer cells	Stem/TA-like
CRC05_L4_CRC08_L4_Barcode65	SCAN-seq	CRC	CRC05_L4_CRC08_L4	CRC08	PT	T2	Barcode65	6380	9475	806708	937	438	0.131904	7.65441	-7.0444	Cancer cells	Stem/TA-like
CRC05_L4_CRC08_L4_Barcode67	SCAN-seq	CRC	CRC05_L4_CRC08_L4	CRC08	PT	T2	Barcode67	5472	8127	538833	1155	2848	0.178375	9.1773	-7.2027	Cancer cells	Stem/TA-like
CRC05_L4_CRC08_L4_Barcode69	SCAN-seq	CRC	CRC05_L4_CRC08_L4	CRC08	PT	T2	Barcode69	4125	5858	283773	243	181	0.329115	9.44321	-3.44797	Cancer cells	Stem/TA-like
CRC05_L4_CRC08_L4_Barcode74	SCAN-seq	CRC	CRC05_L4_CRC08_L4	CRC08	PT	T2	Barcode74	1783	2419	65164	906	452	0.562679	1.52572	20.0847	Cancer cells	Stem/TA-like
CRC05_L4_CRC08_L4_Barcode75	SCAN-seq	CRC	CRC05_L4_CRC08_L4	CRC08	PT	T2	Barcode75	3490	4312	156566	638	403	0.43534	9.88479	-1.99408	Cancer cells	Stem/TA-like
CRC05_L4_CRC08_L4_Barcode76	SCAN-seq	CRC	CRC05_L4_CRC08_L4	CRC08	PT	T2	Barcode76	8042	11209	697303	614	399	0.186578	6.65503	-4.22063	Cancer cells	Stem/TA-like
CRC05_L4_CRC08_L4_Barcode78	SCAN-seq	CRC	CRC05_L4_CRC08_L4	CRC08	PT	T2	Barcode78	5482	8256	610573	1083	339	0.309045	17.2942	-4.05896	Cancer cells	Stem/TA-like
CRC05_L4_CRC08_L4_Barcode79	SCAN-seq	CRC	CRC05_L4_CRC08_L4	CRC08	PT	T2	Barcode79	2604	3574	105943	1035	337	0.476889	9.92408	6.2706	Cancer cells	Stem/TA-like
CRC05_L4_CRC08_L4_Barcode80	SCAN-seq	CRC	CRC05_L4_CRC08_L4	CRC08	PT	T2	Barcode80	3252	4576	181872	1090	322	0.421054	16.1918	-2.31528	Cancer cells	Stem/TA-like
CRC05_L4_CRC08_L4_Barcode81	SCAN-seq	CRC	CRC05_L4_CRC08_L4	CRC08	PT	T2	Barcode81	4197	6061	322294	983	425	0.472096	16.066	-3.2748	Cancer cells	Stem/TA-like
CRC05_L4_CRC08_L4_Barcode82	SCAN-seq	CRC	CRC05_L4_CRC08_L4	CRC08	PT	T2	Barcode82	5075	7567	471641	1033	430	0.370999	9.20885	-5.5965	Cancer cells	Stem/TA-like
CRC05_L4_CRC08_L4_Barcode83	SCAN-seq	CRC	CRC05_L4_CRC08_L4	CRC08	PT	T2	Barcode83	5864	9038	705357	1070	417	0.328634	10.7658	-7.77918	Cancer cells	Stem/TA-like
CRC05_L4_CRC08_L4_Barcode85	SCAN-seq	CRC	CRC05_L4_CRC08_L4	CRC08	PT	T2	Barcode85	5246	7534	441005	978	416	0.520021	15.9946	-2.42587	Cancer cells	Stem/TA-like
CRC05_L4_CRC08_L4_Barcode87	SCAN-seq	CRC	CRC05_L4_CRC08_L4	CRC08	PT	T2	Barcode87	4918	7122	391776	1024	413	0.342044	17.1992	-3.41946	Cancer cells	Stem/TA-like
CRC05_L4_CRC08_L4_Barcode89	SCAN-seq	CRC	CRC05_L4_CRC08_L4	CRC08	PT	T2	Barcode89	6675	9533	761572	858	470	0.38825	9.19081	-5.66425	Cancer cells	Stem/TA-like
CRC05_L4_CRC08_L4_Barcode91	SCAN-seq	CRC	CRC05_L4_CRC08_L4	CRC08	PT	T2	Barcode91	7321	11406	1045219	962	410	0.32855	17.0161	-4.45127	Cancer cells	Stem/TA-like
CRC05_L4_CRC08_L4_Barcode93	SCAN-seq	CRC	CRC05_L4_CRC08_L4	CRC08	PT	T2	Barcode93	4013	5381	310941	804	467	0.567229	11.103	-0.251141	Cancer cells	Stem/TA-like
CRC05_L4_CRC08_L4_Barcode95	SCAN-seq	CRC	CRC05_L4_CRC08_L4	CRC08	PT	T2	Barcode95	5117	7309	397861	1003	421	0.365978	15.7925	-3.82742	Cancer cells	Stem/TA-like
CRC05_L4_CRC08_L4_Barcode96	SCAN-seq	CRC	CRC05_L4_CRC08_L4	CRC08	PT	T2	Barcode96	7188	11137	979306	1038	369	0.395985	16.9281	-4.17365	Cancer cells	Stem/TA-like
CRC07_L6_Barcode03	SCAN-seq	CRC	CRC07_L6	CRC07	PT	T1	Barcode03	3919	5754	204845	891	557	0.458988	18.957	5.31444	Cancer cells	Stem/TA-like
CRC07_L6_Barcode08	SCAN-seq	CRC	CRC07_L6	CRC07	PT	T1	Barcode08	4234	6314	338670	944	542	0.19209	-15.8888	-11.7748	Normal epithelium	Stem/TA
CRC07_L6_Barcode09	SCAN-seq	CRC	CRC07_L6	CRC07	PT	T1	Barcode09	6915	11365	1246490	1059	506	0.165785	26.5611	2.93086	Cancer cells	Stem/TA-like
CRC07_L6_Barcode10	SCAN-seq	CRC	CRC07_L6	CRC07	PT	T1	Barcode10	920	1165	63353	791	557	0.342135	-0.149593	4.22797	Cancer cells	Immature Goblet-like
CRC07_L6_Barcode11	SCAN-seq	CRC	CRC07_L6	CRC07	PT	T1	Barcode11	6242	10065	1258344	1059	489	0.233544	26.1801	3.27924	Cancer cells	Stem/TA-like
CRC07_L6_Barcode14	SCAN-seq	CRC	CRC07_L6	CRC07	PT	T1	Barcode14	2505	3319	173783	936	574	0.0638725	-31.0471	11.7354	Normal epithelium	Goblet
CRC07_L6_Barcode15	SCAN-seq	CRC	CRC07_L6	CRC07	PT	T1	Barcode15	4232	5492	326210	678	524	0.306711	-0.520946	-0.0402781	Cancer cells	Stem/TA-like
CRC07_L6_Barcode18	SCAN-seq	CRC	CRC07_L6	CRC07	PT	T1	Barcode18	4805	7408	561933	972	536	0.23999	-12.8342	-15.2245	Normal epithelium	Stem/TA
CRC07_L6_Barcode19	SCAN-seq	CRC	CRC07_L6	CRC07	PT	T1	Barcode19	2169	2996	13032	771	368	0.487051	13.8265	5.33442	Cancer cells	Stem/TA-like
CRC07_L6_Barcode20	SCAN-seq	CRC	CRC07_L6	CRC07	PT	T1	Barcode20	4427	6077	378343	886	526	0.358414	-1.83234	0.177227	Cancer cells	Stem/TA-like
CRC07_L6_Barcode21	SCAN-seq	CRC	CRC07_L6	CRC07	PT	T1	Barcode21	2893	3906	184045	803	560	0.456	-9.84358	-1.93526	Normal epithelium	Stem/TA
CRC07_L6_Barcode22	SCAN-seq	CRC	CRC07_L6	CRC07	PT	T1	Barcode22	1899	2612	22439	900	396	0.213869	17.1793	7.84335	Cancer cells	Stem/TA-like
CRC07_L6_Barcode23	SCAN-seq	CRC	CRC07_L6	CRC07	PT	T1	Barcode23	3562	5063	31488	1037	494	0.360912	-13.8123	-13.871	Normal epithelium	Stem/TA
CRC07_L6_Barcode24	SCAN-seq	CRC	CRC07_L6	CRC07	PT	T1	Barcode24	6529	10510	1021173	986	543	0.217093	25.8674	3.1706	Cancer cells	Stem/TA-like
CRC07_L6_Barcode25	SCAN-seq	CRC	CRC07_L6	CRC07	PT	T1	Barcode25	6180	9471	713881	956	501	0.187621	24.3754	0.458506	Cancer cells	Stem/TA-like
CRC07_L6_Barcode29	SCAN-seq	CRC	CRC07_L6	CRC07	PT	T1	Barcode29	4110	6135	386219	938	546	0.22154	22.9319	5.38274	Cancer cells	Stem/TA-like
CRC07_L6_Barcode33	SCAN-seq	CRC	CRC07_L6	CRC07	PT	T1	Barcode33	3854	5642	385775	925	532	0.386398	-25.2564	11.7189	Normal epithelium	Immature Goblet
CRC07_L6_Barcode34	SCAN-seq	CRC	CRC07_L6	CRC07	PT	T1	Barcode34	1003	1310	42220	736	547	0.296513	-3.62975	5.31842	Cancer cells	Immature Goblet-like
CRC07_L6_Barcode35	SCAN-seq	CRC	CRC07_L6	CRC07	PT	T1	Barcode35	1744	2206	52178	462	383	0.392242	-5.29466	14.7104	Cancer cells	Stem/TA-like
CRC07_L6_Barcode37	SCAN-seq	CRC	CRC07_L6	CRC07	PT	T1	Barcode37	2081	2868	101734	797	556	0.192529	0.304098	2.82882	Cancer cells	Stem/TA-like
CRC07_L6_Barcode38	SCAN-seq	CRC	CRC07_L6	CRC07	PT	T1	Barcode38	4347	6631	371173	1084	489	0.134855	25.1929	5.32795	Cancer cells	Stem/TA-like
CRC07_L6_Barcode39	SCAN-seq	CRC	CRC07_L6	CRC07	PT	T1	Barcode39	2644	3429	191814	803	547	0.577537	-1.71989	1.25423	Cancer cells	Immature Goblet-like
CRC07_L6_Barcode40	SCAN-seq	CRC	CRC07_L6	CRC07	PT	T1	Barcode40	2351	3189	172103	842	554	0.214614	-1.50119	1.3951	Cancer cells	Immature Goblet-like
CRC07_L6_Barcode43	SCAN-seq	CRC	CRC07_L6	CRC07	PT	T1	Barcode43	5067	7919	657087	1092	471	0.19589	-11.8266	-15.1335	Normal epithelium	Stem/TA
CRC07_L6_Barcode44	SCAN-seq	CRC	CRC07_L6	CRC07	PT	T1	Barcode44	1775	2399	101551	854	548	0.294024	-1.52132	0.349155	Cancer cells	Immature Goblet-like
CRC07_L6_Barcode45	SCAN-seq	CRC	CRC07_L6	CRC07	PT	T1	Barcode45	1320	1768	15968	850	527	0.313588	15.8222	7.7127	Cancer cells	Stem/TA-like
CRC07_L6_Barcode48	SCAN-seq	CRC	CRC07_L6	CRC07	PT	T1	Barcode48	3443	5367	279768	1159	414	0.0864108	16.7201	-1.34571	Cancer cells	Stem/TA-like
CRC07_L6_Barcode49	SCAN-seq	CRC	CRC07_L6	CRC07	PT	T1	Barcode49	2933	4123	363063	864	623	0.495886	-33.8945	9.73648	Normal epithelium	Goblet
CRC07_L6_Barcode50	SCAN-seq	CRC	CRC07_L6	CRC07	PT	T1	Barcode50	4850	7425	649060	1019	543	0.221374	23.7086	3.66527	Cancer cells	Stem/TA-like
CRC07_L6_Barcode51	SCAN-seq	CRC	CRC07_L6	CRC07	PT	T1	Barcode51	1674	2235	124136	718	549	0.497151	-1.84677	3.29546	Cancer cells	Immature Goblet-like
CRC07_L6_Barcode54	SCAN-seq	CRC	CRC07_L6	CRC07	PT	T1	Barcode54	5881	9408	853384	962	543	0.248473	22.0915	0.53553	Cancer cells	Stem/TA-like
CRC07_L6_Barcode55	SCAN-seq	CRC	CRC07_L6	CRC07	PT	T1	Barcode55	2851	3825	243732	842	575	0.586031	-11.4112	-4.5816	Normal epithelium	Stem/TA
CRC07_L6_Barcode57	SCAN-seq	CRC	CRC07_L6	CRC07	PT	T1	Barcode57	5931	9356	963131	991	530	0.229995	23.5175	3.00779	Cancer cells	Stem/TA-like
CRC07_L6_Barcode58	SCAN-seq	CRC	CRC07_L6	CRC07	PT	T1	Barcode58	5021	7519	591655	1048	492	0.170629	-12.9914	-15.2795	Normal epithelium	Stem/TA
CRC07_L6_Barcode59	SCAN-seq	CRC	CRC07_L6	CRC07	PT	T1	Barcode59	2988	4371	37307	1058	442	0.411744	18.2192	6.463	Cancer cells	Stem/TA-like
CRC07_L6_Barcode60	SCAN-seq	CRC	CRC07_L6	CRC07	PT	T1	Barcode60	5673	9033	832269	1058	509	0.211572	23.6624	1.91199	Cancer cells	Stem/TA-like
CRC07_L6_Barcode61	SCAN-seq	CRC	CRC07_L6	CRC07	PT	T1	Barcode61	4212	6531	395573	1081	481	0.385922	22.5068	-2.27156	Cancer cells	Stem/TA-like
CRC07_L6_Barcode62	SCAN-seq	CRC	CRC07_L6	CRC07	PT	T1	Barcode62	3394	4887	319474	917	595	0.322438	16.6577	6.10806	Cancer cells	Stem/TA-like
CRC07_L6_Barcode63	SCAN-seq	CRC	CRC07_L6	CRC07	PT	T1	Barcode63	3133	4341	300148	886	540	0.266607	-24.9446	12.3138	Normal epithelium	Immature Goblet
CRC07_L6_Barcode66	SCAN-seq	CRC	CRC07_L6	CRC07	PT	T1	Barcode66	1078	1389	78147	877	588	0.482507	-35.5811	9.36576	Normal epithelium	Goblet
CRC07_L6_Barcode69	SCAN-seq	CRC	CRC07_L6	CRC07	PT	T1	Barcode69	2310	3078	144628	232	166	0.310537	13.9804	5.32299	Cancer cells	Stem/TA-like
CRC07_L6_Barcode71	SCAN-seq	CRC	CRC07_L6	CRC07	PT	T1	Barcode71	2168	2954	206536	808	551	0.444569	-1.8785	0.737804	Cancer cells	Immature Goblet-like
CRC07_L6_Barcode72	SCAN-seq	CRC	CRC07_L6	CRC07	PT	T1	Barcode72	2403	3472	244649	928	566	0.366053	13.7783	7.66167	Cancer cells	Stem/TA-like
CRC07_L6_Barcode73	SCAN-seq	CRC	CRC07_L6	CRC07	PT	T1	Barcode73	2867	4095	25036	952	343	0.263967	20.0319	2.28975	Cancer cells	Stem/TA-like
CRC07_L6_Barcode74	SCAN-seq	CRC	CRC07_L6	CRC07	PT	T1	Barcode74	1910	2600	81883	774	566	0.260243	-2.08009	1.63619	Cancer cells	Immature Goblet-like
CRC07_L6_Barcode75	SCAN-seq	CRC	CRC07_L6	CRC07	PT	T1	Barcode75	2305	3133	171168	834	544	0.212994	-0.846175	0.746155	Cancer cells	Immature Goblet-like
CRC07_L6_Barcode77	SCAN-seq	CRC	CRC07_L6	CRC07	PT	T1	Barcode77	4177	5984	317588	929	519	0.231818	-15.014	-11.4312	Normal epithelium	Stem/TA
CRC07_L6_Barcode79	SCAN-seq	CRC	CRC07_L6	CRC07	PT	T1	Barcode79	1732	2286	133915	804	639	0.45247	4.07028	10.5838	Cancer cells	Immature Goblet-like
CRC07_L6_Barcode80	SCAN-seq	CRC	CRC07_L6	CRC07	PT	T1	Barcode80	5436	8598	949564	982	550	0.176517	20.6614	1.91109	Cancer cells	Stem/TA-like
CRC07_L6_Barcode81	SCAN-seq	CRC	CRC07_L6	CRC07	PT	T1	Barcode81	3040	4171	217251	739	523	0.429822	-9.49426	-2.72236	Normal epithelium	Stem/TA
CRC07_L6_Barcode82	SCAN-seq	CRC	CRC07_L6	CRC07	PT	T1	Barcode82	2815	3815	230799	905	546	0.112195	-33.1919	10.9067	Normal epithelium	Goblet
CRC07_L6_Barcode89	SCAN-seq	CRC	CRC07_L6	CRC07	PT	T1	Barcode89	1580	1995	138182	691	539	0.413513	-11.418	-2.03049	Normal epithelium	Stem/TA
CRC07_L6_Barcode91	SCAN-seq	CRC	CRC07_L6	CRC07	PT	T1	Barcode91	1149	1491	42420	701	515	0.527725	-4.06053	13.1202	Cancer cells	Immature Goblet-like
CRC07_L6_Barcode92	SCAN-seq	CRC	CRC07_L6	CRC07	PT	T1	Barcode92	1945	2593	67711	873	529	0.524425	-1.79196	1.02469	Cancer cells	Immature Goblet-like
CRC07_L6_Barcode94	SCAN-seq	CRC	CRC07_L6	CRC07	PT	T1	Barcode94	4012	6051	528985	1057	523	0.227432	-15.7391	-11.6366	Normal epithelium	Stem/TA
CRC07_L6_Barcode96	SCAN-seq	CRC	CRC07_L6	CRC07	PT	T1	Barcode96	1876	2776	193232	963	582	0.247703	16.6349	8.6345	Cancer cells	Stem/TA-like
CRC07_L7_Barcode02	SCAN-seq	CRC	CRC07_L7	CRC07	PT	T2	Barcode02	5409	8737	827533	1011	480	0.21328	25.9624	3.63517	Cancer cells	Stem/TA-like
CRC07_L7_Barcode03	SCAN-seq	CRC	CRC07_L7	CRC07	PT	T2	Barcode03	4567	7423	116435	1142	403	0.117872	22.8839	1.7171	Cancer cells	Stem/TA-like
CRC07_L7_Barcode04	SCAN-seq	CRC	CRC07_L7	CRC07	PT	T2	Barcode04	6227	10250	739716	1031	486	0.164998	26.6529	2.40653	Cancer cells	Stem/TA-like
CRC07_L7_Barcode05	SCAN-seq	CRC	CRC07_L7	CRC07	PT	T2	Barcode05	3368	4936	234214	842	530	0.405825	19.1833	5.07346	Cancer cells	Stem/TA-like
CRC07_L7_Barcode06	SCAN-seq	CRC	CRC07_L7	CRC07	PT	T2	Barcode06	5549	8831	356262	1016	492	0.11613	22.73	0.0558872	Cancer cells	Stem/TA-like
CRC07_L7_Barcode07	SCAN-seq	CRC	CRC07_L7	CRC07	PT	T2	Barcode07	5164	7968	765589	876	509	0.269168	23.8063	5.62442	Cancer cells	Stem/TA-like
CRC07_L7_Barcode08	SCAN-seq	CRC	CRC07_L7	CRC07	PT	T2	Barcode08	3386	4894	262376	791	523	0.44186	18.7674	5.33032	Cancer cells	Stem/TA-like
CRC07_L7_Barcode09	SCAN-seq	CRC	CRC07_L7	CRC07	PT	T2	Barcode09	5774	9737	776287	1132	428	0.117292	27.4297	4.6236	Cancer cells	Stem/TA-like
CRC07_L7_Barcode10	SCAN-seq	CRC	CRC07_L7	CRC07	PT	T2	Barcode10	5766	9194	784608	1014	496	0.232273	26.3909	3.90743	Cancer cells	Stem/TA-like
CRC07_L7_Barcode11	SCAN-seq	CRC	CRC07_L7	CRC07	PT	T2	Barcode11	5392	8481	641420	1080	432	0.0371929	28.3081	5.8439	Cancer cells	Stem/TA-like
CRC07_L7_Barcode12	SCAN-seq	CRC	CRC07_L7	CRC07	PT	T2	Barcode12	3124	4545	23179	1075	439	0.256322	16.5287	-1.95675	Cancer cells	Stem/TA-like
CRC07_L7_Barcode14	SCAN-seq	CRC	CRC07_L7	CRC07	PT	T2	Barcode14	5521	8943	395531	820	532	0.149348	22.0862	0.602522	Cancer cells	Stem/TA-like
CRC07_L7_Barcode15	SCAN-seq	CRC	CRC07_L7	CRC07	PT	T2	Barcode15	4602	6799	278164	874	518	0.0341321	23.3887	5.65994	Cancer cells	Stem/TA-like
CRC07_L7_Barcode17	SCAN-seq	CRC	CRC07_L7	CRC07	PT	T2	Barcode17	3374	4729	260392	816	548	0.404791	18.968	5.22835	Cancer cells	Stem/TA-like
CRC07_L7_Barcode18	SCAN-seq	CRC	CRC07_L7	CRC07	PT	T2	Barcode18	2223	3353	140870	832	520	0.0521945	20.8605	6.79952	Cancer cells	Stem/TA-like
CRC07_L7_Barcode20	SCAN-seq	CRC	CRC07_L7	CRC07	PT	T2	Barcode20	5276	8258	372496	919	516	0.230641	24.0391	2.3725	Cancer cells	Stem/TA-like
CRC07_L7_Barcode21	SCAN-seq	CRC	CRC07_L7	CRC07	PT	T2	Barcode21	4968	7727	194440	1068	461	0.222178	23.9183	3.3951	Cancer cells	Stem/TA-like
CRC07_L7_Barcode22	SCAN-seq	CRC	CRC07_L7	CRC07	PT	T2	Barcode22	553	699	10491	1100	1579	0.556841	6.0569	11.2432	Cancer cells	Immature Goblet-like
CRC07_L7_Barcode24	SCAN-seq	CRC	CRC07_L7	CRC07	PT	T2	Barcode24	4698	7076	321994	1051	496	0.0820276	27.9276	5.54008	Cancer cells	Stem/TA-like
CRC07_L7_Barcode25	SCAN-seq	CRC	CRC07_L7	CRC07	PT	T2	Barcode25	5564	9017	560687	1057	443	0.200396	25.9335	2.84233	Cancer cells	Stem/TA-like
CRC07_L7_Barcode27	SCAN-seq	CRC	CRC07_L7	CRC07	PT	T2	Barcode27	4291	6667	357870	1003	501	0.296709	22.6709	3.2173	Cancer cells	Stem/TA-like
CRC07_L7_Barcode29	SCAN-seq	CRC	CRC07_L7	CRC07	PT	T2	Barcode29	4999	7868	440284	996	441	0.0282159	28.3121	5.83582	Cancer cells	Stem/TA-like
CRC07_L7_Barcode30	SCAN-seq	CRC	CRC07_L7	CRC07	PT	T2	Barcode30	4531	6881	210835	1043	464	0.20451	26.8269	5.42219	Cancer cells	Stem/TA-like
CRC07_L7_Barcode31	SCAN-seq	CRC	CRC07_L7	CRC07	PT	T2	Barcode31	1924	2559	101397	731	480	0.481727	-1.08346	0.54716	Cancer cells	Immature Goblet-like
CRC07_L7_Barcode32	SCAN-seq	CRC	CRC07_L7	CRC07	PT	T2	Barcode32	1550	2418	154943	942	522	0.0679108	21.3323	8.38971	Cancer cells	Stem/TA-like
CRC07_L7_Barcode36	SCAN-seq	CRC	CRC07_L7	CRC07	PT	T2	Barcode36	1518	2080	14632	827	538	0.588519	15.4308	7.71687	Cancer cells	Stem/TA-like
CRC07_L7_Barcode37	SCAN-seq	CRC	CRC07_L7	CRC07	PT	T2	Barcode37	853	1054	17113	504	277	0.339606	-0.950705	3.57742	Cancer cells	Immature Goblet-like
CRC07_L7_Barcode38	SCAN-seq	CRC	CRC07_L7	CRC07	PT	T2	Barcode38	2614	3790	81639	1110	419	0.0598802	24.1907	6.45913	Cancer cells	Stem/TA-like
CRC07_L7_Barcode39	SCAN-seq	CRC	CRC07_L7	CRC07	PT	T2	Barcode39	5351	8508	545137	1008	498	0.181718	24.7318	1.52918	Cancer cells	Stem/TA-like
CRC07_L7_Barcode40	SCAN-seq	CRC	CRC07_L7	CRC07	PT	T2	Barcode40	4236	5913	121415	682	520	0.150334	17.7092	4.11327	Cancer cells	Stem/TA-like
CRC07_L7_Barcode41	SCAN-seq	CRC	CRC07_L7	CRC07	PT	T2	Barcode41	1185	1674	4180	993	345	0.363168	20.6753	7.42033	Cancer cells	Stem/TA-like
CRC07_L7_Barcode43	SCAN-seq	CRC	CRC07_L7	CRC07	PT	T2	Barcode43	5329	8183	538647	926	508	0.179082	22.2279	0.415069	Cancer cells	Stem/TA-like
CRC07_L7_Barcode44	SCAN-seq	CRC	CRC07_L7	CRC07	PT	T2	Barcode44	5027	7844	360250	937	502	0.255359	24.0867	4.1096	Cancer cells	Stem/TA-like
CRC07_L7_Barcode46	SCAN-seq	CRC	CRC07_L7	CRC07	PT	T2	Barcode46	2290	3472	111051	1063	496	0.151186	22.4127	6.80599	Cancer cells	Stem/TA-like
CRC07_L7_Barcode47	SCAN-seq	CRC	CRC07_L7	CRC07	PT	T2	Barcode47	6289	10201	384402	1047	491	0.148663	27.0314	2.8867	Cancer cells	Stem/TA-like
CRC07_L7_Barcode48	SCAN-seq	CRC	CRC07_L7	CRC07	PT	T2	Barcode48	1050	1427	33653	677	550	0.0123166	2.92001	13.994	Cancer cells	Stem/TA-like
CRC07_L7_Barcode49	SCAN-seq	CRC	CRC07_L7	CRC07	PT	T2	Barcode49	4954	8012	598606	1066	489	0.1362	24.9876	3.95908	Cancer cells	Stem/TA-like
CRC07_L7_Barcode51	SCAN-seq	CRC	CRC07_L7	CRC07	PT	T2	Barcode51	4389	6787	532039	1011	488	0.119032	26.0212	5.68998	Cancer cells	Stem/TA-like
CRC07_L7_Barcode52	SCAN-seq	CRC	CRC07_L7	CRC07	PT	T2	Barcode52	5557	8587	548445	935	491	0.173853	24.769	1.6644	Cancer cells	Stem/TA-like
CRC07_L7_Barcode55	SCAN-seq	CRC	CRC07_L7	CRC07	PT	T2	Barcode55	2812	4275	192945	990	506	0.0904733	20.8976	7.27606	Cancer cells	Stem/TA-like
CRC07_L7_Barcode56	SCAN-seq	CRC	CRC07_L7	CRC07	PT	T2	Barcode56	3019	4431	220472	909	575	0.11178	22.8866	6.33787	Cancer cells	Stem/TA-like
CRC07_L7_Barcode57	SCAN-seq	CRC	CRC07_L7	CRC07	PT	T2	Barcode57	1976	2799	212354	737	537	0.414594	19.6113	7.45565	Cancer cells	Stem/TA-like
CRC07_L7_Barcode58	SCAN-seq	CRC	CRC07_L7	CRC07	PT	T2	Barcode58	3619	5177	323940	831	539	0.304994	19.0594	5.07075	Cancer cells	Stem/TA-like
CRC07_L7_Barcode59	SCAN-seq	CRC	CRC07_L7	CRC07	PT	T2	Barcode59	1273	1655	21220	803	556	0.262829	17.7806	8.522	Cancer cells	Stem/TA-like
CRC07_L7_Barcode60	SCAN-seq	CRC	CRC07_L7	CRC07	PT	T2	Barcode60	4736	7538	404865	1105	447	0.114657	25.2197	1.42895	Cancer cells	Stem/TA-like
CRC07_L7_Barcode61	SCAN-seq	CRC	CRC07_L7	CRC07	PT	T2	Barcode61	4630	7135	403348	933	517	0.236557	23.4508	4.16748	Cancer cells	Stem/TA-like
CRC07_L7_Barcode62	SCAN-seq	CRC	CRC07_L7	CRC07	PT	T2	Barcode62	3964	6173	476462	948	508	0.201521	21.6821	6.62578	Cancer cells	Stem/TA-like
CRC07_L7_Barcode64	SCAN-seq	CRC	CRC07_L7	CRC07	PT	T2	Barcode64	5656	9325	1046418	1057	484	0.120821	27.3588	4.58108	Cancer cells	Stem/TA-like
CRC07_L7_Barcode66	SCAN-seq	CRC	CRC07_L7	CRC07	PT	T2	Barcode66	2432	3741	311357	850	538	0.17801	21.6815	8.34477	Cancer cells	Stem/TA-like
CRC07_L7_Barcode67	SCAN-seq	CRC	CRC07_L7	CRC07	PT	T2	Barcode67	3452	5003	374909	868	539	0.496884	18.8664	5.34693	Cancer cells	Stem/TA-like
CRC07_L7_Barcode68	SCAN-seq	CRC	CRC07_L7	CRC07	PT	T2	Barcode68	1409	1976	89260	755	556	0.116523	17.4048	7.55459	Cancer cells	Stem/TA-like
CRC07_L7_Barcode69	SCAN-seq	CRC	CRC07_L7	CRC07	PT	T2	Barcode69	3469	5087	164430	334	190	0.14139	23.8842	5.97557	Cancer cells	Stem/TA-like
CRC07_L7_Barcode70	SCAN-seq	CRC	CRC07_L7	CRC07	PT	T2	Barcode70	6088	9738	937806	911	517	0.185654	24.999	2.76984	Cancer cells	Stem/TA-like
CRC07_L7_Barcode71	SCAN-seq	CRC	CRC07_L7	CRC07	PT	T2	Barcode71	4771	7558	439398	1140	423	0.0922832	28.191	5.77049	Cancer cells	Stem/TA-like
CRC07_L7_Barcode72	SCAN-seq	CRC	CRC07_L7	CRC07	PT	T2	Barcode72	2593	3538	217814	816	528	0.260732	16.5309	4.94844	Cancer cells	Stem/TA-like
CRC07_L7_Barcode73	SCAN-seq	CRC	CRC07_L7	CRC07	PT	T2	Barcode73	3819	5618	40575	1125	377	0.184463	23.2354	3.08187	Cancer cells	Stem/TA-like
CRC07_L7_Barcode74	SCAN-seq	CRC	CRC07_L7	CRC07	PT	T2	Barcode74	5460	8924	865683	1013	478	0.18468	25.3944	3.0817	Cancer cells	Stem/TA-like
CRC07_L7_Barcode75	SCAN-seq	CRC	CRC07_L7	CRC07	PT	T2	Barcode75	6928	11044	1225731	943	508	0.147416	22.6797	-0.736725	Cancer cells	Stem/TA-like
CRC07_L7_Barcode76	SCAN-seq	CRC	CRC07_L7	CRC07	PT	T2	Barcode76	6000	9730	601985	1065	452	0.130153	27.1561	4.71723	Cancer cells	Stem/TA-like
CRC07_L7_Barcode79	SCAN-seq	CRC	CRC07_L7	CRC07	PT	T2	Barcode79	2205	2986	158163	748	515	0.57653	-0.739655	2.61632	Cancer cells	Immature Goblet-like
CRC07_L7_Barcode81	SCAN-seq	CRC	CRC07_L7	CRC07	PT	T2	Barcode81	4711	7653	514842	995	484	0.198192	23.0068	2.02507	Cancer cells	Stem/TA-like
CRC07_L7_Barcode82	SCAN-seq	CRC	CRC07_L7	CRC07	PT	T2	Barcode82	3732	5767	413471	899	510	0.183711	22.7554	5.13501	Cancer cells	Stem/TA-like
CRC07_L7_Barcode83	SCAN-seq	CRC	CRC07_L7	CRC07	PT	T2	Barcode83	2344	3388	155822	836	524	0.551249	17.8836	7.03401	Cancer cells	Stem/TA-like
CRC07_L7_Barcode84	SCAN-seq	CRC	CRC07_L7	CRC07	PT	T2	Barcode84	3602	5608	195261	1145	419	0.0446289	24.8937	6.2861	Cancer cells	Stem/TA-like
CRC07_L7_Barcode86	SCAN-seq	CRC	CRC07_L7	CRC07	PT	T2	Barcode86	1370	2145	121588	904	526	0.26112	21.2818	8.42185	Cancer cells	Stem/TA-like
CRC07_L7_Barcode87	SCAN-seq	CRC	CRC07_L7	CRC07	PT	T2	Barcode87	4492	6033	433242	713	515	0.554318	18.3789	6.21549	Cancer cells	Stem/TA-like
CRC07_L7_Barcode88	SCAN-seq	CRC	CRC07_L7	CRC07	PT	T2	Barcode88	3055	4352	256492	791	517	0.0861332	18.7604	5.43533	Cancer cells	Stem/TA-like
CRC07_L7_Barcode91	SCAN-seq	CRC	CRC07_L7	CRC07	PT	T2	Barcode91	2611	3794	220600	854	511	0.295145	20.3401	6.86625	Cancer cells	Stem/TA-like
CRC07_L7_Barcode92	SCAN-seq	CRC	CRC07_L7	CRC07	PT	T2	Barcode92	3996	5938	103732	1000	467	0.245465	22.3293	5.94975	Cancer cells	Stem/TA-like
CRC07_L7_Barcode94	SCAN-seq	CRC	CRC07_L7	CRC07	PT	T2	Barcode94	6363	10766	1328766	1038	483	0.155205	26.6789	3.30137	Cancer cells	Stem/TA-like
CRC07_L7_Barcode95	SCAN-seq	CRC	CRC07_L7	CRC07	PT	T2	Barcode95	3262	4717	284478	904	495	0.369658	18.2824	6.33415	Cancer cells	Stem/TA-like
CRC07_L7_Barcode96	SCAN-seq	CRC	CRC07_L7	CRC07	PT	T2	Barcode96	5795	9563	1196654	1067	449	0.075101	27.1989	5.15897	Cancer cells	Stem/TA-like
CRC07_L8_Barcode01	SCAN-seq	CRC	CRC07_L8	CRC07	PT	T2	Barcode01	4873	7592	83252	1108	448	0.132396	28.2493	5.7483	Cancer cells	Stem/TA-like
CRC07_L8_Barcode03	SCAN-seq	CRC	CRC07_L8	CRC07	PT	T2	Barcode03	4622	7408	416575	1050	463	0.169739	26.3939	5.5096	Cancer cells	Stem/TA-like
CRC07_L8_Barcode04	SCAN-seq	CRC	CRC07_L8	CRC07	PT	T2	Barcode04	6365	10253	705764	979	502	0.0919182	26.7037	3.82804	Cancer cells	Stem/TA-like
CRC07_L8_Barcode05	SCAN-seq	CRC	CRC07_L8	CRC07	PT	T2	Barcode05	5204	8250	256765	954	485	0.186034	25.9324	2.17819	Cancer cells	Stem/TA-like
CRC07_L8_Barcode06	SCAN-seq	CRC	CRC07_L8	CRC07	PT	T2	Barcode06	5130	7958	149593	1040	459	0.133449	26.9149	5.15697	Cancer cells	Stem/TA-like
CRC07_L8_Barcode07	SCAN-seq	CRC	CRC07_L8	CRC07	PT	T2	Barcode07	3323	4511	262509	785	524	0.525075	17.7893	5.22573	Cancer cells	Stem/TA-like
CRC07_L8_Barcode08	SCAN-seq	CRC	CRC07_L8	CRC07	PT	T2	Barcode08	4081	5929	221461	861	493	0.286525	18.9298	3.96722	Cancer cells	Stem/TA-like
CRC07_L8_Barcode12	SCAN-seq	CRC	CRC07_L8	CRC07	PT	T2	Barcode12	1831	2633	8751	1066	449	0.235075	21.5208	6.49319	Cancer cells	Stem/TA-like
CRC07_L8_Barcode13	SCAN-seq	CRC	CRC07_L8	CRC07	PT	T2	Barcode13	524	702	9450	570	384	0.255185	6.53975	11.2605	Cancer cells	Stem/TA-like
CRC07_L8_Barcode14	SCAN-seq	CRC	CRC07_L8	CRC07	PT	T2	Barcode14	5859	9250	503570	1018	491	0.0626161	26.085	4.77884	Cancer cells	Stem/TA-like
CRC07_L8_Barcode17	SCAN-seq	CRC	CRC07_L8	CRC07	PT	T2	Barcode17	964	1317	3762	873	389	0.323116	17.2041	7.94924	Cancer cells	Stem/TA-like
CRC07_L8_Barcode19	SCAN-seq	CRC	CRC07_L8	CRC07	PT	T2	Barcode19	2697	3794	13743	856	326	0.257867	23.3819	6.57797	Cancer cells	Stem/TA-like
CRC07_L8_Barcode25	SCAN-seq	CRC	CRC07_L8	CRC07	PT	T2	Barcode25	2423	3430	110729	806	472	0.331424	20.4442	7.17432	Cancer cells	Stem/TA-like
CRC07_L8_Barcode26	SCAN-seq	CRC	CRC07_L8	CRC07	PT	T2	Barcode26	4880	7700	309132	979	489	0.0508344	25.5802	3.91656	Cancer cells	Stem/TA-like
CRC07_L8_Barcode27	SCAN-seq	CRC	CRC07_L8	CRC07	PT	T2	Barcode27	5912	9766	507985	1036	474	0.137387	22.8075	-0.790452	Cancer cells	Stem/TA-like
CRC07_L8_Barcode28	SCAN-seq	CRC	CRC07_L8	CRC07	PT	T2	Barcode28	3115	4312	40787	889	518	0.532456	18.8995	6.00672	Cancer cells	Stem/TA-like
CRC07_L8_Barcode29	SCAN-seq	CRC	CRC07_L8	CRC07	PT	T2	Barcode29	4109	6191	276154	862	521	0.188577	23.1722	5.4575	Cancer cells	Stem/TA-like
CRC07_L8_Barcode30	SCAN-seq	CRC	CRC07_L8	CRC07	PT	T2	Barcode30	4881	7753	160346	1021	468	0.188715	25.9968	4.0203	Cancer cells	Stem/TA-like
CRC07_L8_Barcode31	SCAN-seq	CRC	CRC07_L8	CRC07	PT	T2	Barcode31	3788	5744	275615	795	481	0.389617	22.5428	6.48398	Cancer cells	Stem/TA-like
CRC07_L8_Barcode32	SCAN-seq	CRC	CRC07_L8	CRC07	PT	T2	Barcode32	3531	5397	215979	987	473	0.121752	24.4195	5.83051	Cancer cells	Stem/TA-like
CRC07_L8_Barcode35	SCAN-seq	CRC	CRC07_L8	CRC07	PT	T2	Barcode35	1170	1803	90217	896	543	0.118206	21.0891	8.35827	Cancer cells	Stem/TA-like
CRC07_L8_Barcode37	SCAN-seq	CRC	CRC07_L8	CRC07	PT	T2	Barcode37	2110	2690	62806	728	465	0.26067	16.4367	4.92119	Cancer cells	Stem/TA-like
CRC07_L8_Barcode38	SCAN-seq	CRC	CRC07_L8	CRC07	PT	T2	Barcode38	5270	8010	205377	962	480	0.111282	24.8136	2.45811	Cancer cells	Stem/TA-like
CRC07_L8_Barcode39	SCAN-seq	CRC	CRC07_L8	CRC07	PT	T2	Barcode39	5391	8399	390095	1045	468	0.0307347	28.2984	5.84978	Cancer cells	Stem/TA-like
CRC07_L8_Barcode41	SCAN-seq	CRC	CRC07_L8	CRC07	PT	T2	Barcode41	5053	7974	303578	1021	471	0.120668	24.9696	1.41967	Cancer cells	Stem/TA-like
CRC07_L8_Barcode42	SCAN-seq	CRC	CRC07_L8	CRC07	PT	T2	Barcode42	3952	5987	291057	923	499	0.236076	22.584	6.00826	Cancer cells	Stem/TA-like
CRC07_L8_Barcode43	SCAN-seq	CRC	CRC07_L8	CRC07	PT	T2	Barcode43	4569	6524	232485	893	499	0.100538	24.5367	6.08611	Cancer cells	Stem/TA-like
CRC07_L8_Barcode44	SCAN-seq	CRC	CRC07_L8	CRC07	PT	T2	Barcode44	5983	9884	546570	934	509	0.164192	22.601	-0.0237363	Cancer cells	Stem/TA-like
CRC07_L8_Barcode45	SCAN-seq	CRC	CRC07_L8	CRC07	PT	T2	Barcode45	5117	8195	362747	977	492	0.205049	25.6734	3.41087	Cancer cells	Stem/TA-like
CRC07_L8_Barcode47	SCAN-seq	CRC	CRC07_L8	CRC07	PT	T2	Barcode47	3926	5379	198690	786	528	0.16533	22.3908	7.92799	Cancer cells	Stem/TA-like
CRC07_L8_Barcode48	SCAN-seq	CRC	CRC07_L8	CRC07	PT	T2	Barcode48	1518	1954	55974	742	538	0.276517	-1.58588	0.9727	Cancer cells	Immature Goblet-like
CRC07_L8_Barcode50	SCAN-seq	CRC	CRC07_L8	CRC07	PT	T2	Barcode50	6406	10463	695290	1076	457	0.204262	26.5894	3.62427	Cancer cells	Stem/TA-like
CRC07_L8_Barcode51	SCAN-seq	CRC	CRC07_L8	CRC07	PT	T2	Barcode51	2392	3286	149299	877	577	0.525319	19.1384	6.39643	Cancer cells	Immature Goblet-like
CRC07_L8_Barcode52	SCAN-seq	CRC	CRC07_L8	CRC07	PT	T2	Barcode52	3675	5480	192735	1015	498	0.0716741	24.3909	6.02752	Cancer cells	Stem/TA-like
CRC07_L8_Barcode53	SCAN-seq	CRC	CRC07_L8	CRC07	PT	T2	Barcode53	6033	9646	541806	989	504	0.127278	26.8942	4.05911	Cancer cells	Stem/TA-like
CRC07_L8_Barcode54	SCAN-seq	CRC	CRC07_L8	CRC07	PT	T2	Barcode54	5138	7816	462147	899	520	0.135549	24.9964	3.7355	Cancer cells	Stem/TA-like
CRC07_L8_Barcode55	SCAN-seq	CRC	CRC07_L8	CRC07	PT	T2	Barcode55	4741	7323	342416	1000	476	0.218811	23.1106	3.10409	Cancer cells	Stem/TA-like
CRC07_L8_Barcode56	SCAN-seq	CRC	CRC07_L8	CRC07	PT	T2	Barcode56	5936	9908	729084	1031	492	0.168781	26.6964	2.22648	Cancer cells	Stem/TA-like
CRC07_L8_Barcode59	SCAN-seq	CRC	CRC07_L8	CRC07	PT	T2	Barcode59	2404	3522	103160	950	512	0.410053	17.4383	6.46748	Cancer cells	Stem/TA-like
CRC07_L8_Barcode60	SCAN-seq	CRC	CRC07_L8	CRC07	PT	T2	Barcode60	6051	9610	671918	959	488	0.135766	27.1432	4.36296	Cancer cells	Stem/TA-like
CRC07_L8_Barcode61	SCAN-seq	CRC	CRC07_L8	CRC07	PT	T2	Barcode61	3766	5028	222507	757	516	0.298898	17.765	5.34321	Cancer cells	Stem/TA-like
CRC07_L8_Barcode64	SCAN-seq	CRC	CRC07_L8	CRC07	PT	T2	Barcode64	3335	4405	220521	639	521	0.419115	16.4576	3.80527	Cancer cells	Stem/TA-like
CRC07_L8_Barcode65	SCAN-seq	CRC	CRC07_L8	CRC07	PT	T2	Barcode65	613	734	9611	504	434	0.474096	6.0027	10.9055	Cancer cells	Immature Goblet-like
CRC07_L8_Barcode66	SCAN-seq	CRC	CRC07_L8	CRC07	PT	T2	Barcode66	6182	9034	677214	697	516	0.424648	18.2433	4.04799	Cancer cells	Stem/TA-like
CRC07_L8_Barcode67	SCAN-seq	CRC	CRC07_L8	CRC07	PT	T2	Barcode67	1896	2637	9889	852	375	0.292698	21.8886	6.97839	Cancer cells	Stem/TA-like
CRC07_L8_Barcode69	SCAN-seq	CRC	CRC07_L8	CRC07	PT	T2	Barcode69	1629	2210	63621	234	174	0.262756	21.5733	6.88535	Cancer cells	Stem/TA-like
CRC07_L8_Barcode71	SCAN-seq	CRC	CRC07_L8	CRC07	PT	T2	Barcode71	3104	4428	193091	907	488	0.290021	21.5175	6.43381	Cancer cells	Stem/TA-like
CRC07_L8_Barcode72	SCAN-seq	CRC	CRC07_L8	CRC07	PT	T2	Barcode72	2827	4059	180886	820	525	0.225396	21.3582	6.04057	Cancer cells	Stem/TA-like
CRC07_L8_Barcode76	SCAN-seq	CRC	CRC07_L8	CRC07	PT	T2	Barcode76	5884	9531	642861	1009	489	0.166506	24.4862	2.42482	Cancer cells	Stem/TA-like
CRC07_L8_Barcode78	SCAN-seq	CRC	CRC07_L8	CRC07	PT	T2	Barcode78	4728	6794	395819	801	514	0.224188	19.7938	4.51503	Cancer cells	Stem/TA-like
CRC07_L8_Barcode79	SCAN-seq	CRC	CRC07_L8	CRC07	PT	T2	Barcode79	3983	5191	216661	641	516	0.358874	19.529	6.71804	Cancer cells	Stem/TA-like
CRC07_L8_Barcode81	SCAN-seq	CRC	CRC07_L8	CRC07	PT	T2	Barcode81	4662	6729	197833	833	479	0.17974	21.3122	2.52285	Cancer cells	Stem/TA-like
CRC07_L8_Barcode83	SCAN-seq	CRC	CRC07_L8	CRC07	PT	T2	Barcode83	4399	5835	186292	576	473	0.329538	21.6273	5.74493	Cancer cells	Stem/TA-like
CRC07_L8_Barcode86	SCAN-seq	CRC	CRC07_L8	CRC07	PT	T2	Barcode86	1308	1728	28217	608	470	0.54756	16.3445	8.39141	Cancer cells	Stem/TA-like
CRC07_L8_Barcode89	SCAN-seq	CRC	CRC07_L8	CRC07	PT	T2	Barcode89	2690	3726	78582	713	517	0.178013	17.5071	3.87451	Cancer cells	Stem/TA-like
CRC07_L8_Barcode91	SCAN-seq	CRC	CRC07_L8	CRC07	PT	T2	Barcode91	2810	3706	169882	731	497	0.543747	18.3098	6.47393	Cancer cells	Stem/TA-like
CRC07_L8_Barcode94	SCAN-seq	CRC	CRC07_L8	CRC07	PT	T2	Barcode94	4480	6084	233296	720	511	0.172267	19.4457	4.52443	Cancer cells	Stem/TA-like
CRC07_L8_Barcode95	SCAN-seq	CRC	CRC07_L8	CRC07	PT	T2	Barcode95	4243	5964	313198	739	525	0.430655	16.7774	3.38886	Cancer cells	Stem/TA-like
CRC07_L8_Barcode96	SCAN-seq	CRC	CRC07_L8	CRC07	PT	T2	Barcode96	4098	5784	285722	789	509	0.256129	21.9255	5.60825	Cancer cells	Stem/TA-like
CRC08_L5_Barcode18	SCAN-seq	CRC	CRC08_L5	CRC08	NT	T1	Barcode18	3519	4752	275037	917	335	0.41191	-16.4658	-10.3242	Normal epithelium	Stem/TA
CRC08_L5_Barcode26	SCAN-seq	CRC	CRC08_L5	CRC08	NT	T1	Barcode26	3926	5072	308986	909	295	0.525801	-22.1297	-11.729	Normal epithelium	Stem/TA
CRC08_L5_Barcode27	SCAN-seq	CRC	CRC08_L5	CRC08	NT	T1	Barcode27	4568	6351	478770	976	2605	0.360752	-16.896	-10.7262	Normal epithelium	Stem/TA
CRC08_L5_Barcode32	SCAN-seq	CRC	CRC08_L5	CRC08	NT	T1	Barcode32	4179	5605	262720	943	275	0.376539	-15.5667	8.88347	Normal epithelium	Stem/TA
CRC08_L5_Barcode34	SCAN-seq	CRC	CRC08_L5	CRC08	NT	T1	Barcode34	4510	5975	371875	993	2490	0.427285	-12.7618	-8.34152	Normal epithelium	Stem/TA
CRC08_L5_Barcode37	SCAN-seq	CRC	CRC08_L5	CRC08	NT	T1	Barcode37	3674	4716	225036	831	392	0.558522	-15.8095	-9.98628	Normal epithelium	Stem/TA
CRC08_L5_Barcode40	SCAN-seq	CRC	CRC08_L5	CRC08	NT	T1	Barcode40	4814	6443	372517	938	320	0.276775	-12.4848	-8.23848	Cancer cells	Stem/TA-like
CRC08_L5_Barcode47	SCAN-seq	CRC	CRC08_L5	CRC08	NT	T1	Barcode47	3601	4770	275815	1037	2569	0.26104	-22.8068	-12.6244	Normal epithelium	Stem/TA
CRC08_L5_Barcode56	SCAN-seq	CRC	CRC08_L5	CRC08	NT	T1	Barcode56	4377	6200	548167	1155	2088	0.321574	-15.1042	-13.5431	Normal epithelium	Stem/TA
CRC08_L5_Barcode62	SCAN-seq	CRC	CRC08_L5	CRC08	NT	T1	Barcode62	3515	4849	307814	1213	1800	0.192687	-14.6756	-7.60907	Normal epithelium	Stem/TA
CRC08_L5_Barcode63	SCAN-seq	CRC	CRC08_L5	CRC08	NT	T1	Barcode63	4840	7078	639723	1274	1906	0.212594	-16.2976	-14.7503	Normal epithelium	Stem/TA
CRC08_L5_Barcode65	SCAN-seq	CRC	CRC08_L5	CRC08	NT	T1	Barcode65	4412	5734	456658	874	323	0.471797	-15.8318	-10.2711	Normal epithelium	Stem/TA
CRC08_L5_Barcode69	SCAN-seq	CRC	CRC08_L5	CRC08	NT	T1	Barcode69	4805	6352	663549	226	176	0.471893	-21.014	-11.6755	Normal epithelium	Stem/TA
CRC08_L5_Barcode70	SCAN-seq	CRC	CRC08_L5	CRC08	NT	T1	Barcode70	5936	8617	952112	1091	2267	0.233365	-15.7849	-14.4577	Normal epithelium	Stem/TA
CRC08_L5_Barcode76	SCAN-seq	CRC	CRC08_L5	CRC08	NT	T1	Barcode76	2138	2815	453622	1049	716	0.107702	8.42651	10.5051	Cancer cells	Stem/TA-like
CRC08_L5_Barcode77	SCAN-seq	CRC	CRC08_L5	CRC08	NT	T1	Barcode77	4205	5899	409007	1127	1953	0.253477	-15.0344	-13.0296	Normal epithelium	Stem/TA
CRC08_L5_Barcode78	SCAN-seq	CRC	CRC08_L5	CRC08	NT	T1	Barcode78	4549	6055	454263	1007	2470	0.206743	-22.5604	-12.723	Normal epithelium	Stem/TA
CRC08_L5_Barcode83	SCAN-seq	CRC	CRC08_L5	CRC08	NT	T1	Barcode83	4653	6385	622674	997	2802	0.585469	-16.0337	-10.3476	Normal epithelium	Stem/TA
CRC08_L5_Barcode84	SCAN-seq	CRC	CRC08_L5	CRC08	NT	T1	Barcode84	1583	2014	97971	837	331	0.491575	-13.3701	0.488261	Normal epithelium	Enterocyte
CRC08_L5_Barcode86	SCAN-seq	CRC	CRC08_L5	CRC08	NT	T1	Barcode86	2926	4094	196275	1170	2001	0.138166	-22.9273	-12.6204	Normal epithelium	Stem/TA
CRC08_L5_Barcode87	SCAN-seq	CRC	CRC08_L5	CRC08	NT	T1	Barcode87	3064	3880	216629	986	301	0.460149	-13.739	-1.4597	Normal epithelium	Stem/TA
CRC09_L1_Barcode01	SCAN-seq	CRC	CRC09_L1	CRC09	NT	T1	Barcode01	4820	6543	142688	586	295	0.510424	-15.7567	-11.0934	Normal epithelium	Stem/TA
CRC09_L1_Barcode05	SCAN-seq	CRC	CRC09_L1	CRC09	NT	T1	Barcode05	1415	1837	147785	602	2643	0.376033	-20.2841	10.7726	Normal epithelium	Stem/TA
CRC09_L1_Barcode07	SCAN-seq	CRC	CRC09_L1	CRC09	NT	T1	Barcode07	1425	1773	222333	566	248	0.321734	-20.6516	11.0296	Normal epithelium	Immature Goblet
CRC09_L1_Barcode13	SCAN-seq	CRC	CRC09_L1	CRC09	NT	T1	Barcode13	1493	1958	176700	601	250	0.267631	-10.9879	-0.637442	Normal epithelium	Immature Goblet
CRC09_L1_Barcode14	SCAN-seq	CRC	CRC09_L1	CRC09	NT	T1	Barcode14	1971	2541	139663	672	293	0.427921	-23.5113	11.2469	Normal epithelium	Immature Goblet
CRC09_L1_Barcode16	SCAN-seq	CRC	CRC09_L1	CRC09	NT	T1	Barcode16	3681	5029	303710	509	238	0.235749	-21.1252	-13.1617	Normal epithelium	Stem/TA
CRC09_L1_Barcode17	SCAN-seq	CRC	CRC09_L1	CRC09	NT	T1	Barcode17	1780	2215	239466	439	253	0.42211	-21.9038	12.6003	Normal epithelium	Immature Goblet
CRC09_L1_Barcode19	SCAN-seq	CRC	CRC09_L1	CRC09	NT	T1	Barcode19	1426	1796	188962	591	281	0.550018	-19.3256	10.6613	Normal epithelium	Immature Goblet
CRC09_L1_Barcode20	SCAN-seq	CRC	CRC09_L1	CRC09	NT	T1	Barcode20	2577	3344	209198	610	271	0.260944	-24.0353	12.7423	Normal epithelium	Immature Goblet
CRC09_L1_Barcode25	SCAN-seq	CRC	CRC09_L1	CRC09	NT	T1	Barcode25	3771	5126	274705	650	239	0.303303	-21.1807	-12.4288	Normal epithelium	Stem/TA
CRC09_L1_Barcode26	SCAN-seq	CRC	CRC09_L1	CRC09	NT	T1	Barcode26	1414	1757	168404	697	302	0.46632	-20.2064	10.6635	Normal epithelium	Immature Goblet
CRC09_L1_Barcode27	SCAN-seq	CRC	CRC09_L1	CRC09	NT	T1	Barcode27	4490	6404	246570	665	2356	0.197992	-20.6187	-13.4598	Normal epithelium	Stem/TA
CRC09_L1_Barcode28	SCAN-seq	CRC	CRC09_L1	CRC09	NT	T1	Barcode28	2203	2985	55021	789	266	0.30729	-32.2902	11.1266	Normal epithelium	Goblet
CRC09_L1_Barcode30	SCAN-seq	CRC	CRC09_L1	CRC09	NT	T1	Barcode30	4225	6001	63432	873	236	0.173893	-17.1058	-15.2133	Normal epithelium	Stem/TA
CRC09_L1_Barcode31	SCAN-seq	CRC	CRC09_L1	CRC09	NT	T1	Barcode31	1186	1543	104493	510	240	0.585476	-11.5211	-0.0757659	Normal epithelium	Stem/TA
CRC09_L1_Barcode34	SCAN-seq	CRC	CRC09_L1	CRC09	NT	T1	Barcode34	5008	7192	248376	832	2292	0.202145	-16.9422	-15.2132	Normal epithelium	Stem/TA
CRC09_L1_Barcode35	SCAN-seq	CRC	CRC09_L1	CRC09	NT	T1	Barcode35	1897	2492	105003	699	2445	0.588426	-13.9204	-0.34706	Normal epithelium	Stem/TA
CRC09_L1_Barcode37	SCAN-seq	CRC	CRC09_L1	CRC09	NT	T1	Barcode37	1057	1360	82675	741	266	0.338823	-12.9211	0.790651	Normal epithelium	Stem/TA
CRC09_L1_Barcode39	SCAN-seq	CRC	CRC09_L1	CRC09	NT	T1	Barcode39	1707	2112	275361	635	266	0.37875	-21.6305	12.4794	Normal epithelium	Immature Goblet
CRC09_L1_Barcode40	SCAN-seq	CRC	CRC09_L1	CRC09	NT	T1	Barcode40	1038	1304	157352	537	229	0.369676	-12.8762	0.418995	Normal epithelium	Stem/TA
CRC09_L1_Barcode44	SCAN-seq	CRC	CRC09_L1	CRC09	NT	T1	Barcode44	2152	2728	212268	569	307	0.357201	-20.7876	12.8681	Normal epithelium	Immature Goblet
CRC09_L1_Barcode45	SCAN-seq	CRC	CRC09_L1	CRC09	NT	T1	Barcode45	593	741	106127	333	26	0.492069	-17.5989	0.0810297	Normal epithelium	Stem/TA
CRC09_L1_Barcode47	SCAN-seq	CRC	CRC09_L1	CRC09	NT	T1	Barcode47	1869	2381	107008	554	221	0.421606	-21.9672	12.9823	Normal epithelium	Immature Goblet
CRC09_L1_Barcode48	SCAN-seq	CRC	CRC09_L1	CRC09	NT	T1	Barcode48	2333	3231	229278	759	274	0.291782	-25.1368	11.3655	Normal epithelium	Immature Goblet
CRC09_L1_Barcode49	SCAN-seq	CRC	CRC09_L1	CRC09	NT	T1	Barcode49	1097	1358	202242	524	311	0.425119	-19.2555	9.0355	Normal epithelium	Immature Goblet
CRC09_L1_Barcode50	SCAN-seq	CRC	CRC09_L1	CRC09	NT	T1	Barcode50	3011	4210	306986	832	263	0.173935	-32.4558	-13.4102	Normal epithelium	Stem/TA
CRC09_L1_Barcode51	SCAN-seq	CRC	CRC09_L1	CRC09	NT	T1	Barcode51	1784	2175	272580	633	247	0.596717	-19.8788	9.89623	Normal epithelium	Immature Goblet
CRC09_L1_Barcode54	SCAN-seq	CRC	CRC09_L1	CRC09	NT	T1	Barcode54	1313	1563	177897	641	268	0.454788	-20.366	10.5927	Normal epithelium	Immature Goblet
CRC09_L1_Barcode55	SCAN-seq	CRC	CRC09_L1	CRC09	NT	T1	Barcode55	2402	3120	301469	645	2680	0.229205	-13.9087	0.950968	Normal epithelium	Stem/TA
CRC09_L1_Barcode57	SCAN-seq	CRC	CRC09_L1	CRC09	NT	T1	Barcode57	4881	6962	742547	467	233	0.284906	-21.2144	-13.4333	Normal epithelium	Stem/TA
CRC09_L1_Barcode58	SCAN-seq	CRC	CRC09_L1	CRC09	NT	T1	Barcode58	2735	3311	187058	454	267	0.33458	-24.2782	12.6047	Normal epithelium	Immature Goblet
CRC09_L1_Barcode60	SCAN-seq	CRC	CRC09_L1	CRC09	NT	T1	Barcode60	1280	1628	231148	710	2364	0.523194	-24.4324	-9.67957	Normal epithelium	Stem/TA
CRC09_L1_Barcode61	SCAN-seq	CRC	CRC09_L1	CRC09	NT	T1	Barcode61	4421	6550	307614	824	244	0.149252	-16.3501	-15.1948	Normal epithelium	Stem/TA
CRC09_L1_Barcode62	SCAN-seq	CRC	CRC09_L1	CRC09	NT	T1	Barcode62	3034	4156	360974	790	2344	0.248274	-14.9989	-12.4143	Normal epithelium	Stem/TA
CRC09_L1_Barcode63	SCAN-seq	CRC	CRC09_L1	CRC09	NT	T1	Barcode63	1616	2036	219592	708	263	0.225138	-20.4112	10.5058	Normal epithelium	Immature Goblet
CRC09_L1_Barcode64	SCAN-seq	CRC	CRC09_L1	CRC09	NT	T1	Barcode64	886	1081	272210	597	265	0.58391	-19.1884	8.80056	Normal epithelium	Stem/TA
CRC09_L1_Barcode65	SCAN-seq	CRC	CRC09_L1	CRC09	NT	T1	Barcode65	1923	2477	501095	436	217	0.514806	-35.8898	8.8556	Normal epithelium	Goblet
CRC09_L1_Barcode66	SCAN-seq	CRC	CRC09_L1	CRC09	NT	T1	Barcode66	1156	1469	202981	761	266	0.242088	-13.2602	0.348744	Normal epithelium	Stem/TA
CRC09_L1_Barcode67	SCAN-seq	CRC	CRC09_L1	CRC09	NT	T1	Barcode67	2797	3869	272730	935	2379	0.211123	-17.7617	-10.6577	Normal epithelium	Stem/TA
CRC09_L1_Barcode68	SCAN-seq	CRC	CRC09_L1	CRC09	NT	T1	Barcode68	4661	6738	481198	946	2409	0.181034	-16.5649	-15.3221	Normal epithelium	Stem/TA
CRC09_L1_Barcode71	SCAN-seq	CRC	CRC09_L1	CRC09	NT	T1	Barcode71	1207	1642	131955	782	330	0.428451	-16.6602	-0.0607602	Normal epithelium	Stem/TA
CRC09_L1_Barcode72	SCAN-seq	CRC	CRC09_L1	CRC09	NT	T1	Barcode72	3417	4896	267773	1028	274	0.178607	-21.0561	-13.3035	Normal epithelium	Stem/TA
CRC09_L1_Barcode73	SCAN-seq	CRC	CRC09_L1	CRC09	NT	T1	Barcode73	2607	3424	49536	776	297	0.262478	-17.9415	-10.3858	Normal epithelium	Stem/TA
CRC09_L1_Barcode74	SCAN-seq	CRC	CRC09_L1	CRC09	NT	T1	Barcode74	1481	1957	165223	790	2565	0.177375	-11.067	-0.348161	Normal epithelium	Stem/TA
CRC09_L1_Barcode75	SCAN-seq	CRC	CRC09_L1	CRC09	NT	T1	Barcode75	1324	1653	146568	704	316	0.525499	-19.4111	9.24455	Normal epithelium	Immature Goblet
CRC09_L1_Barcode76	SCAN-seq	CRC	CRC09_L1	CRC09	NT	T1	Barcode76	831	1032	304803	378	223	0.591851	-20.0655	4.53123	Normal epithelium	Stem/TA
CRC09_L1_Barcode77	SCAN-seq	CRC	CRC09_L1	CRC09	NT	T1	Barcode77	549	699	116303	690	277	0.326962	-21.6469	2.78464	Normal epithelium	Immature Goblet
CRC09_L1_Barcode78	SCAN-seq	CRC	CRC09_L1	CRC09	NT	T1	Barcode78	607	823	45828	873	297	0.404725	-17.3092	-1.42398	Normal epithelium	Stem/TA
CRC09_L1_Barcode79	SCAN-seq	CRC	CRC09_L1	CRC09	NT	T1	Barcode79	1415	1857	107051	773	2828	0.17499	-24.7678	-9.14734	Normal epithelium	Stem/TA
CRC09_L1_Barcode80	SCAN-seq	CRC	CRC09_L1	CRC09	NT	T1	Barcode80	986	1165	88300	422	271	0.430628	-19.6076	8.78196	Normal epithelium	Immature Goblet
CRC09_L1_Barcode86	SCAN-seq	CRC	CRC09_L1	CRC09	NT	T1	Barcode86	2007	2405	89126	690	312	0.244494	-20.867	13.0412	Normal epithelium	Immature Goblet
CRC09_L1_Barcode87	SCAN-seq	CRC	CRC09_L1	CRC09	NT	T1	Barcode87	1322	1653	78830	617	2839	0.580885	-18.7412	8.66494	Normal epithelium	Stem/TA
CRC09_L1_Barcode88	SCAN-seq	CRC	CRC09_L1	CRC09	NT	T1	Barcode88	1531	2006	123076	825	271	0.525029	-13.0199	0.570504	Normal epithelium	Stem/TA
CRC09_L1_Barcode90	SCAN-seq	CRC	CRC09_L1	CRC09	NT	T1	Barcode90	1823	2309	238876	567	232	0.50979	-20.3641	10.7169	Normal epithelium	Immature Goblet
CRC09_L1_Barcode91	SCAN-seq	CRC	CRC09_L1	CRC09	NT	T1	Barcode91	1731	2165	202540	703	2820	0.489122	-20.7649	11.4454	Normal epithelium	Immature Goblet
CRC09_L1_Barcode93	SCAN-seq	CRC	CRC09_L1	CRC09	NT	T1	Barcode93	3756	5199	419001	604	219	0.220898	-25.5071	13.7302	Normal epithelium	Immature Goblet
CRC09_L1_Barcode96	SCAN-seq	CRC	CRC09_L1	CRC09	NT	T1	Barcode96	865	1096	107937	786	2692	0.507855	-16.4255	0.14492	Normal epithelium	Stem/TA
CRC09_L2_Barcode01	SCAN-seq	CRC	CRC09_L2	CRC09	PT	T1	Barcode01	5955	8062	851625	491	344	0.341336	6.1848	-0.800879	Cancer cells	Stem/TA-like
CRC09_L2_Barcode02	SCAN-seq	CRC	CRC09_L2	CRC09	PT	T1	Barcode02	7026	10747	1554195	741	364	0.263165	6.97783	-3.70089	Cancer cells	Stem/TA-like
CRC09_L2_Barcode03	SCAN-seq	CRC	CRC09_L2	CRC09	PT	T1	Barcode03	5843	8412	717314	629	411	0.311269	6.29052	-1.74613	Cancer cells	Stem/TA-like
CRC09_L2_Barcode04	SCAN-seq	CRC	CRC09_L2	CRC09	PT	T1	Barcode04	2657	3472	87054	455	282	0.531384	4.79552	1.71651	Cancer cells	Stem/TA-like
CRC09_L2_Barcode06	SCAN-seq	CRC	CRC09_L2	CRC09	PT	T1	Barcode06	4220	5138	114732	438	323	0.268127	5.28667	-0.0874041	Cancer cells	Stem/TA-like
CRC09_L2_Barcode07	SCAN-seq	CRC	CRC09_L2	CRC09	PT	T1	Barcode07	826	1058	15867	464	286	0.432975	5.66024	6.95564	Cancer cells	Stem/TA-like
CRC09_L2_Barcode08	SCAN-seq	CRC	CRC09_L2	CRC09	PT	T1	Barcode08	3409	4503	105691	498	344	0.36662	4.62975	1.27014	Cancer cells	Stem/TA-like
CRC09_L2_Barcode09	SCAN-seq	CRC	CRC09_L2	CRC09	PT	T1	Barcode09	5117	7065	628274	544	366	0.357895	7.57326	-1.57665	Cancer cells	Stem/TA-like
CRC09_L2_Barcode10	SCAN-seq	CRC	CRC09_L2	CRC09	PT	T1	Barcode10	1463	1939	85916	477	347	0.296891	4.9562	3.05422	Cancer cells	Stem/TA-like
CRC09_L2_Barcode11	SCAN-seq	CRC	CRC09_L2	CRC09	PT	T1	Barcode11	4877	7271	599460	834	357	0.174495	12.0562	-5.11959	Cancer cells	Stem/TA-like
CRC09_L2_Barcode12	SCAN-seq	CRC	CRC09_L2	CRC09	PT	T1	Barcode12	4912	6614	203832	678	381	0.297283	6.30003	-1.93557	Cancer cells	Stem/TA-like
CRC09_L2_Barcode13	SCAN-seq	CRC	CRC09_L2	CRC09	PT	T1	Barcode13	6371	9743	403888	862	390	0.172846	6.95044	-3.94426	Cancer cells	Stem/TA-like
CRC09_L2_Barcode14	SCAN-seq	CRC	CRC09_L2	CRC09	PT	T1	Barcode14	2213	2898	66379	517	333	0.25252	3.30529	2.03488	Cancer cells	Stem/TA-like
CRC09_L2_Barcode15	SCAN-seq	CRC	CRC09_L2	CRC09	PT	T1	Barcode15	1808	2391	69300	412	279	0.546854	0.595123	3.37059	Cancer cells	Stem/TA-like
CRC09_L2_Barcode16	SCAN-seq	CRC	CRC09_L2	CRC09	PT	T1	Barcode16	5328	7768	126493	745	364	0.217578	12.9964	-4.97256	Cancer cells	Stem/TA-like
CRC09_L2_Barcode17	SCAN-seq	CRC	CRC09_L2	CRC09	PT	T1	Barcode17	1765	2220	29331	472	336	0.275813	4.97101	3.65125	Cancer cells	Stem/TA-like
CRC09_L2_Barcode18	SCAN-seq	CRC	CRC09_L2	CRC09	PT	T1	Barcode18	858	1080	22429	390	260	0.555099	5.3481	6.26435	Cancer cells	Immature Goblet-like
CRC09_L2_Barcode20	SCAN-seq	CRC	CRC09_L2	CRC09	PT	T1	Barcode20	2211	2906	101711	442	297	0.569759	4.03764	4.47833	Cancer cells	Stem/TA-like
CRC09_L2_Barcode22	SCAN-seq	CRC	CRC09_L2	CRC09	PT	T1	Barcode22	2408	3142	36337	650	333	0.426173	4.45282	1.48307	Cancer cells	Stem/TA-like
CRC09_L2_Barcode24	SCAN-seq	CRC	CRC09_L2	CRC09	PT	T1	Barcode24	3199	4500	99545	548	370	0.420919	10.7375	-0.412329	Cancer cells	Stem/TA-like
CRC09_L2_Barcode25	SCAN-seq	CRC	CRC09_L2	CRC09	PT	T1	Barcode25	5889	8039	881320	480	290	0.242847	5.75715	-1.94207	Cancer cells	Stem/TA-like
CRC09_L2_Barcode26	SCAN-seq	CRC	CRC09_L2	CRC09	PT	T1	Barcode26	3472	4604	567862	413	266	0.277573	3.90407	0.242694	Cancer cells	Stem/TA-like
CRC09_L2_Barcode28	SCAN-seq	CRC	CRC09_L2	CRC09	PT	T1	Barcode28	3406	4251	167691	521	348	0.451572	4.62276	1.65189	Cancer cells	Stem/TA-like
CRC09_L2_Barcode29	SCAN-seq	CRC	CRC09_L2	CRC09	PT	T1	Barcode29	2342	2938	124629	435	307	0.511852	0.940833	3.36811	Cancer cells	Stem/TA-like
CRC09_L2_Barcode30	SCAN-seq	CRC	CRC09_L2	CRC09	PT	T1	Barcode30	2555	3390	72803	524	354	0.230409	4.59061	1.18555	Cancer cells	Stem/TA-like
CRC09_L2_Barcode31	SCAN-seq	CRC	CRC09_L2	CRC09	PT	T1	Barcode31	907	1213	13226	541	3136	0.339325	5.57703	6.40168	Cancer cells	Stem/TA-like
CRC09_L2_Barcode32	SCAN-seq	CRC	CRC09_L2	CRC09	PT	T1	Barcode32	1799	2319	52181	454	299	0.325638	3.55998	1.75144	Cancer cells	Immature Goblet-like
CRC09_L2_Barcode34	SCAN-seq	CRC	CRC09_L2	CRC09	PT	T1	Barcode34	5996	9177	1034747	725	379	0.200742	6.70703	-3.4276	Cancer cells	Stem/TA-like
CRC09_L2_Barcode35	SCAN-seq	CRC	CRC09_L2	CRC09	PT	T1	Barcode35	5193	7171	718469	577	363	0.161989	7.45262	-2.57213	Cancer cells	Stem/TA-like
CRC09_L2_Barcode36	SCAN-seq	CRC	CRC09_L2	CRC09	PT	T1	Barcode36	5075	7306	297170	707	434	0.424701	13.683	-0.456996	Cancer cells	Stem/TA-like
CRC09_L2_Barcode37	SCAN-seq	CRC	CRC09_L2	CRC09	PT	T1	Barcode37	2100	2472	64143	396	295	0.538105	1.81923	6.21326	Cancer cells	Stem/TA-like
CRC09_L2_Barcode40	SCAN-seq	CRC	CRC09_L2	CRC09	PT	T1	Barcode40	1783	2240	43339	437	287	0.325835	0.600768	0.943397	Cancer cells	Immature Goblet-like
CRC09_L2_Barcode41	SCAN-seq	CRC	CRC09_L2	CRC09	PT	T1	Barcode41	4664	6758	720715	586	369	0.115642	6.26925	-1.09723	Cancer cells	Stem/TA-like
CRC09_L2_Barcode42	SCAN-seq	CRC	CRC09_L2	CRC09	PT	T1	Barcode42	1218	1562	74467	423	278	0.531048	4.98169	6.20924	Cancer cells	Stem/TA-like
CRC09_L2_Barcode45	SCAN-seq	CRC	CRC09_L2	CRC09	PT	T1	Barcode45	732	914	15473	430	289	0.598266	5.02789	6.46004	Cancer cells	Stem/TA-like
CRC09_L2_Barcode46	SCAN-seq	CRC	CRC09_L2	CRC09	PT	T1	Barcode46	525	659	35850	310	226	0.545515	5.34442	6.92859	Cancer cells	Immature Goblet-like
CRC09_L2_Barcode49	SCAN-seq	CRC	CRC09_L2	CRC09	PT	T1	Barcode49	2823	3814	545911	500	333	0.447366	2.45597	1.61106	Cancer cells	Immature Goblet-like
CRC09_L2_Barcode50	SCAN-seq	CRC	CRC09_L2	CRC09	PT	T1	Barcode50	2127	2694	49588	541	219	0.474337	4.98292	1.89049	Cancer cells	Stem/TA-like
CRC09_L2_Barcode52	SCAN-seq	CRC	CRC09_L2	CRC09	PT	T1	Barcode52	6376	9901	1023226	793	416	0.237449	13.0464	-5.44798	Cancer cells	Stem/TA-like
CRC09_L2_Barcode56	SCAN-seq	CRC	CRC09_L2	CRC09	PT	T1	Barcode56	4177	5597	120921	534	337	0.369845	5.97039	-1.6593	Cancer cells	Stem/TA-like
CRC09_L2_Barcode57	SCAN-seq	CRC	CRC09_L2	CRC09	PT	T1	Barcode57	2889	3861	445560	479	323	0.217039	3.93915	0.339838	Cancer cells	Stem/TA-like
CRC09_L2_Barcode58	SCAN-seq	CRC	CRC09_L2	CRC09	PT	T1	Barcode58	880	1125	27285	428	276	0.276746	5.05589	4.20283	Cancer cells	Stem/TA-like
CRC09_L2_Barcode59	SCAN-seq	CRC	CRC09_L2	CRC09	PT	T1	Barcode59	2107	2644	459906	163	168	0.400766	4.87755	1.65016	Cancer cells	Stem/TA-like
CRC09_L2_Barcode60	SCAN-seq	CRC	CRC09_L2	CRC09	PT	T1	Barcode60	4731	6519	492232	584	3410	0.307437	7.62338	-2.34125	Cancer cells	Stem/TA-like
CRC09_L2_Barcode61	SCAN-seq	CRC	CRC09_L2	CRC09	PT	T1	Barcode61	3512	4624	192849	564	375	0.304665	4.82636	0.467705	Cancer cells	Stem/TA-like
CRC09_L2_Barcode67	SCAN-seq	CRC	CRC09_L2	CRC09	PT	T1	Barcode67	2206	2825	33031	480	264	0.312816	5.00839	2.00335	Cancer cells	Stem/TA-like
CRC09_L2_Barcode68	SCAN-seq	CRC	CRC09_L2	CRC09	PT	T1	Barcode68	4648	6482	585562	595	390	0.254534	6.09743	-0.746681	Cancer cells	Stem/TA-like
CRC09_L2_Barcode69	SCAN-seq	CRC	CRC09_L2	CRC09	PT	T1	Barcode69	2138	2695	201152	192	165	0.361137	4.71301	1.82507	Cancer cells	Stem/TA-like
CRC09_L2_Barcode70	SCAN-seq	CRC	CRC09_L2	CRC09	PT	T1	Barcode70	4909	6822	247582	618	384	0.41357	6.3508	-1.8002	Cancer cells	Stem/TA-like
CRC09_L2_Barcode73	SCAN-seq	CRC	CRC09_L2	CRC09	PT	T1	Barcode73	653	809	23004	451	283	0.413067	4.6872	6.79888	Cancer cells	Immature Goblet-like
CRC09_L2_Barcode74	SCAN-seq	CRC	CRC09_L2	CRC09	PT	T1	Barcode74	1794	2285	34330	475	271	0.399398	4.94165	3.5403	Cancer cells	Stem/TA-like
CRC09_L2_Barcode75	SCAN-seq	CRC	CRC09_L2	CRC09	PT	T1	Barcode75	4931	6588	930761	497	310	0.53322	4.04721	1.03289	Cancer cells	Stem/TA-like
CRC09_L2_Barcode76	SCAN-seq	CRC	CRC09_L2	CRC09	PT	T1	Barcode76	5313	7256	866205	563	339	0.476371	5.85579	-0.745261	Cancer cells	Stem/TA-like
CRC09_L2_Barcode77	SCAN-seq	CRC	CRC09_L2	CRC09	PT	T1	Barcode77	7757	11393	834600	654	377	0.233241	6.78933	-3.56029	Cancer cells	Stem/TA-like
CRC09_L2_Barcode78	SCAN-seq	CRC	CRC09_L2	CRC09	PT	T1	Barcode78	1324	1862	59099	675	428	0.368353	7.05138	4.61058	Cancer cells	Stem/TA-like
CRC09_L2_Barcode79	SCAN-seq	CRC	CRC09_L2	CRC09	PT	T1	Barcode79	806	982	17732	325	216	0.461814	5.47842	6.81483	Cancer cells	Stem/TA-like
CRC09_L2_Barcode80	SCAN-seq	CRC	CRC09_L2	CRC09	PT	T1	Barcode80	5059	7030	113438	655	353	0.306265	6.51991	-1.52436	Cancer cells	Stem/TA-like
CRC09_L2_Barcode81	SCAN-seq	CRC	CRC09_L2	CRC09	PT	T1	Barcode81	3921	5302	796462	416	285	0.475579	3.90531	-0.0282315	Cancer cells	Stem/TA-like
CRC09_L2_Barcode83	SCAN-seq	CRC	CRC09_L2	CRC09	PT	T1	Barcode83	1899	2398	47795	474	265	0.457857	4.96446	3.18344	Cancer cells	Stem/TA-like
CRC09_L2_Barcode84	SCAN-seq	CRC	CRC09_L2	CRC09	PT	T1	Barcode84	3659	4650	428019	471	313	0.540381	4.16751	1.29019	Cancer cells	Stem/TA-like
CRC09_L2_Barcode85	SCAN-seq	CRC	CRC09_L2	CRC09	PT	T1	Barcode85	951	1195	14929	481	305	0.564622	4.97778	6.06165	Cancer cells	Immature Goblet-like
CRC09_L2_Barcode87	SCAN-seq	CRC	CRC09_L2	CRC09	PT	T1	Barcode87	3899	5490	100309	689	395	0.267712	13.8103	-0.277876	Cancer cells	Stem/TA-like
CRC09_L2_Barcode88	SCAN-seq	CRC	CRC09_L2	CRC09	PT	T1	Barcode88	3839	4867	123819	475	310	0.49631	4.64176	1.2612	Cancer cells	Stem/TA-like
CRC09_L2_Barcode89	SCAN-seq	CRC	CRC09_L2	CRC09	PT	T1	Barcode89	5310	7400	1197497	466	359	0.441473	4.74031	0.141415	Cancer cells	Stem/TA-like
CRC09_L2_Barcode92	SCAN-seq	CRC	CRC09_L2	CRC09	PT	T1	Barcode92	5310	7777	394958	776	416	0.204385	13.2113	-5.25785	Cancer cells	Stem/TA-like
CRC09_L2_Barcode95	SCAN-seq	CRC	CRC09_L2	CRC09	PT	T1	Barcode95	1047	1269	13046	429	294	0.170422	5.59861	5.03491	Cancer cells	Stem/TA-like
CRC09_L2_Barcode96	SCAN-seq	CRC	CRC09_L2	CRC09	PT	T1	Barcode96	1111	1372	30008	419	280	0.553553	4.87173	3.88385	Cancer cells	Immature Goblet-like
CRC09_L3_CRC10_L1_Barcode01	SCAN-seq	CRC	CRC09_L3_CRC10_L1	CRC10	PT	T1	Barcode01	5718	8992	103513	1531	1772	0.0762947	31.2989	-6.03338	Cancer cells	Stem/TA-like
CRC09_L3_CRC10_L1_Barcode02	SCAN-seq	CRC	CRC09_L3_CRC10_L1	CRC10	PT	T1	Barcode02	8946	15730	793208	1433	1752	0.0713837	32.1169	-9.59643	Cancer cells	Stem/TA-like
CRC09_L3_CRC10_L1_Barcode04	SCAN-seq	CRC	CRC09_L3_CRC10_L1	CRC10	PT	T1	Barcode04	6749	11187	328805	1581	1792	0.0896656	30.5136	-8.91225	Cancer cells	Stem/TA-like
CRC09_L3_CRC10_L1_Barcode05	SCAN-seq	CRC	CRC09_L3_CRC10_L1	CRC10	PT	T1	Barcode05	6886	11218	304306	1505	1762	0.0861132	31.6505	-9.52556	Cancer cells	Stem/TA-like
CRC09_L3_CRC10_L1_Barcode06	SCAN-seq	CRC	CRC09_L3_CRC10_L1	CRC10	PT	T1	Barcode06	4964	7975	171071	1537	1757	0.0871476	30.0675	-9.34664	Cancer cells	Stem/TA-like
CRC09_L3_CRC10_L1_Barcode07	SCAN-seq	CRC	CRC09_L3_CRC10_L1	CRC10	PT	T1	Barcode07	6953	11724	438014	1564	1764	0.082888	32.0426	-8.85895	Cancer cells	Stem/TA-like
CRC09_L3_CRC10_L1_Barcode08	SCAN-seq	CRC	CRC09_L3_CRC10_L1	CRC10	PT	T1	Barcode08	6818	11045	366653	1507	1743	0.105802	31.8296	-7.95057	Cancer cells	Stem/TA-like
CRC09_L3_CRC10_L1_Barcode09	SCAN-seq	CRC	CRC09_L3_CRC10_L1	CRC10	PT	T1	Barcode09	4231	5895	86337	1245	1790	0.15906	27.3659	-5.59048	Cancer cells	Stem/TA-like
CRC09_L3_CRC10_L1_Barcode10	SCAN-seq	CRC	CRC09_L3_CRC10_L1	CRC10	PT	T1	Barcode10	6382	10441	324582	1597	1745	0.0984184	32.1718	-6.78234	Cancer cells	Stem/TA-like
CRC09_L3_CRC10_L1_Barcode11	SCAN-seq	CRC	CRC09_L3_CRC10_L1	CRC10	PT	T1	Barcode11	5398	8142	224744	1384	1762	0.0674072	30.6897	-5.45006	Cancer cells	Stem/TA-like
CRC09_L3_CRC10_L1_Barcode12	SCAN-seq	CRC	CRC09_L3_CRC10_L1	CRC10	PT	T1	Barcode12	2593	3675	9937	1493	1828	0.122029	31.0866	-4.74263	Cancer cells	Stem/TA-like
CRC09_L3_CRC10_L1_Barcode13	SCAN-seq	CRC	CRC09_L3_CRC10_L1	CRC10	PT	T1	Barcode13	5942	9727	242696	1635	1790	0.0437962	32.3636	-5.53442	Cancer cells	Stem/TA-like
CRC09_L3_CRC10_L1_Barcode14	SCAN-seq	CRC	CRC09_L3_CRC10_L1	CRC10	PT	T1	Barcode14	6125	9752	283222	1483	1728	0.125551	30.8166	-7.54377	Cancer cells	Stem/TA-like
CRC09_L3_CRC10_L1_Barcode15	SCAN-seq	CRC	CRC09_L3_CRC10_L1	CRC10	PT	T1	Barcode15	5000	6799	120966	1215	1831	0.198104	27.3404	-5.20623	Cancer cells	Stem/TA-like
CRC09_L3_CRC10_L1_Barcode16	SCAN-seq	CRC	CRC09_L3_CRC10_L1	CRC10	PT	T1	Barcode16	6265	10269	422667	1549	1759	0.0511676	32.1929	-5.70687	Cancer cells	Stem/TA-like
CRC09_L3_CRC10_L1_Barcode17	SCAN-seq	CRC	CRC09_L3_CRC10_L1	CRC10	PT	T1	Barcode17	3128	3960	62128	1154	1668	0.593464	9.36985	3.81541	Cancer cells	Stem/TA-like
CRC09_L3_CRC10_L1_Barcode18	SCAN-seq	CRC	CRC09_L3_CRC10_L1	CRC10	PT	T1	Barcode18	7607	12524	452377	1408	1763	0.0586959	32.3537	-5.89817	Cancer cells	Stem/TA-like
CRC09_L3_CRC10_L1_Barcode19	SCAN-seq	CRC	CRC09_L3_CRC10_L1	CRC10	PT	T1	Barcode19	6296	9994	282128	1511	1738	0.0583836	32.3621	-6.13502	Cancer cells	Stem/TA-like
CRC09_L3_CRC10_L1_Barcode20	SCAN-seq	CRC	CRC09_L3_CRC10_L1	CRC10	PT	T1	Barcode20	5495	8395	172290	1562	1794	0.0891481	29.6428	-8.41213	Cancer cells	Stem/TA-like
CRC09_L3_CRC10_L1_Barcode21	SCAN-seq	CRC	CRC09_L3_CRC10_L1	CRC10	PT	T1	Barcode21	5923	9290	157252	1481	1762	0.101681	30.739	-7.85567	Cancer cells	Stem/TA-like
CRC09_L3_CRC10_L1_Barcode22	SCAN-seq	CRC	CRC09_L3_CRC10_L1	CRC10	PT	T1	Barcode22	994	1269	10128	1407	1537	0.291656	2.88876	10.5124	Cancer cells	Stem/TA-like
CRC09_L3_CRC10_L1_Barcode23	SCAN-seq	CRC	CRC09_L3_CRC10_L1	CRC10	PT	T1	Barcode23	849	1148	2275	1271	1744	0.161657	8.14141	12.5227	Cancer cells	Stem/TA-like
CRC09_L3_CRC10_L1_Barcode24	SCAN-seq	CRC	CRC09_L3_CRC10_L1	CRC10	PT	T1	Barcode24	5538	8661	155370	1512	1782	0.0660751	32.1655	-7.50962	Cancer cells	Stem/TA-like
CRC09_L3_CRC10_L1_Barcode25	SCAN-seq	CRC	CRC09_L3_CRC10_L1	CRC10	PT	T1	Barcode25	7118	11729	385642	1543	1757	0.100337	32.0223	-8.31328	Cancer cells	Stem/TA-like
CRC09_L3_CRC10_L1_Barcode26	SCAN-seq	CRC	CRC09_L3_CRC10_L1	CRC10	PT	T1	Barcode26	4203	6001	102981	1442	1743	0.255775	-14.4704	-15.3696	Normal epithelium	Stem/TA
CRC09_L3_CRC10_L1_Barcode27	SCAN-seq	CRC	CRC09_L3_CRC10_L1	CRC10	PT	T1	Barcode27	4025	5954	84286	1522	1782	0.0878394	26.9164	-6.85275	Cancer cells	Stem/TA-like
CRC09_L3_CRC10_L1_Barcode28	SCAN-seq	CRC	CRC09_L3_CRC10_L1	CRC10	PT	T1	Barcode28	4637	6471	59602	1330	1745	0.0798484	26.7064	-6.96166	Cancer cells	Stem/TA-like
CRC09_L3_CRC10_L1_Barcode30	SCAN-seq	CRC	CRC09_L3_CRC10_L1	CRC10	PT	T1	Barcode30	2410	3400	64370	1243	1786	0.0647399	9.25156	4.25919	Cancer cells	Stem/TA-like
CRC09_L3_CRC10_L1_Barcode31	SCAN-seq	CRC	CRC09_L3_CRC10_L1	CRC10	PT	T1	Barcode31	698	913	8220	871	3323	0.477265	3.43059	7.57621	Cancer cells	Immature Goblet-like
CRC09_L3_CRC10_L1_Barcode33	SCAN-seq	CRC	CRC09_L3_CRC10_L1	CRC10	PT	T1	Barcode33	3186	4347	59295	1259	1654	0.417012	2.51388	10.084	Cancer cells	Stem/TA-like
CRC09_L3_CRC10_L1_Barcode34	SCAN-seq	CRC	CRC09_L3_CRC10_L1	CRC10	PT	T1	Barcode34	6829	11169	350552	1548	1743	0.127046	31.3678	-7.56642	Cancer cells	Stem/TA-like
CRC09_L3_CRC10_L1_Barcode36	SCAN-seq	CRC	CRC09_L3_CRC10_L1	CRC10	PT	T1	Barcode36	4505	6901	54868	1501	1792	0.174324	29.9646	-7.09934	Cancer cells	Stem/TA-like
CRC09_L3_CRC10_L1_Barcode37	SCAN-seq	CRC	CRC09_L3_CRC10_L1	CRC10	PT	T1	Barcode37	5343	8122	158819	1476	1712	0.104237	29.8163	-7.45957	Cancer cells	Stem/TA-like
CRC09_L3_CRC10_L1_Barcode38	SCAN-seq	CRC	CRC09_L3_CRC10_L1	CRC10	PT	T1	Barcode38	6136	9885	251718	1525	1753	0.0760772	30.829	-8.54545	Cancer cells	Stem/TA-like
CRC09_L3_CRC10_L1_Barcode39	SCAN-seq	CRC	CRC09_L3_CRC10_L1	CRC10	PT	T1	Barcode39	5837	9392	197960	1523	1746	0.13883	30.3521	-9.17109	Cancer cells	Stem/TA-like
CRC09_L3_CRC10_L1_Barcode40	SCAN-seq	CRC	CRC09_L3_CRC10_L1	CRC10	PT	T1	Barcode40	6658	10745	312195	1485	1723	0.0897878	25.4397	-13.1407	Cancer cells	Stem/TA-like
CRC09_L3_CRC10_L1_Barcode41	SCAN-seq	CRC	CRC09_L3_CRC10_L1	CRC10	PT	T1	Barcode41	5343	8112	202072	1378	1733	0.0793196	31.9685	-5.38063	Cancer cells	Stem/TA-like
CRC09_L3_CRC10_L1_Barcode42	SCAN-seq	CRC	CRC09_L3_CRC10_L1	CRC10	PT	T1	Barcode42	1107	1518	24870	1239	1654	0.545339	-11.4256	0.0202929	Normal epithelium	Stem/TA
CRC09_L3_CRC10_L1_Barcode43	SCAN-seq	CRC	CRC09_L3_CRC10_L1	CRC10	PT	T1	Barcode43	5471	8485	195836	1584	1777	0.0954566	30.1246	-8.7632	Cancer cells	Stem/TA-like
CRC09_L3_CRC10_L1_Barcode44	SCAN-seq	CRC	CRC09_L3_CRC10_L1	CRC10	PT	T1	Barcode44	2109	2692	35266	1208	1787	0.434387	-16.968	10.0181	Normal epithelium	Immature Goblet
CRC09_L3_CRC10_L1_Barcode45	SCAN-seq	CRC	CRC09_L3_CRC10_L1	CRC10	PT	T1	Barcode45	3572	5030	73472	1208	1733	0.269944	11.0689	3.18888	Cancer cells	Stem/TA-like
CRC09_L3_CRC10_L1_Barcode46	SCAN-seq	CRC	CRC09_L3_CRC10_L1	CRC10	PT	T1	Barcode46	5974	9264	243859	1492	1752	0.093117	30.2956	-7.28381	Cancer cells	Stem/TA-like
CRC09_L3_CRC10_L1_Barcode47	SCAN-seq	CRC	CRC09_L3_CRC10_L1	CRC10	PT	T1	Barcode47	7564	12641	451061	1502	1768	0.0843628	32.0623	-7.34774	Cancer cells	Stem/TA-like
CRC09_L3_CRC10_L1_Barcode48	SCAN-seq	CRC	CRC09_L3_CRC10_L1	CRC10	PT	T1	Barcode48	4767	7129	113109	1518	1724	0.10965	29.3943	-6.8989	Cancer cells	Stem/TA-like
CRC09_L3_CRC10_L1_Barcode49	SCAN-seq	CRC	CRC09_L3_CRC10_L1	CRC09	PT	T2	Barcode49	4554	6883	408266	1295	1999	0.140006	10.9672	-6.41079	Cancer cells	Stem/TA-like
CRC09_L3_CRC10_L1_Barcode50	SCAN-seq	CRC	CRC09_L3_CRC10_L1	CRC09	PT	T2	Barcode50	2655	3447	113217	997	248	0.561113	6.81505	4.90877	Cancer cells	Stem/TA-like
CRC09_L3_CRC10_L1_Barcode51	SCAN-seq	CRC	CRC09_L3_CRC10_L1	CRC09	PT	T2	Barcode51	6068	8648	549674	1034	296	0.183802	12.7881	-5.59042	Cancer cells	Stem/TA-like
CRC09_L3_CRC10_L1_Barcode52	SCAN-seq	CRC	CRC09_L3_CRC10_L1	CRC09	PT	T2	Barcode52	4067	5691	261246	1138	238	0.362822	10.9677	-0.954625	Cancer cells	Stem/TA-like
CRC09_L3_CRC10_L1_Barcode53	SCAN-seq	CRC	CRC09_L3_CRC10_L1	CRC09	PT	T2	Barcode53	5884	8867	601163	1278	1823	0.125221	23.8202	-11.6755	Cancer cells	Stem/TA-like
CRC09_L3_CRC10_L1_Barcode54	SCAN-seq	CRC	CRC09_L3_CRC10_L1	CRC09	PT	T2	Barcode54	4816	7206	415022	1247	2015	0.189381	12.9886	-6.07561	Cancer cells	Stem/TA-like
CRC09_L3_CRC10_L1_Barcode55	SCAN-seq	CRC	CRC09_L3_CRC10_L1	CRC09	PT	T2	Barcode55	1582	1947	71238	1032	287	0.573488	2.13566	5.22221	Cancer cells	Stem/TA-like
CRC09_L3_CRC10_L1_Barcode56	SCAN-seq	CRC	CRC09_L3_CRC10_L1	CRC09	PT	T2	Barcode56	4369	6707	494432	1343	1774	0.138132	11.18	-6.68054	Cancer cells	Stem/TA-like
CRC09_L3_CRC10_L1_Barcode57	SCAN-seq	CRC	CRC09_L3_CRC10_L1	CRC09	PT	T2	Barcode57	2083	2797	84234	912	450	0.508458	2.734	4.67356	Cancer cells	Stem/TA-like
CRC09_L3_CRC10_L1_Barcode58	SCAN-seq	CRC	CRC09_L3_CRC10_L1	CRC09	PT	T2	Barcode58	1233	1716	52804	1103	2668	0.299494	8.30111	8.33092	Cancer cells	Stem/TA-like
CRC09_L3_CRC10_L1_Barcode61	SCAN-seq	CRC	CRC09_L3_CRC10_L1	CRC09	PT	T2	Barcode61	3332	4364	172839	1097	2212	0.284131	10.6289	-0.658726	Cancer cells	Stem/TA-like
CRC09_L3_CRC10_L1_Barcode62	SCAN-seq	CRC	CRC09_L3_CRC10_L1	CRC09	PT	T2	Barcode62	4203	5501	201139	1002	364	0.290603	8.52798	-2.66574	Cancer cells	Stem/TA-like
CRC09_L3_CRC10_L1_Barcode63	SCAN-seq	CRC	CRC09_L3_CRC10_L1	CRC09	PT	T2	Barcode63	2396	3522	177700	1361	1815	0.320761	12.5599	-0.385094	Cancer cells	Stem/TA-like
CRC09_L3_CRC10_L1_Barcode64	SCAN-seq	CRC	CRC09_L3_CRC10_L1	CRC09	PT	T2	Barcode64	4098	5915	324974	1247	1893	0.197374	13.72	-1.47161	Cancer cells	Stem/TA-like
CRC09_L3_CRC10_L1_Barcode65	SCAN-seq	CRC	CRC09_L3_CRC10_L1	CRC09	PT	T2	Barcode65	3693	5053	263077	1106	2079	0.158736	-25.7761	15.3111	Normal epithelium	Immature Goblet
CRC09_L3_CRC10_L1_Barcode66	SCAN-seq	CRC	CRC09_L3_CRC10_L1	CRC09	PT	T2	Barcode66	5429	7922	471373	1201	1947	0.0742691	22.4739	-11.9737	Cancer cells	Stem/TA-like
CRC09_L3_CRC10_L1_Barcode68	SCAN-seq	CRC	CRC09_L3_CRC10_L1	CRC09	PT	T2	Barcode68	4897	7325	464148	1273	1915	0.160742	13.5837	-6.77515	Cancer cells	Stem/TA-like
CRC09_L3_CRC10_L1_Barcode69	SCAN-seq	CRC	CRC09_L3_CRC10_L1	CRC09	PT	T2	Barcode69	5333	7680	222638	886	2074	0.200681	-25.8975	15.4093	Normal epithelium	Stem/TA
CRC09_L3_CRC10_L1_Barcode71	SCAN-seq	CRC	CRC09_L3_CRC10_L1	CRC09	PT	T2	Barcode71	6879	10999	945867	1304	1866	0.109176	23.802	-11.5708	Cancer cells	Stem/TA-like
CRC09_L3_CRC10_L1_Barcode72	SCAN-seq	CRC	CRC09_L3_CRC10_L1	CRC09	PT	T2	Barcode72	4573	6623	465024	1230	1897	0.213115	13.523	-1.33795	Cancer cells	Stem/TA-like
CRC09_L3_CRC10_L1_Barcode74	SCAN-seq	CRC	CRC09_L3_CRC10_L1	CRC09	PT	T2	Barcode74	2547	3769	172957	1288	1810	0.163149	10.7899	1.04279	Cancer cells	Stem/TA-like
CRC09_L3_CRC10_L1_Barcode75	SCAN-seq	CRC	CRC09_L3_CRC10_L1	CRC09	PT	T2	Barcode75	6187	8887	577554	1059	2681	0.15347	11.8557	-5.46412	Cancer cells	Stem/TA-like
CRC09_L3_CRC10_L1_Barcode76	SCAN-seq	CRC	CRC09_L3_CRC10_L1	CRC09	PT	T2	Barcode76	4572	6739	406729	1320	1867	0.200863	13.7168	-1.28276	Cancer cells	Stem/TA-like
CRC09_L3_CRC10_L1_Barcode77	SCAN-seq	CRC	CRC09_L3_CRC10_L1	CRC09	PT	T2	Barcode77	1482	2003	53120	1109	2638	0.0767688	3.05171	4.72556	Cancer cells	Stem/TA-like
CRC09_L3_CRC10_L1_Barcode78	SCAN-seq	CRC	CRC09_L3_CRC10_L1	CRC09	PT	T2	Barcode78	3812	5440	286348	1179	2054	0.12648	13.9508	-0.976281	Cancer cells	Stem/TA-like
CRC09_L3_CRC10_L1_Barcode79	SCAN-seq	CRC	CRC09_L3_CRC10_L1	CRC09	PT	T2	Barcode79	4040	6027	291819	1356	1868	0.118678	12.6171	-5.72325	Cancer cells	Stem/TA-like
CRC09_L3_CRC10_L1_Barcode80	SCAN-seq	CRC	CRC09_L3_CRC10_L1	CRC09	PT	T2	Barcode80	5160	8021	519770	1340	1877	0.128354	12.5896	-8.51402	Cancer cells	Stem/TA-like
CRC09_L3_CRC10_L1_Barcode81	SCAN-seq	CRC	CRC09_L3_CRC10_L1	CRC09	PT	T2	Barcode81	550	735	10644	1089	283	0.302087	8.16914	10.2856	Cancer cells	Stem/TA-like
CRC09_L3_CRC10_L1_Barcode82	SCAN-seq	CRC	CRC09_L3_CRC10_L1	CRC09	PT	T2	Barcode82	5691	8443	524153	1248	1964	0.249698	21.8483	-10.4377	Cancer cells	Stem/TA-like
CRC09_L3_CRC10_L1_Barcode83	SCAN-seq	CRC	CRC09_L3_CRC10_L1	CRC09	PT	T2	Barcode83	3428	4855	222149	1125	2301	0.407098	10.2284	0.548959	Cancer cells	Stem/TA-like
CRC09_L3_CRC10_L1_Barcode84	SCAN-seq	CRC	CRC09_L3_CRC10_L1	CRC09	PT	T2	Barcode84	4900	7191	358893	1209	2011	0.174674	12.2104	-7.43749	Cancer cells	Stem/TA-like
CRC09_L3_CRC10_L1_Barcode85	SCAN-seq	CRC	CRC09_L3_CRC10_L1	CRC09	PT	T2	Barcode85	4139	6155	311238	1214	1914	0.165943	10.1672	-5.67296	Cancer cells	Stem/TA-like
CRC09_L3_CRC10_L1_Barcode86	SCAN-seq	CRC	CRC09_L3_CRC10_L1	CRC09	PT	T2	Barcode86	5056	7798	438358	1325	1926	0.10767	22.0839	-10.277	Cancer cells	Stem/TA-like
CRC09_L3_CRC10_L1_Barcode89	SCAN-seq	CRC	CRC09_L3_CRC10_L1	CRC09	PT	T2	Barcode89	4074	6219	340551	1371	1840	0.10384	12.5161	-7.4585	Cancer cells	Stem/TA-like
CRC09_L3_CRC10_L1_Barcode90	SCAN-seq	CRC	CRC09_L3_CRC10_L1	CRC09	PT	T2	Barcode90	6274	9932	775610	1292	1910	0.134041	22.4375	-10.8578	Cancer cells	Stem/TA-like
CRC09_L3_CRC10_L1_Barcode91	SCAN-seq	CRC	CRC09_L3_CRC10_L1	CRC09	PT	T2	Barcode91	4331	6544	484857	1208	2112	0.0823296	12.924	-1.83102	Cancer cells	Stem/TA-like
CRC09_L3_CRC10_L1_Barcode92	SCAN-seq	CRC	CRC09_L3_CRC10_L1	CRC09	PT	T2	Barcode92	4107	6156	206268	1289	1809	0.126079	10.2862	-6.24781	Cancer cells	Stem/TA-like
CRC09_L3_CRC10_L1_Barcode93	SCAN-seq	CRC	CRC09_L3_CRC10_L1	CRC09	PT	T2	Barcode93	1683	2375	106521	1165	1990	0.553863	4.12047	5.17506	Cancer cells	Stem/TA-like
CRC09_L3_CRC10_L1_Barcode94	SCAN-seq	CRC	CRC09_L3_CRC10_L1	CRC09	PT	T2	Barcode94	2358	3321	120217	1114	2145	0.484314	3.70097	5.06749	Cancer cells	Stem/TA-like
CRC09_L3_CRC10_L1_Barcode95	SCAN-seq	CRC	CRC09_L3_CRC10_L1	CRC09	PT	T2	Barcode95	3252	4533	188895	1179	1924	0.449352	9.96828	0.297326	Cancer cells	Stem/TA-like
CRC09_L3_CRC10_L1_Barcode96	SCAN-seq	CRC	CRC09_L3_CRC10_L1	CRC09	PT	T2	Barcode96	5499	8907	707520	1298	1826	0.131731	10.7095	-7.68601	Cancer cells	Stem/TA-like
CRC09_L4_CRC10_L2_Barcode01	SCAN-seq	CRC	CRC09_L4_CRC10_L2	CRC10	PT	T1	Barcode01	6034	9483	113813	1487	1793	0.113039	30.7097	-6.29008	Cancer cells	Stem/TA-like
CRC09_L4_CRC10_L2_Barcode02	SCAN-seq	CRC	CRC09_L4_CRC10_L2	CRC10	PT	T1	Barcode02	5259	7796	177357	1362	1760	0.123951	27.0858	-6.528	Cancer cells	Stem/TA-like
CRC09_L4_CRC10_L2_Barcode03	SCAN-seq	CRC	CRC09_L4_CRC10_L2	CRC10	PT	T1	Barcode03	6428	10365	263523	1492	1748	0.141094	30.5992	-8.55214	Cancer cells	Stem/TA-like
CRC09_L4_CRC10_L2_Barcode04	SCAN-seq	CRC	CRC09_L4_CRC10_L2	CRC10	PT	T1	Barcode04	6391	10516	315146	1616	1770	0.0382464	25.5695	-13.0859	Cancer cells	Stem/TA-like
CRC09_L4_CRC10_L2_Barcode05	SCAN-seq	CRC	CRC09_L4_CRC10_L2	CRC10	PT	T1	Barcode05	6152	10087	311563	1564	1767	0.0785389	31.0092	-8.22943	Cancer cells	Stem/TA-like
CRC09_L4_CRC10_L2_Barcode06	SCAN-seq	CRC	CRC09_L4_CRC10_L2	CRC10	PT	T1	Barcode06	7086	11273	377040	1497	1736	0.0784714	32.2226	-8.07267	Cancer cells	Stem/TA-like
CRC09_L4_CRC10_L2_Barcode07	SCAN-seq	CRC	CRC09_L4_CRC10_L2	CRC10	PT	T1	Barcode07	5719	9119	277517	1438	1746	0.130801	24.281	-10.1113	Cancer cells	Stem/TA-like
CRC09_L4_CRC10_L2_Barcode10	SCAN-seq	CRC	CRC09_L4_CRC10_L2	CRC10	PT	T1	Barcode10	5639	8980	262135	1609	1753	0.0805305	30.9329	-5.70539	Cancer cells	Stem/TA-like
CRC09_L4_CRC10_L2_Barcode11	SCAN-seq	CRC	CRC09_L4_CRC10_L2	CRC10	PT	T1	Barcode11	7124	11877	464433	1569	1761	0.0969823	32.2852	-8.59289	Cancer cells	Stem/TA-like
CRC09_L4_CRC10_L2_Barcode12	SCAN-seq	CRC	CRC09_L4_CRC10_L2	CRC10	PT	T1	Barcode12	3017	4195	15050	1499	1766	0.155364	27.8538	-6.29624	Cancer cells	Stem/TA-like
CRC09_L4_CRC10_L2_Barcode13	SCAN-seq	CRC	CRC09_L4_CRC10_L2	CRC10	PT	T1	Barcode13	4824	7112	140304	1443	1741	0.140556	30.9619	-4.8709	Cancer cells	Stem/TA-like
CRC09_L4_CRC10_L2_Barcode14	SCAN-seq	CRC	CRC09_L4_CRC10_L2	CRC10	PT	T1	Barcode14	6166	9640	220320	1472	1791	0.0654584	31.9961	-5.77678	Cancer cells	Stem/TA-like
CRC09_L4_CRC10_L2_Barcode17	SCAN-seq	CRC	CRC09_L4_CRC10_L2	CRC10	PT	T1	Barcode17	3762	5525	84791	1597	1778	0.0112827	27.3467	-6.19821	Cancer cells	Stem/TA-like
CRC09_L4_CRC10_L2_Barcode18	SCAN-seq	CRC	CRC09_L4_CRC10_L2	CRC10	PT	T1	Barcode18	4728	7358	171009	1585	1784	0.0719228	31.4685	-5.77848	Cancer cells	Stem/TA-like
CRC09_L4_CRC10_L2_Barcode19	SCAN-seq	CRC	CRC09_L4_CRC10_L2	CRC10	PT	T1	Barcode19	5357	8085	195154	1529	1744	0.0834136	-12.1281	-16.8179	Normal epithelium	Stem/TA
CRC09_L4_CRC10_L2_Barcode20	SCAN-seq	CRC	CRC09_L4_CRC10_L2	CRC10	PT	T1	Barcode20	3785	5461	92244	1355	1729	0.206385	-12.3419	-14.2293	Normal epithelium	Stem/TA
CRC09_L4_CRC10_L2_Barcode21	SCAN-seq	CRC	CRC09_L4_CRC10_L2	CRC10	PT	T1	Barcode21	903	1148	10953	1188	1782	0.292981	-6.977	5.6445	Cancer cells	Immature Goblet-like
CRC09_L4_CRC10_L2_Barcode22	SCAN-seq	CRC	CRC09_L4_CRC10_L2	CRC10	PT	T1	Barcode22	3409	4947	25259	1430	1549	0.243263	27.1138	-6.53886	Cancer cells	Stem/TA-like
CRC09_L4_CRC10_L2_Barcode24	SCAN-seq	CRC	CRC09_L4_CRC10_L2	CRC10	PT	T1	Barcode24	2137	2899	42187	1298	1840	0.115147	3.41056	-4.62824	Cancer cells	Goblet-like
CRC09_L4_CRC10_L2_Barcode25	SCAN-seq	CRC	CRC09_L4_CRC10_L2	CRC10	PT	T1	Barcode25	5697	8990	198707	1550	1707	0.0667434	30.8867	-5.76094	Cancer cells	Stem/TA-like
CRC09_L4_CRC10_L2_Barcode27	SCAN-seq	CRC	CRC09_L4_CRC10_L2	CRC10	PT	T1	Barcode27	5932	9264	233186	1547	1772	0.0878712	30.8254	-6.15164	Cancer cells	Stem/TA-like
CRC09_L4_CRC10_L2_Barcode28	SCAN-seq	CRC	CRC09_L4_CRC10_L2	CRC10	PT	T1	Barcode28	5807	9108	139811	1565	1775	0.123676	30.9308	-8.45824	Cancer cells	Stem/TA-like
CRC09_L4_CRC10_L2_Barcode29	SCAN-seq	CRC	CRC09_L4_CRC10_L2	CRC10	PT	T1	Barcode29	3764	5132	79444	1299	1739	0.120475	-25.884	15.2026	Normal epithelium	Immature Goblet
CRC09_L4_CRC10_L2_Barcode30	SCAN-seq	CRC	CRC09_L4_CRC10_L2	CRC10	PT	T1	Barcode30	6061	9740	178737	1571	1800	0.0128161	32.1523	-5.84589	Cancer cells	Stem/TA-like
CRC09_L4_CRC10_L2_Barcode32	SCAN-seq	CRC	CRC09_L4_CRC10_L2	CRC10	PT	T1	Barcode32	5084	7745	176596	1633	1853	0.0887038	29.7195	-8.60529	Cancer cells	Stem/TA-like
CRC09_L4_CRC10_L2_Barcode33	SCAN-seq	CRC	CRC09_L4_CRC10_L2	CRC10	PT	T1	Barcode33	6985	11260	287462	1514	1782	0.150888	30.6188	-8.93653	Cancer cells	Stem/TA-like
CRC09_L4_CRC10_L2_Barcode34	SCAN-seq	CRC	CRC09_L4_CRC10_L2	CRC10	PT	T1	Barcode34	2683	4000	50883	1621	1780	0.00367287	26.9723	-5.10131	Cancer cells	Stem/TA-like
CRC09_L4_CRC10_L2_Barcode35	SCAN-seq	CRC	CRC09_L4_CRC10_L2	CRC10	PT	T1	Barcode35	6103	9951	314677	1629	1769	0.104363	32.1332	-8.28411	Cancer cells	Stem/TA-like
CRC09_L4_CRC10_L2_Barcode36	SCAN-seq	CRC	CRC09_L4_CRC10_L2	CRC10	PT	T1	Barcode36	3091	4329	23128	1436	1751	0.141867	-26.3718	15.1145	Normal epithelium	Immature Goblet
CRC09_L4_CRC10_L2_Barcode37	SCAN-seq	CRC	CRC09_L4_CRC10_L2	CRC10	PT	T1	Barcode37	6660	11043	246210	1631	1781	0.0829207	31.8815	-7.38675	Cancer cells	Stem/TA-like
CRC09_L4_CRC10_L2_Barcode38	SCAN-seq	CRC	CRC09_L4_CRC10_L2	CRC10	PT	T1	Barcode38	3456	4855	77362	1442	1758	0.159996	-12.5086	-13.8318	Normal epithelium	Stem/TA
CRC09_L4_CRC10_L2_Barcode39	SCAN-seq	CRC	CRC09_L4_CRC10_L2	CRC10	PT	T1	Barcode39	5557	8700	209989	1628	1753	0.0670583	32.3399	-7.05197	Cancer cells	Stem/TA-like
CRC09_L4_CRC10_L2_Barcode40	SCAN-seq	CRC	CRC09_L4_CRC10_L2	CRC10	PT	T1	Barcode40	5865	9354	201374	1650	1772	0.118194	30.4542	-8.75588	Cancer cells	Stem/TA-like
CRC09_L4_CRC10_L2_Barcode41	SCAN-seq	CRC	CRC09_L4_CRC10_L2	CRC10	PT	T1	Barcode41	6163	9433	218686	1473	1697	0.206297	29.9958	-7.84326	Cancer cells	Stem/TA-like
CRC09_L4_CRC10_L2_Barcode42	SCAN-seq	CRC	CRC09_L4_CRC10_L2	CRC10	PT	T1	Barcode42	5509	8637	231242	1664	1775	0.096781	30.9827	-6.52624	Cancer cells	Stem/TA-like
CRC09_L4_CRC10_L2_Barcode43	SCAN-seq	CRC	CRC09_L4_CRC10_L2	CRC10	PT	T1	Barcode43	6285	9886	290541	1540	1767	0.0536095	31.1813	-5.80007	Cancer cells	Stem/TA-like
CRC09_L4_CRC10_L2_Barcode44	SCAN-seq	CRC	CRC09_L4_CRC10_L2	CRC10	PT	T1	Barcode44	6521	11061	367020	1703	1783	0.088118	32.4206	-7.91651	Cancer cells	Stem/TA-like
CRC09_L4_CRC10_L2_Barcode45	SCAN-seq	CRC	CRC09_L4_CRC10_L2	CRC10	PT	T1	Barcode45	4410	6834	120833	1610	1782	0.0238985	30.7567	-5.67884	Cancer cells	Stem/TA-like
CRC09_L4_CRC10_L2_Barcode47	SCAN-seq	CRC	CRC09_L4_CRC10_L2	CRC10	PT	T1	Barcode47	5552	8908	195862	1595	1771	0.144745	30.3952	-9.03006	Cancer cells	Stem/TA-like
CRC09_L4_CRC10_L2_Barcode48	SCAN-seq	CRC	CRC09_L4_CRC10_L2	CRC10	PT	T1	Barcode48	4374	6995	135694	1629	1765	0.103101	30.3367	-5.27508	Cancer cells	Stem/TA-like
CRC09_L4_CRC10_L2_Barcode49	SCAN-seq	CRC	CRC09_L4_CRC10_L2	CRC09	PT	T2	Barcode49	6476	9900	611231	1341	1752	0.136918	13.2233	-9.01856	Cancer cells	Stem/TA-like
CRC09_L4_CRC10_L2_Barcode51	SCAN-seq	CRC	CRC09_L4_CRC10_L2	CRC09	PT	T2	Barcode51	4252	5798	210935	1238	1734	0.262277	11.5672	-1.18559	Cancer cells	Stem/TA-like
CRC09_L4_CRC10_L2_Barcode52	SCAN-seq	CRC	CRC09_L4_CRC10_L2	CRC09	PT	T2	Barcode52	4064	5414	190533	1067	202	0.373993	10.9797	-0.803003	Cancer cells	Stem/TA-like
CRC09_L4_CRC10_L2_Barcode53	SCAN-seq	CRC	CRC09_L4_CRC10_L2	CRC09	PT	T2	Barcode53	5674	8697	401071	1478	1759	0.198961	12.8719	-8.78074	Cancer cells	Stem/TA-like
CRC09_L4_CRC10_L2_Barcode54	SCAN-seq	CRC	CRC09_L4_CRC10_L2	CRC09	PT	T2	Barcode54	5331	8235	451644	1498	1791	0.0962856	12.7173	-8.63842	Cancer cells	Stem/TA-like
CRC09_L4_CRC10_L2_Barcode55	SCAN-seq	CRC	CRC09_L4_CRC10_L2	CRC09	PT	T2	Barcode55	5692	8685	449779	1488	1737	0.105929	22.1503	-10.5446	Cancer cells	Stem/TA-like
CRC09_L4_CRC10_L2_Barcode56	SCAN-seq	CRC	CRC09_L4_CRC10_L2	CRC09	PT	T2	Barcode56	2941	3820	100239	1140	1874	0.335156	7.38186	0.673339	Cancer cells	Stem/TA-like
CRC09_L4_CRC10_L2_Barcode58	SCAN-seq	CRC	CRC09_L4_CRC10_L2	CRC09	PT	T2	Barcode58	3780	5485	212479	1458	1726	0.101322	12.8652	-1.80774	Cancer cells	Stem/TA-like
CRC09_L4_CRC10_L2_Barcode60	SCAN-seq	CRC	CRC09_L4_CRC10_L2	CRC09	PT	T2	Barcode60	5359	7623	329164	1359	1715	0.11337	11.6724	-6.90396	Cancer cells	Stem/TA-like
CRC09_L4_CRC10_L2_Barcode61	SCAN-seq	CRC	CRC09_L4_CRC10_L2	CRC09	PT	T2	Barcode61	1781	2260	49783	1135	1833	0.47035	2.04293	5.14523	Cancer cells	Immature Goblet-like
CRC09_L4_CRC10_L2_Barcode62	SCAN-seq	CRC	CRC09_L4_CRC10_L2	CRC09	PT	T2	Barcode62	4145	5966	276657	1378	1653	0.409695	8.84983	-2.99899	Cancer cells	Stem/TA-like
CRC09_L4_CRC10_L2_Barcode63	SCAN-seq	CRC	CRC09_L4_CRC10_L2	CRC09	PT	T2	Barcode63	4485	6083	204842	1228	1687	0.174486	10.1458	-5.34907	Cancer cells	Stem/TA-like
CRC09_L4_CRC10_L2_Barcode64	SCAN-seq	CRC	CRC09_L4_CRC10_L2	CRC09	PT	T2	Barcode64	3880	5799	264714	1478	1737	0.145589	13.1153	-1.77742	Cancer cells	Stem/TA-like
CRC09_L4_CRC10_L2_Barcode65	SCAN-seq	CRC	CRC09_L4_CRC10_L2	CRC09	PT	T2	Barcode65	1161	1374	15946	834	303	0.358226	6.81216	9.92731	Cancer cells	Stem/TA-like
CRC09_L4_CRC10_L2_Barcode67	SCAN-seq	CRC	CRC09_L4_CRC10_L2	CRC09	PT	T2	Barcode67	938	1162	16896	1092	1853	0.415333	6.628	9.60884	Cancer cells	Stem/TA-like
CRC09_L4_CRC10_L2_Barcode69	SCAN-seq	CRC	CRC09_L4_CRC10_L2	CRC09	PT	T2	Barcode69	1501	1930	158337	191	163	0.243735	9.29648	3.67798	Cancer cells	Stem/TA-like
CRC09_L4_CRC10_L2_Barcode70	SCAN-seq	CRC	CRC09_L4_CRC10_L2	CRC09	PT	T2	Barcode70	1685	2184	64869	1133	1891	0.51944	11.9411	1.21357	Cancer cells	Stem/TA-like
CRC09_L4_CRC10_L2_Barcode71	SCAN-seq	CRC	CRC09_L4_CRC10_L2	CRC09	PT	T2	Barcode71	4982	7659	347908	1503	1758	0.131485	12.9512	-8.68058	Cancer cells	Stem/TA-like
CRC09_L4_CRC10_L2_Barcode72	SCAN-seq	CRC	CRC09_L4_CRC10_L2	CRC09	PT	T2	Barcode72	2516	3262	121824	1179	1647	0.576371	6.63803	4.86188	Cancer cells	Stem/TA-like
CRC09_L4_CRC10_L2_Barcode73	SCAN-seq	CRC	CRC09_L4_CRC10_L2	CRC09	PT	T2	Barcode73	587	761	5817	925	2749	0.462551	7.57345	10.0377	Cancer cells	Stem/TA-like
CRC09_L4_CRC10_L2_Barcode74	SCAN-seq	CRC	CRC09_L4_CRC10_L2	CRC09	PT	T2	Barcode74	4493	6292	224404	1298	1737	0.101458	12.5482	-5.59369	Cancer cells	Stem/TA-like
CRC09_L4_CRC10_L2_Barcode75	SCAN-seq	CRC	CRC09_L4_CRC10_L2	CRC09	PT	T2	Barcode75	4541	6991	344359	1585	1789	0.0904746	11.666	-8.66798	Cancer cells	Stem/TA-like
CRC09_L4_CRC10_L2_Barcode76	SCAN-seq	CRC	CRC09_L4_CRC10_L2	CRC09	PT	T2	Barcode76	2682	3318	93174	1187	170	0.541529	1.64836	4.90474	Cancer cells	Immature Goblet-like
CRC09_L4_CRC10_L2_Barcode77	SCAN-seq	CRC	CRC09_L4_CRC10_L2	CRC09	PT	T2	Barcode77	1545	1964	53171	1161	1732	0.544795	2.95806	6.30651	Cancer cells	Immature Goblet-like
CRC09_L4_CRC10_L2_Barcode79	SCAN-seq	CRC	CRC09_L4_CRC10_L2	CRC09	PT	T2	Barcode79	2676	3571	81911	1181	1784	0.177025	7.36038	0.73152	Cancer cells	Stem/TA-like
CRC09_L4_CRC10_L2_Barcode81	SCAN-seq	CRC	CRC09_L4_CRC10_L2	CRC09	PT	T2	Barcode81	3295	4838	169094	1422	1760	0.0865879	14.6561	-0.732368	Cancer cells	Stem/TA-like
CRC09_L4_CRC10_L2_Barcode82	SCAN-seq	CRC	CRC09_L4_CRC10_L2	CRC09	PT	T2	Barcode82	985	1214	34295	1139	1914	0.526961	3.43592	7.43044	Cancer cells	Goblet-like
CRC09_L4_CRC10_L2_Barcode83	SCAN-seq	CRC	CRC09_L4_CRC10_L2	CRC09	PT	T2	Barcode83	1948	2300	46649	1098	215	0.51574	6.27174	8.27953	Cancer cells	Stem/TA-like
CRC09_L4_CRC10_L2_Barcode84	SCAN-seq	CRC	CRC09_L4_CRC10_L2	CRC09	PT	T2	Barcode84	2195	3260	93458	1633	1763	0.145989	12.3396	-0.0698824	Cancer cells	Stem/TA-like
CRC09_L4_CRC10_L2_Barcode85	SCAN-seq	CRC	CRC09_L4_CRC10_L2	CRC09	PT	T2	Barcode85	688	881	15844	1254	2002	0.210669	7.09694	13.2997	Cancer cells	Immature Goblet-like
CRC09_L4_CRC10_L2_Barcode87	SCAN-seq	CRC	CRC09_L4_CRC10_L2	CRC09	PT	T2	Barcode87	2613	3352	97718	1189	1812	0.225816	-15.8688	9.04404	Normal epithelium	Immature Goblet
CRC09_L4_CRC10_L2_Barcode88	SCAN-seq	CRC	CRC09_L4_CRC10_L2	CRC09	PT	T2	Barcode88	5270	8168	481814	1591	1777	0.11443	12.7472	-7.88205	Cancer cells	Stem/TA-like
CRC09_L4_CRC10_L2_Barcode89	SCAN-seq	CRC	CRC09_L4_CRC10_L2	CRC09	PT	T2	Barcode89	4356	6131	213318	1356	1733	0.163194	12.0439	-5.47559	Cancer cells	Stem/TA-like
CRC09_L4_CRC10_L2_Barcode90	SCAN-seq	CRC	CRC09_L4_CRC10_L2	CRC09	PT	T2	Barcode90	5165	7412	284974	1249	1861	0.148275	12.9345	-6.57082	Cancer cells	Stem/TA-like
CRC09_L4_CRC10_L2_Barcode91	SCAN-seq	CRC	CRC09_L4_CRC10_L2	CRC09	PT	T2	Barcode91	4585	6562	268498	1311	1702	0.181135	12.8149	-5.60839	Cancer cells	Stem/TA-like
CRC09_L4_CRC10_L2_Barcode92	SCAN-seq	CRC	CRC09_L4_CRC10_L2	CRC09	PT	T2	Barcode92	3908	5460	129457	1285	1747	0.229209	12.5572	-4.39096	Cancer cells	Stem/TA-like
CRC09_L4_CRC10_L2_Barcode93	SCAN-seq	CRC	CRC09_L4_CRC10_L2	CRC09	PT	T2	Barcode93	1063	1403	39257	1142	1951	0.434632	2.96833	4.87335	Cancer cells	Stem/TA-like
CRC09_L4_CRC10_L2_Barcode94	SCAN-seq	CRC	CRC09_L4_CRC10_L2	CRC09	PT	T2	Barcode94	2559	3253	81207	1196	1750	0.457331	6.62521	5.2976	Cancer cells	Stem/TA-like
CRC09_L4_CRC10_L2_Barcode95	SCAN-seq	CRC	CRC09_L4_CRC10_L2	CRC09	PT	T2	Barcode95	5564	8719	487253	1497	1750	0.108735	22.3355	-10.5224	Cancer cells	Stem/TA-like
CRC09_L4_CRC10_L2_Barcode96	SCAN-seq	CRC	CRC09_L4_CRC10_L2	CRC09	PT	T2	Barcode96	3265	4349	113498	1048	1784	0.175256	12.6042	-0.680156	Cancer cells	Stem/TA-like
CRC10_L3_Barcode02	SCAN-seq	CRC	CRC10_L3	CRC10	NT	T1	Barcode02	1645	2108	118600	979	279	0.40683	-24.6424	-10.4971	Normal epithelium	Stem/TA
CRC10_L3_Barcode03	SCAN-seq	CRC	CRC10_L3	CRC10	NT	T1	Barcode03	3355	4589	44302	936	3622	0.355579	-22.8129	-12.9234	Normal epithelium	Stem/TA
CRC10_L3_Barcode04	SCAN-seq	CRC	CRC10_L3	CRC10	NT	T1	Barcode04	3500	4975	489466	1075	258	0.135592	-27.9082	13.7713	Normal epithelium	Immature Goblet
CRC10_L3_Barcode05	SCAN-seq	CRC	CRC10_L3	CRC10	NT	T1	Barcode05	4838	7036	508371	1093	256	0.294353	-14.1565	-15.0887	Normal epithelium	Stem/TA
CRC10_L3_Barcode06	SCAN-seq	CRC	CRC10_L3	CRC10	NT	T1	Barcode06	1355	1747	56364	940	378	0.150526	-30.8832	12.0587	Normal epithelium	Immature Goblet
CRC10_L3_Barcode11	SCAN-seq	CRC	CRC10_L3	CRC10	NT	T1	Barcode11	1450	1949	137503	984	3007	0.360138	-12.5724	0.590063	Normal epithelium	Stem/TA
CRC10_L3_Barcode12	SCAN-seq	CRC	CRC10_L3	CRC10	NT	T1	Barcode12	768	994	5368	947	3349	0.50987	-14.9555	-1.66188	Normal epithelium	Stem/TA
CRC10_L3_Barcode13	SCAN-seq	CRC	CRC10_L3	CRC10	NT	T1	Barcode13	4655	7073	669076	1252	2088	0.353238	-14.6833	-14.9128	Normal epithelium	Stem/TA
CRC10_L3_Barcode14	SCAN-seq	CRC	CRC10_L3	CRC10	NT	T1	Barcode14	5210	7997	851007	1291	2008	0.167777	-15.2902	-15.5033	Normal epithelium	Stem/TA
CRC10_L3_Barcode15	SCAN-seq	CRC	CRC10_L3	CRC10	NT	T1	Barcode15	3603	4606	291186	846	347	0.158166	-23.1539	13.2323	Normal epithelium	Immature Goblet
CRC10_L3_Barcode16	SCAN-seq	CRC	CRC10_L3	CRC10	NT	T1	Barcode16	3772	5176	440280	1025	3262	0.25526	-25.261	12.0288	Normal epithelium	Immature Goblet
CRC10_L3_Barcode19	SCAN-seq	CRC	CRC10_L3	CRC10	NT	T1	Barcode19	3137	3941	276542	805	337	0.317375	-22.1058	13.4931	Normal epithelium	Immature Goblet
CRC10_L3_Barcode20	SCAN-seq	CRC	CRC10_L3	CRC10	NT	T1	Barcode20	1348	1709	76920	1007	290	0.408912	-12.2224	0.681597	Normal epithelium	Stem/TA
CRC10_L3_Barcode23	SCAN-seq	CRC	CRC10_L3	CRC10	NT	T1	Barcode23	647	864	4219	906	208	0.212984	-30.368	-9.85717	Normal epithelium	Enterocyte
CRC10_L3_Barcode25	SCAN-seq	CRC	CRC10_L3	CRC10	NT	T1	Barcode25	4448	6016	217316	877	2162	0.369781	-14.1542	-12.6942	Normal epithelium	Stem/TA
CRC10_L3_Barcode29	SCAN-seq	CRC	CRC10_L3	CRC10	NT	T1	Barcode29	1485	1983	119914	956	336	0.474776	-37.8127	0.296185	Normal epithelium	Enterocyte
CRC10_L3_Barcode31	SCAN-seq	CRC	CRC10_L3	CRC10	NT	T1	Barcode31	2539	3154	154924	689	343	0.237315	-21.1469	12.9605	Normal epithelium	Immature Goblet
CRC10_L3_Barcode32	SCAN-seq	CRC	CRC10_L3	CRC10	NT	T1	Barcode32	1657	2331	91282	848	303	0.298561	-18.2872	10.1436	Normal epithelium	Immature Goblet
CRC10_L3_Barcode34	SCAN-seq	CRC	CRC10_L3	CRC10	NT	T1	Barcode34	3009	4174	249046	1032	307	0.49204	-21.9315	-11.0102	Normal epithelium	Stem/TA
CRC10_L3_Barcode35	SCAN-seq	CRC	CRC10_L3	CRC10	NT	T1	Barcode35	1329	1767	83725	912	293	0.408248	-12.2556	0.203716	Normal epithelium	Stem/TA
CRC10_L3_Barcode36	SCAN-seq	CRC	CRC10_L3	CRC10	NT	T1	Barcode36	1874	2564	23269	1003	2929	0.352005	-31.9083	11.314	Normal epithelium	Goblet
CRC10_L3_Barcode37	SCAN-seq	CRC	CRC10_L3	CRC10	NT	T1	Barcode37	1821	2298	122045	926	295	0.306159	-20.3446	11.9993	Normal epithelium	Immature Goblet
CRC10_L3_Barcode38	SCAN-seq	CRC	CRC10_L3	CRC10	NT	T1	Barcode38	1135	1358	43193	759	399	0.33676	-21.821	10.7266	Normal epithelium	Immature Goblet
CRC10_L3_Barcode40	SCAN-seq	CRC	CRC10_L3	CRC10	NT	T1	Barcode40	1937	2540	94446	968	330	0.332867	-18.837	10.3837	Normal epithelium	Immature Goblet
CRC10_L3_Barcode44	SCAN-seq	CRC	CRC10_L3	CRC10	NT	T1	Barcode44	3263	4099	213611	893	359	0.305589	-23.2417	13.4075	Normal epithelium	Immature Goblet
CRC10_L3_Barcode46	SCAN-seq	CRC	CRC10_L3	CRC10	NT	T1	Barcode46	2353	2987	205198	890	344	0.511089	-20.0774	11.7219	Normal epithelium	Immature Goblet
CRC10_L3_Barcode47	SCAN-seq	CRC	CRC10_L3	CRC10	NT	T1	Barcode47	4771	7018	544523	1197	2176	0.297255	-14.6462	-14.9989	Normal epithelium	Stem/TA
CRC10_L3_Barcode49	SCAN-seq	CRC	CRC10_L3	CRC10	NT	T1	Barcode49	4557	6730	655371	1179	2258	0.134263	-21.177	-13.3383	Normal epithelium	Stem/TA
CRC10_L3_Barcode51	SCAN-seq	CRC	CRC10_L3	CRC10	NT	T1	Barcode51	5596	8508	1128169	1183	2152	0.279089	-13.9338	-15.6075	Normal epithelium	Stem/TA
CRC10_L3_Barcode52	SCAN-seq	CRC	CRC10_L3	CRC10	NT	T1	Barcode52	3485	4379	194598	654	365	0.260299	-15.486	-9.27417	Normal epithelium	Stem/TA
CRC10_L3_Barcode53	SCAN-seq	CRC	CRC10_L3	CRC10	NT	T1	Barcode53	5100	7896	797826	1330	1956	0.21782	-15.8116	-15.1515	Normal epithelium	Stem/TA
CRC10_L3_Barcode54	SCAN-seq	CRC	CRC10_L3	CRC10	NT	T1	Barcode54	2794	3572	303857	775	313	0.483316	-22.5971	13.0385	Normal epithelium	Immature Goblet
CRC10_L3_Barcode55	SCAN-seq	CRC	CRC10_L3	CRC10	NT	T1	Barcode55	1235	1547	46510	607	339	0.214652	-18.3125	8.45815	Normal epithelium	Immature Goblet
CRC10_L3_Barcode56	SCAN-seq	CRC	CRC10_L3	CRC10	NT	T1	Barcode56	4381	5986	498418	1062	2410	0.257717	-13.3351	-13.962	Normal epithelium	Stem/TA
CRC10_L3_Barcode57	SCAN-seq	CRC	CRC10_L3	CRC10	NT	T1	Barcode57	5147	8006	863503	1264	1937	0.261742	-13.8524	-15.9786	Normal epithelium	Stem/TA
CRC10_L3_Barcode61	SCAN-seq	CRC	CRC10_L3	CRC10	NT	T1	Barcode61	2278	2855	133864	722	391	0.404445	-21.7404	12.4299	Normal epithelium	Immature Goblet
CRC10_L3_Barcode62	SCAN-seq	CRC	CRC10_L3	CRC10	NT	T1	Barcode62	1334	1658	87426	852	347	0.473941	-18.1683	8.38326	Normal epithelium	Immature Goblet
CRC10_L3_Barcode63	SCAN-seq	CRC	CRC10_L3	CRC10	NT	T1	Barcode63	3822	5656	536478	1221	2055	0.2532	-15.7188	-13.0899	Normal epithelium	Stem/TA
CRC10_L3_Barcode64	SCAN-seq	CRC	CRC10_L3	CRC10	NT	T1	Barcode64	4586	7049	823190	1277	2028	0.207454	-14.2531	-15.3606	Normal epithelium	Stem/TA
CRC10_L3_Barcode67	SCAN-seq	CRC	CRC10_L3	CRC10	NT	T1	Barcode67	1535	1923	96441	878	321	0.206594	-19.1961	9.83679	Normal epithelium	Immature Goblet
CRC10_L3_Barcode68	SCAN-seq	CRC	CRC10_L3	CRC10	NT	T1	Barcode68	1341	1758	55505	830	405	0.141381	-20.0135	11.0653	Normal epithelium	Immature Goblet
CRC10_L3_Barcode69	SCAN-seq	CRC	CRC10_L3	CRC10	NT	T1	Barcode69	3620	4859	249399	214	1749	0.316594	-14.1695	-12.9718	Normal epithelium	Stem/TA
CRC10_L3_Barcode70	SCAN-seq	CRC	CRC10_L3	CRC10	NT	T1	Barcode70	1631	2033	124764	682	341	0.483954	-19.296	11.5974	Normal epithelium	Immature Goblet
CRC10_L3_Barcode71	SCAN-seq	CRC	CRC10_L3	CRC10	NT	T1	Barcode71	3196	4026	312113	814	341	0.285986	-22.7932	12.8744	Normal epithelium	Immature Goblet
CRC10_L3_Barcode72	SCAN-seq	CRC	CRC10_L3	CRC10	NT	T1	Barcode72	4107	5742	680415	1073	2506	0.580873	-24.8103	10.6462	Normal epithelium	Stem/TA
CRC10_L3_Barcode73	SCAN-seq	CRC	CRC10_L3	CRC10	NT	T1	Barcode73	3380	4651	24002	1085	2400	0.268895	-13.7544	-13.5753	Normal epithelium	Stem/TA
CRC10_L3_Barcode75	SCAN-seq	CRC	CRC10_L3	CRC10	NT	T1	Barcode75	3720	4756	319376	803	368	0.188141	-25.1085	12.9883	Normal epithelium	Immature Goblet
CRC10_L3_Barcode76	SCAN-seq	CRC	CRC10_L3	CRC10	NT	T1	Barcode76	2684	3330	180958	703	334	0.368556	-21.5527	13.354	Normal epithelium	Immature Goblet
CRC10_L3_Barcode77	SCAN-seq	CRC	CRC10_L3	CRC10	NT	T1	Barcode77	5311	7525	881509	1123	1951	0.0837713	-27.2786	-3.48399	Normal epithelium	Stem/TA
CRC10_L3_Barcode79	SCAN-seq	CRC	CRC10_L3	CRC10	NT	T1	Barcode79	1804	2181	138508	773	311	0.250717	-21.1079	12.0072	Normal epithelium	Immature Goblet
CRC10_L3_Barcode80	SCAN-seq	CRC	CRC10_L3	CRC10	NT	T1	Barcode80	2431	3067	191960	752	364	0.216221	-24.2196	12.1235	Normal epithelium	Immature Goblet
CRC10_L3_Barcode84	SCAN-seq	CRC	CRC10_L3	CRC10	NT	T1	Barcode84	1624	1987	90593	807	334	0.434856	-19.3191	10.2223	Normal epithelium	Immature Goblet
CRC10_L3_Barcode86	SCAN-seq	CRC	CRC10_L3	CRC10	NT	T1	Barcode86	4157	6046	423133	1186	2087	0.181737	-13.4831	-14.7198	Normal epithelium	Stem/TA
CRC10_L3_Barcode88	SCAN-seq	CRC	CRC10_L3	CRC10	NT	T1	Barcode88	5033	7485	890827	1204	2157	0.258803	-13.7677	-15.7602	Normal epithelium	Stem/TA
CRC10_L3_Barcode91	SCAN-seq	CRC	CRC10_L3	CRC10	NT	T1	Barcode91	4349	6375	772590	1192	2174	0.278203	-14.8251	-13.6124	Normal epithelium	Stem/TA
CRC10_L3_Barcode92	SCAN-seq	CRC	CRC10_L3	CRC10	NT	T1	Barcode92	1712	2062	28795	777	205	0.389962	-22.0032	12.4071	Normal epithelium	Immature Goblet
CRC10_L3_Barcode93	SCAN-seq	CRC	CRC10_L3	CRC10	NT	T1	Barcode93	5043	7638	820169	1192	226	0.260706	-16.392	-14.8199	Normal epithelium	Stem/TA
CRC10_L3_Barcode94	SCAN-seq	CRC	CRC10_L3	CRC10	NT	T1	Barcode94	1245	1567	75615	897	282	0.404246	-12.3767	0.0559248	Normal epithelium	Stem/TA
HTCRC01_NT_Bc33_Bc33	SCAN-seq2	HTCRC	HTCRC01_NT	HTCRC01	NT	T1	Bc33_Bc33	3140	4098	46860	618	4549	0.506581	-37.2508	3.59879	Normal epithelium	Goblet
HTCRC01_NT_Bc33_Bc45	SCAN-seq2	HTCRC	HTCRC01_NT	HTCRC01	NT	T1	Bc33_Bc45	923	1162	7606	651	511	0.465821	-36.4146	-0.607496	Normal epithelium	Enterocyte
HTCRC01_NT_Bc34_Bc03	SCAN-seq2	HTCRC	HTCRC01_NT	HTCRC01	NT	T1	Bc34_Bc03	695	972	7826	758	489	0.262823	-35.8316	-0.583981	Normal epithelium	Enterocyte
HTCRC01_NT_Bc34_Bc05	SCAN-seq2	HTCRC	HTCRC01_NT	HTCRC01	NT	T1	Bc34_Bc05	1749	2265	10802	638	496	0.579776	-33.9675	-1.07618	Normal epithelium	Stem/TA
HTCRC01_NT_Bc34_Bc09	SCAN-seq2	HTCRC	HTCRC01_NT	HTCRC01	NT	T1	Bc34_Bc09	913	1209	13262	712	501	0.44105	-34.7557	-0.519388	Normal epithelium	Enterocyte
HTCRC01_NT_Bc34_Bc16	SCAN-seq2	HTCRC	HTCRC01_NT	HTCRC01	NT	T1	Bc34_Bc16	1148	1497	13635	654	505	0.489988	-32.9943	-1.1343	Normal epithelium	Enterocyte
HTCRC01_NT_Bc34_Bc27	SCAN-seq2	HTCRC	HTCRC01_NT	HTCRC01	NT	T1	Bc34_Bc27	1143	1550	16470	661	469	0.477853	-22.9109	4.75386	Normal epithelium	Immature Goblet
HTCRC01_NT_Bc34_Bc28	SCAN-seq2	HTCRC	HTCRC01_NT	HTCRC01	NT	T1	Bc34_Bc28	938	1219	10998	684	506	0.314928	-35.8177	-0.330457	Normal epithelium	Enterocyte
HTCRC01_NT_Bc34_Bc34	SCAN-seq2	HTCRC	HTCRC01_NT	HTCRC01	NT	T1	Bc34_Bc34	3501	4612	50759	566	437	0.58188	-38.1783	-1.71685	Normal epithelium	Enterocyte
HTCRC01_NT_Bc34_Bc38	SCAN-seq2	HTCRC	HTCRC01_NT	HTCRC01	NT	T1	Bc34_Bc38	1428	1691	18185	564	470	0.588164	-32.3807	6.0057	Normal epithelium	Goblet
HTCRC01_NT_Bc35_Bc05	SCAN-seq2	HTCRC	HTCRC01_NT	HTCRC01	NT	T1	Bc35_Bc05	2127	2973	27090	715	448	0.174249	-34.7872	-1.52589	Normal epithelium	Stem/TA
HTCRC01_NT_Bc35_Bc35	SCAN-seq2	HTCRC	HTCRC01_NT	HTCRC01	NT	T1	Bc35_Bc35	3830	5063	49260	451	363	0.505809	-38.2225	-1.95459	Normal epithelium	Enterocyte
HTCRC01_NT_Bc35_Bc40	SCAN-seq2	HTCRC	HTCRC01_NT	HTCRC01	NT	T1	Bc35_Bc40	1852	2391	26720	659	455	0.431707	-27.8036	7.25269	Normal epithelium	Enterocyte
HTCRC01_NT_Bc35_Bc45	SCAN-seq2	HTCRC	HTCRC01_NT	HTCRC01	NT	T1	Bc35_Bc45	1905	2467	27946	600	454	0.428901	-38.3116	-1.71375	Normal epithelium	Enterocyte
HTCRC01_NT_Bc36_Bc05	SCAN-seq2	HTCRC	HTCRC01_NT	HTCRC01	NT	T1	Bc36_Bc05	1187	1531	6059	632	493	0.430675	-33	-1.27286	Normal epithelium	Stem/TA
HTCRC01_NT_Bc36_Bc11	SCAN-seq2	HTCRC	HTCRC01_NT	HTCRC01	NT	T1	Bc36_Bc11	805	1044	13540	679	499	0.54294	-31.5521	5.52643	Normal epithelium	Immature Goblet
HTCRC01_NT_Bc36_Bc24	SCAN-seq2	HTCRC	HTCRC01_NT	HTCRC01	NT	T1	Bc36_Bc24	570	747	4897	669	504	0.581551	6.07574	15.916	Cancer cells	Stem/TA-like
HTCRC01_NT_Bc36_Bc36	SCAN-seq2	HTCRC	HTCRC01_NT	HTCRC01	NT	T1	Bc36_Bc36	2584	3502	45595	662	434	0.391107	-29.2168	-13.9897	Normal epithelium	Enterocyte
HTCRC01_NT_Bc36_Bc45	SCAN-seq2	HTCRC	HTCRC01_NT	HTCRC01	NT	T1	Bc36_Bc45	634	819	3092	670	519	0.526242	-35.8036	-0.573991	Normal epithelium	Enterocyte
HTCRC01_NT_Bc37_Bc05	SCAN-seq2	HTCRC	HTCRC01_NT	HTCRC01	NT	T1	Bc37_Bc05	1685	2178	9360	655	512	0.55217	-34.3228	-0.459097	Normal epithelium	Stem/TA
HTCRC01_NT_Bc37_Bc32	SCAN-seq2	HTCRC	HTCRC01_NT	HTCRC01	NT	T1	Bc37_Bc32	950	1145	14860	574	460	0.467094	-35.5731	3.3714	Normal epithelium	Goblet
HTCRC01_NT_Bc37_Bc33	SCAN-seq2	HTCRC	HTCRC01_NT	HTCRC01	NT	T1	Bc37_Bc33	2090	2680	47792	632	438	0.34307	-33.4592	7.88224	Normal epithelium	Goblet
HTCRC01_NT_Bc37_Bc37	SCAN-seq2	HTCRC	HTCRC01_NT	HTCRC01	NT	T1	Bc37_Bc37	4070	5175	48703	542	437	0.553747	-37.2207	3.81769	Normal epithelium	Goblet
HTCRC01_NT_Bc37_Bc47	SCAN-seq2	HTCRC	HTCRC01_NT	HTCRC01	NT	T1	Bc37_Bc47	1688	2196	20793	623	492	0.398223	-18.2912	-3.68137	Normal epithelium	Stem/TA
HTCRC01_NT_Bc38_Bc19	SCAN-seq2	HTCRC	HTCRC01_NT	HTCRC01	NT	T1	Bc38_Bc19	1707	2162	34892	586	453	0.325424	-36.8009	-0.909283	Normal epithelium	Enterocyte
HTCRC01_NT_Bc38_Bc26	SCAN-seq2	HTCRC	HTCRC01_NT	HTCRC01	NT	T1	Bc38_Bc26	1287	1673	19456	586	469	0.57738	-33.5042	5.48978	Normal epithelium	Goblet
HTCRC01_NT_Bc38_Bc38	SCAN-seq2	HTCRC	HTCRC01_NT	HTCRC01	NT	T1	Bc38_Bc38	3147	4012	38298	531	436	0.557226	-37.2432	3.61898	Normal epithelium	Enterocyte
HTCRC01_NT_Bc38_Bc44	SCAN-seq2	HTCRC	HTCRC01_NT	HTCRC01	NT	T1	Bc38_Bc44	695	852	6928	485	449	0.582342	-20.8509	1.08102	Normal epithelium	Stem/TA
HTCRC01_NT_Bc38_Bc46	SCAN-seq2	HTCRC	HTCRC01_NT	HTCRC01	NT	T1	Bc38_Bc46	1000	1255	13237	586	485	0.511793	-31.9639	5.76499	Normal epithelium	Goblet
HTCRC01_NT_Bc39_Bc05	SCAN-seq2	HTCRC	HTCRC01_NT	HTCRC01	NT	T1	Bc39_Bc05	1074	1355	4655	652	498	0.527934	-32.8325	-1.35579	Normal epithelium	Stem/TA
HTCRC01_NT_Bc39_Bc08	SCAN-seq2	HTCRC	HTCRC01_NT	HTCRC01	NT	T1	Bc39_Bc08	1314	1653	11888	566	485	0.485988	-17.7013	2.66669	Normal epithelium	Stem/TA
HTCRC01_NT_Bc39_Bc21	SCAN-seq2	HTCRC	HTCRC01_NT	HTCRC01	NT	T1	Bc39_Bc21	1717	2106	21472	554	453	0.474136	-30.3306	-11.9867	Normal epithelium	Enterocyte
HTCRC01_NT_Bc39_Bc37	SCAN-seq2	HTCRC	HTCRC01_NT	HTCRC01	NT	T1	Bc39_Bc37	2123	2503	18927	487	409	0.351702	-31.552	7.2277	Normal epithelium	Goblet
HTCRC01_NT_Bc39_Bc48	SCAN-seq2	HTCRC	HTCRC01_NT	HTCRC01	NT	T1	Bc39_Bc48	592	753	5385	654	517	0.549439	-11.0262	7.23454	Normal epithelium	Stem/TA
HTCRC01_NT_Bc40_Bc02	SCAN-seq2	HTCRC	HTCRC01_NT	HTCRC01	NT	T1	Bc40_Bc02	2568	3316	51991	622	440	0.285639	-32.5061	10.8009	Normal epithelium	Goblet
HTCRC01_NT_Bc40_Bc08	SCAN-seq2	HTCRC	HTCRC01_NT	HTCRC01	NT	T1	Bc40_Bc08	1623	2081	13124	620	505	0.542504	-17.6817	2.81517	Normal epithelium	Stem/TA
HTCRC01_NT_Bc40_Bc21	SCAN-seq2	HTCRC	HTCRC01_NT	HTCRC01	NT	T1	Bc40_Bc21	1301	1653	11318	615	500	0.518563	-33.8897	4.36925	Normal epithelium	Enterocyte
HTCRC01_NT_Bc40_Bc26	SCAN-seq2	HTCRC	HTCRC01_NT	HTCRC01	NT	T1	Bc40_Bc26	1291	1654	10366	648	508	0.468118	-33.4301	4.64771	Normal epithelium	Goblet
HTCRC01_NT_Bc40_Bc28	SCAN-seq2	HTCRC	HTCRC01_NT	HTCRC01	NT	T1	Bc40_Bc28	994	1256	19371	595	471	0.547339	-35.6543	3.43303	Normal epithelium	Goblet
HTCRC01_NT_Bc40_Bc38	SCAN-seq2	HTCRC	HTCRC01_NT	HTCRC01	NT	T1	Bc40_Bc38	1663	2006	20637	462	388	0.43557	-20.4799	7.15718	Normal epithelium	Immature Goblet
HTCRC01_NT_Bc40_Bc40	SCAN-seq2	HTCRC	HTCRC01_NT	HTCRC01	NT	T1	Bc40_Bc40	3574	4745	51143	618	461	0.525805	-37.4592	3.4884	Normal epithelium	Enterocyte
HTCRC01_NT_Bc40_Bc42	SCAN-seq2	HTCRC	HTCRC01_NT	HTCRC01	NT	T1	Bc40_Bc42	1944	2483	34162	605	459	0.480163	-31.6064	7.09679	Normal epithelium	Goblet
HTCRC01_NT_Bc40_Bc43	SCAN-seq2	HTCRC	HTCRC01_NT	HTCRC01	NT	T1	Bc40_Bc43	1598	2057	30955	609	471	0.533729	-35.6886	3.46065	Normal epithelium	Goblet
HTCRC01_NT_Bc40_Bc46	SCAN-seq2	HTCRC	HTCRC01_NT	HTCRC01	NT	T1	Bc40_Bc46	1091	1449	12484	702	487	0.324273	-34.2127	-0.369602	Normal epithelium	Enterocyte
HTCRC01_NT_Bc40_Bc47	SCAN-seq2	HTCRC	HTCRC01_NT	HTCRC01	NT	T1	Bc40_Bc47	1768	2277	18608	576	473	0.324873	-18.3477	-3.59347	Normal epithelium	Stem/TA
HTCRC01_NT_Bc41_Bc05	SCAN-seq2	HTCRC	HTCRC01_NT	HTCRC01	NT	T1	Bc41_Bc05	1905	2475	10870	656	509	0.530198	-34.215	-1.09764	Normal epithelium	Stem/TA
HTCRC01_NT_Bc41_Bc06	SCAN-seq2	HTCRC	HTCRC01_NT	HTCRC01	NT	T1	Bc41_Bc06	1174	1613	18613	745	482	0.370988	-36.4713	-0.67983	Normal epithelium	Enterocyte
HTCRC01_NT_Bc41_Bc33	SCAN-seq2	HTCRC	HTCRC01_NT	HTCRC01	NT	T1	Bc41_Bc33	1686	2210	18363	688	464	0.309185	-34.6563	-0.054508	Normal epithelium	Goblet
HTCRC01_NT_Bc41_Bc37	SCAN-seq2	HTCRC	HTCRC01_NT	HTCRC01	NT	T1	Bc41_Bc37	1902	2309	22071	554	45	0.488942	-31.6733	7.0236	Normal epithelium	Goblet
HTCRC01_NT_Bc41_Bc38	SCAN-seq2	HTCRC	HTCRC01_NT	HTCRC01	NT	T1	Bc41_Bc38	1076	1329	8933	674	482	0.43835	-34.2436	-0.158396	Normal epithelium	Enterocyte
HTCRC01_NT_Bc41_Bc40	SCAN-seq2	HTCRC	HTCRC01_NT	HTCRC01	NT	T1	Bc41_Bc40	2153	2701	32725	595	460	0.449339	-32.139	-12.2829	Normal epithelium	Enterocyte
HTCRC01_NT_Bc41_Bc44	SCAN-seq2	HTCRC	HTCRC01_NT	HTCRC01	NT	T1	Bc41_Bc44	1379	1674	22753	594	440	0.594209	-31.7868	-11.9705	Normal epithelium	Enterocyte
HTCRC01_NT_Bc41_Bc45	SCAN-seq2	HTCRC	HTCRC01_NT	HTCRC01	NT	T1	Bc41_Bc45	1070	1371	7285	655	528	0.567723	-36.4915	-0.548784	Normal epithelium	Enterocyte
HTCRC01_NT_Bc42_Bc05	SCAN-seq2	HTCRC	HTCRC01_NT	HTCRC01	NT	T1	Bc42_Bc05	2344	3114	36230	628	445	0.32722	-33.6824	-1.41287	Normal epithelium	Stem/TA
HTCRC01_NT_Bc42_Bc08	SCAN-seq2	HTCRC	HTCRC01_NT	HTCRC01	NT	T1	Bc42_Bc08	1848	2486	25029	589	475	0.285062	9.17253	28.9563	Cancer cells	Stem/TA-like
HTCRC01_NT_Bc42_Bc26	SCAN-seq2	HTCRC	HTCRC01_NT	HTCRC01	NT	T1	Bc42_Bc26	1631	2126	22327	613	464	0.491255	-26.1389	-6.5047	Normal epithelium	Stem/TA
HTCRC01_NT_Bc42_Bc39	SCAN-seq2	HTCRC	HTCRC01_NT	HTCRC01	NT	T1	Bc42_Bc39	850	1097	16460	607	458	0.584799	-29.2504	-10.3557	Normal epithelium	Enterocyte
HTCRC01_NT_Bc42_Bc42	SCAN-seq2	HTCRC	HTCRC01_NT	HTCRC01	NT	T1	Bc42_Bc42	3224	4182	43917	583	463	0.555065	-37.3189	3.48143	Normal epithelium	Enterocyte
HTCRC01_NT_Bc42_Bc43	SCAN-seq2	HTCRC	HTCRC01_NT	HTCRC01	NT	T1	Bc42_Bc43	862	1146	7219	657	527	0.503821	-34.1054	0.631793	Normal epithelium	Enterocyte
HTCRC01_NT_Bc42_Bc47	SCAN-seq2	HTCRC	HTCRC01_NT	HTCRC01	NT	T1	Bc42_Bc47	1937	2430	26145	547	441	0.495094	-17.7754	-3.44491	Normal epithelium	Stem/TA
HTCRC01_PT_Bc33_Bc01	SCAN-seq2	HTCRC	HTCRC01_PT	HTCRC01	PT	T1	Bc33_Bc01	662	859	1920	724	522	0.439502	10.0014	15.4706	Cancer cells	Stem/TA-like
HTCRC01_PT_Bc33_Bc02	SCAN-seq2	HTCRC	HTCRC01_PT	HTCRC01	PT	T1	Bc33_Bc02	4421	6418	39232	785	398	0.150095	21.3105	34.679	Cancer cells	Stem/TA-like
HTCRC01_PT_Bc33_Bc03	SCAN-seq2	HTCRC	HTCRC01_PT	HTCRC01	PT	T1	Bc33_Bc03	557	725	3074	628	515	0.59653	9.02842	15.4542	Cancer cells	Stem/TA-like
HTCRC01_PT_Bc33_Bc04	SCAN-seq2	HTCRC	HTCRC01_PT	HTCRC01	PT	T1	Bc33_Bc04	883	1151	2550	723	489	0.394945	11.4894	22.1156	Cancer cells	Stem/TA-like
HTCRC01_PT_Bc33_Bc05	SCAN-seq2	HTCRC	HTCRC01_PT	HTCRC01	PT	T1	Bc33_Bc05	3993	5743	36929	790	415	0.246932	23.9128	32.7843	Cancer cells	Stem/TA-like
HTCRC01_PT_Bc33_Bc07	SCAN-seq2	HTCRC	HTCRC01_PT	HTCRC01	PT	T1	Bc33_Bc07	4548	6508	50800	659	457	0.248702	21.8389	33.6724	Cancer cells	Stem/TA-like
HTCRC01_PT_Bc33_Bc08	SCAN-seq2	HTCRC	HTCRC01_PT	HTCRC01	PT	T1	Bc33_Bc08	1398	1822	4960	726	494	0.460504	16.6922	23.0891	Cancer cells	Stem/TA-like
HTCRC01_PT_Bc33_Bc09	SCAN-seq2	HTCRC	HTCRC01_PT	HTCRC01	PT	T1	Bc33_Bc09	581	756	2313	694	508	0.590078	9.62072	20.5821	Cancer cells	Stem/TA-like
HTCRC01_PT_Bc33_Bc10	SCAN-seq2	HTCRC	HTCRC01_PT	HTCRC01	PT	T1	Bc33_Bc10	559	735	2066	688	513	0.501117	9.08809	16.7089	Cancer cells	Stem/TA-like
HTCRC01_PT_Bc33_Bc14	SCAN-seq2	HTCRC	HTCRC01_PT	HTCRC01	PT	T1	Bc33_Bc14	1046	1379	3098	765	3971	0.134772	12.8503	15.0631	Cancer cells	Stem/TA-like
HTCRC01_PT_Bc33_Bc15	SCAN-seq2	HTCRC	HTCRC01_PT	HTCRC01	PT	T1	Bc33_Bc15	617	791	2337	593	432	0.497298	10.331	16.4803	Cancer cells	Stem/TA-like
HTCRC01_PT_Bc33_Bc19	SCAN-seq2	HTCRC	HTCRC01_PT	HTCRC01	PT	T1	Bc33_Bc19	916	1196	2720	743	505	0.443326	14.3035	18.4532	Cancer cells	Stem/TA-like
HTCRC01_PT_Bc33_Bc20	SCAN-seq2	HTCRC	HTCRC01_PT	HTCRC01	PT	T1	Bc33_Bc20	4623	6635	41762	728	403	0.197237	22.275	33.1525	Cancer cells	Stem/TA-like
HTCRC01_PT_Bc33_Bc21	SCAN-seq2	HTCRC	HTCRC01_PT	HTCRC01	PT	T1	Bc33_Bc21	1185	1623	5636	641	439	0.0469648	8.88992	18.6629	Cancer cells	Stem/TA-like
HTCRC01_PT_Bc33_Bc23	SCAN-seq2	HTCRC	HTCRC01_PT	HTCRC01	PT	T1	Bc33_Bc23	852	1102	3278	713	502	0.35615	12.6331	19.2977	Cancer cells	Stem/TA-like
HTCRC01_PT_Bc33_Bc25	SCAN-seq2	HTCRC	HTCRC01_PT	HTCRC01	PT	T1	Bc33_Bc25	681	880	1905	750	481	0.426234	12.4241	15.2641	Cancer cells	Stem/TA-like
HTCRC01_PT_Bc33_Bc26	SCAN-seq2	HTCRC	HTCRC01_PT	HTCRC01	PT	T1	Bc33_Bc26	948	1284	4077	723	51	0.47547	13.6795	20.6898	Cancer cells	Stem/TA-like
HTCRC01_PT_Bc33_Bc27	SCAN-seq2	HTCRC	HTCRC01_PT	HTCRC01	PT	T1	Bc33_Bc27	962	1225	3000	698	478	0.430103	9.64038	21.8375	Cancer cells	Stem/TA-like
HTCRC01_PT_Bc33_Bc28	SCAN-seq2	HTCRC	HTCRC01_PT	HTCRC01	PT	T1	Bc33_Bc28	832	1102	2496	751	474	0.453173	11.3605	17.4367	Cancer cells	Stem/TA-like
HTCRC01_PT_Bc33_Bc30	SCAN-seq2	HTCRC	HTCRC01_PT	HTCRC01	PT	T1	Bc33_Bc30	517	666	1517	757	463	0.497642	8.83063	15.8606	Cancer cells	Stem/TA-like
HTCRC01_PT_Bc33_Bc31	SCAN-seq2	HTCRC	HTCRC01_PT	HTCRC01	PT	T1	Bc33_Bc31	998	1307	2912	759	452	0.349909	14.5422	23.9985	Cancer cells	Stem/TA-like
HTCRC01_PT_Bc33_Bc32	SCAN-seq2	HTCRC	HTCRC01_PT	HTCRC01	PT	T1	Bc33_Bc32	3135	4389	22064	715	416	0.286611	22.6809	31.3166	Cancer cells	Stem/TA-like
HTCRC01_PT_Bc33_Bc33	SCAN-seq2	HTCRC	HTCRC01_PT	HTCRC01	PT	T1	Bc33_Bc33	6952	10760	115764	749	396	0.181367	23.6126	36.3028	Cancer cells	Stem/TA-like
HTCRC01_PT_Bc33_Bc34	SCAN-seq2	HTCRC	HTCRC01_PT	HTCRC01	PT	T1	Bc33_Bc34	598	761	1659	744	465	0.456231	9.24862	19.7322	Cancer cells	Stem/TA-like
HTCRC01_PT_Bc33_Bc35	SCAN-seq2	HTCRC	HTCRC01_PT	HTCRC01	PT	T1	Bc33_Bc35	655	883	1824	750	498	0.34376	14.3493	15.9317	Cancer cells	Stem/TA-like
HTCRC01_PT_Bc33_Bc36	SCAN-seq2	HTCRC	HTCRC01_PT	HTCRC01	PT	T1	Bc33_Bc36	2984	4106	23080	681	437	0.416989	22.5392	30.785	Cancer cells	Stem/TA-like
HTCRC01_PT_Bc33_Bc37	SCAN-seq2	HTCRC	HTCRC01_PT	HTCRC01	PT	T1	Bc33_Bc37	792	1039	2433	745	487	0.333895	7.73272	17.8571	Cancer cells	Stem/TA-like
HTCRC01_PT_Bc33_Bc38	SCAN-seq2	HTCRC	HTCRC01_PT	HTCRC01	PT	T1	Bc33_Bc38	686	885	1777	728	437	0.282777	8.32817	17.8396	Cancer cells	Stem/TA-like
HTCRC01_PT_Bc33_Bc39	SCAN-seq2	HTCRC	HTCRC01_PT	HTCRC01	PT	T1	Bc33_Bc39	4065	5661	31408	764	402	0.198346	23.1752	32.2652	Cancer cells	Stem/TA-like
HTCRC01_PT_Bc33_Bc40	SCAN-seq2	HTCRC	HTCRC01_PT	HTCRC01	PT	T1	Bc33_Bc40	602	786	2635	636	491	0.59577	9.13624	17.3912	Cancer cells	Stem/TA-like
HTCRC01_PT_Bc33_Bc42	SCAN-seq2	HTCRC	HTCRC01_PT	HTCRC01	PT	T1	Bc33_Bc42	3937	5464	29869	710	417	0.230401	22.6552	31.3336	Cancer cells	Stem/TA-like
HTCRC01_PT_Bc33_Bc43	SCAN-seq2	HTCRC	HTCRC01_PT	HTCRC01	PT	T1	Bc33_Bc43	6592	9844	79983	737	410	0.24024	23.3725	35.9464	Cancer cells	Stem/TA-like
HTCRC01_PT_Bc33_Bc44	SCAN-seq2	HTCRC	HTCRC01_PT	HTCRC01	PT	T1	Bc33_Bc44	1633	2243	7804	632	469	0.0903244	19.6905	21.0822	Cancer cells	Stem/TA-like
HTCRC01_PT_Bc33_Bc45	SCAN-seq2	HTCRC	HTCRC01_PT	HTCRC01	PT	T1	Bc33_Bc45	1633	2258	5619	806	417	0.190431	19.4884	27.9251	Cancer cells	Stem/TA-like
HTCRC01_PT_Bc33_Bc46	SCAN-seq2	HTCRC	HTCRC01_PT	HTCRC01	PT	T1	Bc33_Bc46	1552	2103	8754	691	518	0.466862	14.7192	25.92	Cancer cells	Stem/TA-like
HTCRC01_PT_Bc34_Bc07	SCAN-seq2	HTCRC	HTCRC01_PT	HTCRC01	PT	T1	Bc34_Bc07	1417	1870	5259	723	503	0.408181	22.0149	22.239	Cancer cells	Stem/TA-like
HTCRC01_PT_Bc34_Bc08	SCAN-seq2	HTCRC	HTCRC01_PT	HTCRC01	PT	T1	Bc34_Bc08	2046	2713	10692	714	478	0.464077	16.9448	27.4182	Cancer cells	Stem/TA-like
HTCRC01_PT_Bc34_Bc09	SCAN-seq2	HTCRC	HTCRC01_PT	HTCRC01	PT	T1	Bc34_Bc09	870	1136	4019	696	508	0.589468	8.3556	17.0757	Cancer cells	Stem/TA-like
HTCRC01_PT_Bc34_Bc10	SCAN-seq2	HTCRC	HTCRC01_PT	HTCRC01	PT	T1	Bc34_Bc10	741	936	3021	680	49	0.503651	9.97504	17.5472	Cancer cells	Stem/TA-like
HTCRC01_PT_Bc34_Bc13	SCAN-seq2	HTCRC	HTCRC01_PT	HTCRC01	PT	T1	Bc34_Bc13	543	741	2699	724	481	0.440708	9.87903	16.4853	Cancer cells	Stem/TA-like
HTCRC01_PT_Bc34_Bc14	SCAN-seq2	HTCRC	HTCRC01_PT	HTCRC01	PT	T1	Bc34_Bc14	618	829	2400	686	466	0.437447	8.69542	19.1833	Cancer cells	Stem/TA-like
HTCRC01_PT_Bc34_Bc15	SCAN-seq2	HTCRC	HTCRC01_PT	HTCRC01	PT	T1	Bc34_Bc15	810	1062	2460	756	487	0.406247	12.764	19.3948	Cancer cells	Stem/TA-like
HTCRC01_PT_Bc34_Bc19	SCAN-seq2	HTCRC	HTCRC01_PT	HTCRC01	PT	T1	Bc34_Bc19	1221	1585	4470	742	505	0.464122	12.8469	24.9892	Cancer cells	Stem/TA-like
HTCRC01_PT_Bc34_Bc20	SCAN-seq2	HTCRC	HTCRC01_PT	HTCRC01	PT	T1	Bc34_Bc20	2194	2978	9097	776	461	0.38947	19.5415	30.3615	Cancer cells	Stem/TA-like
HTCRC01_PT_Bc34_Bc23	SCAN-seq2	HTCRC	HTCRC01_PT	HTCRC01	PT	T1	Bc34_Bc23	922	1210	3582	692	489	0.467273	12.1921	17.756	Cancer cells	Stem/TA-like
HTCRC01_PT_Bc34_Bc24	SCAN-seq2	HTCRC	HTCRC01_PT	HTCRC01	PT	T1	Bc34_Bc24	1399	1765	5570	649	452	0.442236	12.0833	23.9388	Cancer cells	Stem/TA-like
HTCRC01_PT_Bc34_Bc25	SCAN-seq2	HTCRC	HTCRC01_PT	HTCRC01	PT	T1	Bc34_Bc25	2890	4063	35359	782	400	0.157536	20.297	34.3666	Cancer cells	Stem/TA-like
HTCRC01_PT_Bc34_Bc27	SCAN-seq2	HTCRC	HTCRC01_PT	HTCRC01	PT	T1	Bc34_Bc27	2683	3627	23059	740	378	0.101443	22.6908	29.9782	Cancer cells	Stem/TA-like
HTCRC01_PT_Bc34_Bc28	SCAN-seq2	HTCRC	HTCRC01_PT	HTCRC01	PT	T1	Bc34_Bc28	1318	1735	5277	715	454	0.476538	19.8173	20.1918	Cancer cells	Stem/TA-like
HTCRC01_PT_Bc34_Bc30	SCAN-seq2	HTCRC	HTCRC01_PT	HTCRC01	PT	T1	Bc34_Bc30	787	1010	2770	740	501	0.491207	10.5545	18.4782	Cancer cells	Stem/TA-like
HTCRC01_PT_Bc34_Bc31	SCAN-seq2	HTCRC	HTCRC01_PT	HTCRC01	PT	T1	Bc34_Bc31	3049	4267	37611	783	380	0.168047	21.856	31.0803	Cancer cells	Stem/TA-like
HTCRC01_PT_Bc34_Bc32	SCAN-seq2	HTCRC	HTCRC01_PT	HTCRC01	PT	T1	Bc34_Bc32	1007	1293	3609	707	497	0.490368	10.9804	19.983	Cancer cells	Stem/TA-like
HTCRC01_PT_Bc34_Bc33	SCAN-seq2	HTCRC	HTCRC01_PT	HTCRC01	PT	T1	Bc34_Bc33	2035	2762	7552	801	445	0.336561	17.236	31.8257	Cancer cells	Stem/TA-like
HTCRC01_PT_Bc34_Bc34	SCAN-seq2	HTCRC	HTCRC01_PT	HTCRC01	PT	T1	Bc34_Bc34	7057	10560	110038	557	363	0.248363	24.4511	35.3404	Cancer cells	Stem/TA-like
HTCRC01_PT_Bc34_Bc35	SCAN-seq2	HTCRC	HTCRC01_PT	HTCRC01	PT	T1	Bc34_Bc35	954	1254	3097	755	49	0.460918	20.7379	20.0389	Cancer cells	Stem/TA-like
HTCRC01_PT_Bc34_Bc36	SCAN-seq2	HTCRC	HTCRC01_PT	HTCRC01	PT	T1	Bc34_Bc36	1551	2065	6634	727	436	0.361339	19.3939	24.7558	Cancer cells	Stem/TA-like
HTCRC01_PT_Bc34_Bc37	SCAN-seq2	HTCRC	HTCRC01_PT	HTCRC01	PT	T1	Bc34_Bc37	1018	1343	3993	742	491	0.462343	13.7699	23.6841	Cancer cells	Stem/TA-like
HTCRC01_PT_Bc34_Bc38	SCAN-seq2	HTCRC	HTCRC01_PT	HTCRC01	PT	T1	Bc34_Bc38	1378	1825	9310	668	505	0.46018	11.9884	24.098	Cancer cells	Stem/TA-like
HTCRC01_PT_Bc34_Bc39	SCAN-seq2	HTCRC	HTCRC01_PT	HTCRC01	PT	T1	Bc34_Bc39	1196	1535	3846	762	447	0.309488	15.6189	23.447	Cancer cells	Stem/TA-like
HTCRC01_PT_Bc34_Bc40	SCAN-seq2	HTCRC	HTCRC01_PT	HTCRC01	PT	T1	Bc34_Bc40	1216	1592	5933	628	438	0.449345	19.9106	26.1003	Cancer cells	Stem/TA-like
HTCRC01_PT_Bc34_Bc42	SCAN-seq2	HTCRC	HTCRC01_PT	HTCRC01	PT	T1	Bc34_Bc42	3809	5357	48705	788	385	0.140914	22.5387	32.9308	Cancer cells	Stem/TA-like
HTCRC01_PT_Bc34_Bc43	SCAN-seq2	HTCRC	HTCRC01_PT	HTCRC01	PT	T1	Bc34_Bc43	1525	2040	5600	747	475	0.391707	15.5647	26.3742	Cancer cells	Stem/TA-like
HTCRC01_PT_Bc34_Bc44	SCAN-seq2	HTCRC	HTCRC01_PT	HTCRC01	PT	T1	Bc34_Bc44	1284	1661	4375	748	457	0.388528	17.9881	24.3286	Cancer cells	Stem/TA-like
HTCRC01_PT_Bc34_Bc45	SCAN-seq2	HTCRC	HTCRC01_PT	HTCRC01	PT	T1	Bc34_Bc45	1643	2224	8587	678	481	0.54095	19.1322	25.1235	Cancer cells	Stem/TA-like
HTCRC01_PT_Bc34_Bc46	SCAN-seq2	HTCRC	HTCRC01_PT	HTCRC01	PT	T1	Bc34_Bc46	1876	2548	13524	732	450	0.228832	20.9029	26.6118	Cancer cells	Stem/TA-like
HTCRC01_PT_Bc35_Bc01	SCAN-seq2	HTCRC	HTCRC01_PT	HTCRC01	PT	T1	Bc35_Bc01	727	959	2207	721	516	0.453846	10.5799	14.9051	Cancer cells	Stem/TA-like
HTCRC01_PT_Bc35_Bc02	SCAN-seq2	HTCRC	HTCRC01_PT	HTCRC01	PT	T1	Bc35_Bc02	1083	1415	3773	727	474	0.428429	19.855	19.0696	Cancer cells	Stem/TA-like
HTCRC01_PT_Bc35_Bc07	SCAN-seq2	HTCRC	HTCRC01_PT	HTCRC01	PT	T1	Bc35_Bc07	1238	1666	4441	694	497	0.437403	22.0464	21.3035	Cancer cells	Stem/TA-like
HTCRC01_PT_Bc35_Bc08	SCAN-seq2	HTCRC	HTCRC01_PT	HTCRC01	PT	T1	Bc35_Bc08	4692	6898	69302	762	408	0.156473	22.6191	33.5039	Cancer cells	Stem/TA-like
HTCRC01_PT_Bc35_Bc10	SCAN-seq2	HTCRC	HTCRC01_PT	HTCRC01	PT	T1	Bc35_Bc10	630	828	2068	726	505	0.468157	10.1971	17.7027	Cancer cells	Stem/TA-like
HTCRC01_PT_Bc35_Bc12	SCAN-seq2	HTCRC	HTCRC01_PT	HTCRC01	PT	T1	Bc35_Bc12	1285	1641	9944	557	411	0.25408	8.21396	21.6087	Cancer cells	Stem/TA-like
HTCRC01_PT_Bc35_Bc14	SCAN-seq2	HTCRC	HTCRC01_PT	HTCRC01	PT	T1	Bc35_Bc14	1025	1379	4377	738	419	0.134357	16.7881	17.9254	Cancer cells	Stem/TA-like
HTCRC01_PT_Bc35_Bc15	SCAN-seq2	HTCRC	HTCRC01_PT	HTCRC01	PT	T1	Bc35_Bc15	2677	3573	22003	704	412	0.276286	22.6833	30.6124	Cancer cells	Stem/TA-like
HTCRC01_PT_Bc35_Bc17	SCAN-seq2	HTCRC	HTCRC01_PT	HTCRC01	PT	T1	Bc35_Bc17	731	902	3506	541	426	0.560541	9.65487	21.9675	Cancer cells	Stem/TA-like
HTCRC01_PT_Bc35_Bc19	SCAN-seq2	HTCRC	HTCRC01_PT	HTCRC01	PT	T1	Bc35_Bc19	2807	3898	26936	752	396	0.23108	18.7103	29.1925	Cancer cells	Stem/TA-like
HTCRC01_PT_Bc35_Bc20	SCAN-seq2	HTCRC	HTCRC01_PT	HTCRC01	PT	T1	Bc35_Bc20	2171	2961	12681	722	456	0.324553	19.5251	24.3931	Cancer cells	Stem/TA-like
HTCRC01_PT_Bc35_Bc22	SCAN-seq2	HTCRC	HTCRC01_PT	HTCRC01	PT	T1	Bc35_Bc22	1056	1380	3453	744	479	0.369293	12.3405	19.6817	Cancer cells	Stem/TA-like
HTCRC01_PT_Bc35_Bc23	SCAN-seq2	HTCRC	HTCRC01_PT	HTCRC01	PT	T1	Bc35_Bc23	705	915	2327	699	481	0.475665	13.0534	18.9129	Cancer cells	Stem/TA-like
HTCRC01_PT_Bc35_Bc25	SCAN-seq2	HTCRC	HTCRC01_PT	HTCRC01	PT	T1	Bc35_Bc25	776	1035	2473	732	509	0.454543	15.5851	17.1091	Cancer cells	Stem/TA-like
HTCRC01_PT_Bc35_Bc26	SCAN-seq2	HTCRC	HTCRC01_PT	HTCRC01	PT	T1	Bc35_Bc26	894	1182	3470	733	511	0.521961	15.4345	21.4803	Cancer cells	Stem/TA-like
HTCRC01_PT_Bc35_Bc27	SCAN-seq2	HTCRC	HTCRC01_PT	HTCRC01	PT	T1	Bc35_Bc27	1579	2132	9245	708	491	0.376593	20.4952	20.4167	Cancer cells	Stem/TA-like
HTCRC01_PT_Bc35_Bc30	SCAN-seq2	HTCRC	HTCRC01_PT	HTCRC01	PT	T1	Bc35_Bc30	721	930	2781	723	482	0.459287	10.5237	19.6947	Cancer cells	Stem/TA-like
HTCRC01_PT_Bc35_Bc31	SCAN-seq2	HTCRC	HTCRC01_PT	HTCRC01	PT	T1	Bc35_Bc31	1230	1631	4259	733	456	0.372803	16.1292	24.2318	Cancer cells	Stem/TA-like
HTCRC01_PT_Bc35_Bc32	SCAN-seq2	HTCRC	HTCRC01_PT	HTCRC01	PT	T1	Bc35_Bc32	769	996	2398	728	489	0.4392	16.4181	21.8018	Cancer cells	Stem/TA-like
HTCRC01_PT_Bc35_Bc33	SCAN-seq2	HTCRC	HTCRC01_PT	HTCRC01	PT	T1	Bc35_Bc33	1676	2236	6660	759	506	0.473891	17.3207	31.3537	Cancer cells	Stem/TA-like
HTCRC01_PT_Bc35_Bc34	SCAN-seq2	HTCRC	HTCRC01_PT	HTCRC01	PT	T1	Bc35_Bc34	867	1108	2825	727	496	0.504062	12.9563	24.6341	Cancer cells	Stem/TA-like
HTCRC01_PT_Bc35_Bc35	SCAN-seq2	HTCRC	HTCRC01_PT	HTCRC01	PT	T1	Bc35_Bc35	5964	8933	99947	769	396	0.168532	23.3673	36.2343	Cancer cells	Stem/TA-like
HTCRC01_PT_Bc35_Bc36	SCAN-seq2	HTCRC	HTCRC01_PT	HTCRC01	PT	T1	Bc35_Bc36	1239	1635	3852	761	481	0.359149	12.3695	24.0134	Cancer cells	Stem/TA-like
HTCRC01_PT_Bc35_Bc37	SCAN-seq2	HTCRC	HTCRC01_PT	HTCRC01	PT	T1	Bc35_Bc37	929	1242	4014	713	519	0.502682	13.7768	21.588	Cancer cells	Stem/TA-like
HTCRC01_PT_Bc35_Bc38	SCAN-seq2	HTCRC	HTCRC01_PT	HTCRC01	PT	T1	Bc35_Bc38	875	1119	2492	722	463	0.314363	11.1962	25.4892	Cancer cells	Stem/TA-like
HTCRC01_PT_Bc35_Bc39	SCAN-seq2	HTCRC	HTCRC01_PT	HTCRC01	PT	T1	Bc35_Bc39	4622	6499	63902	722	392	0.165634	20.8301	34.7644	Cancer cells	Stem/TA-like
HTCRC01_PT_Bc35_Bc40	SCAN-seq2	HTCRC	HTCRC01_PT	HTCRC01	PT	T1	Bc35_Bc40	1164	1572	6637	677	530	0.521442	17.5659	20.7807	Cancer cells	Stem/TA-like
HTCRC01_PT_Bc35_Bc41	SCAN-seq2	HTCRC	HTCRC01_PT	HTCRC01	PT	T1	Bc35_Bc41	3002	3992	24610	704	410	0.274053	22.5632	30.4997	Cancer cells	Stem/TA-like
HTCRC01_PT_Bc35_Bc42	SCAN-seq2	HTCRC	HTCRC01_PT	HTCRC01	PT	T1	Bc35_Bc42	1870	2529	12944	712	456	0.409269	16.5108	26.5971	Cancer cells	Stem/TA-like
HTCRC01_PT_Bc35_Bc43	SCAN-seq2	HTCRC	HTCRC01_PT	HTCRC01	PT	T1	Bc35_Bc43	1276	1701	4291	728	501	0.390785	11.9097	22.7462	Cancer cells	Stem/TA-like
HTCRC01_PT_Bc35_Bc44	SCAN-seq2	HTCRC	HTCRC01_PT	HTCRC01	PT	T1	Bc35_Bc44	2538	3518	18266	778	386	0.198797	21.1301	30.85	Cancer cells	Stem/TA-like
HTCRC01_PT_Bc35_Bc45	SCAN-seq2	HTCRC	HTCRC01_PT	HTCRC01	PT	T1	Bc35_Bc45	3201	4510	23628	760	409	0.220429	20.8106	31.1201	Cancer cells	Stem/TA-like
HTCRC01_PT_Bc35_Bc47	SCAN-seq2	HTCRC	HTCRC01_PT	HTCRC01	PT	T1	Bc35_Bc47	937	1200	3912	694	488	0.371709	7.88599	19.1888	Cancer cells	Stem/TA-like
HTCRC01_PT_Bc36_Bc01	SCAN-seq2	HTCRC	HTCRC01_PT	HTCRC01	PT	T1	Bc36_Bc01	967	1265	5530	680	533	0.556945	17.0377	19.7676	Cancer cells	Stem/TA-like
HTCRC01_PT_Bc36_Bc02	SCAN-seq2	HTCRC	HTCRC01_PT	HTCRC01	PT	T1	Bc36_Bc02	1221	1619	6138	660	453	0.538189	19.4017	18.6533	Cancer cells	Stem/TA-like
HTCRC01_PT_Bc36_Bc04	SCAN-seq2	HTCRC	HTCRC01_PT	HTCRC01	PT	T1	Bc36_Bc04	1208	1609	5343	742	471	0.329482	12.1869	22.8698	Cancer cells	Stem/TA-like
HTCRC01_PT_Bc36_Bc05	SCAN-seq2	HTCRC	HTCRC01_PT	HTCRC01	PT	T1	Bc36_Bc05	750	996	4255	686	512	0.512412	11.8261	19.208	Cancer cells	Stem/TA-like
HTCRC01_PT_Bc36_Bc07	SCAN-seq2	HTCRC	HTCRC01_PT	HTCRC01	PT	T1	Bc36_Bc07	1346	1758	5476	705	495	0.356727	22.098	21.499	Cancer cells	Stem/TA-like
HTCRC01_PT_Bc36_Bc08	SCAN-seq2	HTCRC	HTCRC01_PT	HTCRC01	PT	T1	Bc36_Bc08	2336	3161	18966	733	446	0.337248	17.8022	28.7945	Cancer cells	Stem/TA-like
HTCRC01_PT_Bc36_Bc09	SCAN-seq2	HTCRC	HTCRC01_PT	HTCRC01	PT	T1	Bc36_Bc09	832	1071	3387	719	516	0.542447	12.8926	22.1129	Cancer cells	Stem/TA-like
HTCRC01_PT_Bc36_Bc10	SCAN-seq2	HTCRC	HTCRC01_PT	HTCRC01	PT	T1	Bc36_Bc10	1334	1729	16199	542	424	0.474309	13.2008	22.3637	Cancer cells	Stem/TA-like
HTCRC01_PT_Bc36_Bc14	SCAN-seq2	HTCRC	HTCRC01_PT	HTCRC01	PT	T1	Bc36_Bc14	559	736	2071	676	510	0.38615	8.4751	17.9996	Cancer cells	Stem/TA-like
HTCRC01_PT_Bc36_Bc15	SCAN-seq2	HTCRC	HTCRC01_PT	HTCRC01	PT	T1	Bc36_Bc15	744	971	2348	735	504	0.412307	13.4652	21.3627	Cancer cells	Stem/TA-like
HTCRC01_PT_Bc36_Bc16	SCAN-seq2	HTCRC	HTCRC01_PT	HTCRC01	PT	T1	Bc36_Bc16	998	1413	9952	747	434	0.12091	10.3746	15.9868	Cancer cells	Stem/TA-like
HTCRC01_PT_Bc36_Bc19	SCAN-seq2	HTCRC	HTCRC01_PT	HTCRC01	PT	T1	Bc36_Bc19	1422	1934	8018	737	458	0.240217	19.8255	23.3514	Cancer cells	Stem/TA-like
HTCRC01_PT_Bc36_Bc20	SCAN-seq2	HTCRC	HTCRC01_PT	HTCRC01	PT	T1	Bc36_Bc20	3035	4233	28541	777	396	0.195522	20.2133	34.5127	Cancer cells	Stem/TA-like
HTCRC01_PT_Bc36_Bc22	SCAN-seq2	HTCRC	HTCRC01_PT	HTCRC01	PT	T1	Bc36_Bc22	1743	2372	14042	788	430	0.259077	15.5302	26.3358	Cancer cells	Stem/TA-like
HTCRC01_PT_Bc36_Bc23	SCAN-seq2	HTCRC	HTCRC01_PT	HTCRC01	PT	T1	Bc36_Bc23	834	1088	3967	679	520	0.542759	9.03576	16.5291	Cancer cells	Stem/TA-like
HTCRC01_PT_Bc36_Bc24	SCAN-seq2	HTCRC	HTCRC01_PT	HTCRC01	PT	T1	Bc36_Bc24	1344	1731	5839	653	464	0.366531	11.5233	24.981	Cancer cells	Stem/TA-like
HTCRC01_PT_Bc36_Bc25	SCAN-seq2	HTCRC	HTCRC01_PT	HTCRC01	PT	T1	Bc36_Bc25	955	1253	3646	713	515	0.474281	17.8103	19.4612	Cancer cells	Stem/TA-like
HTCRC01_PT_Bc36_Bc27	SCAN-seq2	HTCRC	HTCRC01_PT	HTCRC01	PT	T1	Bc36_Bc27	1471	1977	7165	725	469	0.233603	13.4293	26.5822	Cancer cells	Stem/TA-like
HTCRC01_PT_Bc36_Bc28	SCAN-seq2	HTCRC	HTCRC01_PT	HTCRC01	PT	T1	Bc36_Bc28	2452	3432	34583	798	399	0.142653	19.4071	34.4153	Cancer cells	Stem/TA-like
HTCRC01_PT_Bc36_Bc30	SCAN-seq2	HTCRC	HTCRC01_PT	HTCRC01	PT	T1	Bc36_Bc30	1295	1720	11732	761	438	0.302657	16.6135	25.769	Cancer cells	Stem/TA-like
HTCRC01_PT_Bc36_Bc31	SCAN-seq2	HTCRC	HTCRC01_PT	HTCRC01	PT	T1	Bc36_Bc31	1349	1768	5460	720	482	0.432751	14.2882	24.3113	Cancer cells	Stem/TA-like
HTCRC01_PT_Bc36_Bc32	SCAN-seq2	HTCRC	HTCRC01_PT	HTCRC01	PT	T1	Bc36_Bc32	957	1292	4004	709	477	0.358421	16.437	21.9205	Cancer cells	Stem/TA-like
HTCRC01_PT_Bc36_Bc33	SCAN-seq2	HTCRC	HTCRC01_PT	HTCRC01	PT	T1	Bc36_Bc33	2274	3042	14116	641	449	0.459853	17.3058	31.5207	Cancer cells	Stem/TA-like
HTCRC01_PT_Bc36_Bc34	SCAN-seq2	HTCRC	HTCRC01_PT	HTCRC01	PT	T1	Bc36_Bc34	2692	3640	31086	775	3870	0.29791	22.5196	30.4104	Cancer cells	Stem/TA-like
HTCRC01_PT_Bc36_Bc35	SCAN-seq2	HTCRC	HTCRC01_PT	HTCRC01	PT	T1	Bc36_Bc35	915	1201	2598	770	485	0.419654	16.1581	17.1851	Cancer cells	Stem/TA-like
HTCRC01_PT_Bc36_Bc36	SCAN-seq2	HTCRC	HTCRC01_PT	HTCRC01	PT	T1	Bc36_Bc36	7477	11421	120739	654	391	0.220282	24.4305	35.3018	Cancer cells	Stem/TA-like
HTCRC01_PT_Bc36_Bc37	SCAN-seq2	HTCRC	HTCRC01_PT	HTCRC01	PT	T1	Bc36_Bc37	1996	2708	22600	665	490	0.433563	19.2414	26.5448	Cancer cells	Stem/TA-like
HTCRC01_PT_Bc36_Bc38	SCAN-seq2	HTCRC	HTCRC01_PT	HTCRC01	PT	T1	Bc36_Bc38	1269	1723	7474	715	427	0.139848	17.7094	23.8768	Cancer cells	Stem/TA-like
HTCRC01_PT_Bc36_Bc39	SCAN-seq2	HTCRC	HTCRC01_PT	HTCRC01	PT	T1	Bc36_Bc39	1914	2465	13260	586	404	0.13819	15.3685	28.8062	Cancer cells	Stem/TA-like
HTCRC01_PT_Bc36_Bc40	SCAN-seq2	HTCRC	HTCRC01_PT	HTCRC01	PT	T1	Bc36_Bc40	1034	1377	5103	652	522	0.575263	17.4616	21.3507	Cancer cells	Stem/TA-like
HTCRC01_PT_Bc36_Bc42	SCAN-seq2	HTCRC	HTCRC01_PT	HTCRC01	PT	T1	Bc36_Bc42	1358	1791	4893	753	484	0.344084	16.7164	26.4976	Cancer cells	Stem/TA-like
HTCRC01_PT_Bc36_Bc44	SCAN-seq2	HTCRC	HTCRC01_PT	HTCRC01	PT	T1	Bc36_Bc44	1780	2401	12646	745	403	0.117781	18.2494	33.374	Cancer cells	Stem/TA-like
HTCRC01_PT_Bc36_Bc45	SCAN-seq2	HTCRC	HTCRC01_PT	HTCRC01	PT	T1	Bc36_Bc45	1667	2233	8754	694	504	0.532612	18.3068	23.4339	Cancer cells	Stem/TA-like
HTCRC01_PT_Bc36_Bc46	SCAN-seq2	HTCRC	HTCRC01_PT	HTCRC01	PT	T1	Bc36_Bc46	1422	1894	8132	688	516	0.538727	14.5146	20.8187	Cancer cells	Stem/TA-like
HTCRC01_PT_Bc36_Bc47	SCAN-seq2	HTCRC	HTCRC01_PT	HTCRC01	PT	T1	Bc36_Bc47	2060	2644	25239	578	441	0.391072	22.1558	28.1305	Cancer cells	Stem/TA-like
HTCRC01_PT_Bc37_Bc01	SCAN-seq2	HTCRC	HTCRC01_PT	HTCRC01	PT	T1	Bc37_Bc01	3110	4477	34725	758	415	0.037929	21.1239	32.3824	Cancer cells	Stem/TA-like
HTCRC01_PT_Bc37_Bc02	SCAN-seq2	HTCRC	HTCRC01_PT	HTCRC01	PT	T1	Bc37_Bc02	1144	1559	3850	752	469	0.386635	19.2079	18.9664	Cancer cells	Stem/TA-like
HTCRC01_PT_Bc37_Bc04	SCAN-seq2	HTCRC	HTCRC01_PT	HTCRC01	PT	T1	Bc37_Bc04	1044	1380	3467	738	504	0.438016	11.8924	22.7391	Cancer cells	Stem/TA-like
HTCRC01_PT_Bc37_Bc05	SCAN-seq2	HTCRC	HTCRC01_PT	HTCRC01	PT	T1	Bc37_Bc05	840	1136	3953	725	512	0.510619	14.809	19.9203	Cancer cells	Stem/TA-like
HTCRC01_PT_Bc37_Bc06	SCAN-seq2	HTCRC	HTCRC01_PT	HTCRC01	PT	T1	Bc37_Bc06	563	763	3595	692	539	0.493789	9.07739	14.8151	Cancer cells	Stem/TA-like
HTCRC01_PT_Bc37_Bc07	SCAN-seq2	HTCRC	HTCRC01_PT	HTCRC01	PT	T1	Bc37_Bc07	1763	2311	10874	632	495	0.471191	22.0235	22.1504	Cancer cells	Stem/TA-like
HTCRC01_PT_Bc37_Bc08	SCAN-seq2	HTCRC	HTCRC01_PT	HTCRC01	PT	T1	Bc37_Bc08	1971	2569	8991	692	448	0.374285	16.7766	26.8377	Cancer cells	Stem/TA-like
HTCRC01_PT_Bc37_Bc13	SCAN-seq2	HTCRC	HTCRC01_PT	HTCRC01	PT	T1	Bc37_Bc13	728	985	4949	692	510	0.534321	15.021	16.1214	Cancer cells	Stem/TA-like
HTCRC01_PT_Bc37_Bc15	SCAN-seq2	HTCRC	HTCRC01_PT	HTCRC01	PT	T1	Bc37_Bc15	811	1053	3614	710	524	0.534616	9.53588	16.9156	Cancer cells	Stem/TA-like
HTCRC01_PT_Bc37_Bc17	SCAN-seq2	HTCRC	HTCRC01_PT	HTCRC01	PT	T1	Bc37_Bc17	2580	3328	27266	554	452	0.508427	12.959	28.1932	Cancer cells	Stem/TA-like
HTCRC01_PT_Bc37_Bc18	SCAN-seq2	HTCRC	HTCRC01_PT	HTCRC01	PT	T1	Bc37_Bc18	2825	3679	30834	620	419	0.45369	21.4314	28.8602	Cancer cells	Stem/TA-like
HTCRC01_PT_Bc37_Bc20	SCAN-seq2	HTCRC	HTCRC01_PT	HTCRC01	PT	T1	Bc37_Bc20	1899	2534	7513	770	459	0.400124	18.5788	30.0954	Cancer cells	Stem/TA-like
HTCRC01_PT_Bc37_Bc21	SCAN-seq2	HTCRC	HTCRC01_PT	HTCRC01	PT	T1	Bc37_Bc21	515	701	2592	722	429	0.373986	10.7618	19.6791	Cancer cells	Stem/TA-like
HTCRC01_PT_Bc37_Bc22	SCAN-seq2	HTCRC	HTCRC01_PT	HTCRC01	PT	T1	Bc37_Bc22	1196	1601	4053	752	479	0.392588	13.0111	21.4276	Cancer cells	Stem/TA-like
HTCRC01_PT_Bc37_Bc24	SCAN-seq2	HTCRC	HTCRC01_PT	HTCRC01	PT	T1	Bc37_Bc24	1172	1482	4763	637	474	0.513217	11.4679	25.1425	Cancer cells	Stem/TA-like
HTCRC01_PT_Bc37_Bc26	SCAN-seq2	HTCRC	HTCRC01_PT	HTCRC01	PT	T1	Bc37_Bc26	4028	5734	48448	764	406	0.195448	22.8707	33.0556	Cancer cells	Stem/TA-like
HTCRC01_PT_Bc37_Bc28	SCAN-seq2	HTCRC	HTCRC01_PT	HTCRC01	PT	T1	Bc37_Bc28	3137	4380	40485	736	411	0.228422	20.5391	29.1254	Cancer cells	Stem/TA-like
HTCRC01_PT_Bc37_Bc30	SCAN-seq2	HTCRC	HTCRC01_PT	HTCRC01	PT	T1	Bc37_Bc30	3164	4409	36072	718	403	0.282496	23.6435	30.5648	Cancer cells	Stem/TA-like
HTCRC01_PT_Bc37_Bc31	SCAN-seq2	HTCRC	HTCRC01_PT	HTCRC01	PT	T1	Bc37_Bc31	1237	1642	4144	758	467	0.385304	17.2503	25.9634	Cancer cells	Stem/TA-like
HTCRC01_PT_Bc37_Bc32	SCAN-seq2	HTCRC	HTCRC01_PT	HTCRC01	PT	T1	Bc37_Bc32	880	1151	3459	682	470	0.490775	11.1628	21.1255	Cancer cells	Stem/TA-like
HTCRC01_PT_Bc37_Bc33	SCAN-seq2	HTCRC	HTCRC01_PT	HTCRC01	PT	T1	Bc37_Bc33	2446	3408	21619	719	477	0.395028	17.624	31.1914	Cancer cells	Stem/TA-like
HTCRC01_PT_Bc37_Bc34	SCAN-seq2	HTCRC	HTCRC01_PT	HTCRC01	PT	T1	Bc37_Bc34	2417	3308	25000	742	449	0.336308	19.6532	29.0494	Cancer cells	Stem/TA-like
HTCRC01_PT_Bc37_Bc35	SCAN-seq2	HTCRC	HTCRC01_PT	HTCRC01	PT	T1	Bc37_Bc35	2738	3798	22301	762	396	0.235179	20.5353	30.9109	Cancer cells	Stem/TA-like
HTCRC01_PT_Bc37_Bc36	SCAN-seq2	HTCRC	HTCRC01_PT	HTCRC01	PT	T1	Bc37_Bc36	1394	1842	6079	700	433	0.508854	14.5682	24.3087	Cancer cells	Stem/TA-like
HTCRC01_PT_Bc37_Bc37	SCAN-seq2	HTCRC	HTCRC01_PT	HTCRC01	PT	T1	Bc37_Bc37	6635	9811	73687	671	406	0.260287	24.4465	35.0496	Cancer cells	Stem/TA-like
HTCRC01_PT_Bc37_Bc38	SCAN-seq2	HTCRC	HTCRC01_PT	HTCRC01	PT	T1	Bc37_Bc38	1098	1427	3883	728	490	0.357036	15.5689	24.3551	Cancer cells	Stem/TA-like
HTCRC01_PT_Bc37_Bc40	SCAN-seq2	HTCRC	HTCRC01_PT	HTCRC01	PT	T1	Bc37_Bc40	1260	1710	5396	698	472	0.336033	13.6606	23.4992	Cancer cells	Stem/TA-like
HTCRC01_PT_Bc37_Bc41	SCAN-seq2	HTCRC	HTCRC01_PT	HTCRC01	PT	T1	Bc37_Bc41	798	1034	4032	658	517	0.550993	9.09638	18.0286	Cancer cells	Stem/TA-like
HTCRC01_PT_Bc37_Bc42	SCAN-seq2	HTCRC	HTCRC01_PT	HTCRC01	PT	T1	Bc37_Bc42	1409	1832	5227	759	497	0.435783	10.4227	24.7761	Cancer cells	Stem/TA-like
HTCRC01_PT_Bc37_Bc43	SCAN-seq2	HTCRC	HTCRC01_PT	HTCRC01	PT	T1	Bc37_Bc43	1539	2020	7785	712	563	0.585565	18.6502	25.8905	Cancer cells	Stem/TA-like
HTCRC01_PT_Bc37_Bc44	SCAN-seq2	HTCRC	HTCRC01_PT	HTCRC01	PT	T1	Bc37_Bc44	1215	1611	4147	764	451	0.374857	18.4249	24.6042	Cancer cells	Stem/TA-like
HTCRC01_PT_Bc37_Bc45	SCAN-seq2	HTCRC	HTCRC01_PT	HTCRC01	PT	T1	Bc37_Bc45	1628	2230	7517	731	498	0.476261	18.2491	23.7415	Cancer cells	Stem/TA-like
HTCRC01_PT_Bc37_Bc46	SCAN-seq2	HTCRC	HTCRC01_PT	HTCRC01	PT	T1	Bc37_Bc46	1355	1807	6357	730	505	0.469896	14.5895	21.5879	Cancer cells	Stem/TA-like
HTCRC01_PT_Bc37_Bc47	SCAN-seq2	HTCRC	HTCRC01_PT	HTCRC01	PT	T1	Bc37_Bc47	929	1167	3476	682	501	0.566763	9.29666	21.0871	Cancer cells	Stem/TA-like
HTCRC01_PT_Bc38_Bc01	SCAN-seq2	HTCRC	HTCRC01_PT	HTCRC01	PT	T1	Bc38_Bc01	663	862	2393	687	50	0.471705	10.5743	15.3651	Cancer cells	Stem/TA-like
HTCRC01_PT_Bc38_Bc02	SCAN-seq2	HTCRC	HTCRC01_PT	HTCRC01	PT	T1	Bc38_Bc02	919	1220	2824	763	459	0.37268	15.9101	18.0614	Cancer cells	Stem/TA-like
HTCRC01_PT_Bc38_Bc03	SCAN-seq2	HTCRC	HTCRC01_PT	HTCRC01	PT	T1	Bc38_Bc03	1278	1653	9299	582	484	0.543889	7.65335	18.5305	Cancer cells	Stem/TA-like
HTCRC01_PT_Bc38_Bc04	SCAN-seq2	HTCRC	HTCRC01_PT	HTCRC01	PT	T1	Bc38_Bc04	1029	1358	3810	727	462	0.299369	10.6604	21.6814	Cancer cells	Stem/TA-like
HTCRC01_PT_Bc38_Bc05	SCAN-seq2	HTCRC	HTCRC01_PT	HTCRC01	PT	T1	Bc38_Bc05	734	987	3651	698	470	0.35791	10.7023	18.5732	Cancer cells	Stem/TA-like
HTCRC01_PT_Bc38_Bc06	SCAN-seq2	HTCRC	HTCRC01_PT	HTCRC01	PT	T1	Bc38_Bc06	532	742	3287	728	492	0.442632	10.5148	15.9045	Cancer cells	Stem/TA-like
HTCRC01_PT_Bc38_Bc07	SCAN-seq2	HTCRC	HTCRC01_PT	HTCRC01	PT	T1	Bc38_Bc07	1719	2276	11060	692	480	0.35947	22.0202	21.3409	Cancer cells	Stem/TA-like
HTCRC01_PT_Bc38_Bc08	SCAN-seq2	HTCRC	HTCRC01_PT	HTCRC01	PT	T1	Bc38_Bc08	3673	4969	35869	601	445	0.400243	21.2269	28.5381	Cancer cells	Stem/TA-like
HTCRC01_PT_Bc38_Bc15	SCAN-seq2	HTCRC	HTCRC01_PT	HTCRC01	PT	T1	Bc38_Bc15	663	859	2386	706	500	0.449179	10.6509	23.1057	Cancer cells	Stem/TA-like
HTCRC01_PT_Bc38_Bc18	SCAN-seq2	HTCRC	HTCRC01_PT	HTCRC01	PT	T1	Bc38_Bc18	818	1074	3606	685	495	0.367129	14.3134	16.3727	Cancer cells	Stem/TA-like
HTCRC01_PT_Bc38_Bc19	SCAN-seq2	HTCRC	HTCRC01_PT	HTCRC01	PT	T1	Bc38_Bc19	961	1251	4093	712	506	0.511605	16.6105	20.1074	Cancer cells	Stem/TA-like
HTCRC01_PT_Bc38_Bc20	SCAN-seq2	HTCRC	HTCRC01_PT	HTCRC01	PT	T1	Bc38_Bc20	1582	2097	5977	755	474	0.404453	17.1014	24.5383	Cancer cells	Stem/TA-like
HTCRC01_PT_Bc38_Bc22	SCAN-seq2	HTCRC	HTCRC01_PT	HTCRC01	PT	T1	Bc38_Bc22	962	1277	3025	746	466	0.382759	14.0262	21.3974	Cancer cells	Stem/TA-like
HTCRC01_PT_Bc38_Bc23	SCAN-seq2	HTCRC	HTCRC01_PT	HTCRC01	PT	T1	Bc38_Bc23	753	995	3146	699	508	0.47667	12.3338	19.2945	Cancer cells	Stem/TA-like
HTCRC01_PT_Bc38_Bc24	SCAN-seq2	HTCRC	HTCRC01_PT	HTCRC01	PT	T1	Bc38_Bc24	1115	1403	4803	622	482	0.529548	10.4542	21.7343	Cancer cells	Stem/TA-like
HTCRC01_PT_Bc38_Bc25	SCAN-seq2	HTCRC	HTCRC01_PT	HTCRC01	PT	T1	Bc38_Bc25	754	1001	2569	729	511	0.509505	16.7406	20.008	Cancer cells	Stem/TA-like
HTCRC01_PT_Bc38_Bc26	SCAN-seq2	HTCRC	HTCRC01_PT	HTCRC01	PT	T1	Bc38_Bc26	1734	2297	12175	691	452	0.410146	20.9607	27.2525	Cancer cells	Stem/TA-like
HTCRC01_PT_Bc38_Bc27	SCAN-seq2	HTCRC	HTCRC01_PT	HTCRC01	PT	T1	Bc38_Bc27	1038	1363	4314	663	487	0.538869	14.0429	19.1812	Cancer cells	Stem/TA-like
HTCRC01_PT_Bc38_Bc30	SCAN-seq2	HTCRC	HTCRC01_PT	HTCRC01	PT	T1	Bc38_Bc30	613	776	1990	724	514	0.543546	9.60588	16.8491	Cancer cells	Stem/TA-like
HTCRC01_PT_Bc38_Bc31	SCAN-seq2	HTCRC	HTCRC01_PT	HTCRC01	PT	T1	Bc38_Bc31	3448	4913	32927	728	399	0.182078	23.3923	32.6608	Cancer cells	Stem/TA-like
HTCRC01_PT_Bc38_Bc32	SCAN-seq2	HTCRC	HTCRC01_PT	HTCRC01	PT	T1	Bc38_Bc32	709	938	2336	714	486	0.448002	9.88863	18.0288	Cancer cells	Stem/TA-like
HTCRC01_PT_Bc38_Bc33	SCAN-seq2	HTCRC	HTCRC01_PT	HTCRC01	PT	T1	Bc38_Bc33	1472	1922	4656	808	451	0.351135	19.7773	22.2513	Cancer cells	Stem/TA-like
HTCRC01_PT_Bc38_Bc34	SCAN-seq2	HTCRC	HTCRC01_PT	HTCRC01	PT	T1	Bc38_Bc34	755	960	2879	682	512	0.538383	8.62008	17.5025	Cancer cells	Stem/TA-like
HTCRC01_PT_Bc38_Bc35	SCAN-seq2	HTCRC	HTCRC01_PT	HTCRC01	PT	T1	Bc38_Bc35	677	889	1975	760	507	0.433227	12.3876	16.2604	Cancer cells	Stem/TA-like
HTCRC01_PT_Bc38_Bc36	SCAN-seq2	HTCRC	HTCRC01_PT	HTCRC01	PT	T1	Bc38_Bc36	1021	1330	3898	742	500	0.492511	14.571	25.2826	Cancer cells	Stem/TA-like
HTCRC01_PT_Bc38_Bc37	SCAN-seq2	HTCRC	HTCRC01_PT	HTCRC01	PT	T1	Bc38_Bc37	739	977	3136	714	544	0.544396	7.71335	16.9435	Cancer cells	Stem/TA-like
HTCRC01_PT_Bc38_Bc38	SCAN-seq2	HTCRC	HTCRC01_PT	HTCRC01	PT	T1	Bc38_Bc38	7769	11714	106264	660	405	0.183366	24.4368	35.243	Cancer cells	Stem/TA-like
HTCRC01_PT_Bc38_Bc39	SCAN-seq2	HTCRC	HTCRC01_PT	HTCRC01	PT	T1	Bc38_Bc39	1666	2198	10175	699	467	0.330789	17.1722	26.3815	Cancer cells	Stem/TA-like
HTCRC01_PT_Bc38_Bc40	SCAN-seq2	HTCRC	HTCRC01_PT	HTCRC01	PT	T1	Bc38_Bc40	1224	1670	5624	680	458	0.209149	15.148	22.0944	Cancer cells	Stem/TA-like
HTCRC01_PT_Bc38_Bc42	SCAN-seq2	HTCRC	HTCRC01_PT	HTCRC01	PT	T1	Bc38_Bc42	1302	1735	5566	733	499	0.376419	20.1042	26.0704	Cancer cells	Stem/TA-like
HTCRC01_PT_Bc38_Bc43	SCAN-seq2	HTCRC	HTCRC01_PT	HTCRC01	PT	T1	Bc38_Bc43	1301	1715	5455	708	479	0.405951	16.4078	24.1001	Cancer cells	Stem/TA-like
HTCRC01_PT_Bc38_Bc44	SCAN-seq2	HTCRC	HTCRC01_PT	HTCRC01	PT	T1	Bc38_Bc44	4195	5846	45025	702	414	0.220886	23.4034	31.6049	Cancer cells	Stem/TA-like
HTCRC01_PT_Bc38_Bc45	SCAN-seq2	HTCRC	HTCRC01_PT	HTCRC01	PT	T1	Bc38_Bc45	4644	6774	56801	716	434	0.272078	21.9969	33.7564	Cancer cells	Stem/TA-like
HTCRC01_PT_Bc38_Bc47	SCAN-seq2	HTCRC	HTCRC01_PT	HTCRC01	PT	T1	Bc38_Bc47	780	1002	4045	637	474	0.577821	8.56183	19.0396	Cancer cells	Stem/TA-like
HTCRC01_PT_Bc39_Bc02	SCAN-seq2	HTCRC	HTCRC01_PT	HTCRC01	PT	T1	Bc39_Bc02	1268	1676	4331	757	460	0.370787	19.6326	18.9712	Cancer cells	Stem/TA-like
HTCRC01_PT_Bc39_Bc03	SCAN-seq2	HTCRC	HTCRC01_PT	HTCRC01	PT	T1	Bc39_Bc03	600	764	2519	622	480	0.498843	8.77959	17.0236	Cancer cells	Stem/TA-like
HTCRC01_PT_Bc39_Bc04	SCAN-seq2	HTCRC	HTCRC01_PT	HTCRC01	PT	T1	Bc39_Bc04	1089	1397	3921	729	516	0.502881	11.9886	19.7797	Cancer cells	Stem/TA-like
HTCRC01_PT_Bc39_Bc06	SCAN-seq2	HTCRC	HTCRC01_PT	HTCRC01	PT	T1	Bc39_Bc06	528	682	2749	690	513	0.576184	9.02888	16.4498	Cancer cells	Stem/TA-like
HTCRC01_PT_Bc39_Bc07	SCAN-seq2	HTCRC	HTCRC01_PT	HTCRC01	PT	T1	Bc39_Bc07	2348	3058	17796	653	427	0.315592	22.9963	21.7706	Cancer cells	Stem/TA-like
HTCRC01_PT_Bc39_Bc08	SCAN-seq2	HTCRC	HTCRC01_PT	HTCRC01	PT	T1	Bc39_Bc08	1792	2353	7045	732	477	0.44243	17.4473	27.601	Cancer cells	Stem/TA-like
HTCRC01_PT_Bc39_Bc09	SCAN-seq2	HTCRC	HTCRC01_PT	HTCRC01	PT	T1	Bc39_Bc09	2497	3382	26965	674	417	0.321176	21.1571	28.3694	Cancer cells	Stem/TA-like
HTCRC01_PT_Bc39_Bc11	SCAN-seq2	HTCRC	HTCRC01_PT	HTCRC01	PT	T1	Bc39_Bc11	512	661	2755	686	504	0.51815	8.90812	14.9498	Cancer cells	Stem/TA-like
HTCRC01_PT_Bc39_Bc15	SCAN-seq2	HTCRC	HTCRC01_PT	HTCRC01	PT	T1	Bc39_Bc15	1675	2263	11881	681	458	0.346693	15.2941	26.2163	Cancer cells	Stem/TA-like
HTCRC01_PT_Bc39_Bc16	SCAN-seq2	HTCRC	HTCRC01_PT	HTCRC01	PT	T1	Bc39_Bc16	575	740	2553	677	457	0.477929	7.50557	17.8974	Cancer cells	Stem/TA-like
HTCRC01_PT_Bc39_Bc18	SCAN-seq2	HTCRC	HTCRC01_PT	HTCRC01	PT	T1	Bc39_Bc18	1087	1424	5514	742	464	0.423135	13.1265	16.2908	Cancer cells	Stem/TA-like
HTCRC01_PT_Bc39_Bc19	SCAN-seq2	HTCRC	HTCRC01_PT	HTCRC01	PT	T1	Bc39_Bc19	3386	4630	39615	671	426	0.353014	20.2148	34.4736	Cancer cells	Stem/TA-like
HTCRC01_PT_Bc39_Bc20	SCAN-seq2	HTCRC	HTCRC01_PT	HTCRC01	PT	T1	Bc39_Bc20	4400	6200	53291	731	400	0.215802	22.6251	32.0168	Cancer cells	Stem/TA-like
HTCRC01_PT_Bc39_Bc22	SCAN-seq2	HTCRC	HTCRC01_PT	HTCRC01	PT	T1	Bc39_Bc22	1305	1715	5624	729	507	0.445796	13.339	20.7432	Cancer cells	Stem/TA-like
HTCRC01_PT_Bc39_Bc23	SCAN-seq2	HTCRC	HTCRC01_PT	HTCRC01	PT	T1	Bc39_Bc23	3055	4161	37607	682	396	0.222693	21.4282	30.4267	Cancer cells	Stem/TA-like
HTCRC01_PT_Bc39_Bc24	SCAN-seq2	HTCRC	HTCRC01_PT	HTCRC01	PT	T1	Bc39_Bc24	2880	3607	25117	527	386	0.267307	19.16	28.5151	Cancer cells	Stem/TA-like
HTCRC01_PT_Bc39_Bc25	SCAN-seq2	HTCRC	HTCRC01_PT	HTCRC01	PT	T1	Bc39_Bc25	945	1269	3085	755	483	0.435447	16.4619	17.7255	Cancer cells	Stem/TA-like
HTCRC01_PT_Bc39_Bc27	SCAN-seq2	HTCRC	HTCRC01_PT	HTCRC01	PT	T1	Bc39_Bc27	1258	1644	4242	731	474	0.414584	13.7378	21.6747	Cancer cells	Stem/TA-like
HTCRC01_PT_Bc39_Bc28	SCAN-seq2	HTCRC	HTCRC01_PT	HTCRC01	PT	T1	Bc39_Bc28	1157	1534	3496	786	483	0.370618	20.0678	20.6086	Cancer cells	Stem/TA-like
HTCRC01_PT_Bc39_Bc30	SCAN-seq2	HTCRC	HTCRC01_PT	HTCRC01	PT	T1	Bc39_Bc30	963	1209	4982	647	489	0.56468	8.65701	22.867	Cancer cells	Stem/TA-like
HTCRC01_PT_Bc39_Bc31	SCAN-seq2	HTCRC	HTCRC01_PT	HTCRC01	PT	T1	Bc39_Bc31	1409	1846	7414	621	441	0.561376	17.4069	26.4558	Cancer cells	Stem/TA-like
HTCRC01_PT_Bc39_Bc32	SCAN-seq2	HTCRC	HTCRC01_PT	HTCRC01	PT	T1	Bc39_Bc32	895	1176	3612	693	495	0.554145	10.6126	19.8718	Cancer cells	Stem/TA-like
HTCRC01_PT_Bc39_Bc33	SCAN-seq2	HTCRC	HTCRC01_PT	HTCRC01	PT	T1	Bc39_Bc33	3753	5388	40615	779	403	0.166229	21.901	33.9673	Cancer cells	Stem/TA-like
HTCRC01_PT_Bc39_Bc36	SCAN-seq2	HTCRC	HTCRC01_PT	HTCRC01	PT	T1	Bc39_Bc36	4537	6594	59160	781	395	0.138077	23.4485	33.023	Cancer cells	Stem/TA-like
HTCRC01_PT_Bc39_Bc37	SCAN-seq2	HTCRC	HTCRC01_PT	HTCRC01	PT	T1	Bc39_Bc37	1011	1321	3566	755	534	0.495209	16.5225	20.2169	Cancer cells	Stem/TA-like
HTCRC01_PT_Bc39_Bc38	SCAN-seq2	HTCRC	HTCRC01_PT	HTCRC01	PT	T1	Bc39_Bc38	1804	2430	9296	731	423	0.116194	17.9578	31.3201	Cancer cells	Stem/TA-like
HTCRC01_PT_Bc39_Bc39	SCAN-seq2	HTCRC	HTCRC01_PT	HTCRC01	PT	T1	Bc39_Bc39	7865	12175	114050	634	385	0.168682	24.1375	35.5869	Cancer cells	Stem/TA-like
HTCRC01_PT_Bc39_Bc40	SCAN-seq2	HTCRC	HTCRC01_PT	HTCRC01	PT	T1	Bc39_Bc40	1053	1401	4000	699	491	0.456798	11.8275	21.9598	Cancer cells	Stem/TA-like
HTCRC01_PT_Bc39_Bc41	SCAN-seq2	HTCRC	HTCRC01_PT	HTCRC01	PT	T1	Bc39_Bc41	752	980	2876	701	497	0.47953	9.8805	19.9481	Cancer cells	Stem/TA-like
HTCRC01_PT_Bc39_Bc42	SCAN-seq2	HTCRC	HTCRC01_PT	HTCRC01	PT	T1	Bc39_Bc42	1466	1912	4881	770	464	0.354441	16.955	28.1175	Cancer cells	Stem/TA-like
HTCRC01_PT_Bc39_Bc43	SCAN-seq2	HTCRC	HTCRC01_PT	HTCRC01	PT	T1	Bc39_Bc43	1852	2483	8684	760	428	0.283947	18.2532	31.4413	Cancer cells	Stem/TA-like
HTCRC01_PT_Bc39_Bc46	SCAN-seq2	HTCRC	HTCRC01_PT	HTCRC01	PT	T1	Bc39_Bc46	1358	1793	6167	684	508	0.502847	14.0996	21.6766	Cancer cells	Stem/TA-like
HTCRC01_PT_Bc39_Bc47	SCAN-seq2	HTCRC	HTCRC01_PT	HTCRC01	PT	T1	Bc39_Bc47	1021	1341	4362	687	489	0.499454	8.01072	20.1626	Cancer cells	Stem/TA-like
HTCRC01_PT_Bc41_Bc01	SCAN-seq2	HTCRC	HTCRC01_PT	HTCRC01	PT	T1	Bc41_Bc01	784	1002	3178	633	458	0.524176	11.1623	16.0093	Cancer cells	Stem/TA-like
HTCRC01_PT_Bc41_Bc02	SCAN-seq2	HTCRC	HTCRC01_PT	HTCRC01	PT	T1	Bc41_Bc02	1277	1703	5849	690	468	0.418691	15.8434	18.8292	Cancer cells	Stem/TA-like
HTCRC01_PT_Bc41_Bc04	SCAN-seq2	HTCRC	HTCRC01_PT	HTCRC01	PT	T1	Bc41_Bc04	5764	8488	92613	717	399	0.188247	24.445	33.8793	Cancer cells	Stem/TA-like
HTCRC01_PT_Bc41_Bc05	SCAN-seq2	HTCRC	HTCRC01_PT	HTCRC01	PT	T1	Bc41_Bc05	880	1157	3945	717	474	0.425974	18.5929	21.0049	Cancer cells	Stem/TA-like
HTCRC01_PT_Bc41_Bc07	SCAN-seq2	HTCRC	HTCRC01_PT	HTCRC01	PT	T1	Bc41_Bc07	1558	2046	9762	678	493	0.421234	18.604	21.2196	Cancer cells	Stem/TA-like
HTCRC01_PT_Bc41_Bc08	SCAN-seq2	HTCRC	HTCRC01_PT	HTCRC01	PT	T1	Bc41_Bc08	1687	2203	6606	710	467	0.412914	16.4403	27.361	Cancer cells	Stem/TA-like
HTCRC01_PT_Bc41_Bc09	SCAN-seq2	HTCRC	HTCRC01_PT	HTCRC01	PT	T1	Bc41_Bc09	674	878	2873	687	497	0.587873	10.7092	17.902	Cancer cells	Stem/TA-like
HTCRC01_PT_Bc41_Bc10	SCAN-seq2	HTCRC	HTCRC01_PT	HTCRC01	PT	T1	Bc41_Bc10	2859	3969	31902	752	381	0.183114	20.7966	29.7406	Cancer cells	Stem/TA-like
HTCRC01_PT_Bc41_Bc13	SCAN-seq2	HTCRC	HTCRC01_PT	HTCRC01	PT	T1	Bc41_Bc13	666	876	3326	603	477	0.485649	9.08782	15.133	Cancer cells	Stem/TA-like
HTCRC01_PT_Bc41_Bc14	SCAN-seq2	HTCRC	HTCRC01_PT	HTCRC01	PT	T1	Bc41_Bc14	3285	4434	34604	655	406	0.245136	22.3811	30.3642	Cancer cells	Stem/TA-like
HTCRC01_PT_Bc41_Bc15	SCAN-seq2	HTCRC	HTCRC01_PT	HTCRC01	PT	T1	Bc41_Bc15	918	1234	4169	683	475	0.236304	14.1248	25.7269	Cancer cells	Stem/TA-like
HTCRC01_PT_Bc41_Bc18	SCAN-seq2	HTCRC	HTCRC01_PT	HTCRC01	PT	T1	Bc41_Bc18	650	822	2314	689	519	0.572664	8.26207	16.207	Cancer cells	Stem/TA-like
HTCRC01_PT_Bc41_Bc19	SCAN-seq2	HTCRC	HTCRC01_PT	HTCRC01	PT	T1	Bc41_Bc19	2136	2854	18473	644	438	0.380483	21.0205	28.3246	Cancer cells	Stem/TA-like
HTCRC01_PT_Bc41_Bc22	SCAN-seq2	HTCRC	HTCRC01_PT	HTCRC01	PT	T1	Bc41_Bc22	1173	1577	5025	670	485	0.520255	14.6872	20.65	Cancer cells	Stem/TA-like
HTCRC01_PT_Bc41_Bc23	SCAN-seq2	HTCRC	HTCRC01_PT	HTCRC01	PT	T1	Bc41_Bc23	741	926	2462	683	461	0.425063	12.0164	18.0069	Cancer cells	Stem/TA-like
HTCRC01_PT_Bc41_Bc25	SCAN-seq2	HTCRC	HTCRC01_PT	HTCRC01	PT	T1	Bc41_Bc25	864	1133	3873	669	467	0.560046	17.8642	19.3221	Cancer cells	Stem/TA-like
HTCRC01_PT_Bc41_Bc26	SCAN-seq2	HTCRC	HTCRC01_PT	HTCRC01	PT	T1	Bc41_Bc26	1558	2122	9063	738	467	0.304311	14.2255	25.6227	Cancer cells	Stem/TA-like
HTCRC01_PT_Bc41_Bc27	SCAN-seq2	HTCRC	HTCRC01_PT	HTCRC01	PT	T1	Bc41_Bc27	1157	1528	4624	685	483	0.507935	12.4403	22.7933	Cancer cells	Stem/TA-like
HTCRC01_PT_Bc41_Bc28	SCAN-seq2	HTCRC	HTCRC01_PT	HTCRC01	PT	T1	Bc41_Bc28	1019	1345	2852	771	469	0.360094	19.924	20.6061	Cancer cells	Stem/TA-like
HTCRC01_PT_Bc41_Bc31	SCAN-seq2	HTCRC	HTCRC01_PT	HTCRC01	PT	T1	Bc41_Bc31	1278	1692	3975	747	449	0.365183	17.3209	25.8462	Cancer cells	Stem/TA-like
HTCRC01_PT_Bc41_Bc32	SCAN-seq2	HTCRC	HTCRC01_PT	HTCRC01	PT	T1	Bc41_Bc32	3794	5332	43972	667	430	0.308229	23.1349	30.9151	Cancer cells	Stem/TA-like
HTCRC01_PT_Bc41_Bc33	SCAN-seq2	HTCRC	HTCRC01_PT	HTCRC01	PT	T1	Bc41_Bc33	1722	2300	5959	780	456	0.325366	17.5928	31.1074	Cancer cells	Stem/TA-like
HTCRC01_PT_Bc41_Bc34	SCAN-seq2	HTCRC	HTCRC01_PT	HTCRC01	PT	T1	Bc41_Bc34	3170	4214	28082	641	400	0.283731	21.9719	28.7669	Cancer cells	Stem/TA-like
HTCRC01_PT_Bc41_Bc35	SCAN-seq2	HTCRC	HTCRC01_PT	HTCRC01	PT	T1	Bc41_Bc35	1035	1359	3994	753	47	0.419093	18.4228	20.0246	Cancer cells	Stem/TA-like
HTCRC01_PT_Bc41_Bc36	SCAN-seq2	HTCRC	HTCRC01_PT	HTCRC01	PT	T1	Bc41_Bc36	1536	2065	7112	726	440	0.243339	18.0655	26.403	Cancer cells	Stem/TA-like
HTCRC01_PT_Bc41_Bc37	SCAN-seq2	HTCRC	HTCRC01_PT	HTCRC01	PT	T1	Bc41_Bc37	924	1210	3899	636	468	0.531761	13.5343	20.3836	Cancer cells	Stem/TA-like
HTCRC01_PT_Bc41_Bc38	SCAN-seq2	HTCRC	HTCRC01_PT	HTCRC01	PT	T1	Bc41_Bc38	984	1258	2949	712	438	0.362027	10.5951	23.3204	Cancer cells	Stem/TA-like
HTCRC01_PT_Bc41_Bc39	SCAN-seq2	HTCRC	HTCRC01_PT	HTCRC01	PT	T1	Bc41_Bc39	1161	1521	4641	693	467	0.423964	17.6539	20.3947	Cancer cells	Stem/TA-like
HTCRC01_PT_Bc41_Bc40	SCAN-seq2	HTCRC	HTCRC01_PT	HTCRC01	PT	T1	Bc41_Bc40	1144	1510	6182	598	456	0.480715	12.6273	21.0758	Cancer cells	Stem/TA-like
HTCRC01_PT_Bc41_Bc41	SCAN-seq2	HTCRC	HTCRC01_PT	HTCRC01	PT	T1	Bc41_Bc41	7319	10990	114347	628	391	0.228453	24.5128	35.0716	Cancer cells	Stem/TA-like
HTCRC01_PT_Bc41_Bc42	SCAN-seq2	HTCRC	HTCRC01_PT	HTCRC01	PT	T1	Bc41_Bc42	1291	1690	4567	744	448	0.366305	14.0681	25.5542	Cancer cells	Stem/TA-like
HTCRC01_PT_Bc41_Bc43	SCAN-seq2	HTCRC	HTCRC01_PT	HTCRC01	PT	T1	Bc41_Bc43	1508	1969	5630	655	437	0.386521	20.6241	25.3466	Cancer cells	Stem/TA-like
HTCRC01_PT_Bc41_Bc44	SCAN-seq2	HTCRC	HTCRC01_PT	HTCRC01	PT	T1	Bc41_Bc44	3352	4651	30892	694	384	0.172022	23.534	29.5273	Cancer cells	Stem/TA-like
HTCRC01_PT_Bc41_Bc45	SCAN-seq2	HTCRC	HTCRC01_PT	HTCRC01	PT	T1	Bc41_Bc45	1481	1948	5842	734	497	0.421016	19.1185	25.3367	Cancer cells	Stem/TA-like
HTCRC01_PT_Bc41_Bc47	SCAN-seq2	HTCRC	HTCRC01_PT	HTCRC01	PT	T1	Bc41_Bc47	1100	1437	5420	643	451	0.400765	10.361	20.2902	Cancer cells	Stem/TA-like
HTCRC01_PT_Bc42_Bc01	SCAN-seq2	HTCRC	HTCRC01_PT	HTCRC01	PT	T1	Bc42_Bc01	828	1110	3026	667	468	0.415721	11.6668	15.4458	Cancer cells	Stem/TA-like
HTCRC01_PT_Bc42_Bc02	SCAN-seq2	HTCRC	HTCRC01_PT	HTCRC01	PT	T1	Bc42_Bc02	3811	5528	45059	759	404	0.128436	20.7183	34.6558	Cancer cells	Stem/TA-like
HTCRC01_PT_Bc42_Bc04	SCAN-seq2	HTCRC	HTCRC01_PT	HTCRC01	PT	T1	Bc42_Bc04	1160	1547	4168	730	488	0.307194	11.7011	22.669	Cancer cells	Stem/TA-like
HTCRC01_PT_Bc42_Bc05	SCAN-seq2	HTCRC	HTCRC01_PT	HTCRC01	PT	T1	Bc42_Bc05	775	1024	4523	690	555	0.586393	9.3082	15.748	Cancer cells	Stem/TA-like
HTCRC01_PT_Bc42_Bc07	SCAN-seq2	HTCRC	HTCRC01_PT	HTCRC01	PT	T1	Bc42_Bc07	1288	1722	5658	682	476	0.39206	22.0426	21.7009	Cancer cells	Stem/TA-like
HTCRC01_PT_Bc42_Bc08	SCAN-seq2	HTCRC	HTCRC01_PT	HTCRC01	PT	T1	Bc42_Bc08	1612	2148	6308	712	475	0.432941	15.4028	25.2262	Cancer cells	Stem/TA-like
HTCRC01_PT_Bc42_Bc11	SCAN-seq2	HTCRC	HTCRC01_PT	HTCRC01	PT	T1	Bc42_Bc11	1440	1797	14445	526	452	0.57231	7.5143	18.742	Cancer cells	Stem/TA-like
HTCRC01_PT_Bc42_Bc13	SCAN-seq2	HTCRC	HTCRC01_PT	HTCRC01	PT	T1	Bc42_Bc13	532	717	2775	653	503	0.544029	9.73986	15.2573	Cancer cells	Stem/TA-like
HTCRC01_PT_Bc42_Bc14	SCAN-seq2	HTCRC	HTCRC01_PT	HTCRC01	PT	T1	Bc42_Bc14	582	740	2391	660	507	0.529661	11.1246	15.564	Cancer cells	Stem/TA-like
HTCRC01_PT_Bc42_Bc15	SCAN-seq2	HTCRC	HTCRC01_PT	HTCRC01	PT	T1	Bc42_Bc15	685	893	1955	724	489	0.368032	13.6168	18.8874	Cancer cells	Stem/TA-like
HTCRC01_PT_Bc42_Bc18	SCAN-seq2	HTCRC	HTCRC01_PT	HTCRC01	PT	T1	Bc42_Bc18	636	817	2244	698	522	0.531506	10.0621	15.6981	Cancer cells	Stem/TA-like
HTCRC01_PT_Bc42_Bc19	SCAN-seq2	HTCRC	HTCRC01_PT	HTCRC01	PT	T1	Bc42_Bc19	1034	1355	3506	711	489	0.437889	15.8233	20.7724	Cancer cells	Stem/TA-like
HTCRC01_PT_Bc42_Bc22	SCAN-seq2	HTCRC	HTCRC01_PT	HTCRC01	PT	T1	Bc42_Bc22	1103	1483	4182	711	500	0.475015	9.74485	17.2904	Cancer cells	Stem/TA-like
HTCRC01_PT_Bc42_Bc23	SCAN-seq2	HTCRC	HTCRC01_PT	HTCRC01	PT	T1	Bc42_Bc23	1049	1377	5691	671	506	0.458013	12.2787	20.6351	Cancer cells	Stem/TA-like
HTCRC01_PT_Bc42_Bc24	SCAN-seq2	HTCRC	HTCRC01_PT	HTCRC01	PT	T1	Bc42_Bc24	1223	1562	4727	643	47	0.37753	12.8283	23.4701	Cancer cells	Stem/TA-like
HTCRC01_PT_Bc42_Bc25	SCAN-seq2	HTCRC	HTCRC01_PT	HTCRC01	PT	T1	Bc42_Bc25	1846	2344	12610	526	374	0.465177	21.0943	19.6728	Cancer cells	Stem/TA-like
HTCRC01_PT_Bc42_Bc27	SCAN-seq2	HTCRC	HTCRC01_PT	HTCRC01	PT	T1	Bc42_Bc27	3487	4804	32545	657	419	0.296844	21.285	32.5558	Cancer cells	Stem/TA-like
HTCRC01_PT_Bc42_Bc28	SCAN-seq2	HTCRC	HTCRC01_PT	HTCRC01	PT	T1	Bc42_Bc28	1064	1415	3304	752	496	0.406226	19.4183	19.9418	Cancer cells	Stem/TA-like
HTCRC01_PT_Bc42_Bc31	SCAN-seq2	HTCRC	HTCRC01_PT	HTCRC01	PT	T1	Bc42_Bc31	1285	1684	4636	734	453	0.393258	18.045	26.4774	Cancer cells	Stem/TA-like
HTCRC01_PT_Bc42_Bc32	SCAN-seq2	HTCRC	HTCRC01_PT	HTCRC01	PT	T1	Bc42_Bc32	1174	1548	8270	617	473	0.478607	11.4363	21.8444	Cancer cells	Stem/TA-like
HTCRC01_PT_Bc42_Bc33	SCAN-seq2	HTCRC	HTCRC01_PT	HTCRC01	PT	T1	Bc42_Bc33	1810	2411	6243	789	453	0.330432	17.5906	31.0019	Cancer cells	Stem/TA-like
HTCRC01_PT_Bc42_Bc34	SCAN-seq2	HTCRC	HTCRC01_PT	HTCRC01	PT	T1	Bc42_Bc34	925	1171	3674	694	492	0.542147	10.7508	20.676	Cancer cells	Stem/TA-like
HTCRC01_PT_Bc42_Bc36	SCAN-seq2	HTCRC	HTCRC01_PT	HTCRC01	PT	T1	Bc42_Bc36	1248	1644	4503	736	471	0.404265	16.2944	24.9606	Cancer cells	Stem/TA-like
HTCRC01_PT_Bc42_Bc37	SCAN-seq2	HTCRC	HTCRC01_PT	HTCRC01	PT	T1	Bc42_Bc37	2874	3901	23397	679	425	0.269776	20.9895	29.6808	Cancer cells	Stem/TA-like
HTCRC01_PT_Bc42_Bc38	SCAN-seq2	HTCRC	HTCRC01_PT	HTCRC01	PT	T1	Bc42_Bc38	964	1245	2710	712	453	0.311489	10.6106	23.3487	Cancer cells	Stem/TA-like
HTCRC01_PT_Bc42_Bc39	SCAN-seq2	HTCRC	HTCRC01_PT	HTCRC01	PT	T1	Bc42_Bc39	1050	1367	3669	704	486	0.409736	14.147	19.4359	Cancer cells	Stem/TA-like
HTCRC01_PT_Bc42_Bc40	SCAN-seq2	HTCRC	HTCRC01_PT	HTCRC01	PT	T1	Bc42_Bc40	1394	1879	9520	562	432	0.44615	13.8712	22.4368	Cancer cells	Stem/TA-like
HTCRC01_PT_Bc42_Bc41	SCAN-seq2	HTCRC	HTCRC01_PT	HTCRC01	PT	T1	Bc42_Bc41	630	794	2219	698	517	0.491899	7.35843	17.1066	Cancer cells	Stem/TA-like
HTCRC01_PT_Bc42_Bc42	SCAN-seq2	HTCRC	HTCRC01_PT	HTCRC01	PT	T1	Bc42_Bc42	6863	10375	96292	725	409	0.195672	24.4758	35.0158	Cancer cells	Stem/TA-like
HTCRC01_PT_Bc42_Bc43	SCAN-seq2	HTCRC	HTCRC01_PT	HTCRC01	PT	T1	Bc42_Bc43	4475	6485	64081	653	418	0.169418	23.5116	32.0515	Cancer cells	Stem/TA-like
HTCRC01_PT_Bc42_Bc44	SCAN-seq2	HTCRC	HTCRC01_PT	HTCRC01	PT	T1	Bc42_Bc44	1181	1556	4169	725	456	0.395455	18.4575	21.0448	Cancer cells	Stem/TA-like
HTCRC01_PT_Bc42_Bc45	SCAN-seq2	HTCRC	HTCRC01_PT	HTCRC01	PT	T1	Bc42_Bc45	4319	6255	48078	716	421	0.187889	21.5369	34.0624	Cancer cells	Stem/TA-like
HTCRC01_PT_Bc42_Bc46	SCAN-seq2	HTCRC	HTCRC01_PT	HTCRC01	PT	T1	Bc42_Bc46	3905	5589	47747	723	423	0.186697	21.5798	33.2055	Cancer cells	Stem/TA-like
HTCRC01_PT_Bc43_Bc02	SCAN-seq2	HTCRC	HTCRC01_PT	HTCRC01	PT	T1	Bc43_Bc02	1504	2028	6208	694	453	0.38108	20.4831	19.5411	Cancer cells	Stem/TA-like
HTCRC01_PT_Bc43_Bc04	SCAN-seq2	HTCRC	HTCRC01_PT	HTCRC01	PT	T1	Bc43_Bc04	1462	1941	7429	686	513	0.55553	16.3492	22.3462	Cancer cells	Stem/TA-like
HTCRC01_PT_Bc43_Bc05	SCAN-seq2	HTCRC	HTCRC01_PT	HTCRC01	PT	T1	Bc43_Bc05	1445	1883	11222	573	428	0.437416	19.7265	23.1813	Cancer cells	Stem/TA-like
HTCRC01_PT_Bc43_Bc06	SCAN-seq2	HTCRC	HTCRC01_PT	HTCRC01	PT	T1	Bc43_Bc06	914	1199	7645	666	475	0.438999	9.17176	16.1616	Cancer cells	Stem/TA-like
HTCRC01_PT_Bc43_Bc07	SCAN-seq2	HTCRC	HTCRC01_PT	HTCRC01	PT	T1	Bc43_Bc07	1717	2305	6832	694	477	0.355539	22.3822	21.5594	Cancer cells	Stem/TA-like
HTCRC01_PT_Bc43_Bc08	SCAN-seq2	HTCRC	HTCRC01_PT	HTCRC01	PT	T1	Bc43_Bc08	3118	4149	31691	596	413	0.483862	22.3687	28.5066	Cancer cells	Stem/TA-like
HTCRC01_PT_Bc43_Bc10	SCAN-seq2	HTCRC	HTCRC01_PT	HTCRC01	PT	T1	Bc43_Bc10	1014	1334	4757	741	454	0.406369	11.7787	20.8196	Cancer cells	Stem/TA-like
HTCRC01_PT_Bc43_Bc13	SCAN-seq2	HTCRC	HTCRC01_PT	HTCRC01	PT	T1	Bc43_Bc13	921	1246	5286	758	427	0.19618	17.8713	18.1632	Cancer cells	Stem/TA-like
HTCRC01_PT_Bc43_Bc14	SCAN-seq2	HTCRC	HTCRC01_PT	HTCRC01	PT	T1	Bc43_Bc14	766	1013	4469	653	517	0.57846	10.8384	16.8211	Cancer cells	Stem/TA-like
HTCRC01_PT_Bc43_Bc15	SCAN-seq2	HTCRC	HTCRC01_PT	HTCRC01	PT	T1	Bc43_Bc15	1003	1318	3660	676	490	0.469236	9.6838	20.5413	Cancer cells	Stem/TA-like
HTCRC01_PT_Bc43_Bc16	SCAN-seq2	HTCRC	HTCRC01_PT	HTCRC01	PT	T1	Bc43_Bc16	628	838	2094	683	492	0.445619	8.61188	15.7588	Cancer cells	Stem/TA-like
HTCRC01_PT_Bc43_Bc17	SCAN-seq2	HTCRC	HTCRC01_PT	HTCRC01	PT	T1	Bc43_Bc17	1335	1803	11402	650	431	0.196352	9.65174	20.8577	Cancer cells	Stem/TA-like
HTCRC01_PT_Bc43_Bc18	SCAN-seq2	HTCRC	HTCRC01_PT	HTCRC01	PT	T1	Bc43_Bc18	922	1195	3693	688	507	0.56662	15.2599	20.2753	Cancer cells	Stem/TA-like
HTCRC01_PT_Bc43_Bc19	SCAN-seq2	HTCRC	HTCRC01_PT	HTCRC01	PT	T1	Bc43_Bc19	1520	1967	5438	717	485	0.457558	20.6005	21.5946	Cancer cells	Stem/TA-like
HTCRC01_PT_Bc43_Bc20	SCAN-seq2	HTCRC	HTCRC01_PT	HTCRC01	PT	T1	Bc43_Bc20	3544	4994	40297	749	411	0.239867	22.6726	32.0359	Cancer cells	Stem/TA-like
HTCRC01_PT_Bc43_Bc22	SCAN-seq2	HTCRC	HTCRC01_PT	HTCRC01	PT	T1	Bc43_Bc22	3645	5110	68309	706	403	0.149529	22.0993	32.4066	Cancer cells	Stem/TA-like
HTCRC01_PT_Bc43_Bc23	SCAN-seq2	HTCRC	HTCRC01_PT	HTCRC01	PT	T1	Bc43_Bc23	1072	1400	5302	650	492	0.512674	15.2057	20.4143	Cancer cells	Stem/TA-like
HTCRC01_PT_Bc43_Bc24	SCAN-seq2	HTCRC	HTCRC01_PT	HTCRC01	PT	T1	Bc43_Bc24	1543	1987	8233	620	466	0.539347	8.53934	22.597	Cancer cells	Stem/TA-like
HTCRC01_PT_Bc43_Bc25	SCAN-seq2	HTCRC	HTCRC01_PT	HTCRC01	PT	T1	Bc43_Bc25	1210	1585	6177	672	476	0.542628	21.0157	20.4341	Cancer cells	Stem/TA-like
HTCRC01_PT_Bc43_Bc26	SCAN-seq2	HTCRC	HTCRC01_PT	HTCRC01	PT	T1	Bc43_Bc26	1354	1790	5513	732	509	0.488756	17.9237	22.4375	Cancer cells	Stem/TA-like
HTCRC01_PT_Bc43_Bc27	SCAN-seq2	HTCRC	HTCRC01_PT	HTCRC01	PT	T1	Bc43_Bc27	1654	2240	9572	708	482	0.437139	13.8123	26.5894	Cancer cells	Stem/TA-like
HTCRC01_PT_Bc43_Bc28	SCAN-seq2	HTCRC	HTCRC01_PT	HTCRC01	PT	T1	Bc43_Bc28	1480	1955	5575	737	468	0.385464	19.9789	20.6987	Cancer cells	Stem/TA-like
HTCRC01_PT_Bc43_Bc30	SCAN-seq2	HTCRC	HTCRC01_PT	HTCRC01	PT	T1	Bc43_Bc30	1144	1495	6307	729	460	0.386767	15.9259	19.7709	Cancer cells	Stem/TA-like
HTCRC01_PT_Bc43_Bc31	SCAN-seq2	HTCRC	HTCRC01_PT	HTCRC01	PT	T1	Bc43_Bc31	2668	3526	24958	634	406	0.346904	22.1869	29.5338	Cancer cells	Stem/TA-like
HTCRC01_PT_Bc43_Bc32	SCAN-seq2	HTCRC	HTCRC01_PT	HTCRC01	PT	T1	Bc43_Bc32	1174	1559	4911	684	477	0.488419	15.3142	23.8944	Cancer cells	Stem/TA-like
HTCRC01_PT_Bc43_Bc33	SCAN-seq2	HTCRC	HTCRC01_PT	HTCRC01	PT	T1	Bc43_Bc33	5012	7391	99066	777	369	0.129241	23.5085	36.36	Cancer cells	Stem/TA-like
HTCRC01_PT_Bc43_Bc34	SCAN-seq2	HTCRC	HTCRC01_PT	HTCRC01	PT	T1	Bc43_Bc34	1264	1621	5453	682	491	0.566376	17.0229	25.0308	Cancer cells	Stem/TA-like
HTCRC01_PT_Bc43_Bc35	SCAN-seq2	HTCRC	HTCRC01_PT	HTCRC01	PT	T1	Bc43_Bc35	1890	2540	14917	665	448	0.375229	20.0043	24.3449	Cancer cells	Stem/TA-like
HTCRC01_PT_Bc43_Bc36	SCAN-seq2	HTCRC	HTCRC01_PT	HTCRC01	PT	T1	Bc43_Bc36	2065	2756	14220	697	499	0.461061	18.9026	26.0897	Cancer cells	Stem/TA-like
HTCRC01_PT_Bc43_Bc37	SCAN-seq2	HTCRC	HTCRC01_PT	HTCRC01	PT	T1	Bc43_Bc37	1623	2180	9871	765	459	0.382867	15.0084	22.7255	Cancer cells	Stem/TA-like
HTCRC01_PT_Bc43_Bc38	SCAN-seq2	HTCRC	HTCRC01_PT	HTCRC01	PT	T1	Bc43_Bc38	1412	1839	5066	687	469	0.353677	20	23.3726	Cancer cells	Stem/TA-like
HTCRC01_PT_Bc43_Bc39	SCAN-seq2	HTCRC	HTCRC01_PT	HTCRC01	PT	T1	Bc43_Bc39	1521	1951	4716	737	437	0.312525	18.5151	26.4427	Cancer cells	Stem/TA-like
HTCRC01_PT_Bc43_Bc40	SCAN-seq2	HTCRC	HTCRC01_PT	HTCRC01	PT	T1	Bc43_Bc40	3421	4876	53263	654	432	0.240884	23.3722	30.9723	Cancer cells	Stem/TA-like
HTCRC01_PT_Bc43_Bc42	SCAN-seq2	HTCRC	HTCRC01_PT	HTCRC01	PT	T1	Bc43_Bc42	1742	2274	6622	737	452	0.316483	18.5426	26.8364	Cancer cells	Stem/TA-like
HTCRC01_PT_Bc43_Bc43	SCAN-seq2	HTCRC	HTCRC01_PT	HTCRC01	PT	T1	Bc43_Bc43	8523	13418	194020	540	359	0.143193	23.936	36.2816	Cancer cells	Stem/TA-like
HTCRC01_PT_Bc43_Bc44	SCAN-seq2	HTCRC	HTCRC01_PT	HTCRC01	PT	T1	Bc43_Bc44	2812	3747	28035	657	424	0.341243	21.8668	30.9421	Cancer cells	Stem/TA-like
HTCRC01_PT_Bc43_Bc45	SCAN-seq2	HTCRC	HTCRC01_PT	HTCRC01	PT	T1	Bc43_Bc45	2027	2740	8696	728	491	0.412524	18.9559	30.3604	Cancer cells	Stem/TA-like
HTCRC01_PT_Bc43_Bc47	SCAN-seq2	HTCRC	HTCRC01_PT	HTCRC01	PT	T1	Bc43_Bc47	1292	1672	6341	614	448	0.522551	8.41453	22.3907	Cancer cells	Stem/TA-like
HTCRC01_PT_Bc44_Bc01	SCAN-seq2	HTCRC	HTCRC01_PT	HTCRC01	PT	T1	Bc44_Bc01	805	1061	2990	706	525	0.526082	11.3736	15.5038	Cancer cells	Stem/TA-like
HTCRC01_PT_Bc44_Bc04	SCAN-seq2	HTCRC	HTCRC01_PT	HTCRC01	PT	T1	Bc44_Bc04	1194	1581	4155	748	485	0.351372	14.3247	24.0421	Cancer cells	Stem/TA-like
HTCRC01_PT_Bc44_Bc07	SCAN-seq2	HTCRC	HTCRC01_PT	HTCRC01	PT	T1	Bc44_Bc07	1494	1984	6014	698	460	0.406905	22.0033	21.538	Cancer cells	Stem/TA-like
HTCRC01_PT_Bc44_Bc09	SCAN-seq2	HTCRC	HTCRC01_PT	HTCRC01	PT	T1	Bc44_Bc09	2916	4078	20695	721	445	0.30917	17.1572	31.8672	Cancer cells	Stem/TA-like
HTCRC01_PT_Bc44_Bc10	SCAN-seq2	HTCRC	HTCRC01_PT	HTCRC01	PT	T1	Bc44_Bc10	1995	2714	11428	735	421	0.333573	18.1888	28.4525	Cancer cells	Stem/TA-like
HTCRC01_PT_Bc44_Bc15	SCAN-seq2	HTCRC	HTCRC01_PT	HTCRC01	PT	T1	Bc44_Bc15	1014	1339	4670	714	525	0.536378	12.7692	20.6402	Cancer cells	Stem/TA-like
HTCRC01_PT_Bc44_Bc18	SCAN-seq2	HTCRC	HTCRC01_PT	HTCRC01	PT	T1	Bc44_Bc18	2425	3266	14401	735	442	0.335895	19.1554	29.1703	Cancer cells	Stem/TA-like
HTCRC01_PT_Bc44_Bc19	SCAN-seq2	HTCRC	HTCRC01_PT	HTCRC01	PT	T1	Bc44_Bc19	1169	1531	4339	713	461	0.461884	17.2434	23.7155	Cancer cells	Stem/TA-like
HTCRC01_PT_Bc44_Bc20	SCAN-seq2	HTCRC	HTCRC01_PT	HTCRC01	PT	T1	Bc44_Bc20	1841	2430	6835	771	449	0.367274	17.0686	27.9103	Cancer cells	Stem/TA-like
HTCRC01_PT_Bc44_Bc22	SCAN-seq2	HTCRC	HTCRC01_PT	HTCRC01	PT	T1	Bc44_Bc22	1832	2534	9349	772	427	0.23374	17.3936	30.5234	Cancer cells	Stem/TA-like
HTCRC01_PT_Bc44_Bc23	SCAN-seq2	HTCRC	HTCRC01_PT	HTCRC01	PT	T1	Bc44_Bc23	693	900	2248	720	490	0.470179	12.0881	19.3029	Cancer cells	Stem/TA-like
HTCRC01_PT_Bc44_Bc24	SCAN-seq2	HTCRC	HTCRC01_PT	HTCRC01	PT	T1	Bc44_Bc24	1177	1479	5022	628	469	0.546239	7.56266	20.9927	Cancer cells	Stem/TA-like
HTCRC01_PT_Bc44_Bc25	SCAN-seq2	HTCRC	HTCRC01_PT	HTCRC01	PT	T1	Bc44_Bc25	844	1087	2631	739	494	0.468051	14.3626	17.7207	Cancer cells	Stem/TA-like
HTCRC01_PT_Bc44_Bc26	SCAN-seq2	HTCRC	HTCRC01_PT	HTCRC01	PT	T1	Bc44_Bc26	1028	1352	3801	749	500	0.452387	12.8783	19.8547	Cancer cells	Stem/TA-like
HTCRC01_PT_Bc44_Bc27	SCAN-seq2	HTCRC	HTCRC01_PT	HTCRC01	PT	T1	Bc44_Bc27	1791	2424	7727	694	438	0.196529	18.208	32.1864	Cancer cells	Stem/TA-like
HTCRC01_PT_Bc44_Bc28	SCAN-seq2	HTCRC	HTCRC01_PT	HTCRC01	PT	T1	Bc44_Bc28	2249	2946	12143	691	413	0.341316	20.8141	29.2635	Cancer cells	Stem/TA-like
HTCRC01_PT_Bc44_Bc30	SCAN-seq2	HTCRC	HTCRC01_PT	HTCRC01	PT	T1	Bc44_Bc30	708	923	2355	749	504	0.507675	10.7686	18.9978	Cancer cells	Stem/TA-like
HTCRC01_PT_Bc44_Bc31	SCAN-seq2	HTCRC	HTCRC01_PT	HTCRC01	PT	T1	Bc44_Bc31	1266	1674	4211	746	456	0.39702	17.9666	26.4751	Cancer cells	Stem/TA-like
HTCRC01_PT_Bc44_Bc32	SCAN-seq2	HTCRC	HTCRC01_PT	HTCRC01	PT	T1	Bc44_Bc32	1599	2065	7530	641	418	0.418942	9.17151	23.5302	Cancer cells	Stem/TA-like
HTCRC01_PT_Bc44_Bc33	SCAN-seq2	HTCRC	HTCRC01_PT	HTCRC01	PT	T1	Bc44_Bc33	1646	2196	5925	791	452	0.364372	17.5265	31.5233	Cancer cells	Stem/TA-like
HTCRC01_PT_Bc44_Bc34	SCAN-seq2	HTCRC	HTCRC01_PT	HTCRC01	PT	T1	Bc44_Bc34	792	1002	2651	712	451	0.519811	12.6566	20.2484	Cancer cells	Stem/TA-like
HTCRC01_PT_Bc44_Bc35	SCAN-seq2	HTCRC	HTCRC01_PT	HTCRC01	PT	T1	Bc44_Bc35	813	1058	2933	691	467	0.556056	12.6794	16.7423	Cancer cells	Stem/TA-like
HTCRC01_PT_Bc44_Bc36	SCAN-seq2	HTCRC	HTCRC01_PT	HTCRC01	PT	T1	Bc44_Bc36	4750	6430	46483	647	409	0.338372	24.0806	31.269	Cancer cells	Stem/TA-like
HTCRC01_PT_Bc44_Bc37	SCAN-seq2	HTCRC	HTCRC01_PT	HTCRC01	PT	T1	Bc44_Bc37	4151	5875	28806	774	418	0.223161	23.3725	33.0068	Cancer cells	Stem/TA-like
HTCRC01_PT_Bc44_Bc38	SCAN-seq2	HTCRC	HTCRC01_PT	HTCRC01	PT	T1	Bc44_Bc38	7777	11624	128035	648	402	0.17282	24.5194	35.068	Cancer cells	Stem/TA-like
HTCRC01_PT_Bc44_Bc39	SCAN-seq2	HTCRC	HTCRC01_PT	HTCRC01	PT	T1	Bc44_Bc39	1469	1930	5455	774	428	0.126515	20.5825	25.4784	Cancer cells	Stem/TA-like
HTCRC01_PT_Bc44_Bc40	SCAN-seq2	HTCRC	HTCRC01_PT	HTCRC01	PT	T1	Bc44_Bc40	816	1086	2640	716	483	0.411409	11.9874	20.1201	Cancer cells	Stem/TA-like
HTCRC01_PT_Bc44_Bc41	SCAN-seq2	HTCRC	HTCRC01_PT	HTCRC01	PT	T1	Bc44_Bc41	578	745	2248	679	505	0.564863	11.2024	14.5278	Cancer cells	Stem/TA-like
HTCRC01_PT_Bc44_Bc42	SCAN-seq2	HTCRC	HTCRC01_PT	HTCRC01	PT	T1	Bc44_Bc42	1149	1488	3918	737	473	0.4632	8.60809	20.1042	Cancer cells	Stem/TA-like
HTCRC01_PT_Bc44_Bc43	SCAN-seq2	HTCRC	HTCRC01_PT	HTCRC01	PT	T1	Bc44_Bc43	4355	6015	30837	734	425	0.324674	20.6692	34.2004	Cancer cells	Stem/TA-like
HTCRC01_PT_Bc44_Bc44	SCAN-seq2	HTCRC	HTCRC01_PT	HTCRC01	PT	T1	Bc44_Bc44	6641	9858	89592	705	409	0.209408	24.4726	35.1353	Cancer cells	Stem/TA-like
HTCRC01_PT_Bc44_Bc45	SCAN-seq2	HTCRC	HTCRC01_PT	HTCRC01	PT	T1	Bc44_Bc45	1367	1817	4920	737	457	0.379974	14.9197	20.7877	Cancer cells	Stem/TA-like
HTCRC01_PT_Bc44_Bc46	SCAN-seq2	HTCRC	HTCRC01_PT	HTCRC01	PT	T1	Bc44_Bc46	3150	4362	20545	710	425	0.296238	18.376	29.0708	Cancer cells	Stem/TA-like
HTCRC01_PT_Bc44_Bc47	SCAN-seq2	HTCRC	HTCRC01_PT	HTCRC01	PT	T1	Bc44_Bc47	4875	7059	48013	791	410	0.226105	20.985	34.8823	Cancer cells	Stem/TA-like
HTCRC01_PT_Bc45_Bc01	SCAN-seq2	HTCRC	HTCRC01_PT	HTCRC01	PT	T1	Bc45_Bc01	2217	2931	16489	542	436	0.32416	14.1339	22.4926	Cancer cells	Stem/TA-like
HTCRC01_PT_Bc45_Bc02	SCAN-seq2	HTCRC	HTCRC01_PT	HTCRC01	PT	T1	Bc45_Bc02	1494	1954	5862	701	474	0.44076	19.9026	18.8011	Cancer cells	Stem/TA-like
HTCRC01_PT_Bc45_Bc03	SCAN-seq2	HTCRC	HTCRC01_PT	HTCRC01	PT	T1	Bc45_Bc03	2544	3534	19413	634	437	0.0701709	20.9186	27.0799	Cancer cells	Stem/TA-like
HTCRC01_PT_Bc45_Bc04	SCAN-seq2	HTCRC	HTCRC01_PT	HTCRC01	PT	T1	Bc45_Bc04	1320	1717	5764	658	476	0.497353	17.0889	22.0868	Cancer cells	Stem/TA-like
HTCRC01_PT_Bc45_Bc07	SCAN-seq2	HTCRC	HTCRC01_PT	HTCRC01	PT	T1	Bc45_Bc07	4880	7080	64843	643	433	0.219562	19.681	35.2684	Cancer cells	Stem/TA-like
HTCRC01_PT_Bc45_Bc08	SCAN-seq2	HTCRC	HTCRC01_PT	HTCRC01	PT	T1	Bc45_Bc08	3673	5121	31703	722	422	0.350471	22.6021	32.0493	Cancer cells	Stem/TA-like
HTCRC01_PT_Bc45_Bc10	SCAN-seq2	HTCRC	HTCRC01_PT	HTCRC01	PT	T1	Bc45_Bc10	955	1212	4359	609	471	0.566309	14.4797	20.0595	Cancer cells	Stem/TA-like
HTCRC01_PT_Bc45_Bc14	SCAN-seq2	HTCRC	HTCRC01_PT	HTCRC01	PT	T1	Bc45_Bc14	624	822	2031	677	499	0.467845	8.69745	16.7891	Cancer cells	Stem/TA-like
HTCRC01_PT_Bc45_Bc15	SCAN-seq2	HTCRC	HTCRC01_PT	HTCRC01	PT	T1	Bc45_Bc15	1120	1488	4041	718	469	0.278682	16.0659	24.7349	Cancer cells	Stem/TA-like
HTCRC01_PT_Bc45_Bc16	SCAN-seq2	HTCRC	HTCRC01_PT	HTCRC01	PT	T1	Bc45_Bc16	2053	2788	15866	698	442	0.31283	18.4787	28.6758	Cancer cells	Stem/TA-like
HTCRC01_PT_Bc45_Bc17	SCAN-seq2	HTCRC	HTCRC01_PT	HTCRC01	PT	T1	Bc45_Bc17	941	1170	4405	593	489	0.548888	9.22621	19.3095	Cancer cells	Stem/TA-like
HTCRC01_PT_Bc45_Bc19	SCAN-seq2	HTCRC	HTCRC01_PT	HTCRC01	PT	T1	Bc45_Bc19	1537	2008	8599	669	470	0.490233	20.3275	21.4277	Cancer cells	Stem/TA-like
HTCRC01_PT_Bc45_Bc20	SCAN-seq2	HTCRC	HTCRC01_PT	HTCRC01	PT	T1	Bc45_Bc20	2701	3692	14706	747	430	0.243257	18.3989	32.5776	Cancer cells	Stem/TA-like
HTCRC01_PT_Bc45_Bc21	SCAN-seq2	HTCRC	HTCRC01_PT	HTCRC01	PT	T1	Bc45_Bc21	715	947	3647	582	415	0.122833	10.1413	16.1396	Cancer cells	Stem/TA-like
HTCRC01_PT_Bc45_Bc22	SCAN-seq2	HTCRC	HTCRC01_PT	HTCRC01	PT	T1	Bc45_Bc22	1489	2018	5325	730	461	0.347113	20.733	26.5034	Cancer cells	Stem/TA-like
HTCRC01_PT_Bc45_Bc24	SCAN-seq2	HTCRC	HTCRC01_PT	HTCRC01	PT	T1	Bc45_Bc24	6581	9105	124104	558	400	0.214218	24.1401	32.5739	Cancer cells	Stem/TA-like
HTCRC01_PT_Bc45_Bc25	SCAN-seq2	HTCRC	HTCRC01_PT	HTCRC01	PT	T1	Bc45_Bc25	1721	2366	12490	701	449	0.272213	15.2903	28.8487	Cancer cells	Stem/TA-like
HTCRC01_PT_Bc45_Bc26	SCAN-seq2	HTCRC	HTCRC01_PT	HTCRC01	PT	T1	Bc45_Bc26	1570	2136	9177	691	504	0.480482	17.7727	22.5742	Cancer cells	Stem/TA-like
HTCRC01_PT_Bc45_Bc27	SCAN-seq2	HTCRC	HTCRC01_PT	HTCRC01	PT	T1	Bc45_Bc27	1482	1949	7563	642	509	0.576994	15.9445	23.1363	Cancer cells	Stem/TA-like
HTCRC01_PT_Bc45_Bc28	SCAN-seq2	HTCRC	HTCRC01_PT	HTCRC01	PT	T1	Bc45_Bc28	2545	3534	18114	736	418	0.0862059	18.3439	33.2202	Cancer cells	Stem/TA-like
HTCRC01_PT_Bc45_Bc31	SCAN-seq2	HTCRC	HTCRC01_PT	HTCRC01	PT	T1	Bc45_Bc31	1569	2044	6491	680	461	0.431581	18.5002	26.4582	Cancer cells	Stem/TA-like
HTCRC01_PT_Bc45_Bc32	SCAN-seq2	HTCRC	HTCRC01_PT	HTCRC01	PT	T1	Bc45_Bc32	1105	1465	3598	705	485	0.409248	10.5269	20.9643	Cancer cells	Stem/TA-like
HTCRC01_PT_Bc45_Bc33	SCAN-seq2	HTCRC	HTCRC01_PT	HTCRC01	PT	T1	Bc45_Bc33	4736	6727	56557	721	417	0.214576	22.7964	33.5461	Cancer cells	Stem/TA-like
HTCRC01_PT_Bc45_Bc34	SCAN-seq2	HTCRC	HTCRC01_PT	HTCRC01	PT	T1	Bc45_Bc34	1312	1725	5713	685	480	0.456501	16.734	24.1586	Cancer cells	Stem/TA-like
HTCRC01_PT_Bc45_Bc35	SCAN-seq2	HTCRC	HTCRC01_PT	HTCRC01	PT	T1	Bc45_Bc35	1655	2279	8656	704	447	0.157573	20.07	20.7734	Cancer cells	Stem/TA-like
HTCRC01_PT_Bc45_Bc36	SCAN-seq2	HTCRC	HTCRC01_PT	HTCRC01	PT	T1	Bc45_Bc36	1570	2065	5689	739	456	0.380119	18.2395	25.8098	Cancer cells	Stem/TA-like
HTCRC01_PT_Bc45_Bc37	SCAN-seq2	HTCRC	HTCRC01_PT	HTCRC01	PT	T1	Bc45_Bc37	1270	1660	5740	694	507	0.497741	16.3278	19.1356	Cancer cells	Stem/TA-like
HTCRC01_PT_Bc45_Bc38	SCAN-seq2	HTCRC	HTCRC01_PT	HTCRC01	PT	T1	Bc45_Bc38	2250	2967	15213	651	435	0.344975	18.2312	32.7383	Cancer cells	Stem/TA-like
HTCRC01_PT_Bc45_Bc39	SCAN-seq2	HTCRC	HTCRC01_PT	HTCRC01	PT	T1	Bc45_Bc39	1420	1869	5023	678	439	0.279525	18.5829	23.9945	Cancer cells	Stem/TA-like
HTCRC01_PT_Bc45_Bc40	SCAN-seq2	HTCRC	HTCRC01_PT	HTCRC01	PT	T1	Bc45_Bc40	2108	2716	14543	575	439	0.488656	18.6639	27.2465	Cancer cells	Stem/TA-like
HTCRC01_PT_Bc45_Bc41	SCAN-seq2	HTCRC	HTCRC01_PT	HTCRC01	PT	T1	Bc45_Bc41	839	1062	4213	598	469	0.599867	8.81644	17.9888	Cancer cells	Stem/TA-like
HTCRC01_PT_Bc45_Bc42	SCAN-seq2	HTCRC	HTCRC01_PT	HTCRC01	PT	T1	Bc45_Bc42	5008	7068	56938	687	419	0.209506	23.5182	32.0558	Cancer cells	Stem/TA-like
HTCRC01_PT_Bc45_Bc43	SCAN-seq2	HTCRC	HTCRC01_PT	HTCRC01	PT	T1	Bc45_Bc43	1700	2258	6714	712	463	0.373794	19.5073	24.297	Cancer cells	Stem/TA-like
HTCRC01_PT_Bc45_Bc44	SCAN-seq2	HTCRC	HTCRC01_PT	HTCRC01	PT	T1	Bc45_Bc44	1473	1908	5171	710	456	0.356751	16.4547	23.768	Cancer cells	Stem/TA-like
HTCRC01_PT_Bc45_Bc45	SCAN-seq2	HTCRC	HTCRC01_PT	HTCRC01	PT	T1	Bc45_Bc45	7422	11607	137821	702	415	0.200911	24.2057	35.3278	Cancer cells	Stem/TA-like
HTCRC01_PT_Bc45_Bc46	SCAN-seq2	HTCRC	HTCRC01_PT	HTCRC01	PT	T1	Bc45_Bc46	1676	2227	7941	690	492	0.423401	17.4688	22.4366	Cancer cells	Stem/TA-like
HTCRC01_PT_Bc45_Bc47	SCAN-seq2	HTCRC	HTCRC01_PT	HTCRC01	PT	T1	Bc45_Bc47	1147	1458	4461	663	486	0.5148	17.1337	22.0524	Cancer cells	Stem/TA-like
HTCRC04_NT_Bc57_Bc03	SCAN-seq2	HTCRC	HTCRC04_NT	HTCRC04	NT	T1	Bc57_Bc03	2267	2861	8353	609	426	0.445885	-24.5284	-4.26309	Normal epithelium	Stem/TA
HTCRC04_NT_Bc57_Bc08	SCAN-seq2	HTCRC	HTCRC04_NT	HTCRC04	NT	T1	Bc57_Bc08	880	1104	4489	560	457	0.591763	-23.7063	-0.108477	Normal epithelium	Stem/TA
HTCRC04_NT_Bc57_Bc11	SCAN-seq2	HTCRC	HTCRC04_NT	HTCRC04	NT	T1	Bc57_Bc11	958	1156	10161	571	509	0.279725	-25.5783	-0.455538	Normal epithelium	Enteroendocrine
HTCRC04_NT_Bc57_Bc12	SCAN-seq2	HTCRC	HTCRC04_NT	HTCRC04	NT	T1	Bc57_Bc12	1357	1690	12632	585	441	0.333449	-28.7896	-12.7666	Normal epithelium	Enterocyte
HTCRC04_NT_Bc57_Bc13	SCAN-seq2	HTCRC	HTCRC04_NT	HTCRC04	NT	T1	Bc57_Bc13	1557	1967	15740	587	458	0.483401	-22.7524	-3.26859	Normal epithelium	Stem/TA
HTCRC04_NT_Bc57_Bc15	SCAN-seq2	HTCRC	HTCRC04_NT	HTCRC04	NT	T1	Bc57_Bc15	1199	1538	6657	686	461	0.398774	-25.5836	5.90574	Normal epithelium	Immature Goblet
HTCRC04_NT_Bc57_Bc16	SCAN-seq2	HTCRC	HTCRC04_NT	HTCRC04	NT	T1	Bc57_Bc16	2345	3218	31943	689	454	0.299787	-21.5264	-6.27354	Normal epithelium	Stem/TA
HTCRC04_NT_Bc57_Bc18	SCAN-seq2	HTCRC	HTCRC04_NT	HTCRC04	NT	T1	Bc57_Bc18	2480	3290	27404	664	455	0.284761	-17.8975	-5.95229	Normal epithelium	Stem/TA
HTCRC04_NT_Bc57_Bc19	SCAN-seq2	HTCRC	HTCRC04_NT	HTCRC04	NT	T1	Bc57_Bc19	1541	2042	18842	658	492	0.377554	-18.6823	-3.01346	Normal epithelium	Stem/TA
HTCRC04_NT_Bc57_Bc21	SCAN-seq2	HTCRC	HTCRC04_NT	HTCRC04	NT	T1	Bc57_Bc21	1102	1336	14336	543	426	0.58842	-33.1334	6.32852	Normal epithelium	Goblet
HTCRC04_NT_Bc57_Bc22	SCAN-seq2	HTCRC	HTCRC04_NT	HTCRC04	NT	T1	Bc57_Bc22	1604	2152	15727	697	469	0.341273	-19.9899	-3.91549	Normal epithelium	Stem/TA
HTCRC04_NT_Bc57_Bc23	SCAN-seq2	HTCRC	HTCRC04_NT	HTCRC04	NT	T1	Bc57_Bc23	1429	1833	16326	680	459	0.36618	-24.9065	4.20348	Normal epithelium	Stem/TA
HTCRC04_NT_Bc57_Bc27	SCAN-seq2	HTCRC	HTCRC04_NT	HTCRC04	NT	T1	Bc57_Bc27	968	1169	7148	451	376	0.425181	-24.0511	0.129955	Normal epithelium	Enteroendocrine
HTCRC04_NT_Bc57_Bc28	SCAN-seq2	HTCRC	HTCRC04_NT	HTCRC04	NT	T1	Bc57_Bc28	1103	1416	13242	608	521	0.586432	-20.9416	-2.43283	Normal epithelium	Stem/TA
HTCRC04_NT_Bc57_Bc29	SCAN-seq2	HTCRC	HTCRC04_NT	HTCRC04	NT	T1	Bc57_Bc29	2013	2623	27841	638	480	0.41234	-17.2849	-5.52128	Normal epithelium	Stem/TA
HTCRC04_NT_Bc57_Bc30	SCAN-seq2	HTCRC	HTCRC04_NT	HTCRC04	NT	T1	Bc57_Bc30	1298	1657	15510	604	467	0.4135	-26.1918	5.96227	Normal epithelium	Immature Goblet
HTCRC04_NT_Bc57_Bc31	SCAN-seq2	HTCRC	HTCRC04_NT	HTCRC04	NT	T1	Bc57_Bc31	836	1034	5845	642	486	0.525437	-25.6582	5.42814	Normal epithelium	Immature Goblet
HTCRC04_NT_Bc57_Bc33	SCAN-seq2	HTCRC	HTCRC04_NT	HTCRC04	NT	T1	Bc57_Bc33	1751	2162	19430	631	490	0.180258	-25.656	-0.186442	Normal epithelium	Enteroendocrine
HTCRC04_NT_Bc57_Bc34	SCAN-seq2	HTCRC	HTCRC04_NT	HTCRC04	NT	T1	Bc57_Bc34	1919	2619	19101	740	449	0.305757	-20.1328	-6.77154	Normal epithelium	Stem/TA
HTCRC04_NT_Bc57_Bc36	SCAN-seq2	HTCRC	HTCRC04_NT	HTCRC04	NT	T1	Bc57_Bc36	2646	3404	32233	635	436	0.238575	-26.6377	8.20212	Normal epithelium	Stem/TA
HTCRC04_NT_Bc57_Bc37	SCAN-seq2	HTCRC	HTCRC04_NT	HTCRC04	NT	T1	Bc57_Bc37	1445	1886	14597	647	507	0.474393	-23.0785	-5.23204	Normal epithelium	Stem/TA
HTCRC04_NT_Bc57_Bc38	SCAN-seq2	HTCRC	HTCRC04_NT	HTCRC04	NT	T1	Bc57_Bc38	1638	2168	18924	609	476	0.470204	-23.1236	-5.41883	Normal epithelium	Stem/TA
HTCRC04_NT_Bc57_Bc39	SCAN-seq2	HTCRC	HTCRC04_NT	HTCRC04	NT	T1	Bc57_Bc39	1558	2106	20317	673	439	0.324758	-38.0315	-1.80925	Normal epithelium	Enterocyte
HTCRC04_NT_Bc57_Bc40	SCAN-seq2	HTCRC	HTCRC04_NT	HTCRC04	NT	T1	Bc57_Bc40	1968	2574	19236	667	422	0.258078	-28.2098	-12.6924	Normal epithelium	Enterocyte
HTCRC04_NT_Bc57_Bc42	SCAN-seq2	HTCRC	HTCRC04_NT	HTCRC04	NT	T1	Bc57_Bc42	830	1062	3015	672	522	0.571402	-23.0505	0.4975	Normal epithelium	Stem/TA
HTCRC04_NT_Bc57_Bc43	SCAN-seq2	HTCRC	HTCRC04_NT	HTCRC04	NT	T1	Bc57_Bc43	1896	2339	19145	611	441	0.438243	-26.7376	6.54018	Normal epithelium	Enteroendocrine
HTCRC04_NT_Bc57_Bc44	SCAN-seq2	HTCRC	HTCRC04_NT	HTCRC04	NT	T1	Bc57_Bc44	1220	1598	11328	672	426	0.310701	-28.8968	-12.7824	Normal epithelium	Enterocyte
HTCRC04_NT_Bc57_Bc45	SCAN-seq2	HTCRC	HTCRC04_NT	HTCRC04	NT	T1	Bc57_Bc45	1659	2131	15657	667	456	0.347551	-26.705	6.20448	Normal epithelium	Immature Goblet
HTCRC04_NT_Bc57_Bc48	SCAN-seq2	HTCRC	HTCRC04_NT	HTCRC04	NT	T1	Bc57_Bc48	1215	1465	10681	516	394	0.506501	-26.6235	4.76795	Normal epithelium	Enteroendocrine
HTCRC04_NT_Bc58_Bc01	SCAN-seq2	HTCRC	HTCRC04_NT	HTCRC04	NT	T1	Bc58_Bc01	2610	3567	36706	763	443	0.272427	-19.3795	-7.78785	Normal epithelium	Stem/TA
HTCRC04_NT_Bc58_Bc02	SCAN-seq2	HTCRC	HTCRC04_NT	HTCRC04	NT	T1	Bc58_Bc02	1994	2572	18514	629	442	0.44918	-22.5702	-4.40659	Normal epithelium	Stem/TA
HTCRC04_NT_Bc58_Bc05	SCAN-seq2	HTCRC	HTCRC04_NT	HTCRC04	NT	T1	Bc58_Bc05	1996	2710	21057	766	453	0.316101	-20.3015	-4.82713	Normal epithelium	Stem/TA
HTCRC04_NT_Bc58_Bc06	SCAN-seq2	HTCRC	HTCRC04_NT	HTCRC04	NT	T1	Bc58_Bc06	1294	1700	19750	706	420	0.336284	-31.9622	-12.9899	Normal epithelium	Enterocyte
HTCRC04_NT_Bc58_Bc08	SCAN-seq2	HTCRC	HTCRC04_NT	HTCRC04	NT	T1	Bc58_Bc08	1225	1510	10873	620	443	0.495124	-26.8669	-10.0074	Normal epithelium	Stem/TA
HTCRC04_NT_Bc58_Bc11	SCAN-seq2	HTCRC	HTCRC04_NT	HTCRC04	NT	T1	Bc58_Bc11	995	1289	12503	650	471	0.429324	-22.4947	-3.15948	Normal epithelium	Stem/TA
HTCRC04_NT_Bc58_Bc12	SCAN-seq2	HTCRC	HTCRC04_NT	HTCRC04	NT	T1	Bc58_Bc12	1264	1562	13259	587	447	0.510659	-26.9436	-10.3875	Normal epithelium	Enterocyte
HTCRC04_NT_Bc58_Bc13	SCAN-seq2	HTCRC	HTCRC04_NT	HTCRC04	NT	T1	Bc58_Bc13	1129	1473	8744	696	466	0.353457	-25.4298	-8.53245	Normal epithelium	Stem/TA
HTCRC04_NT_Bc58_Bc15	SCAN-seq2	HTCRC	HTCRC04_NT	HTCRC04	NT	T1	Bc58_Bc15	1669	2187	17848	630	461	0.371646	-25.6218	6.96151	Normal epithelium	Immature Goblet
HTCRC04_NT_Bc58_Bc16	SCAN-seq2	HTCRC	HTCRC04_NT	HTCRC04	NT	T1	Bc58_Bc16	2168	2899	33693	671	469	0.393113	-21.4848	-5.04104	Normal epithelium	Stem/TA
HTCRC04_NT_Bc58_Bc21	SCAN-seq2	HTCRC	HTCRC04_NT	HTCRC04	NT	T1	Bc58_Bc21	1075	1366	15186	614	423	0.438636	-29.1401	-11.681	Normal epithelium	Enterocyte
HTCRC04_NT_Bc58_Bc23	SCAN-seq2	HTCRC	HTCRC04_NT	HTCRC04	NT	T1	Bc58_Bc23	1341	1756	17996	684	431	0.283761	-28.6487	-11.63	Normal epithelium	Enterocyte
HTCRC04_NT_Bc58_Bc24	SCAN-seq2	HTCRC	HTCRC04_NT	HTCRC04	NT	T1	Bc58_Bc24	721	924	6168	626	527	0.572626	-20.777	0.863349	Normal epithelium	Stem/TA
HTCRC04_NT_Bc58_Bc26	SCAN-seq2	HTCRC	HTCRC04_NT	HTCRC04	NT	T1	Bc58_Bc26	968	1204	11768	657	460	0.440076	-23.1709	5.42105	Normal epithelium	Immature Goblet
HTCRC04_NT_Bc58_Bc28	SCAN-seq2	HTCRC	HTCRC04_NT	HTCRC04	NT	T1	Bc58_Bc28	1392	1745	17887	590	461	0.41983	-25.6501	5.94112	Normal epithelium	Immature Goblet
HTCRC04_NT_Bc58_Bc30	SCAN-seq2	HTCRC	HTCRC04_NT	HTCRC04	NT	T1	Bc58_Bc30	1213	1477	14539	586	455	0.51878	-22.4365	4.35655	Normal epithelium	Immature Goblet
HTCRC04_NT_Bc58_Bc31	SCAN-seq2	HTCRC	HTCRC04_NT	HTCRC04	NT	T1	Bc58_Bc31	804	993	5666	645	435	0.515774	-22.7054	4.59522	Normal epithelium	Immature Goblet
HTCRC04_NT_Bc58_Bc33	SCAN-seq2	HTCRC	HTCRC04_NT	HTCRC04	NT	T1	Bc58_Bc33	1568	2047	20304	694	451	0.385353	-26.3488	4.88094	Normal epithelium	Enteroendocrine
HTCRC04_NT_Bc58_Bc34	SCAN-seq2	HTCRC	HTCRC04_NT	HTCRC04	NT	T1	Bc58_Bc34	1344	1734	13666	582	454	0.546456	-33.0949	4.02133	Normal epithelium	Stem/TA
HTCRC04_NT_Bc58_Bc35	SCAN-seq2	HTCRC	HTCRC04_NT	HTCRC04	NT	T1	Bc58_Bc35	1665	2077	23970	578	459	0.365949	-24.7744	7.40182	Normal epithelium	Immature Goblet
HTCRC04_NT_Bc58_Bc36	SCAN-seq2	HTCRC	HTCRC04_NT	HTCRC04	NT	T1	Bc58_Bc36	1289	1647	5284	679	496	0.510837	-23.2305	1.37207	Normal epithelium	Stem/TA
HTCRC04_NT_Bc58_Bc38	SCAN-seq2	HTCRC	HTCRC04_NT	HTCRC04	NT	T1	Bc58_Bc38	1636	2103	16309	635	436	0.346263	-28.7811	-11.9694	Normal epithelium	Enterocyte
HTCRC04_NT_Bc58_Bc40	SCAN-seq2	HTCRC	HTCRC04_NT	HTCRC04	NT	T1	Bc58_Bc40	1288	1613	9439	569	479	0.562255	-22.9619	-0.105458	Normal epithelium	Stem/TA
HTCRC04_NT_Bc58_Bc41	SCAN-seq2	HTCRC	HTCRC04_NT	HTCRC04	NT	T1	Bc58_Bc41	1810	2342	30981	627	457	0.432769	-17.1792	-4.90853	Normal epithelium	Stem/TA
HTCRC04_NT_Bc58_Bc43	SCAN-seq2	HTCRC	HTCRC04_NT	HTCRC04	NT	T1	Bc58_Bc43	2079	2746	26531	731	438	0.350702	-26.0688	-2.95296	Normal epithelium	Enteroendocrine
HTCRC04_NT_Bc58_Bc46	SCAN-seq2	HTCRC	HTCRC04_NT	HTCRC04	NT	T1	Bc58_Bc46	1531	1951	15914	630	469	0.494618	-29.7544	-11.8189	Normal epithelium	Enterocyte
HTCRC04_NT_Bc58_Bc47	SCAN-seq2	HTCRC	HTCRC04_NT	HTCRC04	NT	T1	Bc58_Bc47	2317	3219	41930	747	437	0.212803	-29.0121	-13.884	Normal epithelium	Stem/TA
HTCRC04_NT_Bc58_Bc48	SCAN-seq2	HTCRC	HTCRC04_NT	HTCRC04	NT	T1	Bc58_Bc48	1183	1475	11750	603	486	0.520014	-25.4685	0.951612	Normal epithelium	Enteroendocrine
HTCRC04_NT_Bc59_Bc01	SCAN-seq2	HTCRC	HTCRC04_NT	HTCRC04	NT	T1	Bc59_Bc01	1800	2324	26028	623	467	0.42176	-24.7141	5.62829	Normal epithelium	Immature Goblet
HTCRC04_NT_Bc59_Bc02	SCAN-seq2	HTCRC	HTCRC04_NT	HTCRC04	NT	T1	Bc59_Bc02	2517	3457	42340	753	450	0.229626	-19.4727	-6.33425	Normal epithelium	Stem/TA
HTCRC04_NT_Bc59_Bc03	SCAN-seq2	HTCRC	HTCRC04_NT	HTCRC04	NT	T1	Bc59_Bc03	2018	2570	15637	621	459	0.441425	-25.439	8.20755	Normal epithelium	Immature Goblet
HTCRC04_NT_Bc59_Bc11	SCAN-seq2	HTCRC	HTCRC04_NT	HTCRC04	NT	T1	Bc59_Bc11	1057	1372	19092	613	520	0.487145	-19.0273	-2.58761	Normal epithelium	Stem/TA
HTCRC04_NT_Bc59_Bc12	SCAN-seq2	HTCRC	HTCRC04_NT	HTCRC04	NT	T1	Bc59_Bc12	1876	2334	28555	588	428	0.252838	-25.1871	7.57077	Normal epithelium	Immature Goblet
HTCRC04_NT_Bc59_Bc13	SCAN-seq2	HTCRC	HTCRC04_NT	HTCRC04	NT	T1	Bc59_Bc13	1341	1673	16306	602	482	0.582363	-21.4019	-2.00621	Normal epithelium	Stem/TA
HTCRC04_NT_Bc59_Bc14	SCAN-seq2	HTCRC	HTCRC04_NT	HTCRC04	NT	T1	Bc59_Bc14	695	926	6564	738	411	0.300156	-22.7465	3.86551	Normal epithelium	Stem/TA
HTCRC04_NT_Bc59_Bc15	SCAN-seq2	HTCRC	HTCRC04_NT	HTCRC04	NT	T1	Bc59_Bc15	1318	1725	12146	685	461	0.398312	-24.8867	5.69111	Normal epithelium	Immature Goblet
HTCRC04_NT_Bc59_Bc16	SCAN-seq2	HTCRC	HTCRC04_NT	HTCRC04	NT	T1	Bc59_Bc16	1547	1966	19135	614	449	0.362679	-25.5531	3.72889	Normal epithelium	Enteroendocrine
HTCRC04_NT_Bc59_Bc20	SCAN-seq2	HTCRC	HTCRC04_NT	HTCRC04	NT	T1	Bc59_Bc20	1595	2087	22712	650	495	0.391903	-20.6755	-6.54952	Normal epithelium	Stem/TA
HTCRC04_NT_Bc59_Bc22	SCAN-seq2	HTCRC	HTCRC04_NT	HTCRC04	NT	T1	Bc59_Bc22	1068	1370	13886	638	492	0.41042	-20.3434	-2.39861	Normal epithelium	Stem/TA
HTCRC04_NT_Bc59_Bc24	SCAN-seq2	HTCRC	HTCRC04_NT	HTCRC04	NT	T1	Bc59_Bc24	844	1080	9132	626	462	0.528991	-27.2894	-8.97456	Normal epithelium	Stem/TA
HTCRC04_NT_Bc59_Bc28	SCAN-seq2	HTCRC	HTCRC04_NT	HTCRC04	NT	T1	Bc59_Bc28	1323	1764	20031	752	476	0.326408	-20.6581	-3.28528	Normal epithelium	Stem/TA
HTCRC04_NT_Bc59_Bc30	SCAN-seq2	HTCRC	HTCRC04_NT	HTCRC04	NT	T1	Bc59_Bc30	1253	1561	17635	594	457	0.290195	-24.5221	7.23702	Normal epithelium	Immature Goblet
HTCRC04_NT_Bc59_Bc33	SCAN-seq2	HTCRC	HTCRC04_NT	HTCRC04	NT	T1	Bc59_Bc33	1488	1890	21569	625	464	0.361969	-26.6753	5.03978	Normal epithelium	Enteroendocrine
HTCRC04_NT_Bc59_Bc38	SCAN-seq2	HTCRC	HTCRC04_NT	HTCRC04	NT	T1	Bc59_Bc38	2055	2750	29450	720	460	0.304438	-21.2639	-5.12609	Normal epithelium	Stem/TA
HTCRC04_NT_Bc59_Bc39	SCAN-seq2	HTCRC	HTCRC04_NT	HTCRC04	NT	T1	Bc59_Bc39	1833	2443	24377	700	470	0.308304	-17.5368	-4.43417	Normal epithelium	Stem/TA
HTCRC04_NT_Bc59_Bc40	SCAN-seq2	HTCRC	HTCRC04_NT	HTCRC04	NT	T1	Bc59_Bc40	1701	2178	23355	601	495	0.483457	-21.4672	-2.16031	Normal epithelium	Stem/TA
HTCRC04_NT_Bc59_Bc41	SCAN-seq2	HTCRC	HTCRC04_NT	HTCRC04	NT	T1	Bc59_Bc41	1209	1581	14637	674	505	0.490564	-19.084	-0.931956	Normal epithelium	Stem/TA
HTCRC04_NT_Bc59_Bc43	SCAN-seq2	HTCRC	HTCRC04_NT	HTCRC04	NT	T1	Bc59_Bc43	1682	2192	25850	605	489	0.478546	-23.5729	-3.41039	Normal epithelium	Enteroendocrine
HTCRC04_NT_Bc59_Bc44	SCAN-seq2	HTCRC	HTCRC04_NT	HTCRC04	NT	T1	Bc59_Bc44	1345	1753	17585	605	447	0.37175	-22.2561	-2.57088	Normal epithelium	Stem/TA
HTCRC04_NT_Bc59_Bc47	SCAN-seq2	HTCRC	HTCRC04_NT	HTCRC04	NT	T1	Bc59_Bc47	1235	1701	14136	684	490	0.343311	-18.3332	-2.21449	Normal epithelium	Stem/TA
HTCRC04_NT_Bc59_Bc48	SCAN-seq2	HTCRC	HTCRC04_NT	HTCRC04	NT	T1	Bc59_Bc48	1099	1329	13909	563	458	0.363211	-25.8548	-0.222085	Normal epithelium	Enteroendocrine
HTCRC04_NT_Bc60_Bc01	SCAN-seq2	HTCRC	HTCRC04_NT	HTCRC04	NT	T1	Bc60_Bc01	1466	1942	14505	677	514	0.558889	-22.5639	-4.101	Normal epithelium	Stem/TA
HTCRC04_NT_Bc60_Bc03	SCAN-seq2	HTCRC	HTCRC04_NT	HTCRC04	NT	T1	Bc60_Bc03	1745	2211	7169	610	427	0.482256	-24.5184	-4.16621	Normal epithelium	Stem/TA
HTCRC04_NT_Bc60_Bc04	SCAN-seq2	HTCRC	HTCRC04_NT	HTCRC04	NT	T1	Bc60_Bc04	1439	1721	11175	550	439	0.497056	-27.1054	-2.01053	Normal epithelium	Enteroendocrine
HTCRC04_NT_Bc60_Bc05	SCAN-seq2	HTCRC	HTCRC04_NT	HTCRC04	NT	T1	Bc60_Bc05	1241	1535	10405	582	440	0.492862	-24.1695	5.92638	Normal epithelium	Immature Goblet
HTCRC04_NT_Bc60_Bc12	SCAN-seq2	HTCRC	HTCRC04_NT	HTCRC04	NT	T1	Bc60_Bc12	1145	1463	8770	688	442	0.376139	-25.1841	6.72115	Normal epithelium	Immature Goblet
HTCRC04_NT_Bc60_Bc13	SCAN-seq2	HTCRC	HTCRC04_NT	HTCRC04	NT	T1	Bc60_Bc13	724	896	3248	699	459	0.568765	-20.6461	0.815597	Normal epithelium	Stem/TA
HTCRC04_NT_Bc60_Bc15	SCAN-seq2	HTCRC	HTCRC04_NT	HTCRC04	NT	T1	Bc60_Bc15	1136	1448	7429	616	460	0.489909	-23.5389	3.39874	Normal epithelium	Immature Goblet
HTCRC04_NT_Bc60_Bc17	SCAN-seq2	HTCRC	HTCRC04_NT	HTCRC04	NT	T1	Bc60_Bc17	605	759	4878	631	536	0.59498	-22.8199	5.67303	Normal epithelium	Immature Goblet
HTCRC04_NT_Bc60_Bc18	SCAN-seq2	HTCRC	HTCRC04_NT	HTCRC04	NT	T1	Bc60_Bc18	992	1295	8710	675	485	0.44701	-29.2545	-9.23599	Normal epithelium	Enterocyte
HTCRC04_NT_Bc60_Bc19	SCAN-seq2	HTCRC	HTCRC04_NT	HTCRC04	NT	T1	Bc60_Bc19	760	910	6088	508	379	0.566412	-18.4514	6.8962	Normal epithelium	Immature Goblet
HTCRC04_NT_Bc60_Bc20	SCAN-seq2	HTCRC	HTCRC04_NT	HTCRC04	NT	T1	Bc60_Bc20	1080	1414	7349	717	448	0.403816	-23.6896	3.46548	Normal epithelium	Stem/TA
HTCRC04_NT_Bc60_Bc23	SCAN-seq2	HTCRC	HTCRC04_NT	HTCRC04	NT	T1	Bc60_Bc23	981	1247	7988	650	522	0.547821	-25.7051	-8.19719	Normal epithelium	Stem/TA
HTCRC04_NT_Bc60_Bc24	SCAN-seq2	HTCRC	HTCRC04_NT	HTCRC04	NT	T1	Bc60_Bc24	1209	1612	10189	734	480	0.404761	-20.819	-2.55069	Normal epithelium	Stem/TA
HTCRC04_NT_Bc60_Bc26	SCAN-seq2	HTCRC	HTCRC04_NT	HTCRC04	NT	T1	Bc60_Bc26	1000	1327	8838	736	475	0.466839	-21.4374	-3.24314	Normal epithelium	Stem/TA
HTCRC04_NT_Bc60_Bc27	SCAN-seq2	HTCRC	HTCRC04_NT	HTCRC04	NT	T1	Bc60_Bc27	927	1102	5460	554	411	0.265124	-27.2146	-1.90583	Normal epithelium	Enteroendocrine
HTCRC04_NT_Bc60_Bc28	SCAN-seq2	HTCRC	HTCRC04_NT	HTCRC04	NT	T1	Bc60_Bc28	1021	1300	10764	590	487	0.593162	-20.6594	-1.57987	Normal epithelium	Stem/TA
HTCRC04_NT_Bc60_Bc31	SCAN-seq2	HTCRC	HTCRC04_NT	HTCRC04	NT	T1	Bc60_Bc31	1078	1352	8799	701	456	0.46457	-25.1849	6.83026	Normal epithelium	Immature Goblet
HTCRC04_NT_Bc60_Bc32	SCAN-seq2	HTCRC	HTCRC04_NT	HTCRC04	NT	T1	Bc60_Bc32	1020	1257	9921	575	439	0.525066	-22.0662	4.90119	Normal epithelium	Immature Goblet
HTCRC04_NT_Bc60_Bc33	SCAN-seq2	HTCRC	HTCRC04_NT	HTCRC04	NT	T1	Bc60_Bc33	1284	1661	12339	666	456	0.360048	-26.4092	5.58942	Normal epithelium	Enteroendocrine
HTCRC04_NT_Bc60_Bc35	SCAN-seq2	HTCRC	HTCRC04_NT	HTCRC04	NT	T1	Bc60_Bc35	1256	1670	12492	694	507	0.504459	-19.7599	-1.22603	Normal epithelium	Stem/TA
HTCRC04_NT_Bc60_Bc38	SCAN-seq2	HTCRC	HTCRC04_NT	HTCRC04	NT	T1	Bc60_Bc38	1085	1382	8873	669	498	0.593699	-18.8736	-0.47461	Normal epithelium	Stem/TA
HTCRC04_NT_Bc60_Bc39	SCAN-seq2	HTCRC	HTCRC04_NT	HTCRC04	NT	T1	Bc60_Bc39	638	827	3939	609	412	0.416762	-25.0275	-1.68046	Normal epithelium	Enteroendocrine
HTCRC04_NT_Bc60_Bc40	SCAN-seq2	HTCRC	HTCRC04_NT	HTCRC04	NT	T1	Bc60_Bc40	1662	2165	16133	662	504	0.486223	-22.8209	-3.22941	Normal epithelium	Stem/TA
HTCRC04_NT_Bc60_Bc42	SCAN-seq2	HTCRC	HTCRC04_NT	HTCRC04	NT	T1	Bc60_Bc42	1523	2025	13118	750	438	0.313129	-26.3378	7.85058	Normal epithelium	Stem/TA
HTCRC04_NT_Bc60_Bc46	SCAN-seq2	HTCRC	HTCRC04_NT	HTCRC04	NT	T1	Bc60_Bc46	1650	2038	13867	586	454	0.577651	-26.9802	-10.3211	Normal epithelium	Stem/TA
HTCRC04_NT_Bc61_Bc01	SCAN-seq2	HTCRC	HTCRC04_NT	HTCRC04	NT	T1	Bc61_Bc01	1253	1657	11934	614	503	0.513551	-22.584	-2.01924	Normal epithelium	Stem/TA
HTCRC04_NT_Bc61_Bc02	SCAN-seq2	HTCRC	HTCRC04_NT	HTCRC04	NT	T1	Bc61_Bc02	2093	2776	26853	644	493	0.455653	-20.6575	-6.81114	Normal epithelium	Stem/TA
HTCRC04_NT_Bc61_Bc04	SCAN-seq2	HTCRC	HTCRC04_NT	HTCRC04	NT	T1	Bc61_Bc04	2523	3107	24969	524	418	0.296052	-25.7319	7.4848	Normal epithelium	Immature Goblet
HTCRC04_NT_Bc61_Bc05	SCAN-seq2	HTCRC	HTCRC04_NT	HTCRC04	NT	T1	Bc61_Bc05	1580	1917	15078	529	435	0.51572	-24.6336	5.71436	Normal epithelium	Immature Goblet
HTCRC04_NT_Bc61_Bc08	SCAN-seq2	HTCRC	HTCRC04_NT	HTCRC04	NT	T1	Bc61_Bc08	1921	2489	18734	654	447	0.368586	-25.5172	8.14535	Normal epithelium	Immature Goblet
HTCRC04_NT_Bc61_Bc10	SCAN-seq2	HTCRC	HTCRC04_NT	HTCRC04	NT	T1	Bc61_Bc10	1502	1981	16367	689	435	0.378687	-19.2589	1.42943	Normal epithelium	Stem/TA
HTCRC04_NT_Bc61_Bc11	SCAN-seq2	HTCRC	HTCRC04_NT	HTCRC04	NT	T1	Bc61_Bc11	673	798	5607	579	460	0.349646	-25.6044	-0.514256	Normal epithelium	Enteroendocrine
HTCRC04_NT_Bc61_Bc15	SCAN-seq2	HTCRC	HTCRC04_NT	HTCRC04	NT	T1	Bc61_Bc15	1961	2545	16890	674	461	0.337156	-19.9552	-6.71842	Normal epithelium	Stem/TA
HTCRC04_NT_Bc61_Bc16	SCAN-seq2	HTCRC	HTCRC04_NT	HTCRC04	NT	T1	Bc61_Bc16	969	1218	6431	605	431	0.290446	-23.6712	-0.91157	Normal epithelium	Stem/TA
HTCRC04_NT_Bc61_Bc17	SCAN-seq2	HTCRC	HTCRC04_NT	HTCRC04	NT	T1	Bc61_Bc17	1486	1980	9818	751	484	0.381662	-19.6728	-4.08115	Normal epithelium	Stem/TA
HTCRC04_NT_Bc61_Bc23	SCAN-seq2	HTCRC	HTCRC04_NT	HTCRC04	NT	T1	Bc61_Bc23	1275	1661	14232	712	440	0.248324	-30.4052	-13.2024	Normal epithelium	Enterocyte
HTCRC04_NT_Bc61_Bc28	SCAN-seq2	HTCRC	HTCRC04_NT	HTCRC04	NT	T1	Bc61_Bc28	1238	1559	13441	635	460	0.404148	-26.7363	-9.04347	Normal epithelium	Stem/TA
HTCRC04_NT_Bc61_Bc29	SCAN-seq2	HTCRC	HTCRC04_NT	HTCRC04	NT	T1	Bc61_Bc29	1265	1568	13138	628	456	0.466033	-28.6741	-11.3321	Normal epithelium	Enterocyte
HTCRC04_NT_Bc61_Bc30	SCAN-seq2	HTCRC	HTCRC04_NT	HTCRC04	NT	T1	Bc61_Bc30	1178	1420	10924	503	421	0.4329	-21.4723	-1.89683	Normal epithelium	Stem/TA
HTCRC04_NT_Bc61_Bc31	SCAN-seq2	HTCRC	HTCRC04_NT	HTCRC04	NT	T1	Bc61_Bc31	768	930	4675	620	365	0.386358	-25.8988	-0.140226	Normal epithelium	Enteroendocrine
HTCRC04_NT_Bc61_Bc32	SCAN-seq2	HTCRC	HTCRC04_NT	HTCRC04	NT	T1	Bc61_Bc32	1135	1516	11122	679	508	0.437388	-19.7714	-1.96099	Normal epithelium	Stem/TA
HTCRC04_NT_Bc61_Bc33	SCAN-seq2	HTCRC	HTCRC04_NT	HTCRC04	NT	T1	Bc61_Bc33	1286	1617	14385	660	478	0.431341	-26.5692	5.10549	Normal epithelium	Enteroendocrine
HTCRC04_NT_Bc61_Bc34	SCAN-seq2	HTCRC	HTCRC04_NT	HTCRC04	NT	T1	Bc61_Bc34	1713	2184	17718	703	436	0.35809	-26.3036	7.10864	Normal epithelium	Immature Goblet
HTCRC04_NT_Bc61_Bc35	SCAN-seq2	HTCRC	HTCRC04_NT	HTCRC04	NT	T1	Bc61_Bc35	1883	2547	18800	759	448	0.311874	-19.6316	-6.16099	Normal epithelium	Stem/TA
HTCRC04_NT_Bc61_Bc36	SCAN-seq2	HTCRC	HTCRC04_NT	HTCRC04	NT	T1	Bc61_Bc36	2418	3357	27913	744	448	0.297579	-19.7956	-6.79147	Normal epithelium	Stem/TA
HTCRC04_NT_Bc61_Bc41	SCAN-seq2	HTCRC	HTCRC04_NT	HTCRC04	NT	T1	Bc61_Bc41	1467	1884	15466	696	427	0.243346	-30.0488	-13.0373	Normal epithelium	Enterocyte
HTCRC04_NT_Bc61_Bc42	SCAN-seq2	HTCRC	HTCRC04_NT	HTCRC04	NT	T1	Bc61_Bc42	1255	1625	12380	637	522	0.574108	-20.7026	-1.78616	Normal epithelium	Stem/TA
[truncated: 1,263 more rows]
