# Supplementary material for: Systematic characterization of full-length RNA isoforms in human colorectal cancer at single-cell resolution
Source: Protein Cell. 2025 Jul 22;16(10):873–95. doi: 10.1093/procel/pwaf049 (PMC12578292; doi:10.1093/procel/pwaf049)
Supplement: pwaf049_suppl_Supplementary_Table_3 [file pwaf049_suppl_supplementary_table_3.xlsx]

## Sheet: Sheet1
Transcript ID	Transcript Symbol	Gene ID	Gene Symbol	Structural category	Subcategory
ENST00000365328	7SK.1-201	ENSG00000202198	7SK	FSM	mono-exon
ENST00000373993	A1CF-202	ENSG00000148584	A1CF	FSM	reference_match
ENST00000373997	A1CF-204	ENSG00000148584	A1CF	FSM	reference_match
ENST00000374001	A1CF-205	ENSG00000148584	A1CF	FSM	reference_match
CRC.30078.5	A1CF-NIC	ENSG00000148584	A1CF	NIC	intron_retention
ENST00000642412	A4GALT-206	ENSG00000128274	A4GALT	FSM	reference_match
ENST00000209873	AAAS-201	ENSG00000094914	AAAS	FSM	reference_match
ENST00000394384	AAAS-202	ENSG00000094914	AAAS	FSM	reference_match
ENST00000548931	AAAS-212	ENSG00000094914	AAAS	FSM	reference_match
CRC.58615.2	AAAS-NIC	ENSG00000094914	AAAS	NIC	intron_retention
CRC.58615.3	AAAS-NIC.1	ENSG00000094914	AAAS	NIC	intron_retention
CRC.58615.4	AAAS-NIC.2	ENSG00000094914	AAAS	NIC	combination_of_known_junctions
ENST00000316519	AACS-201	ENSG00000081760	AACS	FSM	reference_match
ENST00000463420	AADACP1-203	ENSG00000291076	AADACP1	FSM	reference_match
ENST00000471766	AADACP1-204	ENSG00000291076	AADACP1	FSM	reference_match
ENST00000337664	AADAT-201	ENSG00000109576	AADAT	FSM	reference_match
ENST00000261880	AAGAB-201	ENSG00000103591	AAGAB	FSM	reference_match
ENST00000558725	AAGAB-204	ENSG00000103591	AAGAB	FSM	reference_match
ENST00000561452	AAGAB-207	ENSG00000103591	AAGAB	FSM	reference_match
ENST00000492192	AAK1-208	ENSG00000115977	AAK1	FSM	alternative_5end
ENST00000393427	AAMDC-202	ENSG00000087884	AAMDC	FSM	reference_match
ENST00000525034	AAMDC-203	ENSG00000087884	AAMDC	FSM	reference_match
ENST00000526164	AAMDC-205	ENSG00000087884	AAMDC	FSM	reference_match
ENST00000526415	AAMDC-206	ENSG00000087884	AAMDC	FSM	reference_match
ENST00000533193	AAMDC-211	ENSG00000087884	AAMDC	FSM	reference_match
ENST00000248450	AAMP-201	ENSG00000127837	AAMP	FSM	reference_match
ENST00000420660	AAMP-202	ENSG00000127837	AAMP	FSM	reference_match
ENST00000444053	AAMP-204	ENSG00000127837	AAMP	FSM	reference_match
ENST00000320849	AAR2-201	ENSG00000131043	AAR2	FSM	reference_match
ENST00000373932	AAR2-202	ENSG00000131043	AAR2	FSM	reference_match
ENST00000679667	AAR2-205	ENSG00000131043	AAR2	FSM	reference_match
ENST00000680185	AAR2-206	ENSG00000131043	AAR2	FSM	reference_match
ENST00000680811	AAR2-210	ENSG00000131043	AAR2	FSM	reference_match
ENST00000680933	AAR2-211	ENSG00000131043	AAR2	FSM	reference_match
ENST00000681771	AAR2-212	ENSG00000131043	AAR2	FSM	reference_match
ENST00000569825	AARS1-207	ENSG00000090861	AARS1	FSM	reference_match
ENST00000675588	AARS1-227	ENSG00000090861	AARS1	FSM	reference_match
ENST00000675953	AARS1-233	ENSG00000090861	AARS1	FSM	reference_match
ENST00000244571	AARS2-201	ENSG00000124608	AARS2	FSM	reference_match
ENST00000416949	AARSD1-201	ENSG00000266967	AARSD1	FSM	reference_match
ENST00000441280	AARSD1-205	ENSG00000266967	AARSD1	ISM	3prime_fragment
ENST00000491665	AARSD1-213	ENSG00000266967	AARSD1	FSM	reference_match
ENST00000587023	AARSD1-215	ENSG00000266967	AARSD1	FSM	reference_match
ENST00000591096	AARSD1-216	ENSG00000266967	AARSD1	FSM	reference_match
CRC.110750.2	AARSD1-NIC	ENSG00000266967	AARSD1	NIC	combination_of_known_junctions
CRC.110750.4	AARSD1-NIC.1	ENSG00000266967	AARSD1	NIC	combination_of_known_junctions
CRC.110750.5	AARSD1-NIC.2	ENSG00000266967	AARSD1	NIC	combination_of_known_junctions
ENST00000451613	AASDH-202	ENSG00000157426	AASDH	FSM	reference_match
CRC.199490.5	AASDH-NIC	ENSG00000157426	AASDH	NIC	intron_retention
CRC.199492.1	AASDH-NIC.1	ENSG00000157426	AASDH	NIC	mono-exon_by_intron_retention
ENST00000278618	AASDHPPT-201	ENSG00000149313	AASDHPPT	FSM	reference_match
CRC.259362.1	AASS-NIC	ENSG00000008311	AASS	NIC	mono-exon
ENST00000610798	AATF-201	ENSG00000275700	AATF	FSM	reference_match
ENST00000619387	AATF-208	ENSG00000275700	AATF	FSM	reference_match
ENST00000679997	AATF-214	ENSG00000275700	AATF	FSM	reference_match
ENST00000680340	AATF-216	ENSG00000275700	AATF	FSM	reference_match
ENST00000268251	ABAT-201	ENSG00000183044	ABAT	FSM	reference_match
ENST00000423487	ABCA1-203	ENSG00000165029	ABCA1	FSM	reference_match
ENST00000451020	ABCA11P-201	ENSG00000251595	ABCA11P	FSM	reference_match
ENST00000504019	ABCA11P-202	ENSG00000251595	ABCA11P	FSM	mono-exon
ENST00000371605	ABCA2-202	ENSG00000107331	ABCA2	FSM	reference_match
ENST00000479446	ABCA2-216	ENSG00000107331	ABCA2	ISM	3prime_fragment
ENST00000586601	ABCA5-202	ENSG00000154265	ABCA5	FSM	reference_match
ENST00000588877	ABCA5-208	ENSG00000154265	ABCA5	FSM	reference_match
ENST00000593153	ABCA5-213	ENSG00000154265	ABCA5	ISM	5prime_fragment
CRC.114050.13	ABCA5-NNC	ENSG00000154265	ABCA5	NNC	at_least_one_novel_splicesite
ENST00000263094	ABCA7-201	ENSG00000064687	ABCA7	FSM	reference_match
ENST00000622132	ABCB1-211	ENSG00000085563	ABCB1	FSM	reference_match
ENST00000265316	ABCB6-201	ENSG00000115657	ABCB6	FSM	reference_match
ENST00000295750	ABCB6-202	ENSG00000115657	ABCB6	FSM	reference_match
ENST00000485773	ABCB6-207	ENSG00000115657	ABCB6	FSM	reference_match
ENST00000253577	ABCB7-201	ENSG00000131269	ABCB7	FSM	reference_match
ENST00000373394	ABCB7-203	ENSG00000131269	ABCB7	FSM	reference_match
ENST00000358849	ABCB8-202	ENSG00000197150	ABCB8	FSM	reference_match
ENST00000477092	ABCB8-211	ENSG00000197150	ABCB8	FSM	reference_match
ENST00000491920	ABCB8-219	ENSG00000197150	ABCB8	FSM	reference_match
ENST00000542328	ABCB8-222	ENSG00000197150	ABCB8	FSM	reference_match
ENST00000280560	ABCB9-201	ENSG00000150967	ABCB9	FSM	reference_match
ENST00000399410	ABCC1-202	ENSG00000103222	ABCC1	FSM	reference_match
ENST00000372530	ABCC10-204	ENSG00000124574	ABCC10	FSM	reference_match
CRC.236618.1	ABCC10-NNC	ENSG00000124574	ABCC10	NNC	intron_retention
ENST00000467409	ABCC13-203	ENSG00000291052	ABCC13	FSM	reference_match
ENST00000647814	ABCC2-203	ENSG00000023839	ABCC2	FSM	reference_match
ENST00000648689	ABCC2-207	ENSG00000023839	ABCC2	FSM	reference_match
ENST00000427699	ABCC3-202	ENSG00000108846	ABCC3	FSM	reference_match
ENST00000505699	ABCC3-207	ENSG00000108846	ABCC3	ISM	5prime_fragment
ENST00000515070	ABCC3-215	ENSG00000108846	ABCC3	FSM	reference_match
CRC.111807.1	ABCC3-NIC	ENSG00000108846	ABCC3	NIC	mono-exon
ENST00000645237	ABCC4-214	ENSG00000125257	ABCC4	FSM	reference_match
ENST00000382494	ABCC5-203	ENSG00000114770	ABCC5	FSM	reference_match
ENST00000446941	ABCC5-211	ENSG00000114770	ABCC5	FSM	reference_match
ENST00000205557	ABCC6-201	ENSG00000091262	ABCC6	ISM	3prime_fragment
ENST00000575728	ABCC6-204	ENSG00000091262	ABCC6	FSM	reference_match
ENST00000565118	ABCC6P1-203	ENSG00000291057	ABCC6P1	FSM	reference_match
CRC.99147.3	ABCC6P1-NIC	ENSG00000291057	ABCC6P1	NIC	intron_retention
ENST00000542005	ABCC6P2-204	ENSG00000290943	ABCC6P2	FSM	reference_match
ENST00000218104	ABCD1-201	ENSG00000101986	ABCD1	FSM	reference_match
ENST00000370129	ABCD1-202	ENSG00000101986	ABCD1	FSM	reference_match
ENST00000315713	ABCD3-201	ENSG00000117528	ABCD3	FSM	reference_match
ENST00000370214	ABCD3-202	ENSG00000117528	ABCD3	FSM	reference_match
ENST00000484213	ABCD3-205	ENSG00000117528	ABCD3	FSM	reference_match
ENST00000356924	ABCD4-201	ENSG00000119688	ABCD4	FSM	reference_match
ENST00000481935	ABCD4-211	ENSG00000119688	ABCD4	ISM	3prime_fragment
ENST00000489207	ABCD4-213	ENSG00000119688	ABCD4	FSM	reference_match
ENST00000493752	ABCD4-216	ENSG00000119688	ABCD4	FSM	reference_match
CRC.82882.4	ABCD4-NIC	ENSG00000119688	ABCD4	NIC	combination_of_known_junctions
ENST00000296577	ABCE1-201	ENSG00000164163	ABCE1	FSM	reference_match
ENST00000326195	ABCF1-201	ENSG00000204574	ABCF1	FSM	reference_match
ENST00000441867	ABCF1-203	ENSG00000204574	ABCF1	FSM	reference_match
ENST00000468958	ABCF1-204	ENSG00000204574	ABCF1	FSM	reference_match
ENST00000292808	ABCF3-201	ENSG00000161204	ABCF3	FSM	reference_match
ENST00000429586	ABCF3-203	ENSG00000161204	ABCF3	FSM	reference_match
ENST00000480562	ABCF3-214	ENSG00000161204	ABCF3	FSM	reference_match
ENST00000361802	ABCG1-203	ENSG00000160179	ABCG1	FSM	reference_match
ENST00000496783	ABCG1-211	ENSG00000160179	ABCG1	FSM	reference_match
ENST00000273359	ABHD10-201	ENSG00000144827	ABHD10	FSM	reference_match
ENST00000491580	ABHD10-202	ENSG00000144827	ABHD10	FSM	reference_match
ENST00000462381	ABHD11-208	ENSG00000106077	ABHD11	FSM	reference_match
ENST00000468998	ABHD11-210	ENSG00000106077	ABHD11	ISM	intron_retention
ENST00000480445	ABHD11-212	ENSG00000106077	ABHD11	FSM	reference_match
ENST00000427153	ABHD11-AS1-201	ENSG00000225969	ABHD11-AS1	FSM	reference_match
ENST00000641969	ABHD11-AS1-202	ENSG00000225969	ABHD11-AS1	FSM	alternative_3end5end
ENST00000701511	ABHD11-AS1-203	ENSG00000225969	ABHD11-AS1	FSM	reference_match
CRC.273964.1	ABHD11-NIC	ENSG00000106077	ABHD11	NIC	mono-exon_by_intron_retention
CRC.273964.2	ABHD11-NIC.1	ENSG00000106077	ABHD11	NIC	intron_retention
ENST00000339157	ABHD12-201	ENSG00000100997	ABHD12	FSM	reference_match
ENST00000376542	ABHD12-202	ENSG00000100997	ABHD12	FSM	reference_match
ENST00000337334	ABHD12B-201	ENSG00000131969	ABHD12B	FSM	alternative_5end
ENST00000353130	ABHD12B-202	ENSG00000131969	ABHD12B	FSM	reference_match
CRC.80475.1	ABHD12B-NIC	ENSG00000131969	ABHD12B	NIC	combination_of_known_junctions
ENST00000375898	ABHD13-201	ENSG00000139826	ABHD13	FSM	reference_match
ENST00000273596	ABHD14A-201	ENSG00000248487	ABHD14A	FSM	reference_match
ENST00000361143	ABHD14B-202	ENSG00000114779	ABHD14B	FSM	reference_match
ENST00000395008	ABHD14B-203	ENSG00000114779	ABHD14B	FSM	reference_match
ENST00000487005	ABHD14B-207	ENSG00000114779	ABHD14B	FSM	reference_match
ENST00000307201	ABHD15-201	ENSG00000168792	ABHD15	FSM	reference_match
ENST00000395952	ABHD16A-201	ENSG00000204427	ABHD16A	FSM	reference_match
ENST00000468205	ABHD16A-204	ENSG00000204427	ABHD16A	FSM	reference_match
ENST00000492084	ABHD16A-212	ENSG00000204427	ABHD16A	FSM	reference_match
ENST00000495769	ABHD16A-214	ENSG00000204427	ABHD16A	FSM	reference_match
ENST00000292577	ABHD17A-202	ENSG00000129968	ABHD17A	FSM	alternative_3end
ENST00000333421	ABHD17B-201	ENSG00000107362	ABHD17B	FSM	reference_match
CRC.286283.3	ABHD17B-NIC	ENSG00000107362	ABHD17B	NIC	intron_retention
ENST00000398965	ABHD18-202	ENSG00000164074	ABHD18	FSM	reference_match
CRC.207044.1	ABHD18-NNC	ENSG00000164074	ABHD18	NNC	at_least_one_novel_splicesite
CRC.207044.2	ABHD18-NNC.1	ENSG00000164074	ABHD18	NNC	at_least_one_novel_splicesite
ENST00000352732	ABHD2-201	ENSG00000140526	ABHD2	ISM	5prime_fragment
ENST00000565066	ABHD2-205	ENSG00000140526	ABHD2	FSM	reference_match
ENST00000289119	ABHD3-201	ENSG00000158201	ABHD3	FSM	reference_match
ENST00000577928	ABHD3-204	ENSG00000158201	ABHD3	FSM	reference_match
ENST00000579875	ABHD3-206	ENSG00000158201	ABHD3	FSM	reference_match
ENST00000579982	ABHD3-207	ENSG00000158201	ABHD3	FSM	reference_match
ENST00000580477	ABHD3-208	ENSG00000158201	ABHD3	FSM	reference_match
ENST00000428304	ABHD4-203	ENSG00000100439	ABHD4	FSM	reference_match
ENST00000458276	ABHD5-205	ENSG00000011198	ABHD5	FSM	reference_match
ENST00000486764	ABHD5-207	ENSG00000011198	ABHD5	FSM	reference_match
ENST00000644371	ABHD5-213	ENSG00000011198	ABHD5	FSM	reference_match
ENST00000295962	ABHD6-201	ENSG00000163686	ABHD6	FSM	reference_match
ENST00000478253	ABHD6-205	ENSG00000163686	ABHD6	FSM	reference_match
ENST00000247706	ABHD8-201	ENSG00000127220	ABHD8	FSM	reference_match
ENST00000376139	ABI1-205	ENSG00000136754	ABI1	FSM	reference_match
ENST00000261017	ABI2-202	ENSG00000138443	ABI2	FSM	reference_match
CRC.153783.2	ABI2-NIC	ENSG00000138443	ABI2	NIC	combination_of_known_junctions
CRC.153783.3	ABI2-NNC	ENSG00000138443	ABI2	NNC	at_least_one_novel_splicesite
ENST00000322940	ABITRAM-201	ENSG00000119328	ABITRAM	FSM	reference_match
ENST00000466200	ABITRAM-204	ENSG00000119328	ABITRAM	FSM	reference_match
ENST00000372348	ABL1-202	ENSG00000097007	ABL1	FSM	reference_match
ENST00000533213	ABLIM1-211	ENSG00000099204	ABLIM1	ISM	mono-exon
ENST00000361737	ABLIM2-203	ENSG00000163995	ABLIM2	FSM	reference_match
ENST00000428004	ABLIM2-205	ENSG00000163995	ABLIM2	FSM	reference_match
ENST00000509819	ABLIM2-210	ENSG00000163995	ABLIM2	FSM	reference_match
CRC.194279.13	ABLIM2-NIC	ENSG00000163995	ABLIM2	NIC	combination_of_known_junctions
CRC.194286.1	ABLIM2-NIC.1	ENSG00000163995	ABLIM2	NIC	mono-exon
ENST00000453660	ABO-201	ENSG00000175164	ABO	FSM	reference_match
ENST00000679909	ABO-206	ENSG00000175164	ABO	FSM	reference_match
ENST00000680600	ABO-207	ENSG00000175164	ABO	FSM	reference_match
ENST00000291107	ABR-201	ENSG00000159842	ABR	FSM	reference_match
ENST00000572585	ABR-218	ENSG00000159842	ABR	FSM	alternative_5end
ENST00000573559	ABR-221	ENSG00000159842	ABR	FSM	alternative_3end
ENST00000367660	ABRACL-201	ENSG00000146386	ABRACL	FSM	reference_match
ENST00000475656	ABRAXAS1-202	ENSG00000163322	ABRAXAS1	FSM	reference_match
ENST00000511801	ABRAXAS1-207	ENSG00000163322	ABRAXAS1	FSM	reference_match
ENST00000298492	ABRAXAS2-201	ENSG00000165660	ABRAXAS2	FSM	reference_match
ENST00000274849	ABT1-201	ENSG00000146109	ABT1	FSM	reference_match
ENST00000232744	ABTB1-201	ENSG00000114626	ABTB1	FSM	reference_match
ENST00000453791	ABTB1-202	ENSG00000114626	ABTB1	FSM	reference_match
ENST00000468137	ABTB1-206	ENSG00000114626	ABTB1	FSM	reference_match
ENST00000435224	ABTB2-201	ENSG00000166016	ABTB2	FSM	reference_match
ENST00000333167	ACAA1-202	ENSG00000060971	ACAA1	FSM	reference_match
ENST00000411549	ACAA1-203	ENSG00000060971	ACAA1	FSM	reference_match
ENST00000480865	ACAA1-215	ENSG00000060971	ACAA1	FSM	reference_match
ENST00000285093	ACAA2-201	ENSG00000167315	ACAA2	FSM	reference_match
ENST00000586100	ACAA2-203	ENSG00000167315	ACAA2	FSM	reference_match
ENST00000591171	ACAA2-207	ENSG00000167315	ACAA2	FSM	reference_match
ENST00000613146	ACACA-228	ENSG00000278540	ACACA	FSM	reference_match
ENST00000614438	ACACA-232	ENSG00000278540	ACACA	FSM	reference_match
ENST00000616317	ACACA-237	ENSG00000278540	ACACA	ISM	mono-exon
CRC.109137.18	ACACA-NIC	ENSG00000278540	ACACA	NIC	combination_of_known_junctions
ENST00000338432	ACACB-201	ENSG00000076555	ACACB	ISM	mono-exon
ENST00000313698	ACAD10-201	ENSG00000111271	ACAD10	FSM	reference_match
ENST00000455480	ACAD10-203	ENSG00000111271	ACAD10	FSM	reference_match
ENST00000504803	ACAD10-206	ENSG00000111271	ACAD10	FSM	reference_match
ENST00000512792	ACAD10-214	ENSG00000111271	ACAD10	FSM	reference_match
ENST00000264990	ACAD11-201	ENSG00000240303	ACAD11	FSM	reference_match
ENST00000281182	ACAD8-201	ENSG00000151498	ACAD8	FSM	reference_match
ENST00000524739	ACAD8-206	ENSG00000151498	ACAD8	FSM	reference_match
ENST00000525961	ACAD8-207	ENSG00000151498	ACAD8	FSM	reference_match
ENST00000308982	ACAD9-201	ENSG00000177646	ACAD9	FSM	reference_match
ENST00000511227	ACAD9-206	ENSG00000177646	ACAD9	FSM	reference_match
ENST00000514643	ACAD9-211	ENSG00000177646	ACAD9	FSM	reference_match
ENST00000680636	ACAD9-219	ENSG00000177646	ACAD9	FSM	reference_match
ENST00000681589	ACAD9-228	ENSG00000177646	ACAD9	FSM	reference_match
ENST00000692357	ACAD9-DT-203	ENSG00000287110	ACAD9-DT	FSM	mono-exon
ENST00000370841	ACADM-202	ENSG00000117054	ACADM	FSM	reference_match
ENST00000526196	ACADM-209	ENSG00000117054	ACADM	FSM	reference_match
ENST00000679709	ACADM-224	ENSG00000117054	ACADM	FSM	reference_match
ENST00000680844	ACADM-239	ENSG00000117054	ACADM	FSM	reference_match
CRC.8283.3	ACADM-NIC	ENSG00000117054	ACADM	NIC	combination_of_known_junctions
ENST00000242592	ACADS-201	ENSG00000122971	ACADS	FSM	reference_match
ENST00000358776	ACADSB-201	ENSG00000196177	ACADSB	FSM	reference_match
ENST00000542255	ACADVL-204	ENSG00000072778	ACADVL	FSM	reference_match
ENST00000577191	ACADVL-206	ENSG00000072778	ACADVL	FSM	reference_match
ENST00000578711	ACADVL-214	ENSG00000072778	ACADVL	FSM	mono-exon
ENST00000579286	ACADVL-217	ENSG00000072778	ACADVL	FSM	reference_match
ENST00000579425	ACADVL-219	ENSG00000072778	ACADVL	FSM	reference_match
ENST00000583760	ACADVL-234	ENSG00000072778	ACADVL	FSM	reference_match
ENST00000583850	ACADVL-236	ENSG00000072778	ACADVL	FSM	reference_match
CRC.107910.11	ACADVL-NIC	ENSG00000072778	ACADVL	NIC	intron_retention
CRC.107910.3	ACADVL-NIC.1	ENSG00000072778	ACADVL	NIC	intron_retention
CRC.107910.4	ACADVL-NIC.2	ENSG00000072778	ACADVL	NIC	intron_retention
CRC.107910.6	ACADVL-NIC.3	ENSG00000072778	ACADVL	NIC	intron_retention
ENST00000475905	ACAP2-210	ENSG00000114331	ACAP2	FSM	reference_match
ENST00000480906	ACAP2-211	ENSG00000114331	ACAP2	ISM	5prime_fragment
CRC.196640.1	ACAP2-NIC	ENSG00000114331	ACAP2	NIC	mono-exon
CRC.196642.5	ACAP2-NIC.1	ENSG00000114331	ACAP2	NIC	mono-exon_by_intron_retention
CRC.196642.7	ACAP2-NIC.2	ENSG00000114331	ACAP2	NIC	mono-exon
ENST00000354700	ACAP3-202	ENSG00000131584	ACAP3	FSM	reference_match
ENST00000265838	ACAT1-201	ENSG00000075239	ACAT1	FSM	reference_match
ENST00000524833	ACAT1-203	ENSG00000075239	ACAT1	FSM	reference_match
ENST00000533597	ACAT1-210	ENSG00000075239	ACAT1	FSM	reference_match
ENST00000673531	ACAT1-222	ENSG00000075239	ACAT1	FSM	reference_match
ENST00000367048	ACAT2-201	ENSG00000120437	ACAT2	FSM	reference_match
ENST00000366812	ACBD3-201	ENSG00000182827	ACBD3	FSM	reference_match
ENST00000321854	ACBD4-201	ENSG00000181513	ACBD4	FSM	reference_match
ENST00000431281	ACBD4-204	ENSG00000181513	ACBD4	FSM	reference_match
ENST00000586346	ACBD4-207	ENSG00000181513	ACBD4	FSM	reference_match
CRC.110924.5	ACBD4-NIC	ENSG00000181513	ACBD4	NIC	combination_of_known_junctions
ENST00000375897	ACBD5-202	ENSG00000107897	ACBD5	FSM	reference_match
ENST00000396271	ACBD5-205	ENSG00000107897	ACBD5	FSM	reference_match
ENST00000367595	ACBD6-201	ENSG00000230124	ACBD6	FSM	reference_match
CRC.16933.1	ACBD6-NIC	ENSG00000230124	ACBD6	NIC	mono-exon
ENST00000263776	ACCS-201	ENSG00000110455	ACCS	FSM	reference_match
ENST00000695656	ACD-217	ENSG00000102977	ACD	FSM	reference_match
ENST00000695711	ACD-236	ENSG00000102977	ACD	FSM	reference_match
CRC.106059.4	ACD-NIC	ENSG00000102977	ACD	NIC	intron_retention
ENST00000290866	ACE-202	ENSG00000159640	ACE	FSM	reference_match
ENST00000428043	ACE-204	ENSG00000159640	ACE	FSM	reference_match
ENST00000579462	ACE-210	ENSG00000159640	ACE	FSM	reference_match
ENST00000677282	ACE2-205	ENSG00000130234	ACE2	FSM	reference_match
ENST00000340967	ACER2-201	ENSG00000177076	ACER2	FSM	reference_match
CRC.284564.2	ACER2-NIC	ENSG00000177076	ACER2	NIC	mono-exon
CRC.284564.9	ACER2-NIC.1	ENSG00000177076	ACER2	NIC	mono-exon_by_intron_retention
ENST00000530182	ACER3-207	ENSG00000078124	ACER3	FSM	reference_match
ENST00000531461	ACER3-211	ENSG00000078124	ACER3	FSM	reference_match
ENST00000532485	ACER3-212	ENSG00000078124	ACER3	FSM	reference_match
ENST00000302913	ACHE-202	ENSG00000087085	ACHE	FSM	reference_match
ENST00000411582	ACHE-203	ENSG00000087085	ACHE	FSM	reference_match
ENST00000357481	ACIN1-203	ENSG00000100813	ACIN1	FSM	reference_match
ENST00000457657	ACIN1-205	ENSG00000100813	ACIN1	FSM	reference_match
ENST00000473758	ACIN1-206	ENSG00000100813	ACIN1	ISM	3prime_fragment
ENST00000272928	ACKR3-201	ENSG00000144476	ACKR3	FSM	reference_match
CRC.110560.1	ACLY-NIC	ENSG00000131473	ACLY	NIC	mono-exon_by_intron_retention
CRC.110564.5	ACLY-NIC.1	ENSG00000131473	ACLY	NIC	mono-exon
ENST00000379923	ACO1-202	ENSG00000122729	ACO1	FSM	reference_match
ENST00000466237	ACO2-203	ENSG00000100412	ACO2	FSM	reference_match
ENST00000677427	ACO2-216	ENSG00000100412	ACO2	FSM	alternative_3end
CRC.176307.4	ACO2-NIC	ENSG00000100412	ACO2	NIC	combination_of_known_junctions
ENST00000311148	ACOT1-201	ENSG00000184227	ACOT1	FSM	reference_match
ENST00000230048	ACOT13-201	ENSG00000112304	ACOT13	FSM	reference_match
ENST00000238651	ACOT2-201	ENSG00000119673	ACOT2	FSM	reference_match
ENST00000538782	ACOT2-202	ENSG00000119673	ACOT2	ISM	3prime_fragment
ENST00000613168	ACOT2-204	ENSG00000119673	ACOT2	FSM	reference_match
ENST00000326303	ACOT4-201	ENSG00000177465	ACOT4	FSM	reference_match
ENST00000377845	ACOT7-203	ENSG00000097021	ACOT7	FSM	reference_match
ENST00000377855	ACOT7-204	ENSG00000097021	ACOT7	FSM	reference_match
ENST00000217455	ACOT8-201	ENSG00000101473	ACOT8	FSM	reference_match
ENST00000426915	ACOT8-202	ENSG00000101473	ACOT8	FSM	reference_match
ENST00000461272	ACOT8-204	ENSG00000101473	ACOT8	FSM	reference_match
ENST00000484975	ACOT8-208	ENSG00000101473	ACOT8	FSM	reference_match
ENST00000488679	ACOT8-211	ENSG00000101473	ACOT8	FSM	reference_match
ENST00000493118	ACOT8-212	ENSG00000101473	ACOT8	FSM	reference_match
ENST00000652771	ACOT8-213	ENSG00000101473	ACOT8	FSM	reference_match
ENST00000336430	ACOT9-201	ENSG00000123130	ACOT9	FSM	reference_match
ENST00000379297	ACOT9-203	ENSG00000123130	ACOT9	FSM	reference_match
ENST00000379303	ACOT9-204	ENSG00000123130	ACOT9	FSM	reference_match
ENST00000293217	ACOX1-201	ENSG00000161533	ACOX1	FSM	reference_match
ENST00000301608	ACOX1-202	ENSG00000161533	ACOX1	FSM	reference_match
ENST00000572047	ACOX1-203	ENSG00000161533	ACOX1	FSM	reference_match
ENST00000302819	ACOX2-201	ENSG00000168306	ACOX2	FSM	reference_match
ENST00000467738	ACOX2-207	ENSG00000168306	ACOX2	FSM	reference_match
CRC.185658.3	ACOX2-NIC	ENSG00000168306	ACOX2	NIC	intron_retention
ENST00000356406	ACOX3-201	ENSG00000087008	ACOX3	FSM	reference_match
ENST00000503233	ACOX3-203	ENSG00000087008	ACOX3	FSM	reference_match
ENST00000272065	ACP1-201	ENSG00000143727	ACP1	FSM	reference_match
ENST00000272067	ACP1-202	ENSG00000143727	ACP1	FSM	reference_match
ENST00000405233	ACP1-203	ENSG00000143727	ACP1	FSM	reference_match
ENST00000413140	ACP1-206	ENSG00000143727	ACP1	FSM	reference_match
ENST00000453390	ACP1-209	ENSG00000143727	ACP1	FSM	reference_match
ENST00000256997	ACP2-201	ENSG00000134575	ACP2	FSM	reference_match
ENST00000336375	ACP3-201	ENSG00000014257	ACP3	FSM	reference_match
ENST00000351273	ACP3-202	ENSG00000014257	ACP3	FSM	reference_match
ENST00000412435	ACP5-202	ENSG00000102575	ACP5	FSM	alternative_5end
ENST00000592828	ACP5-210	ENSG00000102575	ACP5	FSM	reference_match
ENST00000695812	ACP5-217	ENSG00000102575	ACP5	FSM	reference_match
ENST00000460583	ACP6-202	ENSG00000162836	ACP6	FSM	reference_match
ENST00000583509	ACP6-205	ENSG00000162836	ACP6	FSM	reference_match
CRC.13357.1	ACP6-NIC	ENSG00000162836	ACP6	NIC	mono-exon
ENST00000229243	ACRBP-201	ENSG00000111644	ACRBP	FSM	reference_match
ENST00000300441	ACSF2-201	ENSG00000167107	ACSF2	FSM	reference_match
ENST00000317447	ACSF3-201	ENSG00000176715	ACSF3	FSM	reference_match
ENST00000406948	ACSF3-204	ENSG00000176715	ACSF3	FSM	reference_match
ENST00000540697	ACSF3-211	ENSG00000176715	ACSF3	FSM	reference_match
ENST00000614302	ACSF3-218	ENSG00000176715	ACSF3	FSM	reference_match
ENST00000281455	ACSL1-201	ENSG00000151726	ACSL1	FSM	reference_match
ENST00000706366	ACSL1-212	ENSG00000151726	ACSL1	FSM	reference_match
ENST00000357430	ACSL3-201	ENSG00000123983	ACSL3	FSM	reference_match
ENST00000392066	ACSL3-202	ENSG00000123983	ACSL3	FSM	reference_match
ENST00000681017	ACSL3-231	ENSG00000123983	ACSL3	FSM	reference_match
ENST00000469796	ACSL4-204	ENSG00000068366	ACSL4	FSM	reference_match
ENST00000672401	ACSL4-213	ENSG00000068366	ACSL4	FSM	reference_match
CRC.303595.1	ACSL4-NIC	ENSG00000068366	ACSL4	NIC	mono-exon
CRC.303596.1	ACSL4-NIC.1	ENSG00000068366	ACSL4	NIC	mono-exon
ENST00000651356	ACSL6-227	ENSG00000164398	ACSL6	FSM	reference_match
ENST00000323482	ACSS1-201	ENSG00000154930	ACSS1	FSM	reference_match
ENST00000484396	ACSS1-204	ENSG00000154930	ACSS1	FSM	reference_match
ENST00000253382	ACSS2-201	ENSG00000131069	ACSS2	FSM	reference_match
ENST00000360596	ACSS2-202	ENSG00000131069	ACSS2	FSM	reference_match
ENST00000473172	ACSS2-208	ENSG00000131069	ACSS2	FSM	reference_match
ENST00000476922	ACSS2-210	ENSG00000131069	ACSS2	FSM	reference_match
ENST00000477932	ACSS2-211	ENSG00000131069	ACSS2	FSM	reference_match
ENST00000481284	ACSS2-214	ENSG00000131069	ACSS2	FSM	reference_match
ENST00000494727	ACSS2-223	ENSG00000131069	ACSS2	FSM	reference_match
ENST00000497927	ACSS2-224	ENSG00000131069	ACSS2	FSM	reference_match
ENST00000224784	ACTA2-201	ENSG00000107796	ACTA2	FSM	reference_match
ENST00000432588	ACTB-204	ENSG00000075624	ACTB	FSM	reference_match
ENST00000462494	ACTB-206	ENSG00000075624	ACTB	FSM	reference_match
ENST00000464611	ACTB-207	ENSG00000075624	ACTB	FSM	reference_match
ENST00000473257	ACTB-208	ENSG00000075624	ACTB	FSM	reference_match
ENST00000480301	ACTB-210	ENSG00000075624	ACTB	FSM	reference_match
ENST00000642480	ACTB-213	ENSG00000075624	ACTB	FSM	reference_match
ENST00000646664	ACTB-217	ENSG00000075624	ACTB	FSM	reference_match
ENST00000570382	ACTG1-201	ENSG00000184009	ACTG1	FSM	reference_match
ENST00000573283	ACTG1-205	ENSG00000184009	ACTG1	FSM	reference_match
ENST00000574671	ACTG1-206	ENSG00000184009	ACTG1	FSM	reference_match
ENST00000575842	ACTG1-209	ENSG00000184009	ACTG1	FSM	reference_match
ENST00000576544	ACTG1-213	ENSG00000184009	ACTG1	FSM	reference_match
ENST00000576917	ACTG1-214	ENSG00000184009	ACTG1	FSM	reference_match
ENST00000679410	ACTG1-217	ENSG00000184009	ACTG1	FSM	reference_match
ENST00000679480	ACTG1-218	ENSG00000184009	ACTG1	FSM	reference_match
ENST00000679778	ACTG1-220	ENSG00000184009	ACTG1	FSM	reference_match
ENST00000680227	ACTG1-221	ENSG00000184009	ACTG1	FSM	reference_match
ENST00000680727	ACTG1-222	ENSG00000184009	ACTG1	FSM	reference_match
ENST00000681092	ACTG1-224	ENSG00000184009	ACTG1	FSM	reference_match
ENST00000681842	ACTG1-225	ENSG00000184009	ACTG1	FSM	reference_match
ENST00000415794	ACTG1P1-201	ENSG00000178631	ACTG1P1	FSM	mono-exon
ENST00000677665	ACTL10-201	ENSG00000288649	ACTL10	FSM	mono-exon
ENST00000450518	ACTL6A-203	ENSG00000136518	ACTL6A	ISM	mono-exon
ENST00000491202	ACTL6A-213	ENSG00000136518	ACTL6A	FSM	reference_match
CRC.191342.1	ACTL6A-NIC	ENSG00000136518	ACTL6A	NIC	mono-exon
ENST00000193403	ACTN1-201	ENSG00000072110	ACTN1	FSM	reference_match
ENST00000556083	ACTN1-216	ENSG00000072110	ACTN1	FSM	reference_match
ENST00000683261	ACTN1-235	ENSG00000072110	ACTN1	FSM	reference_match
ENST00000252699	ACTN4-201	ENSG00000130402	ACTN4	FSM	reference_match
ENST00000440400	ACTN4-204	ENSG00000130402	ACTN4	FSM	reference_match
ENST00000588618	ACTN4-209	ENSG00000130402	ACTN4	FSM	reference_match
ENST00000369905	ACTR1A-201	ENSG00000138107	ACTR1A	FSM	reference_match
ENST00000470322	ACTR1A-202	ENSG00000138107	ACTR1A	FSM	reference_match
ENST00000289228	ACTR1B-201	ENSG00000115073	ACTR1B	FSM	reference_match
ENST00000260641	ACTR2-201	ENSG00000138071	ACTR2	FSM	reference_match
ENST00000535589	ACTR3-208	ENSG00000115091	ACTR3	FSM	reference_match
ENST00000256001	ACTR3B-201	ENSG00000133627	ACTR3B	FSM	reference_match
ENST00000477871	ACTR3C-203	ENSG00000106526	ACTR3C	FSM	reference_match
ENST00000613959	ACTR3C-206	ENSG00000106526	ACTR3C	FSM	mono-exon
ENST00000683684	ACTR3C-207	ENSG00000106526	ACTR3C	FSM	reference_match
ENST00000243903	ACTR5-201	ENSG00000101442	ACTR5	FSM	reference_match
ENST00000188312	ACTR6-201	ENSG00000075089	ACTR6	FSM	reference_match
ENST00000546902	ACTR6-202	ENSG00000075089	ACTR6	FSM	reference_match
ENST00000548180	ACTR6-204	ENSG00000075089	ACTR6	FSM	reference_match
ENST00000335754	ACTR8-201	ENSG00000113812	ACTR8	FSM	reference_match
ENST00000488802	ACTR8-204	ENSG00000113812	ACTR8	FSM	reference_match
ENST00000330368	ACTRT3-201	ENSG00000184378	ACTRT3	FSM	reference_match
ENST00000684348	ACVR1-224	ENSG00000115170	ACVR1	FSM	reference_match
ENST00000257963	ACVR1B-201	ENSG00000135503	ACVR1B	ISM	mono-exon
ENST00000388922	ACVRL1-201	ENSG00000139567	ACVRL1	FSM	reference_match
ENST00000465121	ACY1-203	ENSG00000243989	ACY1	FSM	reference_match
ENST00000490244	ACY1-208	ENSG00000243989	ACY1	FSM	reference_match
ENST00000496679	ACY1-211	ENSG00000243989	ACY1	FSM	reference_match
ENST00000636358	ACY1-215	ENSG00000243989	ACY1	FSM	reference_match
ENST00000638077	ACY1-227	ENSG00000243989	ACY1	FSM	reference_match
ENST00000255082	ACY3-201	ENSG00000132744	ACY3	FSM	reference_match
CRC.46235.2	ACY3-NIC	ENSG00000132744	ACY3	NIC	combination_of_known_junctions
ENST00000238618	ACYP1-201	ENSG00000119640	ACYP1	FSM	reference_match
ENST00000357971	ACYP1-202	ENSG00000119640	ACYP1	FSM	reference_match
ENST00000555135	ACYP1-204	ENSG00000119640	ACYP1	FSM	reference_match
ENST00000555463	ACYP1-205	ENSG00000119640	ACYP1	FSM	reference_match
ENST00000555694	ACYP1-206	ENSG00000119640	ACYP1	FSM	reference_match
ENST00000394666	ACYP2-202	ENSG00000170634	ACYP2	FSM	reference_match
ENST00000458030	ACYP2-205	ENSG00000170634	ACYP2	FSM	reference_match
ENST00000607452	ACYP2-209	ENSG00000170634	ACYP2	FSM	reference_match
ENST00000492931	ADA-203	ENSG00000196839	ADA	FSM	reference_match
ENST00000696061	ADA-242	ENSG00000196839	ADA	FSM	reference_match
ENST00000428046	ADAL-203	ENSG00000168803	ADAL	FSM	reference_match
ENST00000562188	ADAL-204	ENSG00000168803	ADAL	FSM	reference_match
ENST00000565555	ADAL-206	ENSG00000168803	ADAL	FSM	reference_match
ENST00000558733	ADAM10-213	ENSG00000137845	ADAM10	FSM	reference_match
ENST00000355956	ADAM15-202	ENSG00000143537	ADAM15	ISM	3prime_fragment
ENST00000464824	ADAM15-213	ENSG00000143537	ADAM15	FSM	reference_match
ENST00000472434	ADAM15-216	ENSG00000143537	ADAM15	ISM	3prime_fragment
CRC.19522.1	ADAM15-NIC	ENSG00000143537	ADAM15	NIC	intron_retention
CRC.19522.2	ADAM15-NIC.1	ENSG00000143537	ADAM15	NIC	combination_of_known_junctions
CRC.19522.3	ADAM15-NIC.2	ENSG00000143537	ADAM15	NIC	combination_of_known_junctions
ENST00000478059	ADAM17-202	ENSG00000151694	ADAM17	FSM	reference_match
CRC.132205.1	ADAM17-NIC	ENSG00000151694	ADAM17	NIC	mono-exon_by_intron_retention
ENST00000257527	ADAM19-201	ENSG00000135074	ADAM19	FSM	reference_match
ENST00000424240	ADAM1A-201	ENSG00000229186	ADAM1A	FSM	mono-exon
ENST00000379907	ADAM32-201	ENSG00000197140	ADAM32	FSM	alternative_5end
ENST00000445355	ADAM8-202	ENSG00000151651	ADAM8	FSM	reference_match
ENST00000481513	ADAM9-206	ENSG00000168615	ADAM9	FSM	reference_match
ENST00000485925	ADAMTS13-208	ENSG00000160323	ADAMTS13	ISM	mono-exon
ENST00000651351	ADAMTSL2-204	ENSG00000197859	ADAMTSL2	FSM	reference_match
ENST00000615012	ADAMTSL4-AS1-201	ENSG00000203804	ADAMTSL4-AS1	FSM	mono-exon
CRC.123532.3	ADAMTSL5-NNC	ENSG00000185761	ADAMTSL5	NNC	intron_retention
ENST00000265846	ADAP1-201	ENSG00000105963	ADAP1	FSM	reference_match
ENST00000478000	ADAP1-211	ENSG00000105963	ADAP1	FSM	reference_match
ENST00000611167	ADAP1-217	ENSG00000105963	ADAP1	FSM	reference_match
ENST00000617043	ADAP1-218	ENSG00000105963	ADAP1	FSM	reference_match
ENST00000649206	ADAP1-219	ENSG00000105963	ADAP1	FSM	reference_match
ENST00000649022	ADAR-216	ENSG00000160710	ADAR	FSM	reference_match
ENST00000680472	ADAR-227	ENSG00000160710	ADAR	FSM	reference_match
ENST00000681235	ADAR-229	ENSG00000160710	ADAR	FSM	alternative_3end
ENST00000307921	ADAT1-201	ENSG00000065457	ADAT1	FSM	reference_match
ENST00000564657	ADAT1-203	ENSG00000065457	ADAT1	FSM	reference_match
ENST00000367593	ADAT2-202	ENSG00000189007	ADAT2	FSM	reference_match
ENST00000329478	ADAT3-201	ENSG00000213638	ADAT3	FSM	reference_match
ENST00000238561	ADCK1-201	ENSG00000063761	ADCK1	FSM	alternative_3end
CRC.84713.2	ADCK1-NIC	ENSG00000063761	ADCK1	NIC	combination_of_known_junctions
ENST00000072869	ADCK2-201	ENSG00000133597	ADCK2	FSM	reference_match
ENST00000308860	ADCK5-201	ENSG00000173137	ADCK5	FSM	reference_match
ENST00000435541	ADCY10P1-202	ENSG00000290554	ADCY10P1	FSM	reference_match
ENST00000567255	ADCY10P1-203	ENSG00000290554	ADCY10P1	ISM	3prime_fragment
CRC.234402.1	ADCY10P1-NIC	ENSG00000290554	ADCY10P1	NIC	mono-exon_by_intron_retention
ENST00000405392	ADCY3-202	ENSG00000138031	ADCY3	FSM	reference_match
ENST00000555684	ADCY4-210	ENSG00000129467	ADCY4	FSM	mono-exon
CRC.78306.2	ADCY4-NIC	ENSG00000129467	ADCY4	NIC	combination_of_known_splicesites
CRC.78306.5	ADCY4-NIC.1	ENSG00000129467	ADCY4	NIC	intron_retention
CRC.78306.11	ADCY4-NNC	ENSG00000129467	ADCY4	NNC	intron_retention
ENST00000357869	ADCY6-202	ENSG00000174233	ADCY6	FSM	alternative_5end
ENST00000547774	ADCY6-DT-201	ENSG00000257660	ADCY6-DT	ISM	3prime_fragment
ENST00000254235	ADCY7-201	ENSG00000121281	ADCY7	FSM	reference_match
CRC.97865.8	ADCY9-NIC	ENSG00000162104	ADCY9	NIC	mono-exon
ENST00000356080	ADD3-202	ENSG00000148700	ADD3	FSM	reference_match
ENST00000360162	ADD3-203	ENSG00000148700	ADD3	FSM	reference_match
ENST00000369655	ADD3-AS1-201	ENSG00000203876	ADD3-AS1	FSM	reference_match
ENST00000499527	ADGRA3-203	ENSG00000152990	ADGRA3	FSM	reference_match
ENST00000502482	ADGRA3-204	ENSG00000152990	ADGRA3	FSM	reference_match
ENST00000511051	ADGRA3-210	ENSG00000152990	ADGRA3	FSM	reference_match
ENST00000242786	ADGRE5-201	ENSG00000123146	ADGRE5	FSM	reference_match
ENST00000357355	ADGRE5-202	ENSG00000123146	ADGRE5	FSM	reference_match
ENST00000358600	ADGRE5-203	ENSG00000123146	ADGRE5	FSM	reference_match
ENST00000371253	ADGRF1-203	ENSG00000153292	ADGRF1	FSM	reference_match
CRC.133941.1	ADGRF3-NIC	ENSG00000173567	ADGRF3	NIC	mono-exon
ENST00000283303	ADGRF4-201	ENSG00000153294	ADGRF4	FSM	reference_match
ENST00000327753	ADGRF4-202	ENSG00000153294	ADGRF4	FSM	reference_match
ENST00000562631	ADGRG1-216	ENSG00000205336	ADGRG1	FSM	reference_match
ENST00000568908	ADGRG1-265	ENSG00000205336	ADGRG1	FSM	reference_match
ENST00000570044	ADGRG1-276	ENSG00000205336	ADGRG1	FSM	reference_match
CRC.102040.2	ADGRG1-NIC	ENSG00000205336	ADGRG1	NIC	combination_of_known_junctions
CRC.102040.3	ADGRG1-NIC.1	ENSG00000205336	ADGRG1	NIC	combination_of_known_junctions
CRC.102040.4	ADGRG1-NIC.2	ENSG00000205336	ADGRG1	NIC	combination_of_known_junctions
CRC.102040.7	ADGRG1-NIC.3	ENSG00000205336	ADGRG1	NIC	combination_of_known_junctions
CRC.102040.8	ADGRG1-NIC.4	ENSG00000205336	ADGRG1	NIC	combination_of_known_junctions
ENST00000349457	ADGRG5-202	ENSG00000159618	ADGRG5	ISM	mono-exon
ENST00000230173	ADGRG6-201	ENSG00000112414	ADGRG6	ISM	mono-exon
ENST00000415128	ADGRG6-205	ENSG00000112414	ADGRG6	FSM	reference_match
ENST00000273352	ADGRG7-201	ENSG00000144820	ADGRG7	FSM	reference_match
ENST00000588658	ADGRL1-AS1-202	ENSG00000267169	ADGRL1-AS1	FSM	reference_match
ENST00000510055	ADH1C-202	ENSG00000248144	ADH1C	FSM	reference_match
ENST00000515683	ADH1C-204	ENSG00000248144	ADH1C	FSM	reference_match
ENST00000296412	ADH5-201	ENSG00000197894	ADH5	FSM	reference_match
ENST00000512621	ADH5-210	ENSG00000197894	ADH5	FSM	reference_match
ENST00000394899	ADH6-203	ENSG00000172955	ADH6	FSM	reference_match
CRC.269787.5	ADHFE1-NIC	ENSG00000147576	ADHFE1	NIC	intron_retention
ENST00000340990	ADIPOR1-201	ENSG00000159346	ADIPOR1	FSM	reference_match
ENST00000495562	ADIPOR1-205	ENSG00000159346	ADIPOR1	FSM	reference_match
ENST00000357103	ADIPOR2-201	ENSG00000006831	ADIPOR2	ISM	mono-exon
CRC.52744.1	ADIPOR2-NIC	ENSG00000006831	ADIPOR2	NIC	mono-exon
ENST00000372013	ADIRF-201	ENSG00000148671	ADIRF	ISM	intron_retention
ENST00000416348	ADIRF-202	ENSG00000148671	ADIRF	FSM	reference_match
ENST00000372734	ADK-202	ENSG00000156110	ADK	FSM	reference_match
ENST00000539909	ADK-205	ENSG00000156110	ADK	FSM	reference_match
ENST00000672429	ADK-209	ENSG00000156110	ADK	FSM	reference_match
ENST00000673027	ADK-212	ENSG00000156110	ADK	FSM	reference_match
ENST00000673352	ADK-214	ENSG00000156110	ADK	FSM	reference_match
ENST00000278175	ADM-201	ENSG00000148926	ADM	FSM	reference_match
ENST00000524948	ADM-202	ENSG00000148926	ADM	FSM	reference_match
ENST00000528655	ADM-206	ENSG00000148926	ADM	FSM	reference_match
ENST00000530439	ADM-207	ENSG00000148926	ADM	FSM	reference_match
ENST00000534464	ADM-208	ENSG00000148926	ADM	FSM	reference_match
ENST00000395738	ADM2-202	ENSG00000128165	ADM2	FSM	reference_match
ENST00000420022	ADM5-201	ENSG00000224420	ADM5	FSM	reference_match
ENST00000371602	ADNP-202	ENSG00000101126	ADNP	FSM	reference_match
ENST00000644386	ADNP-207	ENSG00000101126	ADNP	FSM	reference_match
ENST00000655542	ADNP-AS1-203	ENSG00000259456	ADNP-AS1	FSM	reference_match
ENST00000664246	ADNP-AS1-204	ENSG00000259456	ADNP-AS1	FSM	reference_match
CRC.161725.1	ADNP-AS1-NIC	ENSG00000259456	ADNP-AS1	NIC	combination_of_known_junctions
ENST00000262198	ADNP2-201	ENSG00000101544	ADNP2	FSM	reference_match
ENST00000373783	ADO-201	ENSG00000181915	ADO	FSM	mono-exon
ENST00000304222	ADORA2B-201	ENSG00000170425	ADORA2B	FSM	reference_match
ENST00000582124	ADORA2B-202	ENSG00000170425	ADORA2B	FSM	mono-exon
ENST00000311669	ADPGK-201	ENSG00000159322	ADPGK	FSM	reference_match
ENST00000456471	ADPGK-202	ENSG00000159322	ADPGK	FSM	reference_match
ENST00000567941	ADPGK-210	ENSG00000159322	ADPGK	FSM	reference_match
ENST00000569058	ADPGK-211	ENSG00000159322	ADPGK	FSM	reference_match
ENST00000375418	ADPRHL1-202	ENSG00000153531	ADPRHL1	FSM	reference_match
ENST00000413169	ADPRHL1-203	ENSG00000153531	ADPRHL1	FSM	reference_match
ENST00000379774	ADPRM-201	ENSG00000170222	ADPRM	FSM	reference_match
ENST00000468843	ADPRM-202	ENSG00000170222	ADPRM	FSM	reference_match
ENST00000373178	ADPRS-201	ENSG00000116863	ADPRS	FSM	reference_match
ENST00000280155	ADRA2A-201	ENSG00000150594	ADRA2A	FSM	mono-exon
ENST00000305988	ADRB2-201	ENSG00000169252	ADRB2	FSM	mono-exon
ENST00000462554	ADRM1-202	ENSG00000130706	ADRM1	FSM	reference_match
ENST00000491935	ADRM1-204	ENSG00000130706	ADRM1	FSM	reference_match
ENST00000342312	ADSL-202	ENSG00000239900	ADSL	FSM	reference_match
ENST00000623063	ADSL-208	ENSG00000239900	ADSL	FSM	reference_match
ENST00000366535	ADSS2-201	ENSG00000035687	ADSS2	FSM	reference_match
ENST00000414691	ADTRP-203	ENSG00000111863	ADTRP	FSM	reference_match
ENST00000266508	AEBP2-201	ENSG00000139154	AEBP2	FSM	reference_match
ENST00000332810	AEN-201	ENSG00000181026	AEN	FSM	reference_match
ENST00000358461	AFAP1-201	ENSG00000196526	AFAP1	FSM	reference_match
ENST00000420658	AFAP1-204	ENSG00000196526	AFAP1	FSM	reference_match
ENST00000369271	AFAP1L2-202	ENSG00000169129	AFAP1L2	FSM	reference_match
ENST00000344191	AFDN-201	ENSG00000130396	AFDN	ISM	5prime_fragment
ENST00000366809	AFDN-204	ENSG00000130396	AFDN	FSM	reference_match
ENST00000392112	AFDN-206	ENSG00000130396	AFDN	FSM	reference_match
ENST00000400824	AFDN-208	ENSG00000130396	AFDN	FSM	reference_match
ENST00000400825	AFDN-209	ENSG00000130396	AFDN	ISM	5prime_fragment
ENST00000511503	AFDN-220	ENSG00000130396	AFDN	FSM	reference_match
ENST00000511637	AFDN-221	ENSG00000130396	AFDN	FSM	reference_match
ENST00000663809	AFDN-DT-203	ENSG00000198221	AFDN-DT	FSM	reference_match
CRC.247941.13	AFDN-NIC	ENSG00000130396	AFDN	NIC	mono-exon
CRC.247941.22	AFDN-NIC.1	ENSG00000130396	AFDN	NIC	combination_of_known_junctions
ENST00000307808	AFF1-201	ENSG00000172493	AFF1	ISM	5prime_fragment
ENST00000507468	AFF1-206	ENSG00000172493	AFF1	ISM	5prime_fragment
ENST00000674009	AFF1-212	ENSG00000172493	AFF1	ISM	5prime_fragment
ENST00000265343	AFF4-201	ENSG00000072364	AFF4	FSM	reference_match
ENST00000378595	AFF4-203	ENSG00000072364	AFF4	FSM	reference_match
ENST00000465484	AFF4-206	ENSG00000072364	AFF4	FSM	reference_match
ENST00000491831	AFF4-209	ENSG00000072364	AFF4	FSM	reference_match
ENST00000557444	AFG3L1P-217	ENSG00000223959	AFG3L1P	ISM	5prime_fragment
ENST00000690928	AFG3L1P-220	ENSG00000223959	AFG3L1P	FSM	reference_match
CRC.104970.2	AFG3L1P-NIC	ENSG00000223959	AFG3L1P	NIC	combination_of_known_junctions
CRC.104970.7	AFG3L1P-NNC	ENSG00000223959	AFG3L1P	NNC	at_least_one_novel_splicesite
ENST00000269143	AFG3L2-201	ENSG00000141385	AFG3L2	FSM	reference_match
ENST00000687337	AFG3L2-206	ENSG00000141385	AFG3L2	FSM	reference_match
ENST00000687477	AFG3L2-207	ENSG00000141385	AFG3L2	FSM	reference_match
ENST00000327898	AFMID-201	ENSG00000183077	AFMID	FSM	reference_match
ENST00000409257	AFMID-202	ENSG00000183077	AFMID	FSM	reference_match
ENST00000586731	AFMID-205	ENSG00000183077	AFMID	FSM	reference_match
ENST00000588800	AFMID-208	ENSG00000183077	AFMID	FSM	reference_match
ENST00000589256	AFMID-210	ENSG00000183077	AFMID	FSM	reference_match
ENST00000592988	AFMID-215	ENSG00000183077	AFMID	FSM	reference_match
ENST00000506820	AFP-203	ENSG00000081051	AFP	ISM	intron_retention
ENST00000238856	AFTPH-201	ENSG00000119844	AFTPH	FSM	reference_match
ENST00000409933	AFTPH-203	ENSG00000119844	AFTPH	FSM	reference_match
ENST00000695864	AFTPH-206	ENSG00000119844	AFTPH	FSM	reference_match
ENST00000264595	AGA-201	ENSG00000038002	AGA	FSM	reference_match
ENST00000690935	AGAP1-IT1-202	ENSG00000235529	AGAP1-IT1	FSM	reference_match
CRC.155870.9	AGAP1-NIC	ENSG00000157985	AGAP1	NIC	mono-exon
ENST00000542466	AGAP2-AS1-201	ENSG00000255737	AGAP2-AS1	FSM	reference_match
ENST00000461065	AGAP3-203	ENSG00000133612	AGAP3	FSM	reference_match
ENST00000463381	AGAP3-205	ENSG00000133612	AGAP3	ISM	3prime_fragment
ENST00000473633	AGAP3-212	ENSG00000133612	AGAP3	FSM	reference_match
ENST00000622464	AGAP3-226	ENSG00000133612	AGAP3	ISM	3prime_fragment
CRC.263635.1	AGAP3-NNC	ENSG00000133612	AGAP3	NNC	at_least_one_novel_splicesite
ENST00000616763	AGAP4-205	ENSG00000188234	AGAP4	FSM	reference_match
ENST00000443782	AGAP5-202	ENSG00000172650	AGAP5	FSM	reference_match
ENST00000412531	AGAP6-203	ENSG00000204149	AGAP6	FSM	reference_match
ENST00000681530	AGAP6-210	ENSG00000204149	AGAP6	FSM	reference_match
ENST00000452145	AGAP9-201	ENSG00000204172	AGAP9	FSM	reference_match
CRC.135914.6	AGBL5-NIC	ENSG00000084693	AGBL5	NIC	mono-exon
ENST00000310078	AGFG1-201	ENSG00000173744	AGFG1	FSM	reference_match
ENST00000300176	AGFG2-201	ENSG00000106351	AGFG2	FSM	reference_match
ENST00000312916	AGGF1-201	ENSG00000164252	AGGF1	ISM	5prime_fragment
ENST00000649286	AGK-218	ENSG00000006530	AGK	FSM	reference_match
ENST00000361915	AGL-203	ENSG00000162688	AGL	ISM	mono-exon
ENST00000375826	AGMAT-201	ENSG00000116771	AGMAT	FSM	reference_match
CRC.249175.2	AGMO-NIC	ENSG00000187546	AGMO	NIC	combination_of_known_junctions
ENST00000373204	AGO1-201	ENSG00000092847	AGO1	ISM	mono-exon
ENST00000519980	AGO2-205	ENSG00000123908	AGO2	FSM	reference_match
ENST00000373191	AGO3-203	ENSG00000126070	AGO3	FSM	reference_match
ENST00000397828	AGO3-204	ENSG00000126070	AGO3	FSM	reference_match
CRC.4826.13	AGO3-NIC	ENSG00000126070	AGO3	NIC	mono-exon
ENST00000373210	AGO4-201	ENSG00000134698	AGO4	FSM	reference_match
ENST00000375107	AGPAT1-203	ENSG00000204310	AGPAT1	FSM	reference_match
ENST00000395496	AGPAT1-204	ENSG00000204310	AGPAT1	FSM	reference_match
ENST00000395499	AGPAT1-206	ENSG00000204310	AGPAT1	FSM	reference_match
ENST00000371694	AGPAT2-201	ENSG00000169692	AGPAT2	FSM	reference_match
ENST00000371696	AGPAT2-202	ENSG00000169692	AGPAT2	FSM	reference_match
ENST00000538402	AGPAT2-205	ENSG00000169692	AGPAT2	FSM	reference_match
ENST00000291572	AGPAT3-201	ENSG00000160216	AGPAT3	FSM	reference_match
ENST00000285518	AGPAT5-201	ENSG00000155189	AGPAT5	FSM	reference_match
ENST00000523234	AGPAT5-203	ENSG00000155189	AGPAT5	FSM	reference_match
ENST00000264167	AGPS-201	ENSG00000018510	AGPS	FSM	reference_match
ENST00000409888	AGPS-202	ENSG00000018510	AGPS	FSM	reference_match
ENST00000419304	AGR2-203	ENSG00000106541	AGR2	FSM	reference_match
ENST00000450569	AGR2-204	ENSG00000106541	AGR2	FSM	reference_match
ENST00000310398	AGR3-201	ENSG00000173467	AGR3	FSM	reference_match
ENST00000414935	AGR3-203	ENSG00000173467	AGR3	FSM	reference_match
ENST00000379370	AGRN-201	ENSG00000188157	AGRN	FSM	reference_match
ENST00000366667	AGT-201	ENSG00000135744	AGT	FSM	reference_match
ENST00000357081	AGTPBP1-202	ENSG00000135049	AGTPBP1	FSM	reference_match
ENST00000314340	AGTRAP-201	ENSG00000177674	AGTRAP	FSM	reference_match
ENST00000376629	AGTRAP-203	ENSG00000177674	AGTRAP	FSM	reference_match
ENST00000470255	AGXT-202	ENSG00000172482	AGXT	FSM	reference_match
CRC.26485.1	AHCTF1-NIC	ENSG00000153207	AHCTF1	NIC	mono-exon_by_intron_retention
ENST00000217426	AHCY-201	ENSG00000101444	AHCY	FSM	reference_match
ENST00000369799	AHCYL1-202	ENSG00000168710	AHCYL1	FSM	reference_match
ENST00000325006	AHCYL2-201	ENSG00000158467	AHCYL2	ISM	mono-exon
ENST00000446544	AHCYL2-202	ENSG00000158467	AHCYL2	FSM	reference_match
ENST00000460109	AHCYL2-203	ENSG00000158467	AHCYL2	FSM	reference_match
ENST00000474594	AHCYL2-208	ENSG00000158467	AHCYL2	FSM	reference_match
ENST00000492628	AHCYL2-212	ENSG00000158467	AHCYL2	FSM	reference_match
CRC.266549.1	AHCYL2-NIC	ENSG00000158467	AHCYL2	NIC	mono-exon
ENST00000673934	AHDC1-217	ENSG00000126705	AHDC1	FSM	reference_match
ENST00000327035	AHI1-202	ENSG00000135541	AHI1	ISM	5prime_fragment
ENST00000367799	AHI1-203	ENSG00000135541	AHI1	FSM	reference_match
ENST00000367800	AHI1-204	ENSG00000135541	AHI1	FSM	reference_match
ENST00000524469	AHI1-210	ENSG00000135541	AHI1	FSM	reference_match
ENST00000679589	AHI1-222	ENSG00000135541	AHI1	ISM	5prime_fragment
ENST00000681522	AHI1-256	ENSG00000135541	AHI1	FSM	reference_match
ENST00000686835	AHI1-DT-218	ENSG00000231028	AHI1-DT	FSM	mono-exon
CRC.244195.1	AHI1-NIC	ENSG00000135541	AHI1	NIC	mono-exon
ENST00000257247	AHNAK-201	ENSG00000124942	AHNAK	FSM	reference_match
ENST00000378024	AHNAK-202	ENSG00000124942	AHNAK	FSM	reference_match
ENST00000242057	AHR-201	ENSG00000106546	AHR	FSM	reference_match
ENST00000216479	AHSA1-201	ENSG00000100591	AHSA1	FSM	reference_match
ENST00000555517	AHSA1-208	ENSG00000100591	AHSA1	FSM	reference_match
ENST00000394457	AHSA2P-202	ENSG00000173209	AHSA2P	FSM	reference_match
ENST00000471542	AHSA2P-205	ENSG00000173209	AHSA2P	FSM	reference_match
CRC.137829.4	AHSA2P-NNC	ENSG00000173209	AHSA2P	NNC	intron_retention
ENST00000340020	AIDA-201	ENSG00000186063	AIDA	FSM	reference_match
ENST00000376059	AIF1-203	ENSG00000204472	AIF1	FSM	reference_match
ENST00000247291	AIF1L-201	ENSG00000126878	AIF1L	FSM	reference_match
ENST00000287295	AIFM1-201	ENSG00000156709	AIFM1	FSM	reference_match
ENST00000675427	AIFM1-224	ENSG00000156709	AIFM1	FSM	reference_match
ENST00000307864	AIFM2-201	ENSG00000042286	AIFM2	FSM	reference_match
ENST00000613322	AIFM2-204	ENSG00000042286	AIFM2	FSM	reference_match
ENST00000399163	AIFM3-201	ENSG00000183773	AIFM3	FSM	reference_match
ENST00000434714	AIFM3-206	ENSG00000183773	AIFM3	FSM	reference_match
CRC.168698.3	AIFM3-NIC	ENSG00000183773	AIFM3	NIC	combination_of_known_junctions
CRC.168698.2	AIFM3-NNC	ENSG00000183773	AIFM3	NNC	intron_retention
ENST00000357847	AIG1-202	ENSG00000146416	AIG1	FSM	reference_match
ENST00000367596	AIG1-203	ENSG00000146416	AIG1	FSM	reference_match
ENST00000494282	AIG1-208	ENSG00000146416	AIG1	FSM	reference_match
ENST00000629020	AIG1-209	ENSG00000146416	AIG1	FSM	reference_match
ENST00000646199	AIG1-210	ENSG00000146416	AIG1	FSM	reference_match
ENST00000672341	AIMP1-211	ENSG00000164022	AIMP1	FSM	reference_match
ENST00000682186	AIMP1-216	ENSG00000164022	AIMP1	FSM	mono-exon
ENST00000223029	AIMP2-201	ENSG00000106305	AIMP2	FSM	reference_match
ENST00000279146	AIP-201	ENSG00000110711	AIP	FSM	reference_match
ENST00000528641	AIP-203	ENSG00000110711	AIP	FSM	reference_match
ENST00000683237	AIP-208	ENSG00000110711	AIP	FSM	reference_match
ENST00000262713	AJUBA-201	ENSG00000129474	AJUBA	FSM	reference_match
CRC.77786.2	AJUBA-DT-NIC	ENSG00000258457	AJUBA-DT	NIC	mono-exon_by_intron_retention
ENST00000644144	AK1-206	ENSG00000106992	AK1	FSM	reference_match
ENST00000354858	AK2-201	ENSG00000004455	AK2	FSM	reference_match
ENST00000373449	AK2-202	ENSG00000004455	AK2	FSM	reference_match
ENST00000480134	AK2-206	ENSG00000004455	AK2	FSM	reference_match
ENST00000487289	AK2-207	ENSG00000004455	AK2	FSM	reference_match
ENST00000672715	AK2-214	ENSG00000004455	AK2	FSM	reference_match
ENST00000695600	AK2-218	ENSG00000004455	AK2	FSM	reference_match
ENST00000381809	AK3-202	ENSG00000147853	AK3	FSM	reference_match
ENST00000447596	AK3-203	ENSG00000147853	AK3	FSM	reference_match
ENST00000431883	AK3P3-201	ENSG00000230042	AK3P3	FSM	mono-exon
ENST00000395334	AK4-202	ENSG00000162433	AK4	FSM	reference_match
ENST00000545314	AK4-207	ENSG00000162433	AK4	FSM	reference_match
CRC.57509.6	AK4P3-NIC	ENSG00000233381	AK4P3	NIC	mono-exon
ENST00000380818	AK6-201	ENSG00000085231	AK6	FSM	reference_match
ENST00000380822	AK6-202	ENSG00000085231	AK6	FSM	reference_match
ENST00000267584	AK7-201	ENSG00000140057	AK7	FSM	reference_match
ENST00000298545	AK8-201	ENSG00000165695	AK8	FSM	reference_match
ENST00000476719	AK8-203	ENSG00000165695	AK8	FSM	reference_match
ENST00000285397	AK9-201	ENSG00000155085	AK9	FSM	reference_match
CRC.241819.1	AK9-NNC	ENSG00000155085	AK9	NNC	at_least_one_novel_splicesite
CRC.241819.5	AK9-NNC.1	ENSG00000155085	AK9	NNC	intron_retention
ENST00000575032	AKAP1-214	ENSG00000121057	AKAP1	FSM	reference_match
ENST00000576313	AKAP1-DT-201	ENSG00000263004	AKAP1-DT	FSM	reference_match
ENST00000576871	AKAP1-DT-202	ENSG00000263004	AKAP1-DT	FSM	reference_match
ENST00000225737	AKAP10-201	ENSG00000108599	AKAP10	FSM	reference_match
ENST00000460046	AKAP10-203	ENSG00000108599	AKAP10	FSM	reference_match
ENST00000025301	AKAP11-201	ENSG00000023516	AKAP11	FSM	reference_match
ENST00000253332	AKAP12-201	ENSG00000131016	AKAP12	FSM	reference_match
ENST00000394518	AKAP13-203	ENSG00000170776	AKAP13	ISM	5prime_fragment
ENST00000558644	AKAP13-208	ENSG00000170776	AKAP13	FSM	reference_match
ENST00000560571	AKAP13-220	ENSG00000170776	AKAP13	FSM	reference_match
ENST00000381261	AKAP17A-202	ENSG00000197976	AKAP17A	FSM	alternative_3end
ENST00000342266	AKAP7-202	ENSG00000118507	AKAP7	FSM	reference_match
ENST00000474850	AKAP7-205	ENSG00000118507	AKAP7	FSM	reference_match
ENST00000683794	AKAP7-210	ENSG00000118507	AKAP7	FSM	reference_match
ENST00000269701	AKAP8-201	ENSG00000105127	AKAP8	ISM	5prime_fragment
CRC.124652.3	AKAP8-NNC	ENSG00000105127	AKAP8	NNC	at_least_one_novel_splicesite
ENST00000397410	AKAP8L-201	ENSG00000011243	AKAP8L	FSM	reference_match
ENST00000598292	AKAP8L-214	ENSG00000011243	AKAP8L	FSM	reference_match
ENST00000680649	AKAP8L-230	ENSG00000011243	AKAP8L	FSM	reference_match
ENST00000680803	AKAP8L-233	ENSG00000011243	AKAP8L	FSM	reference_match
ENST00000681170	AKAP8L-236	ENSG00000011243	AKAP8L	FSM	reference_match
ENST00000681744	AKAP8L-239	ENSG00000011243	AKAP8L	FSM	reference_match
ENST00000394564	AKAP9-204	ENSG00000127914	AKAP9	FSM	reference_match
ENST00000435423	AKAP9-205	ENSG00000127914	AKAP9	FSM	reference_match
ENST00000486313	AKAP9-208	ENSG00000127914	AKAP9	FSM	reference_match
ENST00000674381	AKAP9-213	ENSG00000127914	AKAP9	FSM	reference_match
ENST00000679554	AKAP9-218	ENSG00000127914	AKAP9	FSM	reference_match
ENST00000299576	AKIP1-201	ENSG00000166452	AKIP1	FSM	reference_match
ENST00000309377	AKIP1-203	ENSG00000166452	AKIP1	FSM	reference_match
ENST00000372984	AKIRIN1-201	ENSG00000174574	AKIRIN1	FSM	reference_match
ENST00000432648	AKIRIN1-202	ENSG00000174574	AKIRIN1	FSM	reference_match
ENST00000446189	AKIRIN1-203	ENSG00000174574	AKIRIN1	FSM	reference_match
ENST00000257787	AKIRIN2-201	ENSG00000135334	AKIRIN2	FSM	reference_match
ENST00000374088	AKNA-206	ENSG00000106948	AKNA	FSM	alternative_3end
ENST00000369994	AKNAD1-202	ENSG00000162641	AKNAD1	ISM	3prime_fragment
ENST00000471651	AKR1A1-204	ENSG00000117448	AKR1A1	FSM	reference_match
CRC.6257.4	AKR1A1-NIC	ENSG00000117448	AKR1A1	NIC	intron_retention
CRC.6257.6	AKR1A1-NIC.1	ENSG00000117448	AKR1A1	NIC	intron_retention
ENST00000285930	AKR1B1-201	ENSG00000085662	AKR1B1	FSM	reference_match
ENST00000359579	AKR1B10-201	ENSG00000198074	AKR1B10	FSM	reference_match
ENST00000476100	AKR1C1-204	ENSG00000187134	AKR1C1	FSM	reference_match
CRC.25628.22	AKR1C1-NIC	ENSG00000187134	AKR1C1	NIC	combination_of_known_junctions
ENST00000380753	AKR1C2-201	ENSG00000151632	AKR1C2	FSM	alternative_3end
ENST00000380554	AKR1C3-201	ENSG00000196139	AKR1C3	FSM	reference_match
ENST00000263126	AKR1C4-201	ENSG00000198610	AKR1C4	FSM	reference_match
ENST00000463345	AKR1E2-206	ENSG00000165568	AKR1E2	FSM	reference_match
CRC.25628.17	AKR1E2-NIC	ENSG00000165568	AKR1E2	NIC	mono-exon_by_intron_retention
ENST00000235835	AKR7A2-201	ENSG00000053371	AKR7A2	FSM	reference_match
ENST00000429712	AKR7L-201	ENSG00000211454	AKR7L	FSM	reference_match
ENST00000457194	AKR7L-202	ENSG00000211454	AKR7L	FSM	reference_match
ENST00000402615	AKT1-202	ENSG00000142208	AKT1	FSM	reference_match
ENST00000344175	AKT1S1-201	ENSG00000204673	AKT1S1	FSM	reference_match
ENST00000391835	AKT1S1-207	ENSG00000204673	AKT1S1	FSM	reference_match
ENST00000476266	AKT2-216	ENSG00000105221	AKT2	ISM	3prime_fragment
ENST00000578975	AKT2-233	ENSG00000105221	AKT2	FSM	mono-exon
CRC.129294.1	AKT2-NIC	ENSG00000105221	AKT2	NIC	intron_retention
CRC.129294.3	AKT2-NIC.1	ENSG00000105221	AKT2	NIC	intron_retention
ENST00000394657	AKTIP-202	ENSG00000166971	AKTIP	FSM	reference_match
ENST00000570004	AKTIP-212	ENSG00000166971	AKTIP	FSM	reference_match
ENST00000571523	AKTIP-214	ENSG00000166971	AKTIP	FSM	mono-exon
ENST00000409155	ALAD-201	ENSG00000148218	ALAD	FSM	reference_match
ENST00000482847	ALAD-208	ENSG00000148218	ALAD	FSM	reference_match
ENST00000494848	ALAD-209	ENSG00000148218	ALAD	FSM	reference_match
ENST00000310271	ALAS1-201	ENSG00000023330	ALAS1	FSM	reference_match
ENST00000469224	ALAS1-204	ENSG00000023330	ALAS1	FSM	reference_match
ENST00000484952	ALAS1-205	ENSG00000023330	ALAS1	FSM	reference_match
ENST00000306107	ALCAM-201	ENSG00000170017	ALCAM	FSM	reference_match
ENST00000470756	ALCAM-204	ENSG00000170017	ALCAM	FSM	reference_match
ENST00000293350	ALDH16A1-201	ENSG00000161618	ALDH16A1	ISM	3prime_fragment
ENST00000599652	ALDH16A1-207	ENSG00000161618	ALDH16A1	ISM	5prime_fragment
CRC.131244.2	ALDH16A1-NNC	ENSG00000161618	ALDH16A1	NNC	at_least_one_novel_splicesite
ENST00000297785	ALDH1A1-201	ENSG00000165092	ALDH1A1	FSM	reference_match
ENST00000329841	ALDH1A3-201	ENSG00000184254	ALDH1A3	FSM	reference_match
ENST00000560068	ALDH1A3-AS1-201	ENSG00000259583	ALDH1A3-AS1	FSM	reference_match
ENST00000377698	ALDH1B1-201	ENSG00000137124	ALDH1B1	FSM	reference_match
ENST00000393434	ALDH1L1-203	ENSG00000144908	ALDH1L1	FSM	reference_match
ENST00000549106	ALDH2-204	ENSG00000111275	ALDH2	FSM	reference_match
ENST00000225740	ALDH3A1-201	ENSG00000108602	ALDH3A1	FSM	reference_match
ENST00000444455	ALDH3A1-205	ENSG00000108602	ALDH3A1	FSM	reference_match
ENST00000457500	ALDH3A1-206	ENSG00000108602	ALDH3A1	FSM	reference_match
ENST00000468746	ALDH3A1-207	ENSG00000108602	ALDH3A1	FSM	reference_match
ENST00000494157	ALDH3A1-212	ENSG00000108602	ALDH3A1	FSM	reference_match
ENST00000176643	ALDH3A2-201	ENSG00000072210	ALDH3A2	FSM	reference_match
ENST00000339618	ALDH3A2-202	ENSG00000072210	ALDH3A2	FSM	alternative_3end
ENST00000573505	ALDH3A2-210	ENSG00000072210	ALDH3A2	FSM	mono-exon
ENST00000672465	ALDH3A2-232	ENSG00000072210	ALDH3A2	FSM	reference_match
ENST00000672608	ALDH3A2-237	ENSG00000072210	ALDH3A2	FSM	reference_match
ENST00000349015	ALDH3B2-201	ENSG00000132746	ALDH3B2	FSM	reference_match
ENST00000375341	ALDH4A1-202	ENSG00000159423	ALDH4A1	FSM	reference_match
ENST00000538839	ALDH4A1-206	ENSG00000159423	ALDH4A1	FSM	reference_match
ENST00000357578	ALDH5A1-202	ENSG00000112294	ALDH5A1	FSM	reference_match
CRC.83265.2	ALDH6A1-NIC	ENSG00000119711	ALDH6A1	NIC	combination_of_known_splicesites
ENST00000409134	ALDH7A1-201	ENSG00000164904	ALDH7A1	FSM	reference_match
ENST00000413020	ALDH7A1-203	ENSG00000164904	ALDH7A1	FSM	reference_match
ENST00000497231	ALDH7A1-209	ENSG00000164904	ALDH7A1	FSM	reference_match
ENST00000553117	ALDH7A1-215	ENSG00000164904	ALDH7A1	FSM	reference_match
ENST00000510973	ALDH7A1P1-201	ENSG00000251400	ALDH7A1P1	FSM	mono-exon
ENST00000354775	ALDH9A1-201	ENSG00000143149	ALDH9A1	FSM	reference_match
ENST00000566130	ALDOA-212	ENSG00000149925	ALDOA	FSM	reference_match
ENST00000567555	ALDOA-215	ENSG00000149925	ALDOA	FSM	reference_match
CRC.102336.1	ALDOA-NIC	ENSG00000149925	ALDOA	NIC	intron_retention
CRC.102336.2	ALDOA-NIC.1	ENSG00000149925	ALDOA	NIC	intron_retention
ENST00000647789	ALDOB-202	ENSG00000136872	ALDOB	FSM	reference_match
ENST00000226253	ALDOC-201	ENSG00000109107	ALDOC	FSM	reference_match
ENST00000395321	ALDOC-203	ENSG00000109107	ALDOC	FSM	reference_match
ENST00000262374	ALG1-201	ENSG00000033011	ALG1	FSM	reference_match
ENST00000266483	ALG10-201	ENSG00000139133	ALG10	FSM	reference_match
ENST00000521508	ALG11-202	ENSG00000253710	ALG11	FSM	reference_match
ENST00000523764	ALG11-203	ENSG00000253710	ALG11	FSM	reference_match
ENST00000616513	ALG11-204	ENSG00000253710	ALG11	FSM	reference_match
ENST00000649340	ALG11-205	ENSG00000253710	ALG11	FSM	reference_match
ENST00000650049	ALG11-208	ENSG00000253710	ALG11	FSM	reference_match
ENST00000679359	ALG11-209	ENSG00000253710	ALG11	FSM	reference_match
ENST00000679544	ALG11-211	ENSG00000253710	ALG11	FSM	reference_match
ENST00000330817	ALG12-201	ENSG00000182858	ALG12	FSM	reference_match
ENST00000371979	ALG13-201	ENSG00000101901	ALG13	FSM	reference_match
ENST00000394780	ALG13-202	ENSG00000101901	ALG13	FSM	reference_match
ENST00000468657	ALG13-206	ENSG00000101901	ALG13	FSM	reference_match
ENST00000473389	ALG13-210	ENSG00000101901	ALG13	FSM	reference_match
ENST00000482374	ALG13-212	ENSG00000101901	ALG13	FSM	reference_match
ENST00000482742	ALG13-213	ENSG00000101901	ALG13	FSM	reference_match
ENST00000492038	ALG13-221	ENSG00000101901	ALG13	FSM	reference_match
ENST00000622986	ALG13-223	ENSG00000101901	ALG13	FSM	reference_match
CRC.304206.8	ALG13-NIC	ENSG00000101901	ALG13	NIC	intron_retention
ENST00000495856	ALG14-202	ENSG00000172339	ALG14	FSM	reference_match
ENST00000238477	ALG2-201	ENSG00000119523	ALG2	FSM	reference_match
ENST00000476832	ALG2-203	ENSG00000119523	ALG2	FSM	reference_match
ENST00000397676	ALG3-201	ENSG00000214160	ALG3	FSM	reference_match
ENST00000411922	ALG3-202	ENSG00000214160	ALG3	FSM	reference_match
ENST00000423996	ALG3-204	ENSG00000214160	ALG3	FSM	reference_match
ENST00000445626	ALG3-205	ENSG00000214160	ALG3	FSM	reference_match
ENST00000488976	ALG3-214	ENSG00000214160	ALG3	FSM	reference_match
ENST00000679572	ALG5-207	ENSG00000120697	ALG5	FSM	alternative_3end
ENST00000681892	ALG5-227	ENSG00000120697	ALG5	FSM	reference_match
CRC.68742.2	ALG5-NIC	ENSG00000120697	ALG5	NIC	combination_of_known_junctions
CRC.68742.3	ALG5-NIC.1	ENSG00000120697	ALG5	NIC	intron_retention
CRC.68742.4	ALG5-NIC.2	ENSG00000120697	ALG5	NIC	intron_retention
CRC.68742.5	ALG5-NIC.3	ENSG00000120697	ALG5	NIC	intron_retention
CRC.68742.6	ALG5-NIC.4	ENSG00000120697	ALG5	NIC	intron_retention
ENST00000263440	ALG6-201	ENSG00000088035	ALG6	FSM	reference_match
ENST00000648964	ALG6-208	ENSG00000088035	ALG6	FSM	reference_match
ENST00000526737	ALG8-208	ENSG00000159063	ALG8	FSM	reference_match
ENST00000526849	ALG8-209	ENSG00000159063	ALG8	FSM	reference_match
ENST00000531213	ALG8-216	ENSG00000159063	ALG8	FSM	reference_match
ENST00000398006	ALG9-201	ENSG00000086848	ALG9	FSM	reference_match
ENST00000614444	ALG9-214	ENSG00000086848	ALG9	FSM	reference_match
ENST00000616540	ALG9-215	ENSG00000086848	ALG9	FSM	reference_match
ENST00000358543	ALKAL1-201	ENSG00000196711	ALKAL1	FSM	reference_match
ENST00000216489	ALKBH1-201	ENSG00000100601	ALKBH1	FSM	reference_match
ENST00000440112	ALKBH2-203	ENSG00000189046	ALKBH2	FSM	alternative_5end
CRC.63820.1	ALKBH2-NIC	ENSG00000189046	ALKBH2	NIC	combination_of_known_junctions
CRC.63820.2	ALKBH2-NIC.1	ENSG00000189046	ALKBH2	NIC	combination_of_known_junctions
CRC.63820.5	ALKBH2-NIC.2	ENSG00000189046	ALKBH2	NIC	intron_retention
CRC.63820.3	ALKBH2-NNC	ENSG00000189046	ALKBH2	NNC	at_least_one_novel_splicesite
CRC.63820.4	ALKBH2-NNC.1	ENSG00000189046	ALKBH2	NNC	at_least_one_novel_splicesite
CRC.63820.7	ALKBH2-NNC.2	ENSG00000189046	ALKBH2	NNC	intron_retention
ENST00000302708	ALKBH3-201	ENSG00000166199	ALKBH3	FSM	reference_match
ENST00000490528	ALKBH4-202	ENSG00000160993	ALKBH4	FSM	reference_match
ENST00000378875	ALKBH6-202	ENSG00000239382	ALKBH6	FSM	reference_match
ENST00000470859	ALKBH6-208	ENSG00000239382	ALKBH6	FSM	reference_match
ENST00000490986	ALKBH6-215	ENSG00000239382	ALKBH6	FSM	reference_match
ENST00000245812	ALKBH7-201	ENSG00000125652	ALKBH7	FSM	reference_match
ENST00000596657	ALKBH7-202	ENSG00000125652	ALKBH7	FSM	reference_match
ENST00000428149	ALKBH8-205	ENSG00000137760	ALKBH8	FSM	reference_match
ENST00000620466	ALMS1-207	ENSG00000116127	ALMS1	FSM	reference_match
ENST00000684460	ALMS1-222	ENSG00000116127	ALMS1	FSM	reference_match
ENST00000399540	ALOX12-AS1-201	ENSG00000215067	ALOX12-AS1	FSM	reference_match
ENST00000399541	ALOX12-AS1-202	ENSG00000215067	ALOX12-AS1	FSM	reference_match
ENST00000666062	ALOX12-AS1-214	ENSG00000215067	ALOX12-AS1	FSM	mono-exon
ENST00000293761	ALOX15-201	ENSG00000161905	ALOX15	ISM	3prime_fragment
ENST00000374391	ALOX5-201	ENSG00000012779	ALOX5	FSM	reference_match
ENST00000542434	ALOX5-207	ENSG00000012779	ALOX5	FSM	reference_match
ENST00000380490	ALOX5AP-201	ENSG00000132965	ALOX5AP	FSM	reference_match
ENST00000177648	ALPK1-201	ENSG00000073331	ALPK1	FSM	reference_match
ENST00000650871	ALPK1-219	ENSG00000073331	ALPK1	FSM	reference_match
CRC.204736.9	ALPK1-NIC	ENSG00000073331	ALPK1	NIC	intron_retention
CRC.94606.3	ALPK3-NIC	ENSG00000136383	ALPK3	NIC	intron_retention
ENST00000264276	ALS2-201	ENSG00000003393	ALS2	FSM	reference_match
ENST00000467448	ALS2-206	ENSG00000003393	ALS2	FSM	reference_match
ENST00000680287	ALS2-237	ENSG00000003393	ALS2	FSM	reference_match
CRC.177786.1	ALS2CL-NIC	ENSG00000178038	ALS2CL	NIC	mono-exon
ENST00000505490	ALYREF-202	ENSG00000183684	ALYREF	FSM	reference_match
ENST00000335606	AMACR-201	ENSG00000242110	AMACR	FSM	reference_match
ENST00000382072	AMACR-202	ENSG00000242110	AMACR	FSM	reference_match
ENST00000502637	AMACR-204	ENSG00000242110	AMACR	FSM	reference_match
ENST00000514195	AMACR-206	ENSG00000242110	AMACR	FSM	reference_match
ENST00000265132	AMBP-201	ENSG00000106927	AMBP	FSM	reference_match
ENST00000683756	AMBRA1-213	ENSG00000110497	AMBRA1	FSM	reference_match
CRC.44189.1	AMBRA1-NIC	ENSG00000110497	AMBRA1	NIC	combination_of_known_junctions
ENST00000368877	AMD1-202	ENSG00000123505	AMD1	FSM	reference_match
ENST00000451850	AMD1-205	ENSG00000123505	AMD1	FSM	reference_match
ENST00000612642	AMD1-207	ENSG00000123505	AMD1	FSM	reference_match
ENST00000672937	AMD1-209	ENSG00000123505	AMD1	FSM	reference_match
ENST00000675380	AMD1-210	ENSG00000123505	AMD1	FSM	reference_match
ENST00000266736	AMDHD1-201	ENSG00000139344	AMDHD1	FSM	alternative_3end
ENST00000293971	AMDHD2-201	ENSG00000162066	AMDHD2	FSM	reference_match
ENST00000302956	AMDHD2-202	ENSG00000162066	AMDHD2	FSM	reference_match
ENST00000290649	AMFR-201	ENSG00000159461	AMFR	FSM	reference_match
ENST00000568325	AMFR-210	ENSG00000159461	AMFR	FSM	reference_match
ENST00000266581	AMIGO2-201	ENSG00000139211	AMIGO2	FSM	reference_match
ENST00000550413	AMIGO2-203	ENSG00000139211	AMIGO2	FSM	reference_match
ENST00000320431	AMIGO3-201	ENSG00000176020	AMIGO3	FSM	mono-exon
ENST00000262844	AMMECR1-201	ENSG00000101935	AMMECR1	FSM	reference_match
ENST00000496695	AMMECR1-205	ENSG00000101935	AMMECR1	FSM	reference_match
CRC.144806.1	AMMECR1L-NIC	ENSG00000144233	AMMECR1L	NIC	mono-exon
CRC.144806.3	AMMECR1L-NNC	ENSG00000144233	AMMECR1L	NNC	intron_retention
ENST00000299155	AMN-201	ENSG00000166126	AMN	FSM	reference_match
ENST00000541086	AMN-202	ENSG00000166126	AMN	ISM	3prime_fragment
CRC.88923.4	AMN-NIC	ENSG00000166126	AMN	NIC	intron_retention
ENST00000281471	AMN1-201	ENSG00000151743	AMN1	FSM	reference_match
ENST00000541931	AMN1-211	ENSG00000151743	AMN1	FSM	reference_match
ENST00000371959	AMOT-203	ENSG00000126016	AMOT	FSM	reference_match
ENST00000249883	AMOTL2-201	ENSG00000114019	AMOTL2	FSM	reference_match
ENST00000422605	AMOTL2-202	ENSG00000114019	AMOTL2	FSM	reference_match
ENST00000342115	AMPD2-202	ENSG00000116337	AMPD2	FSM	reference_match
ENST00000474459	AMPD2-208	ENSG00000116337	AMPD2	FSM	reference_match
ENST00000528667	AMPD2-218	ENSG00000116337	AMPD2	FSM	reference_match
ENST00000396553	AMPD3-202	ENSG00000133805	AMPD3	FSM	reference_match
ENST00000273588	AMT-201	ENSG00000145020	AMT	FSM	reference_match
ENST00000395338	AMT-202	ENSG00000145020	AMT	FSM	reference_match
ENST00000538581	AMT-221	ENSG00000145020	AMT	FSM	reference_match
ENST00000636594	AMT-235	ENSG00000145020	AMT	FSM	mono-exon
ENST00000636725	AMT-237	ENSG00000145020	AMT	FSM	reference_match
ENST00000636991	AMT-242	ENSG00000145020	AMT	FSM	reference_match
ENST00000637684	AMT-251	ENSG00000145020	AMT	FSM	reference_match
ENST00000361355	AMY2B-201	ENSG00000240038	AMY2B	FSM	reference_match
ENST00000684275	AMY2B-209	ENSG00000240038	AMY2B	FSM	reference_match
ENST00000359783	AMZ2-201	ENSG00000196704	AMZ2	FSM	reference_match
ENST00000359904	AMZ2-202	ENSG00000196704	AMZ2	FSM	reference_match
ENST00000392720	AMZ2-203	ENSG00000196704	AMZ2	FSM	reference_match
ENST00000580753	AMZ2-210	ENSG00000196704	AMZ2	FSM	reference_match
ENST00000685100	AMZ2P1-205	ENSG00000291140	AMZ2P1	FSM	reference_match
ENST00000686520	AMZ2P1-206	ENSG00000291140	AMZ2P1	FSM	reference_match
ENST00000686661	AMZ2P1-207	ENSG00000291140	AMZ2P1	FSM	reference_match
ENST00000687667	AMZ2P1-208	ENSG00000291140	AMZ2P1	FSM	reference_match
ENST00000689168	AMZ2P1-210	ENSG00000291140	AMZ2P1	FSM	reference_match
ENST00000690715	AMZ2P1-214	ENSG00000291140	AMZ2P1	FSM	reference_match
ENST00000693419	AMZ2P1-217	ENSG00000291140	AMZ2P1	FSM	reference_match
ENST00000406819	AMZ2P2-201	ENSG00000219249	AMZ2P2	FSM	mono-exon
ENST00000341068	ANAPC1-201	ENSG00000153107	ANAPC1	FSM	reference_match
ENST00000467878	ANAPC1-206	ENSG00000153107	ANAPC1	FSM	reference_match
ENST00000309439	ANAPC10-201	ENSG00000164162	ANAPC10	FSM	reference_match
ENST00000451299	ANAPC10-202	ENSG00000164162	ANAPC10	FSM	reference_match
ENST00000507656	ANAPC10-209	ENSG00000164162	ANAPC10	FSM	reference_match
ENST00000344877	ANAPC11-201	ENSG00000141552	ANAPC11	FSM	reference_match
ENST00000357385	ANAPC11-202	ENSG00000141552	ANAPC11	FSM	reference_match
ENST00000392376	ANAPC11-203	ENSG00000141552	ANAPC11	FSM	reference_match
ENST00000571874	ANAPC11-206	ENSG00000141552	ANAPC11	FSM	reference_match
ENST00000572639	ANAPC11-207	ENSG00000141552	ANAPC11	FSM	reference_match
ENST00000574924	ANAPC11-210	ENSG00000141552	ANAPC11	FSM	reference_match
ENST00000577425	ANAPC11-212	ENSG00000141552	ANAPC11	FSM	reference_match
ENST00000578550	ANAPC11-215	ENSG00000141552	ANAPC11	FSM	reference_match
ENST00000579978	ANAPC11-217	ENSG00000141552	ANAPC11	FSM	reference_match
ENST00000612413	ANAPC11-223	ENSG00000141552	ANAPC11	FSM	alternative_3end
ENST00000354910	ANAPC13-201	ENSG00000129055	ANAPC13	FSM	reference_match
ENST00000510994	ANAPC13-204	ENSG00000129055	ANAPC13	FSM	reference_match
ENST00000514612	ANAPC13-206	ENSG00000129055	ANAPC13	FSM	reference_match
ENST00000227618	ANAPC15-201	ENSG00000110200	ANAPC15	ISM	intron_retention
ENST00000535234	ANAPC15-204	ENSG00000110200	ANAPC15	FSM	reference_match
ENST00000538393	ANAPC15-208	ENSG00000110200	ANAPC15	FSM	reference_match
ENST00000543587	ANAPC15-214	ENSG00000110200	ANAPC15	FSM	reference_match
ENST00000545680	ANAPC15-216	ENSG00000110200	ANAPC15	FSM	reference_match
ENST00000545944	ANAPC15-217	ENSG00000110200	ANAPC15	FSM	reference_match
ENST00000299381	ANAPC16-201	ENSG00000166295	ANAPC16	FSM	reference_match
ENST00000470481	ANAPC16-202	ENSG00000166295	ANAPC16	FSM	reference_match
ENST00000621663	ANAPC16-205	ENSG00000166295	ANAPC16	FSM	reference_match
CRC.35443.2	ANAPC16-NIC	ENSG00000166295	ANAPC16	NIC	combination_of_known_junctions
ENST00000323927	ANAPC2-201	ENSG00000176248	ANAPC2	FSM	reference_match
ENST00000487917	ANAPC2-205	ENSG00000176248	ANAPC2	ISM	intron_retention
ENST00000315368	ANAPC4-201	ENSG00000053900	ANAPC4	FSM	reference_match
ENST00000510092	ANAPC4-210	ENSG00000053900	ANAPC4	FSM	reference_match
ENST00000515848	ANAPC4-211	ENSG00000053900	ANAPC4	FSM	reference_match
ENST00000422342	ANAPC5-203	ENSG00000089053	ANAPC5	FSM	reference_match
ENST00000450008	ANAPC7-201	ENSG00000196510	ANAPC7	FSM	reference_match
ENST00000455511	ANAPC7-203	ENSG00000196510	ANAPC7	FSM	reference_match
ENST00000336811	ANG-201	ENSG00000214274	ANG	FSM	reference_match
ENST00000251089	ANGEL1-201	ENSG00000013523	ANGEL1	FSM	reference_match
ENST00000366962	ANGEL2-202	ENSG00000174606	ANGEL2	FSM	reference_match
ENST00000473303	ANGEL2-204	ENSG00000174606	ANGEL2	FSM	reference_match
ENST00000481918	ANGEL2-206	ENSG00000174606	ANGEL2	ISM	intron_retention
CRC.21265.3	ANGEL2-NNC	ENSG00000174606	ANGEL2	NNC	at_least_one_novel_splicesite
ENST00000301455	ANGPTL4-201	ENSG00000167772	ANGPTL4	FSM	reference_match
ENST00000355288	ANK3-202	ENSG00000151150	ANK3	FSM	reference_match
ENST00000459732	ANK3-206	ENSG00000151150	ANK3	FSM	reference_match
ENST00000486349	ANK3-213	ENSG00000151150	ANK3	FSM	reference_match
CRC.31744.1	ANK3-NIC	ENSG00000151150	ANK3	NIC	intron_retention
CRC.31744.3	ANK3-NIC.1	ENSG00000151150	ANK3	NIC	combination_of_known_junctions
CRC.31744.5	ANK3-NIC.2	ENSG00000151150	ANK3	NIC	intron_retention
ENST00000672850	ANKDD1B-212	ENSG00000189045	ANKDD1B	FSM	reference_match
CRC.218360.9	ANKDD1B-NIC	ENSG00000189045	ANKDD1B	NIC	combination_of_known_junctions
ENST00000378380	ANKEF1-201	ENSG00000132623	ANKEF1	FSM	reference_match
ENST00000378392	ANKEF1-202	ENSG00000132623	ANKEF1	FSM	reference_match
ENST00000341657	ANKFY1-201	ENSG00000185722	ANKFY1	FSM	reference_match
ENST00000574367	ANKFY1-209	ENSG00000185722	ANKFY1	ISM	5prime_fragment
ENST00000284268	ANKH-201	ENSG00000154122	ANKH	FSM	reference_match
ENST00000513115	ANKH-206	ENSG00000154122	ANKH	FSM	reference_match
ENST00000246149	ANKHD1-201	ENSG00000131503	ANKHD1	ISM	5prime_fragment
ENST00000431508	ANKHD1-209	ENSG00000131503	ANKHD1	FSM	reference_match
ENST00000433049	ANKHD1-211	ENSG00000131503	ANKHD1	FSM	reference_match
ENST00000475148	ANKHD1-215	ENSG00000131503	ANKHD1	FSM	reference_match
ENST00000511151	ANKHD1-220	ENSG00000131503	ANKHD1	FSM	reference_match
ENST00000687631	ANKHD1-DT-203	ENSG00000249637	ANKHD1-DT	FSM	mono-exon
ENST00000437495	ANKHD1-EIF4EBP3-201	ENSG00000254996	ANKHD1-EIF4EBP3	FSM	reference_match
CRC.225212.1	ANKHD1-NIC	ENSG00000131503	ANKHD1	NIC	mono-exon
ENST00000265742	ANKIB1-201	ENSG00000001629	ANKIB1	FSM	reference_match
ENST00000357997	ANKLE2-201	ENSG00000176915	ANKLE2	ISM	mono-exon
ENST00000538766	ANKLE2-206	ENSG00000176915	ANKLE2	FSM	reference_match
ENST00000539605	ANKLE2-207	ENSG00000176915	ANKLE2	ISM	internal_fragment
ENST00000542282	ANKLE2-208	ENSG00000176915	ANKLE2	FSM	reference_match
ENST00000373318	ANKMY1-203	ENSG00000144504	ANKMY1	ISM	3prime_fragment
ENST00000403283	ANKMY1-206	ENSG00000144504	ANKMY1	FSM	reference_match
ENST00000405002	ANKMY1-207	ENSG00000144504	ANKMY1	FSM	reference_match
ENST00000464991	ANKMY1-218	ENSG00000144504	ANKMY1	FSM	alternative_5end
ENST00000480230	ANKMY1-220	ENSG00000144504	ANKMY1	FSM	reference_match
CRC.156211.4	ANKMY1-NIC	ENSG00000144504	ANKMY1	NIC	intron_retention
CRC.250715.2	ANKMY2-NNC	ENSG00000106524	ANKMY2	NNC	intron_retention
ENST00000296785	ANKRA2-201	ENSG00000164331	ANKRA2	FSM	reference_match
ENST00000514916	ANKRA2-206	ENSG00000164331	ANKRA2	FSM	reference_match
ENST00000515804	ANKRA2-208	ENSG00000164331	ANKRA2	FSM	reference_match
CRC.218017.4	ANKRA2-NIC	ENSG00000164331	ANKRA2	NIC	intron_retention
ENST00000267339	ANKRD10-201	ENSG00000088448	ANKRD10	FSM	reference_match
ENST00000310847	ANKRD10-202	ENSG00000088448	ANKRD10	FSM	reference_match
ENST00000603993	ANKRD10-211	ENSG00000088448	ANKRD10	FSM	reference_match
ENST00000301030	ANKRD11-201	ENSG00000167522	ANKRD11	FSM	reference_match
ENST00000568100	ANKRD11-215	ENSG00000167522	ANKRD11	FSM	reference_match
ENST00000645212	ANKRD11-229	ENSG00000167522	ANKRD11	FSM	reference_match
CRC.104899.2	ANKRD11-NIC	ENSG00000167522	ANKRD11	NIC	intron_retention
ENST00000262126	ANKRD12-201	ENSG00000101745	ANKRD12	FSM	reference_match
ENST00000359158	ANKRD12-202	ENSG00000101745	ANKRD12	FSM	reference_match
ENST00000400020	ANKRD12-203	ENSG00000101745	ANKRD12	FSM	reference_match
ENST00000540578	ANKRD12-204	ENSG00000101745	ANKRD12	FSM	reference_match
ENST00000577992	ANKRD12-206	ENSG00000101745	ANKRD12	FSM	reference_match
ENST00000261739	ANKRD13A-201	ENSG00000076513	ANKRD13A	FSM	alternative_3end
ENST00000553251	ANKRD13A-210	ENSG00000076513	ANKRD13A	FSM	reference_match
CRC.109738.7	ANKRD13B-NIC	ENSG00000198720	ANKRD13B	NIC	mono-exon
ENST00000370944	ANKRD13C-202	ENSG00000118454	ANKRD13C	FSM	reference_match
ENST00000511455	ANKRD13D-211	ENSG00000172932	ANKRD13D	FSM	reference_match
ENST00000512231	ANKRD13D-213	ENSG00000172932	ANKRD13D	FSM	reference_match
CRC.46157.5	ANKRD13D-NIC	ENSG00000172932	ANKRD13D	NIC	intron_retention
ENST00000380092	ANKRD16-202	ENSG00000134461	ANKRD16	FSM	reference_match
ENST00000380094	ANKRD16-203	ENSG00000134461	ANKRD16	FSM	reference_match
ENST00000330838	ANKRD17-201	ENSG00000132466	ANKRD17	FSM	reference_match
ENST00000358602	ANKRD17-202	ENSG00000132466	ANKRD17	ISM	mono-exon
ENST00000509867	ANKRD17-203	ENSG00000132466	ANKRD17	ISM	5prime_fragment
ENST00000513908	ANKRD17-205	ENSG00000132466	ANKRD17	FSM	reference_match
ENST00000558247	ANKRD17-207	ENSG00000132466	ANKRD17	FSM	reference_match
ENST00000562942	ANKRD18A-202	ENSG00000180071	ANKRD18A	FSM	reference_match
ENST00000371930	ANKRD22-201	ENSG00000152766	ANKRD22	FSM	reference_match
ENST00000318357	ANKRD23-201	ENSG00000163126	ANKRD23	FSM	reference_match
ENST00000376087	ANKRD26-201	ENSG00000107890	ANKRD26	FSM	reference_match
ENST00000306065	ANKRD27-201	ENSG00000105186	ANKRD27	FSM	reference_match
ENST00000439830	ANKRD28-203	ENSG00000206560	ANKRD28	FSM	reference_match
ENST00000498713	ANKRD28-214	ENSG00000206560	ANKRD28	FSM	reference_match
CRC.174511.4	ANKRD28-NIC	ENSG00000206560	ANKRD28	NIC	mono-exon
ENST00000322980	ANKRD29-201	ENSG00000154065	ANKRD29	FSM	reference_match
ENST00000585908	ANKRD29-202	ENSG00000154065	ANKRD29	FSM	reference_match
ENST00000452478	ANKRD36-203	ENSG00000135976	ANKRD36	FSM	reference_match
CRC.141265.1	ANKRD36-NIC	ENSG00000135976	ANKRD36	NIC	mono-exon_by_intron_retention
CRC.141266.1	ANKRD36-NIC.1	ENSG00000135976	ANKRD36	NIC	mono-exon_by_intron_retention
CRC.141267.1	ANKRD36-NIC.2	ENSG00000135976	ANKRD36	NIC	mono-exon_by_intron_retention
ENST00000419390	ANKRD36B-203	ENSG00000196912	ANKRD36B	FSM	reference_match
ENST00000358576	ANKRD36BP1-201	ENSG00000214262	ANKRD36BP1	FSM	mono-exon
ENST00000295246	ANKRD36C-201	ENSG00000174501	ANKRD36C	ISM	5prime_fragment
ENST00000488721	ANKRD36C-203	ENSG00000174501	ANKRD36C	FSM	reference_match
ENST00000619511	ANKRD36C-208	ENSG00000174501	ANKRD36C	FSM	reference_match
CRC.141097.11	ANKRD36C-NIC	ENSG00000174501	ANKRD36C	NIC	combination_of_known_junctions
CRC.141097.9	ANKRD36C-NIC.1	ENSG00000174501	ANKRD36C	NIC	combination_of_known_junctions
ENST00000335174	ANKRD37-201	ENSG00000186352	ANKRD37	FSM	reference_match
ENST00000506424	ANKRD37-202	ENSG00000186352	ANKRD37	FSM	reference_match
ENST00000511311	ANKRD37-205	ENSG00000186352	ANKRD37	FSM	reference_match
CRC.211358.2	ANKRD37-NIC	ENSG00000186352	ANKRD37	NIC	intron_retention
ENST00000393537	ANKRD39-201	ENSG00000213337	ANKRD39	FSM	reference_match
CRC.141218.4	ANKRD39-NIC	ENSG00000213337	ANKRD39	NIC	mono-exon_by_intron_retention
ENST00000285243	ANKRD40-201	ENSG00000154945	ANKRD40	FSM	reference_match
ENST00000450727	ANKRD40CL-203	ENSG00000167117	ANKRD40CL	FSM	reference_match
ENST00000393389	ANKRD42-202	ENSG00000137494	ANKRD42	FSM	reference_match
ENST00000533342	ANKRD42-209	ENSG00000137494	ANKRD42	FSM	reference_match
ENST00000528524	ANKRD42-DT-203	ENSG00000247137	ANKRD42-DT	FSM	reference_match
ENST00000602381	ANKRD42-DT-208	ENSG00000247137	ANKRD42-DT	FSM	reference_match
ENST00000665524	ANKRD42-DT-210	ENSG00000247137	ANKRD42-DT	FSM	reference_match
CRC.47018.2	ANKRD42-NIC	ENSG00000137494	ANKRD42	NIC	combination_of_known_junctions
ENST00000409919	ANKRD44-204	ENSG00000065413	ANKRD44	FSM	reference_match
ENST00000335659	ANKRD46-201	ENSG00000186106	ANKRD46	FSM	reference_match
ENST00000519597	ANKRD46-204	ENSG00000186106	ANKRD46	FSM	reference_match
ENST00000520311	ANKRD46-205	ENSG00000186106	ANKRD46	FSM	reference_match
ENST00000524319	ANKRD46-211	ENSG00000186106	ANKRD46	FSM	alternative_5end
ENST00000538535	ANKRD49-204	ENSG00000168876	ANKRD49	FSM	reference_match
ENST00000544253	ANKRD49-208	ENSG00000168876	ANKRD49	FSM	reference_match
ENST00000544612	ANKRD49-210	ENSG00000168876	ANKRD49	FSM	reference_match
ENST00000440417	ANKRD49P1-201	ENSG00000228446	ANKRD49P1	FSM	mono-exon
ENST00000504087	ANKRD50-201	ENSG00000151458	ANKRD50	FSM	reference_match
ENST00000267116	ANKRD52-201	ENSG00000139645	ANKRD52	ISM	5prime_fragment
CRC.58812.6	ANKRD52-NIC	ENSG00000139645	ANKRD52	NIC	intron_retention
ENST00000215941	ANKRD54-201	ENSG00000100124	ANKRD54	FSM	reference_match
ENST00000609706	ANKRD54-212	ENSG00000100124	ANKRD54	FSM	mono-exon
ENST00000560748	ANKRD9-205	ENSG00000156381	ANKRD9	FSM	reference_match
CRC.88833.4	ANKRD9-NNC	ENSG00000156381	ANKRD9	NNC	at_least_one_novel_splicesite
ENST00000360359	ANKS1A-201	ENSG00000064999	ANKS1A	ISM	mono-exon
ENST00000450067	ANKS3-203	ENSG00000168096	ANKS3	FSM	reference_match
ENST00000589035	ANKS3-212	ENSG00000168096	ANKS3	FSM	reference_match
ENST00000590689	ANKS3-216	ENSG00000168096	ANKS3	FSM	reference_match
ENST00000590803	ANKS3-218	ENSG00000168096	ANKS3	FSM	reference_match
ENST00000591185	ANKS3-219	ENSG00000168096	ANKS3	FSM	reference_match
ENST00000591653	ANKS3-221	ENSG00000168096	ANKS3	FSM	reference_match
ENST00000592077	ANKS3-223	ENSG00000168096	ANKS3	FSM	reference_match
CRC.98017.2	ANKS3-NIC	ENSG00000168096	ANKS3	NIC	intron_retention
ENST00000311620	ANKS4B-201	ENSG00000175311	ANKS4B	FSM	reference_match
ENST00000353234	ANKS6-201	ENSG00000165138	ANKS6	ISM	5prime_fragment
CRC.289121.1	ANKS6-NIC	ENSG00000165138	ANKS6	NIC	mono-exon
ENST00000323348	ANKZF1-201	ENSG00000163516	ANKZF1	FSM	reference_match
ENST00000409849	ANKZF1-202	ENSG00000163516	ANKZF1	FSM	reference_match
ENST00000464763	ANKZF1-212	ENSG00000163516	ANKZF1	FSM	reference_match
ENST00000465550	ANKZF1-213	ENSG00000163516	ANKZF1	FSM	reference_match
ENST00000477479	ANKZF1-218	ENSG00000163516	ANKZF1	FSM	reference_match
ENST00000486203	ANKZF1-220	ENSG00000163516	ANKZF1	FSM	reference_match
CRC.155220.5	ANKZF1-NIC	ENSG00000163516	ANKZF1	NIC	combination_of_known_junctions
ENST00000265748	ANLN-201	ENSG00000011426	ANLN	FSM	reference_match
CRC.252699.2	ANLN-NIC	ENSG00000011426	ANLN	NIC	combination_of_known_junctions
ENST00000292246	ANO10-201	ENSG00000160746	ANO10	FSM	reference_match
ENST00000684663	ANO5-220	ENSG00000171714	ANO5	ISM	mono-exon
ENST00000320560	ANO6-201	ENSG00000177119	ANO6	ISM	mono-exon
ENST00000402530	ANO7-203	ENSG00000146205	ANO7	FSM	reference_match
ENST00000459928	ANO7-205	ENSG00000146205	ANO7	FSM	reference_match
ENST00000481071	ANO7-208	ENSG00000146205	ANO7	FSM	reference_match
ENST00000487192	ANO7-209	ENSG00000146205	ANO7	FSM	reference_match
ENST00000332826	ANO9-201	ENSG00000185101	ANO9	FSM	reference_match
ENST00000524802	ANO9-202	ENSG00000185101	ANO9	ISM	intron_retention
ENST00000528927	ANO9-206	ENSG00000185101	ANO9	FSM	reference_match
ENST00000465139	ANP32A-203	ENSG00000140350	ANP32A	FSM	reference_match
ENST00000495764	ANP32A-209	ENSG00000140350	ANP32A	FSM	reference_match
ENST00000339399	ANP32B-201	ENSG00000136938	ANP32B	FSM	reference_match
ENST00000486769	ANP32B-203	ENSG00000136938	ANP32B	FSM	reference_match
ENST00000583931	ANP32E-208	ENSG00000143401	ANP32E	FSM	alternative_3end5end
ENST00000616917	ANP32E-209	ENSG00000143401	ANP32E	FSM	reference_match
ENST00000629042	ANP32E-210	ENSG00000143401	ANP32E	FSM	reference_match
ENST00000300060	ANPEP-201	ENSG00000166825	ANPEP	FSM	reference_match
ENST00000679248	ANPEP-210	ENSG00000166825	ANPEP	ISM	3prime_fragment
ENST00000564000	ANTKMT-202	ENSG00000103254	ANTKMT	FSM	reference_match
ENST00000569529	ANTKMT-207	ENSG00000103254	ANTKMT	FSM	reference_match
CRC.96381.5	ANTKMT-NIC	ENSG00000103254	ANTKMT	NIC	intron_retention
ENST00000403729	ANTXR2-203	ENSG00000163297	ANTXR2	FSM	reference_match
ENST00000257497	ANXA1-201	ENSG00000135046	ANXA1	FSM	reference_match
ENST00000376911	ANXA1-202	ENSG00000135046	ANXA1	FSM	reference_match
ENST00000468639	ANXA1-205	ENSG00000135046	ANXA1	FSM	reference_match
ENST00000489109	ANXA1-206	ENSG00000135046	ANXA1	FSM	reference_match
ENST00000491192	ANXA1-207	ENSG00000135046	ANXA1	FSM	reference_match
ENST00000422982	ANXA11-203	ENSG00000122359	ANXA11	FSM	reference_match
ENST00000262219	ANXA13-201	ENSG00000104537	ANXA13	FSM	reference_match
ENST00000419625	ANXA13-202	ENSG00000104537	ANXA13	FSM	reference_match
ENST00000396024	ANXA2-202	ENSG00000182718	ANXA2	FSM	reference_match
ENST00000421017	ANXA2-203	ENSG00000182718	ANXA2	FSM	reference_match
ENST00000451270	ANXA2-204	ENSG00000182718	ANXA2	FSM	reference_match
ENST00000557904	ANXA2-206	ENSG00000182718	ANXA2	FSM	reference_match
ENST00000557937	ANXA2-208	ENSG00000182718	ANXA2	FSM	reference_match
ENST00000559559	ANXA2-222	ENSG00000182718	ANXA2	FSM	reference_match
ENST00000560014	ANXA2-228	ENSG00000182718	ANXA2	FSM	reference_match
ENST00000560165	ANXA2-229	ENSG00000182718	ANXA2	FSM	reference_match
ENST00000560546	ANXA2-235	ENSG00000182718	ANXA2	FSM	reference_match
ENST00000560936	ANXA2-236	ENSG00000182718	ANXA2	FSM	reference_match
ENST00000678061	ANXA2-242	ENSG00000182718	ANXA2	FSM	reference_match
CRC.91471.15	ANXA2-NIC	ENSG00000182718	ANXA2	NIC	mono-exon
ENST00000435128	ANXA2P2-201	ENSG00000231991	ANXA2P2	FSM	mono-exon
ENST00000657793	ANXA2R-AS1-206	ENSG00000215068	ANXA2R-AS1	FSM	reference_match
CRC.216115.11	ANXA2R-AS1-NIC	ENSG00000215068	ANXA2R-AS1	NIC	combination_of_known_junctions
ENST00000264908	ANXA3-201	ENSG00000138772	ANXA3	FSM	reference_match
ENST00000503570	ANXA3-202	ENSG00000138772	ANXA3	FSM	reference_match
ENST00000505805	ANXA3-204	ENSG00000138772	ANXA3	FSM	reference_match
ENST00000296511	ANXA5-201	ENSG00000164111	ANXA5	FSM	reference_match
ENST00000700367	ANXA6-216	ENSG00000197043	ANXA6	FSM	reference_match
ENST00000372919	ANXA7-201	ENSG00000138279	ANXA7	FSM	reference_match
ENST00000372921	ANXA7-202	ENSG00000138279	ANXA7	FSM	reference_match
ENST00000368947	ANXA9-201	ENSG00000143412	ANXA9	FSM	reference_match
ENST00000543742	AOAH-207	ENSG00000136250	AOAH	FSM	reference_match
ENST00000614254	AOAH-209	ENSG00000136250	AOAH	FSM	reference_match
ENST00000621510	AOAH-212	ENSG00000136250	AOAH	FSM	reference_match
ENST00000360937	AOC1-201	ENSG00000002726	AOC1	FSM	reference_match
ENST00000416793	AOC1-202	ENSG00000002726	AOC1	FSM	reference_match
ENST00000375315	AOPEP-203	ENSG00000148120	AOPEP	FSM	reference_match
ENST00000471978	AOPEP-212	ENSG00000148120	AOPEP	FSM	reference_match
ENST00000496567	AOPEP-221	ENSG00000148120	AOPEP	FSM	reference_match
CRC.288942.17	AOPEP-NIC	ENSG00000148120	AOPEP	NIC	combination_of_known_junctions
CRC.288942.22	AOPEP-NIC.1	ENSG00000148120	AOPEP	NIC	mono-exon
CRC.288942.24	AOPEP-NIC.2	ENSG00000148120	AOPEP	NIC	mono-exon
CRC.288942.2	AOPEP-NNC	ENSG00000148120	AOPEP	NNC	at_least_one_novel_splicesite
ENST00000562919	AP1AR-DT-201	ENSG00000260526	AP1AR-DT	FSM	mono-exon
ENST00000432560	AP1B1-206	ENSG00000100280	AP1B1	FSM	reference_match
ENST00000299980	AP1G1-201	ENSG00000166747	AP1G1	FSM	reference_match
ENST00000553629	AP1G2-206	ENSG00000213983	AP1G2	ISM	5prime_fragment
CRC.77678.2	AP1G2-NIC	ENSG00000213983	AP1G2	NIC	intron_retention
CRC.77678.5	AP1G2-NIC.1	ENSG00000213983	AP1G2	NIC	intron_retention
CRC.77678.7	AP1G2-NIC.2	ENSG00000213983	AP1G2	NIC	intron_retention
CRC.77678.9	AP1G2-NIC.3	ENSG00000213983	AP1G2	NIC	combination_of_known_junctions
CRC.77677.1	AP1G2-NNC	ENSG00000213983	AP1G2	NNC	at_least_one_novel_splicesite
CRC.77677.2	AP1G2-NNC.1	ENSG00000213983	AP1G2	NNC	intron_retention
ENST00000291439	AP1M1-201	ENSG00000072958	AP1M1	ISM	mono-exon
ENST00000250244	AP1M2-201	ENSG00000129354	AP1M2	FSM	reference_match
ENST00000589348	AP1M2-203	ENSG00000129354	AP1M2	FSM	reference_match
ENST00000590923	AP1M2-207	ENSG00000129354	AP1M2	FSM	reference_match
ENST00000337619	AP1S1-201	ENSG00000106367	AP1S1	FSM	reference_match
ENST00000329235	AP1S2-201	ENSG00000182287	AP1S2	FSM	reference_match
ENST00000380291	AP1S2-202	ENSG00000182287	AP1S2	FSM	reference_match
ENST00000450644	AP1S2-203	ENSG00000182287	AP1S2	FSM	alternative_3end5end
ENST00000479184	AP1S2-205	ENSG00000182287	AP1S2	FSM	reference_match
ENST00000672987	AP1S2-209	ENSG00000182287	AP1S2	FSM	reference_match
ENST00000396654	AP1S3-203	ENSG00000152056	AP1S3	FSM	reference_match
ENST00000354293	AP2A1-201	ENSG00000196961	AP2A1	FSM	reference_match
ENST00000332231	AP2A2-201	ENSG00000183020	AP2A2	FSM	reference_match
ENST00000448903	AP2A2-202	ENSG00000183020	AP2A2	FSM	reference_match
ENST00000687570	AP2A2-226	ENSG00000183020	AP2A2	FSM	reference_match
ENST00000587805	AP2B1-201	ENSG00000006125	AP2B1	FSM	reference_match
ENST00000621914	AP2B1-221	ENSG00000006125	AP2B1	ISM	mono-exon
CRC.108961.4	AP2B1-NNC	ENSG00000006125	AP2B1	NNC	at_least_one_novel_splicesite
ENST00000263270	AP2S1-201	ENSG00000042753	AP2S1	FSM	reference_match
CRC.129066.1	AP2S1-NIC	ENSG00000042753	AP2S1	NIC	intron_retention
CRC.129066.3	AP2S1-NIC.1	ENSG00000042753	AP2S1	NIC	intron_retention
ENST00000255194	AP3B1-201	ENSG00000132842	AP3B1	FSM	reference_match
ENST00000519295	AP3B1-204	ENSG00000132842	AP3B1	FSM	reference_match
ENST00000519888	AP3B1-205	ENSG00000132842	AP3B1	FSM	reference_match
ENST00000695511	AP3B1-224	ENSG00000132842	AP3B1	FSM	reference_match
ENST00000643116	AP3D1-213	ENSG00000065000	AP3D1	FSM	reference_match
ENST00000699941	AP3D1-215	ENSG00000065000	AP3D1	FSM	reference_match
ENST00000700387	AP3D1-220	ENSG00000065000	AP3D1	FSM	reference_match
ENST00000355264	AP3M1-201	ENSG00000185009	AP3M1	FSM	reference_match
ENST00000372745	AP3M1-202	ENSG00000185009	AP3M1	FSM	reference_match
ENST00000396926	AP3M2-202	ENSG00000070718	AP3M2	FSM	reference_match
ENST00000517922	AP3M2-205	ENSG00000070718	AP3M2	FSM	reference_match
ENST00000518421	AP3M2-207	ENSG00000070718	AP3M2	FSM	alternative_5end
ENST00000316788	AP3S1-201	ENSG00000177879	AP3S1	FSM	reference_match
ENST00000423566	AP3S2-202	ENSG00000157823	AP3S2	FSM	reference_match
ENST00000617003	AP3S2-216	ENSG00000157823	AP3S2	FSM	mono-exon
ENST00000256658	AP4B1-201	ENSG00000134262	AP4B1	FSM	reference_match
ENST00000369567	AP4B1-203	ENSG00000134262	AP4B1	FSM	reference_match
ENST00000369569	AP4B1-204	ENSG00000134262	AP4B1	FSM	reference_match
ENST00000479285	AP4B1-210	ENSG00000134262	AP4B1	FSM	reference_match
ENST00000261842	AP4E1-201	ENSG00000081014	AP4E1	FSM	reference_match
ENST00000359593	AP4M1-201	ENSG00000221838	AP4M1	FSM	reference_match
ENST00000429084	AP4M1-206	ENSG00000221838	AP4M1	FSM	reference_match
ENST00000542754	AP4S1-204	ENSG00000100478	AP4S1	FSM	reference_match
ENST00000431972	AP5M1-202	ENSG00000053770	AP5M1	FSM	reference_match
ENST00000554931	AP5M1-205	ENSG00000053770	AP5M1	FSM	reference_match
ENST00000246041	AP5S1-201	ENSG00000125843	AP5S1	FSM	reference_match
ENST00000379567	AP5S1-202	ENSG00000125843	AP5S1	FSM	reference_match
ENST00000379573	AP5S1-203	ENSG00000125843	AP5S1	FSM	reference_match
ENST00000615891	AP5S1-205	ENSG00000125843	AP5S1	FSM	alternative_3end
ENST00000551964	APAF1-210	ENSG00000120868	APAF1	FSM	reference_match
ENST00000316757	APBA3-201	ENSG00000011132	APBA3	FSM	reference_match
ENST00000299402	APBB1-201	ENSG00000166313	APBB1	FSM	reference_match
ENST00000295974	APBB2-201	ENSG00000163697	APBB2	FSM	reference_match
ENST00000504484	APBB2-209	ENSG00000163697	APBB2	FSM	reference_match
ENST00000508593	APBB2-214	ENSG00000163697	APBB2	FSM	reference_match
ENST00000356738	APBB3-202	ENSG00000113108	APBB3	FSM	reference_match
ENST00000510241	APBB3-215	ENSG00000113108	APBB3	FSM	reference_match
CRC.225224.3	APBB3-NIC	ENSG00000113108	APBB3	NIC	intron_retention
ENST00000257430	APC-201	ENSG00000134982	APC	ISM	mono-exon
ENST00000584596	APCDD1-206	ENSG00000154856	APCDD1	FSM	reference_match
ENST00000296456	APEH-201	ENSG00000164062	APEH	FSM	reference_match
CRC.178161.2	APEH-NIC	ENSG00000164062	APEH	NIC	intron_retention
ENST00000216714	APEX1-201	ENSG00000100823	APEX1	FSM	reference_match
ENST00000398030	APEX1-202	ENSG00000100823	APEX1	FSM	reference_match
ENST00000553555	APEX1-205	ENSG00000100823	APEX1	FSM	reference_match
ENST00000553681	APEX1-206	ENSG00000100823	APEX1	FSM	reference_match
ENST00000555414	APEX1-210	ENSG00000100823	APEX1	FSM	reference_match
ENST00000557159	APEX1-216	ENSG00000100823	APEX1	FSM	reference_match
ENST00000374987	APEX2-201	ENSG00000169188	APEX2	FSM	reference_match
ENST00000360244	APH1A-202	ENSG00000117362	APH1A	FSM	alternative_5end
ENST00000369109	APH1A-203	ENSG00000117362	APH1A	FSM	reference_match
ENST00000261879	APH1B-201	ENSG00000138613	APH1B	FSM	reference_match
ENST00000378852	API5-201	ENSG00000166181	API5	FSM	reference_match
ENST00000529932	API5-206	ENSG00000166181	API5	FSM	reference_match
ENST00000531273	API5-208	ENSG00000166181	API5	FSM	reference_match
ENST00000534600	API5-210	ENSG00000166181	API5	FSM	reference_match
ENST00000395787	APIP-201	ENSG00000149089	APIP	FSM	reference_match
CRC.43022.1	APIP-NIC	ENSG00000149089	APIP	NIC	mono-exon
ENST00000303795	APLF-201	ENSG00000169621	APLF	FSM	reference_match
ENST00000263574	APLP2-201	ENSG00000084234	APLP2	FSM	reference_match
ENST00000338167	APLP2-203	ENSG00000084234	APLP2	FSM	reference_match
ENST00000528499	APLP2-210	ENSG00000084234	APLP2	FSM	reference_match
ENST00000217456	APMAP-201	ENSG00000101474	APMAP	FSM	reference_match
ENST00000451442	APMAP-202	ENSG00000101474	APMAP	FSM	reference_match
ENST00000229304	APOBEC1-201	ENSG00000111701	APOBEC1	FSM	reference_match
ENST00000467171	APOBEC1-202	ENSG00000111701	APOBEC1	FSM	reference_match
ENST00000333467	APOBEC3B-201	ENSG00000179750	APOBEC3B	FSM	reference_match
ENST00000361441	APOBEC3C-201	ENSG00000244509	APOBEC3C	FSM	reference_match
ENST00000428892	APOBEC3C-202	ENSG00000244509	APOBEC3C	FSM	reference_match
ENST00000381565	APOBEC3F-202	ENSG00000128394	APOBEC3F	FSM	reference_match
ENST00000564831	APOBR-201	ENSG00000184730	APOBR	FSM	reference_match
CRC.102104.2	APOBR-NNC	ENSG00000184730	APOBR	NNC	at_least_one_novel_splicesite
ENST00000592535	APOC1-208	ENSG00000130208	APOC1	FSM	reference_match
ENST00000252490	APOC2-201	ENSG00000234906	APOC2	FSM	reference_match
ENST00000343267	APOD-201	ENSG00000189058	APOD	FSM	reference_match
ENST00000205948	APOH-201	ENSG00000091583	APOH	FSM	reference_match
ENST00000319136	APOL1-201	ENSG00000100342	APOL1	FSM	reference_match
ENST00000397278	APOL1-202	ENSG00000100342	APOL1	FSM	reference_match
ENST00000426053	APOL1-204	ENSG00000100342	APOL1	FSM	reference_match
CRC.169676.1	APOL1-NNC	ENSG00000100342	APOL1	NNC	at_least_one_novel_splicesite
ENST00000358502	APOL2-202	ENSG00000128335	APOL2	FSM	reference_match
ENST00000409652	APOL6-201	ENSG00000221963	APOL6	FSM	reference_match
ENST00000326765	APOLD1-201	ENSG00000178878	APOLD1	FSM	reference_match
CRC.55449.9	APOLD1-NIC	ENSG00000178878	APOLD1	NIC	mono-exon
ENST00000375916	APOM-201	ENSG00000204444	APOM	FSM	reference_match
ENST00000375920	APOM-203	ENSG00000204444	APOM	FSM	reference_match
ENST00000379226	APOO-201	ENSG00000184831	APOO	FSM	reference_match
ENST00000490078	APOO-204	ENSG00000184831	APOO	FSM	reference_match
ENST00000373173	APOOL-201	ENSG00000155008	APOOL	FSM	reference_match
ENST00000346798	APP-201	ENSG00000142192	APP	FSM	reference_match
ENST00000357903	APP-204	ENSG00000142192	APP	FSM	reference_match
ENST00000448850	APP-210	ENSG00000142192	APP	FSM	reference_match
ENST00000462267	APP-211	ENSG00000142192	APP	FSM	reference_match
ENST00000083182	APPBP2-201	ENSG00000062725	APPBP2	FSM	reference_match
ENST00000691821	APPBP2-DT-203	ENSG00000259349	APPBP2-DT	FSM	mono-exon
ENST00000288266	APPL1-201	ENSG00000157500	APPL1	FSM	reference_match
ENST00000444459	APPL1-202	ENSG00000157500	APPL1	FSM	reference_match
ENST00000482800	APPL1-205	ENSG00000157500	APPL1	FSM	reference_match
ENST00000258530	APPL2-201	ENSG00000136044	APPL2	FSM	reference_match
ENST00000547439	APPL2-205	ENSG00000136044	APPL2	FSM	reference_match
ENST00000425932	APRG1-204	ENSG00000198590	APRG1	FSM	reference_match
ENST00000378364	APRT-201	ENSG00000198931	APRT	FSM	reference_match
ENST00000426324	APRT-202	ENSG00000198931	APRT	FSM	reference_match
ENST00000564858	APRT-205	ENSG00000198931	APRT	FSM	reference_match
ENST00000567057	APRT-206	ENSG00000198931	APRT	FSM	reference_match
ENST00000568319	APRT-209	ENSG00000198931	APRT	FSM	reference_match
ENST00000663454	APTR-208	ENSG00000214293	APTR	FSM	reference_match
ENST00000687850	APTR-213	ENSG00000214293	APTR	FSM	reference_match
ENST00000690779	APTR-214	ENSG00000214293	APTR	FSM	reference_match
ENST00000379817	APTX-203	ENSG00000137074	APTX	FSM	reference_match
ENST00000476858	APTX-218	ENSG00000137074	APTX	FSM	reference_match
ENST00000479656	APTX-221	ENSG00000137074	APTX	FSM	reference_match
ENST00000672286	APTX-237	ENSG00000137074	APTX	FSM	reference_match
ENST00000673487	APTX-255	ENSG00000137074	APTX	FSM	reference_match
CRC.284671.16	APTX-NIC	ENSG00000137074	APTX	NIC	mono-exon
CRC.284671.3	APTX-NIC.1	ENSG00000137074	APTX	NIC	intron_retention
ENST00000311813	AQP1-201	ENSG00000240583	AQP1	FSM	reference_match
ENST00000313578	AQP11-201	ENSG00000178301	AQP11	FSM	reference_match
ENST00000297991	AQP3-201	ENSG00000165272	AQP3	FSM	reference_match
ENST00000493581	AQP3-204	ENSG00000165272	AQP3	FSM	reference_match
CRC.284730.4	AQP7-NIC	ENSG00000165269	AQP7	NIC	intron_retention
ENST00000219660	AQP8-201	ENSG00000103375	AQP8	FSM	reference_match
ENST00000377039	ARAF-201	ENSG00000078061	ARAF	FSM	reference_match
ENST00000377045	ARAF-202	ENSG00000078061	ARAF	FSM	reference_match
ENST00000334211	ARAP1-201	ENSG00000186635	ARAP1	FSM	reference_match
ENST00000393609	ARAP1-204	ENSG00000186635	ARAP1	FSM	reference_match
ENST00000426523	ARAP1-205	ENSG00000186635	ARAP1	FSM	alternative_3end5end
ENST00000303965	ARAP2-201	ENSG00000047365	ARAP2	FSM	reference_match
ENST00000395748	AREG-201	ENSG00000109321	AREG	FSM	reference_match
ENST00000511560	AREG-203	ENSG00000109321	AREG	FSM	reference_match
ENST00000356357	AREL1-201	ENSG00000119682	AREL1	FSM	reference_match
CRC.82929.1	AREL1-NIC	ENSG00000119682	AREL1	NIC	mono-exon
ENST00000272102	ARF1-201	ENSG00000143761	ARF1	FSM	reference_match
ENST00000470670	ARF1-204	ENSG00000143761	ARF1	FSM	reference_match
ENST00000478336	ARF1-208	ENSG00000143761	ARF1	FSM	reference_match
ENST00000478424	ARF1-209	ENSG00000143761	ARF1	FSM	reference_match
ENST00000256682	ARF3-201	ENSG00000134287	ARF3	FSM	reference_match
ENST00000303436	ARF4-201	ENSG00000168374	ARF4	FSM	reference_match
ENST00000486310	ARF4-204	ENSG00000168374	ARF4	FSM	reference_match
ENST00000607297	ARF4-AS1-202	ENSG00000272146	ARF4-AS1	FSM	reference_match
ENST00000607782	ARF4-AS1-203	ENSG00000272146	ARF4-AS1	FSM	reference_match
ENST00000658756	ARF4-AS1-204	ENSG00000272146	ARF4-AS1	FSM	mono-exon
ENST00000000233	ARF5-201	ENSG00000004059	ARF5	FSM	reference_match
ENST00000415666	ARF5-202	ENSG00000004059	ARF5	FSM	reference_match
CRC.266361.4	ARF5-NIC	ENSG00000004059	ARF5	NIC	combination_of_known_junctions
ENST00000298316	ARF6-201	ENSG00000165527	ARF6	FSM	reference_match
ENST00000693319	ARF6-203	ENSG00000165527	ARF6	FSM	mono-exon
ENST00000370283	ARFGAP1-203	ENSG00000101199	ARFGAP1	FSM	reference_match
ENST00000395285	ARFGAP1-204	ENSG00000101199	ARFGAP1	FSM	reference_match
ENST00000519273	ARFGAP1-210	ENSG00000101199	ARFGAP1	FSM	reference_match
ENST00000524782	ARFGAP2-205	ENSG00000149182	ARFGAP2	ISM	3prime_fragment
CRC.44291.2	ARFGAP2-NIC	ENSG00000149182	ARFGAP2	NIC	combination_of_known_junctions
ENST00000263245	ARFGAP3-201	ENSG00000242247	ARFGAP3	FSM	reference_match
ENST00000262215	ARFGEF1-201	ENSG00000066777	ARFGEF1	FSM	reference_match
ENST00000518290	ARFGEF1-204	ENSG00000066777	ARFGEF1	FSM	reference_match
ENST00000371917	ARFGEF2-201	ENSG00000124198	ARFGEF2	ISM	mono-exon
CRC.162620.1	ARFGEF2-NIC	ENSG00000124198	ARFGEF2	NIC	mono-exon
CRC.162620.3	ARFGEF2-NNC	ENSG00000124198	ARFGEF2	NNC	intron_retention
CRC.245836.16	ARFGEF3-NIC	ENSG00000112379	ARFGEF3	NIC	mono-exon
ENST00000353617	ARFIP1-201	ENSG00000164144	ARFIP1	FSM	reference_match
ENST00000405727	ARFIP1-203	ENSG00000164144	ARFIP1	FSM	reference_match
ENST00000510831	ARFIP1-208	ENSG00000164144	ARFIP1	FSM	reference_match
ENST00000531037	ARFIP2-209	ENSG00000132254	ARFIP2	FSM	reference_match
ENST00000614314	ARFIP2-210	ENSG00000132254	ARFIP2	ISM	mono-exon
CRC.39819.5	ARFIP2-NIC	ENSG00000132254	ARFIP2	NIC	combination_of_known_junctions
ENST00000612157	ARFRP1-207	ENSG00000101246	ARFRP1	FSM	reference_match
ENST00000618568	ARFRP1-211	ENSG00000101246	ARFRP1	FSM	reference_match
ENST00000618838	ARFRP1-212	ENSG00000101246	ARFRP1	FSM	reference_match
ENST00000622789	ARFRP1-214	ENSG00000101246	ARFRP1	FSM	reference_match
ENST00000261783	ARG2-201	ENSG00000081181	ARG2	FSM	reference_match
ENST00000400198	ARGLU1-203	ENSG00000134884	ARGLU1	FSM	reference_match
CRC.76186.3	ARGLU1-NIC	ENSG00000134884	ARGLU1	NIC	combination_of_known_junctions
ENST00000311956	ARHGAP1-201	ENSG00000175220	ARHGAP1	FSM	reference_match
ENST00000529960	ARHGAP1-207	ENSG00000175220	ARHGAP1	FSM	reference_match
ENST00000361627	ARHGAP11A-201	ENSG00000198826	ARHGAP11A	FSM	reference_match
ENST00000568574	ARHGAP11B-205	ENSG00000285077	ARHGAP11B	FSM	reference_match
ENST00000344936	ARHGAP12-202	ENSG00000165322	ARHGAP12	FSM	reference_match
ENST00000375245	ARHGAP12-203	ENSG00000165322	ARHGAP12	FSM	alternative_3end5end
ENST00000396144	ARHGAP12-205	ENSG00000165322	ARHGAP12	FSM	reference_match
ENST00000493008	ARHGAP12-208	ENSG00000165322	ARHGAP12	FSM	reference_match
ENST00000289968	ARHGAP17-201	ENSG00000140750	ARHGAP17	ISM	5prime_fragment
ENST00000571843	ARHGAP17-209	ENSG00000140750	ARHGAP17	FSM	reference_match
ENST00000573703	ARHGAP17-213	ENSG00000140750	ARHGAP17	FSM	mono-exon
CRC.99743.13	ARHGAP17-NIC	ENSG00000140750	ARHGAP17	NIC	mono-exon
ENST00000368149	ARHGAP18-201	ENSG00000146376	ARHGAP18	FSM	reference_match
ENST00000358531	ARHGAP19-202	ENSG00000213390	ARHGAP19	FSM	reference_match
ENST00000376410	ARHGAP21-201	ENSG00000107863	ARHGAP21	FSM	reference_match
CRC.28662.10	ARHGAP21-NIC	ENSG00000107863	ARHGAP21	NIC	combination_of_known_junctions
CRC.28673.1	ARHGAP21-NIC.1	ENSG00000107863	ARHGAP21	NIC	mono-exon
ENST00000514229	ARHGAP24-212	ENSG00000138639	ARHGAP24	FSM	reference_match
ENST00000470032	ARHGAP26-215	ENSG00000145819	ARHGAP26	FSM	reference_match
ENST00000645722	ARHGAP26-222	ENSG00000145819	ARHGAP26	ISM	3prime_fragment
CRC.225460.15	ARHGAP26-NIC	ENSG00000145819	ARHGAP26	NIC	mono-exon
CRC.225461.1	ARHGAP26-NIC.1	ENSG00000145819	ARHGAP26	NIC	mono-exon
CRC.225502.1	ARHGAP26-NIC.2	ENSG00000145819	ARHGAP26	NIC	mono-exon
CRC.225523.1	ARHGAP26-NIC.3	ENSG00000145819	ARHGAP26	NIC	mono-exon
ENST00000290470	ARHGAP27-201	ENSG00000159314	ARHGAP27	FSM	reference_match
ENST00000376922	ARHGAP27-202	ENSG00000159314	ARHGAP27	FSM	reference_match
ENST00000685559	ARHGAP27-219	ENSG00000159314	ARHGAP27	FSM	reference_match
ENST00000703659	ARHGAP27-221	ENSG00000159314	ARHGAP27	FSM	reference_match
ENST00000578492	ARHGAP27P1-BPTFP1-KPNA2P3-201	ENSG00000215769	ARHGAP27P1-BPTFP1-KPNA2P3	FSM	reference_match
ENST00000682385	ARHGAP32-209	ENSG00000134909	ARHGAP32	FSM	reference_match
CRC.52896.4	ARHGAP32-NIC	ENSG00000134909	ARHGAP32	NIC	intron_retention
ENST00000672722	ARHGAP35-205	ENSG00000160007	ARHGAP35	FSM	reference_match
ENST00000377307	ARHGAP39-202	ENSG00000147799	ARHGAP39	FSM	reference_match
ENST00000350060	ARHGAP4-201	ENSG00000089820	ARHGAP4	FSM	reference_match
ENST00000370028	ARHGAP4-203	ENSG00000089820	ARHGAP4	FSM	reference_match
ENST00000298815	ARHGAP42-201	ENSG00000165895	ARHGAP42	FSM	reference_match
ENST00000379672	ARHGAP44-203	ENSG00000006740	ARHGAP44	ISM	mono-exon
ENST00000584974	ARHGAP44-211	ENSG00000006740	ARHGAP44	FSM	mono-exon
ENST00000539243	ARHGAP45-202	ENSG00000180448	ARHGAP45	FSM	reference_match
ENST00000216743	ARHGAP5-201	ENSG00000100852	ARHGAP5	FSM	mono-exon
ENST00000345122	ARHGAP5-202	ENSG00000100852	ARHGAP5	FSM	reference_match
ENST00000396582	ARHGAP5-203	ENSG00000100852	ARHGAP5	ISM	mono-exon
ENST00000433497	ARHGAP5-204	ENSG00000100852	ARHGAP5	FSM	reference_match
ENST00000539826	ARHGAP5-205	ENSG00000100852	ARHGAP5	FSM	reference_match
ENST00000556611	ARHGAP5-209	ENSG00000100852	ARHGAP5	FSM	reference_match
ENST00000553596	ARHGAP5-AS1-201	ENSG00000258655	ARHGAP5-AS1	FSM	mono-exon
ENST00000380736	ARHGAP6-205	ENSG00000047648	ARHGAP6	FSM	reference_match
ENST00000336963	ARHGAP8-201	ENSG00000241484	ARHGAP8	FSM	reference_match
ENST00000356099	ARHGAP8-202	ENSG00000241484	ARHGAP8	FSM	reference_match
ENST00000389774	ARHGAP8-204	ENSG00000241484	ARHGAP8	FSM	reference_match
ENST00000460809	ARHGAP8-208	ENSG00000241484	ARHGAP8	FSM	reference_match
ENST00000269321	ARHGDIA-201	ENSG00000141522	ARHGDIA	FSM	reference_match
ENST00000228945	ARHGDIB-201	ENSG00000111348	ARHGDIB	FSM	reference_match
ENST00000219409	ARHGDIG-201	ENSG00000242173	ARHGDIG	FSM	reference_match
ENST00000337665	ARHGEF1-201	ENSG00000076928	ARHGEF1	FSM	reference_match
ENST00000354532	ARHGEF1-203	ENSG00000076928	ARHGEF1	FSM	reference_match
ENST00000600387	ARHGEF1-221	ENSG00000076928	ARHGEF1	FSM	reference_match
ENST00000349830	ARHGEF10-201	ENSG00000104728	ARHGEF10	ISM	mono-exon
ENST00000520972	ARHGEF10-208	ENSG00000104728	ARHGEF10	FSM	reference_match
ENST00000375415	ARHGEF10L-204	ENSG00000074964	ARHGEF10L	FSM	reference_match
ENST00000495593	ARHGEF10L-209	ENSG00000074964	ARHGEF10L	FSM	reference_match
ENST00000397843	ARHGEF12-202	ENSG00000196914	ARHGEF12	ISM	mono-exon
ENST00000378378	ARHGEF16-203	ENSG00000130762	ARHGEF16	FSM	reference_match
ENST00000485984	ARHGEF16-207	ENSG00000130762	ARHGEF16	FSM	reference_match
CRC.478.3	ARHGEF16-NNC	ENSG00000130762	ARHGEF16	NNC	at_least_one_novel_splicesite
ENST00000594665	ARHGEF18-203	ENSG00000104880	ARHGEF18	FSM	reference_match
ENST00000270747	ARHGEF19-201	ENSG00000142632	ARHGEF19	FSM	reference_match
ENST00000313695	ARHGEF2-202	ENSG00000116584	ARHGEF2	FSM	reference_match
ENST00000361247	ARHGEF2-203	ENSG00000116584	ARHGEF2	FSM	reference_match
CRC.19656.2	ARHGEF2-NIC	ENSG00000116584	ARHGEF2	NIC	combination_of_known_junctions
ENST00000296794	ARHGEF28-201	ENSG00000214944	ARHGEF28	FSM	reference_match
ENST00000513042	ARHGEF28-212	ENSG00000214944	ARHGEF28	FSM	reference_match
ENST00000296315	ARHGEF3-201	ENSG00000163947	ARHGEF3	FSM	reference_match
ENST00000338458	ARHGEF3-202	ENSG00000163947	ARHGEF3	FSM	reference_match
ENST00000483587	ARHGEF34P-201	ENSG00000204959	ARHGEF34P	FSM	reference_match
ENST00000333677	ARHGEF37-201	ENSG00000183111	ARHGEF37	ISM	mono-exon
ENST00000265154	ARHGEF38-201	ENSG00000236699	ARHGEF38	FSM	reference_match
ENST00000420470	ARHGEF38-202	ENSG00000236699	ARHGEF38	FSM	reference_match
CRC.204031.1	ARHGEF38-NIC	ENSG00000236699	ARHGEF38	NIC	mono-exon
ENST00000378387	ARHGEF39-201	ENSG00000137135	ARHGEF39	FSM	reference_match
ENST00000298694	ARHGEF40-201	ENSG00000165801	ARHGEF40	FSM	reference_match
ENST00000056217	ARHGEF5-201	ENSG00000050327	ARHGEF5	FSM	reference_match
ENST00000375736	ARHGEF7-204	ENSG00000102606	ARHGEF7	FSM	reference_match
ENST00000466143	ARHGEF7-211	ENSG00000102606	ARHGEF7	ISM	5prime_fragment
CRC.76700.1	ARHGEF7-NIC	ENSG00000102606	ARHGEF7	NIC	combination_of_known_junctions
CRC.76700.2	ARHGEF7-NNC	ENSG00000102606	ARHGEF7	NNC	intron_retention
ENST00000623951	ARHGEF9-212	ENSG00000131089	ARHGEF9	FSM	mono-exon
ENST00000636219	ARID1A-211	ENSG00000117713	ARID1A	FSM	reference_match
ENST00000636205	ARID1B-213	ENSG00000049618	ARID1B	ISM	mono-exon
ENST00000636254	ARID1B-215	ENSG00000049618	ARID1B	FSM	reference_match
ENST00000636748	ARID1B-218	ENSG00000049618	ARID1B	FSM	reference_match
ENST00000636909	ARID1B-219	ENSG00000049618	ARID1B	FSM	mono-exon
ENST00000637548	ARID1B-226	ENSG00000049618	ARID1B	FSM	mono-exon
ENST00000637722	ARID1B-228	ENSG00000049618	ARID1B	FSM	mono-exon
ENST00000637933	ARID1B-234	ENSG00000049618	ARID1B	FSM	mono-exon
ENST00000334344	ARID2-201	ENSG00000189079	ARID2	FSM	reference_match
ENST00000700074	ARID2-210	ENSG00000189079	ARID2	FSM	reference_match
ENST00000622429	ARID3B-206	ENSG00000179361	ARID3B	ISM	mono-exon
ENST00000469635	ARID4A-210	ENSG00000032219	ARID4A	FSM	reference_match
ENST00000264183	ARID4B-201	ENSG00000054267	ARID4B	FSM	reference_match
ENST00000349213	ARID4B-202	ENSG00000054267	ARID4B	FSM	reference_match
ENST00000466653	ARID4B-208	ENSG00000054267	ARID4B	FSM	reference_match
ENST00000491632	ARID4B-212	ENSG00000054267	ARID4B	FSM	reference_match
CRC.24847.2	ARID4B-NIC	ENSG00000054267	ARID4B	NIC	intron_retention
ENST00000357485	ARID5A-201	ENSG00000196843	ARID5A	FSM	reference_match
ENST00000412735	ARID5A-202	ENSG00000196843	ARID5A	FSM	reference_match
ENST00000279873	ARID5B-201	ENSG00000150347	ARID5B	FSM	reference_match
ENST00000644638	ARID5B-203	ENSG00000150347	ARID5B	FSM	reference_match
ENST00000563310	ARIH1-205	ENSG00000166233	ARIH1	FSM	reference_match
ENST00000356401	ARIH2-201	ENSG00000177479	ARIH2	FSM	reference_match
ENST00000430423	ARIH2-203	ENSG00000177479	ARIH2	ISM	5prime_fragment
ENST00000449376	ARIH2-205	ENSG00000177479	ARIH2	FSM	reference_match
ENST00000452882	ARIH2-208	ENSG00000177479	ARIH2	FSM	reference_match
ENST00000492077	ARIH2-228	ENSG00000177479	ARIH2	FSM	reference_match
ENST00000647812	ARIH2OS-201	ENSG00000221883	ARIH2OS	FSM	mono-exon
ENST00000261636	ARL1-201	ENSG00000120805	ARL1	FSM	reference_match
ENST00000282026	ARL11-201	ENSG00000152213	ARL11	FSM	alternative_3end
ENST00000394222	ARL13B-203	ENSG00000169379	ARL13B	FSM	alternative_3end
ENST00000492165	ARL13B-209	ENSG00000169379	ARL13B	FSM	reference_match
ENST00000680430	ARL13B-221	ENSG00000169379	ARL13B	FSM	alternative_5end
ENST00000320767	ARL14-201	ENSG00000179674	ARL14	FSM	mono-exon
ENST00000282032	ARL14EP-201	ENSG00000152219	ARL14EP	FSM	reference_match
ENST00000504924	ARL15-202	ENSG00000185305	ARL15	FSM	reference_match
ENST00000505630	ARL15-204	ENSG00000185305	ARL15	FSM	reference_match
ENST00000570910	ARL16-202	ENSG00000214087	ARL16	FSM	reference_match
ENST00000571082	ARL16-203	ENSG00000214087	ARL16	FSM	reference_match
ENST00000573392	ARL16-206	ENSG00000214087	ARL16	FSM	reference_match
ENST00000577142	ARL16-212	ENSG00000214087	ARL16	FSM	reference_match
ENST00000622299	ARL16-213	ENSG00000214087	ARL16	FSM	reference_match
ENST00000706254	ARL17A-217	ENSG00000185829	ARL17A	FSM	alternative_3end5end
ENST00000570618	ARL17B-203	ENSG00000228696	ARL17B	FSM	reference_match
ENST00000246747	ARL2-201	ENSG00000213465	ARL2	FSM	reference_match
ENST00000524585	ARL2-202	ENSG00000213465	ARL2	FSM	reference_match
ENST00000529384	ARL2-204	ENSG00000213465	ARL2	FSM	reference_match
ENST00000219204	ARL2BP-201	ENSG00000102931	ARL2BP	FSM	reference_match
ENST00000260746	ARL3-201	ENSG00000138175	ARL3	FSM	reference_match
ENST00000356797	ARL4A-201	ENSG00000122644	ARL4A	FSM	reference_match
ENST00000396662	ARL4A-202	ENSG00000122644	ARL4A	FSM	reference_match
ENST00000396663	ARL4A-203	ENSG00000122644	ARL4A	FSM	reference_match
ENST00000396664	ARL4A-204	ENSG00000122644	ARL4A	FSM	reference_match
ENST00000404894	ARL4A-205	ENSG00000122644	ARL4A	FSM	reference_match
ENST00000651779	ARL4A-207	ENSG00000122644	ARL4A	FSM	reference_match
ENST00000507378	ARL4AP2-201	ENSG00000248780	ARL4AP2	FSM	mono-exon
ENST00000404372	ARL4AP5-201	ENSG00000218996	ARL4AP5	FSM	mono-exon
ENST00000390645	ARL4C-202	ENSG00000188042	ARL4C	FSM	mono-exon
ENST00000320033	ARL4D-201	ENSG00000175906	ARL4D	FSM	reference_match
ENST00000295087	ARL5A-201	ENSG00000162980	ARL5A	FSM	reference_match
ENST00000428992	ARL5A-202	ENSG00000162980	ARL5A	FSM	reference_match
ENST00000377275	ARL5B-201	ENSG00000165997	ARL5B	FSM	reference_match
ENST00000463745	ARL6-203	ENSG00000113966	ARL6	FSM	reference_match
ENST00000304414	ARL6IP1-201	ENSG00000170540	ARL6IP1	FSM	reference_match
ENST00000566391	ARL6IP1-206	ENSG00000170540	ARL6IP1	FSM	reference_match
ENST00000315580	ARL6IP4-201	ENSG00000182196	ARL6IP4	FSM	reference_match
ENST00000392433	ARL6IP4-203	ENSG00000182196	ARL6IP4	FSM	reference_match
ENST00000412505	ARL6IP4-205	ENSG00000182196	ARL6IP4	FSM	reference_match
ENST00000439686	ARL6IP4-208	ENSG00000182196	ARL6IP4	FSM	reference_match
ENST00000453766	ARL6IP4-210	ENSG00000182196	ARL6IP4	FSM	reference_match
ENST00000536502	ARL6IP4-214	ENSG00000182196	ARL6IP4	FSM	reference_match
ENST00000539576	ARL6IP4-215	ENSG00000182196	ARL6IP4	FSM	reference_match
ENST00000543566	ARL6IP4-220	ENSG00000182196	ARL6IP4	FSM	reference_match
ENST00000273258	ARL6IP5-201	ENSG00000144746	ARL6IP5	FSM	reference_match
ENST00000326446	ARL6IP6-201	ENSG00000177917	ARL6IP6	FSM	reference_match
ENST00000463690	ARL6IP6-204	ENSG00000177917	ARL6IP6	FSM	reference_match
ENST00000686839	ARL6IP6-208	ENSG00000177917	ARL6IP6	FSM	reference_match
ENST00000691702	ARL6IP6-220	ENSG00000177917	ARL6IP6	FSM	reference_match
ENST00000272217	ARL8A-201	ENSG00000143862	ARL8A	FSM	reference_match
ENST00000256496	ARL8B-201	ENSG00000134108	ARL8B	FSM	reference_match
ENST00000455168	ARL8B-205	ENSG00000134108	ARL8B	FSM	reference_match
ENST00000276569	ARMC1-201	ENSG00000104442	ARMC1	FSM	reference_match
ENST00000458464	ARMC1-202	ENSG00000104442	ARMC1	FSM	reference_match
CRC.269863.1	ARMC1-NIC	ENSG00000104442	ARMC1	NIC	combination_of_known_junctions
ENST00000323716	ARMC10-202	ENSG00000170632	ARMC10	FSM	reference_match
ENST00000428183	ARMC10-205	ENSG00000170632	ARMC10	FSM	reference_match
ENST00000441711	ARMC10-208	ENSG00000170632	ARMC10	FSM	reference_match
ENST00000454559	ARMC10-209	ENSG00000170632	ARMC10	FSM	reference_match
ENST00000237512	ARMC2-201	ENSG00000118690	ARMC2	FSM	reference_match
CRC.241710.8	ARMC2-NIC	ENSG00000118690	ARMC2	NIC	mono-exon
ENST00000268314	ARMC5-201	ENSG00000140691	ARMC5	FSM	reference_match
ENST00000269932	ARMC6-201	ENSG00000105676	ARMC6	FSM	reference_match
ENST00000392335	ARMC6-202	ENSG00000105676	ARMC6	FSM	reference_match
ENST00000535612	ARMC6-206	ENSG00000105676	ARMC6	FSM	reference_match
ENST00000245543	ARMC7-201	ENSG00000125449	ARMC7	FSM	reference_match
ENST00000358441	ARMC8-201	ENSG00000114098	ARMC8	FSM	reference_match
ENST00000469044	ARMC8-210	ENSG00000114098	ARMC8	FSM	reference_match
ENST00000470821	ARMC8-213	ENSG00000114098	ARMC8	FSM	reference_match
ENST00000486832	ARMC8-219	ENSG00000114098	ARMC8	FSM	reference_match
ENST00000491704	ARMC8-221	ENSG00000114098	ARMC8	FSM	reference_match
ENST00000538260	ARMC8-223	ENSG00000114098	ARMC8	FSM	reference_match
ENST00000683271	ARMC9-228	ENSG00000135931	ARMC9	FSM	reference_match
ENST00000684011	ARMC9-238	ENSG00000135931	ARMC9	FSM	reference_match
ENST00000684718	ARMC9-245	ENSG00000135931	ARMC9	FSM	reference_match
CRC.157035.7	ARMC9-NIC	ENSG00000135931	ARMC9	NIC	combination_of_known_junctions
ENST00000372829	ARMCX1-201	ENSG00000126947	ARMCX1	FSM	reference_match
ENST00000471229	ARMCX3-203	ENSG00000102401	ARMCX3	FSM	reference_match
ENST00000477980	ARMCX3-204	ENSG00000102401	ARMCX3	FSM	reference_match
ENST00000491568	ARMCX3-206	ENSG00000102401	ARMCX3	FSM	reference_match
ENST00000537169	ARMCX3-207	ENSG00000102401	ARMCX3	FSM	reference_match
ENST00000423738	ARMCX4-202	ENSG00000196440	ARMCX4	ISM	mono-exon
ENST00000453574	ARMCX4-209	ENSG00000196440	ARMCX4	FSM	reference_match
ENST00000246174	ARMCX5-201	ENSG00000125962	ARMCX5	ISM	3prime_fragment
ENST00000473968	ARMCX5-203	ENSG00000125962	ARMCX5	FSM	reference_match
ENST00000477663	ARMCX5-204	ENSG00000125962	ARMCX5	FSM	reference_match
ENST00000466616	ARMCX5-GPRASP2-204	ENSG00000271147	ARMCX5-GPRASP2	FSM	reference_match
ENST00000475738	ARMCX5-GPRASP2-205	ENSG00000271147	ARMCX5-GPRASP2	FSM	reference_match
ENST00000476910	ARMCX5-GPRASP2-206	ENSG00000271147	ARMCX5-GPRASP2	FSM	reference_match
ENST00000652409	ARMCX5-GPRASP2-211	ENSG00000271147	ARMCX5-GPRASP2	ISM	mono-exon
CRC.303115.7	ARMCX5-GPRASP2-NIC	ENSG00000271147	ARMCX5-GPRASP2	NIC	intron_retention
CRC.303115.1	ARMCX5-NIC	ENSG00000125962	ARMCX5	NIC	combination_of_known_splicesites
ENST00000361910	ARMCX6-201	ENSG00000198960	ARMCX6	FSM	reference_match
ENST00000497931	ARMCX6-206	ENSG00000198960	ARMCX6	FSM	reference_match
ENST00000538627	ARMCX6-207	ENSG00000198960	ARMCX6	FSM	reference_match
ENST00000311122	ARMH3-201	ENSG00000120029	ARMH3	FSM	reference_match
ENST00000370033	ARMH3-202	ENSG00000120029	ARMH3	FSM	reference_match
ENST00000367294	ARMT1-201	ENSG00000146476	ARMT1	FSM	reference_match
ENST00000545879	ARMT1-204	ENSG00000146476	ARMT1	FSM	reference_match
ENST00000354396	ARNT-201	ENSG00000143437	ARNT	ISM	5prime_fragment
ENST00000358595	ARNT-202	ENSG00000143437	ARNT	FSM	reference_match
ENST00000505755	ARNT-208	ENSG00000143437	ARNT	FSM	reference_match
ENST00000401424	ARNTL-202	ENSG00000133794	ARNTL	FSM	reference_match
ENST00000403290	ARNTL-203	ENSG00000133794	ARNTL	FSM	reference_match
ENST00000266503	ARNTL2-202	ENSG00000029153	ARNTL2	FSM	reference_match
ENST00000544915	ARNTL2-208	ENSG00000029153	ARNTL2	FSM	reference_match
ENST00000262942	ARPC1A-201	ENSG00000241685	ARPC1A	FSM	reference_match
ENST00000477240	ARPC1A-205	ENSG00000241685	ARPC1A	FSM	reference_match
ENST00000431816	ARPC1B-206	ENSG00000130429	ARPC1B	FSM	reference_match
ENST00000455009	ARPC1B-211	ENSG00000130429	ARPC1B	FSM	reference_match
ENST00000458033	ARPC1B-212	ENSG00000130429	ARPC1B	FSM	reference_match
ENST00000468337	ARPC1B-214	ENSG00000130429	ARPC1B	FSM	reference_match
ENST00000491294	ARPC1B-219	ENSG00000130429	ARPC1B	FSM	reference_match
ENST00000645391	ARPC1B-221	ENSG00000130429	ARPC1B	FSM	reference_match
ENST00000646101	ARPC1B-222	ENSG00000130429	ARPC1B	FSM	reference_match
ENST00000695607	ARPC1B-223	ENSG00000130429	ARPC1B	FSM	reference_match
ENST00000295685	ARPC2-201	ENSG00000163466	ARPC2	FSM	reference_match
ENST00000315717	ARPC2-202	ENSG00000163466	ARPC2	FSM	reference_match
ENST00000477992	ARPC2-212	ENSG00000163466	ARPC2	FSM	reference_match
ENST00000228825	ARPC3-201	ENSG00000111229	ARPC3	FSM	reference_match
ENST00000467622	ARPC3-203	ENSG00000111229	ARPC3	FSM	reference_match
ENST00000475777	ARPC3-205	ENSG00000111229	ARPC3	FSM	reference_match
ENST00000397300	ARPC3P3-201	ENSG00000256745	ARPC3P3	FSM	mono-exon
ENST00000397261	ARPC4-201	ENSG00000241553	ARPC4	FSM	reference_match
ENST00000417500	ARPC4-202	ENSG00000241553	ARPC4	FSM	reference_match
ENST00000433034	ARPC4-203	ENSG00000241553	ARPC4	FSM	reference_match
ENST00000440787	ARPC4-204	ENSG00000241553	ARPC4	FSM	reference_match
ENST00000479956	ARPC4-206	ENSG00000241553	ARPC4	FSM	reference_match
ENST00000498623	ARPC4-208	ENSG00000241553	ARPC4	FSM	reference_match
ENST00000359856	ARPC5-202	ENSG00000162704	ARPC5	FSM	reference_match
ENST00000462965	ARPC5-204	ENSG00000162704	ARPC5	FSM	reference_match
ENST00000353214	ARPC5L-202	ENSG00000136950	ARPC5L	FSM	reference_match
ENST00000465124	ARPC5L-203	ENSG00000136950	ARPC5L	FSM	reference_match
ENST00000357484	ARPIN-201	ENSG00000242498	ARPIN	FSM	reference_match
ENST00000560096	ARPIN-203	ENSG00000242498	ARPIN	FSM	reference_match
ENST00000398333	ARPIN-AP3S2-201	ENSG00000250021	ARPIN-AP3S2	FSM	reference_match
ENST00000249822	ARPP19-201	ENSG00000128989	ARPP19	FSM	reference_match
ENST00000566423	ARPP19-208	ENSG00000128989	ARPP19	FSM	reference_match
ENST00000360025	ARRB1-201	ENSG00000137486	ARRB1	FSM	reference_match
ENST00000420843	ARRB1-202	ENSG00000137486	ARRB1	FSM	reference_match
ENST00000269260	ARRB2-201	ENSG00000141480	ARRB2	FSM	reference_match
ENST00000346341	ARRB2-202	ENSG00000141480	ARRB2	FSM	reference_match
ENST00000412477	ARRB2-204	ENSG00000141480	ARRB2	FSM	reference_match
ENST00000574954	ARRB2-216	ENSG00000141480	ARRB2	FSM	reference_match
ENST00000371421	ARRDC1-201	ENSG00000197070	ARRDC1	FSM	reference_match
ENST00000461627	ARRDC1-204	ENSG00000197070	ARRDC1	FSM	reference_match
ENST00000371417	ARRDC1-AS1-201	ENSG00000203993	ARRDC1-AS1	FSM	reference_match
ENST00000496793	ARRDC1-AS1-202	ENSG00000203993	ARRDC1-AS1	FSM	reference_match
CRC.293929.1	ARRDC1-NIC	ENSG00000197070	ARRDC1	NIC	intron_retention
CRC.293929.2	ARRDC1-NIC.1	ENSG00000197070	ARRDC1	NIC	intron_retention
CRC.293929.3	ARRDC1-NIC.2	ENSG00000197070	ARRDC1	NIC	intron_retention
ENST00000222250	ARRDC2-201	ENSG00000105643	ARRDC2	FSM	reference_match
ENST00000379656	ARRDC2-202	ENSG00000105643	ARRDC2	FSM	reference_match
ENST00000265138	ARRDC3-201	ENSG00000113369	ARRDC3	FSM	reference_match
ENST00000268042	ARRDC4-201	ENSG00000140450	ARRDC4	FSM	reference_match
ENST00000216124	ARSA-201	ENSG00000100299	ARSA	FSM	reference_match
ENST00000356098	ARSA-202	ENSG00000100299	ARSA	FSM	reference_match
ENST00000453344	ARSA-205	ENSG00000100299	ARSA	FSM	reference_match
CRC.172394.3	ARSA-NIC	ENSG00000100299	ARSA	NIC	intron_retention
CRC.172394.4	ARSA-NIC.1	ENSG00000100299	ARSA	NIC	intron_retention
ENST00000264914	ARSB-201	ENSG00000113273	ARSB	FSM	reference_match
ENST00000217890	ARSD-201	ENSG00000006756	ARSD	FSM	reference_match
ENST00000621439	ARSG-208	ENSG00000141337	ARSG	FSM	reference_match
ENST00000315366	ARSJ-201	ENSG00000180801	ARSJ	FSM	reference_match
ENST00000504763	ARSK-202	ENSG00000164291	ARSK	FSM	reference_match
ENST00000381134	ARSL-201	ENSG00000157399	ARSL	FSM	reference_match
ENST00000438544	ARSL-202	ENSG00000157399	ARSL	FSM	reference_match
ENST00000545496	ARSL-205	ENSG00000157399	ARSL	FSM	reference_match
ENST00000682184	ARSL-213	ENSG00000157399	ARSL	FSM	reference_match
ENST00000682364	ARSL-214	ENSG00000157399	ARSL	FSM	reference_match
ENST00000682745	ARSL-215	ENSG00000157399	ARSL	FSM	alternative_3end
ENST00000683191	ARSL-217	ENSG00000157399	ARSL	FSM	reference_match
ENST00000683677	ARSL-219	ENSG00000157399	ARSL	FSM	reference_match
ENST00000683854	ARSL-220	ENSG00000157399	ARSL	FSM	reference_match
ENST00000684364	ARSL-225	ENSG00000157399	ARSL	FSM	reference_match
ENST00000450711	ARV1-204	ENSG00000173409	ARV1	FSM	alternative_3end
ENST00000636537	ASAH1-228	ENSG00000104763	ASAH1	FSM	reference_match
ENST00000636828	ASAH1-237	ENSG00000104763	ASAH1	FSM	reference_match
ENST00000637561	ASAH1-250	ENSG00000104763	ASAH1	FSM	reference_match
ENST00000637790	ASAH1-257	ENSG00000104763	ASAH1	FSM	reference_match
ENST00000643505	ASAH2B-204	ENSG00000204147	ASAH2B	FSM	reference_match
ENST00000647317	ASAH2B-207	ENSG00000204147	ASAH2B	FSM	reference_match
ENST00000524018	ASAP1-213	ENSG00000153317	ASAP1	FSM	reference_match
CRC.132154.16	ASAP2-NIC	ENSG00000151693	ASAP2	NIC	mono-exon
ENST00000336689	ASAP3-201	ENSG00000088280	ASAP3	FSM	reference_match
ENST00000264607	ASB1-201	ENSG00000065802	ASB1	FSM	reference_match
ENST00000357700	ASB13-201	ENSG00000196372	ASB13	FSM	reference_match
ENST00000585457	ASB16-AS1-201	ENSG00000267080	ASB16-AS1	FSM	reference_match
ENST00000667684	ASB16-AS1-208	ENSG00000267080	ASB16-AS1	FSM	alternative_3end
CRC.110389.5	ASB16-AS1-NIC	ENSG00000267080	ASB16-AS1	NIC	combination_of_known_junctions
CRC.110389.2	ASB16-AS1-NNC	ENSG00000267080	ASB16-AS1	NNC	at_least_one_novel_splicesite
ENST00000263634	ASB3-201	ENSG00000115239	ASB3	FSM	reference_match
CRC.136386.1	ASB3-NIC	ENSG00000115239	ASB3	NIC	mono-exon
ENST00000277458	ASB6-201	ENSG00000148331	ASB6	FSM	reference_match
ENST00000332783	ASB7-201	ENSG00000183475	ASB7	FSM	reference_match
ENST00000343276	ASB7-202	ENSG00000183475	ASB7	FSM	reference_match
ENST00000317697	ASB8-201	ENSG00000177981	ASB8	FSM	reference_match
ENST00000536549	ASB8-205	ENSG00000177981	ASB8	FSM	reference_match
ENST00000380485	ASB9-202	ENSG00000102048	ASB9	FSM	reference_match
ENST00000380488	ASB9-203	ENSG00000102048	ASB9	FSM	reference_match
CRC.295509.3	ASB9-NIC	ENSG00000102048	ASB9	NIC	combination_of_known_junctions
ENST00000672940	ASCC1-224	ENSG00000138303	ASCC1	FSM	alternative_3end
ENST00000672957	ASCC1-225	ENSG00000138303	ASCC1	FSM	reference_match
CRC.35438.2	ASCC1-NIC	ENSG00000138303	ASCC1	NIC	combination_of_known_junctions
CRC.35438.3	ASCC1-NIC.1	ENSG00000138303	ASCC1	NIC	combination_of_known_junctions
ENST00000460313	ASCC2-210	ENSG00000100325	ASCC2	FSM	reference_match
ENST00000492821	ASCC2-220	ENSG00000100325	ASCC2	FSM	reference_match
CRC.170044.1	ASCC2-NIC	ENSG00000100325	ASCC2	NIC	combination_of_known_junctions
CRC.170046.1	ASCC2-NIC.1	ENSG00000100325	ASCC2	NIC	mono-exon
ENST00000324696	ASCC3-201	ENSG00000112249	ASCC3	FSM	reference_match
ENST00000324723	ASCC3-202	ENSG00000112249	ASCC3	FSM	reference_match
ENST00000369143	ASCC3-203	ENSG00000112249	ASCC3	FSM	reference_match
ENST00000468245	ASCC3-205	ENSG00000112249	ASCC3	FSM	reference_match
ENST00000331289	ASCL2-201	ENSG00000183734	ASCL2	FSM	reference_match
ENST00000229595	ASF1A-201	ENSG00000111875	ASF1A	FSM	reference_match
ENST00000263382	ASF1B-201	ENSG00000105011	ASF1B	FSM	reference_match
ENST00000269299	ASGR1-201	ENSG00000141505	ASGR1	FSM	reference_match
ENST00000619926	ASGR1-209	ENSG00000141505	ASGR1	FSM	reference_match
CRC.107902.3	ASGR1-NIC	ENSG00000141505	ASGR1	NIC	intron_retention
ENST00000392403	ASH1L-202	ENSG00000116539	ASH1L	FSM	reference_match
ENST00000477427	ASH1L-203	ENSG00000116539	ASH1L	FSM	reference_match
ENST00000343823	ASH2L-201	ENSG00000129691	ASH2L	FSM	reference_match
ENST00000428278	ASH2L-202	ENSG00000129691	ASH2L	FSM	reference_match
ENST00000447966	ASIC1-202	ENSG00000110881	ASIC1	FSM	reference_match
ENST00000304874	ASL-201	ENSG00000126522	ASL	FSM	reference_match
ENST00000496336	ASL-210	ENSG00000126522	ASL	FSM	reference_match
ENST00000671817	ASL-211	ENSG00000126522	ASL	FSM	alternative_3end5end
ENST00000381317	ASMTL-201	ENSG00000169093	ASMTL	FSM	reference_match
ENST00000175506	ASNS-201	ENSG00000070669	ASNS	FSM	reference_match
ENST00000394308	ASNS-202	ENSG00000070669	ASNS	FSM	reference_match
ENST00000394309	ASNS-203	ENSG00000070669	ASNS	FSM	reference_match
ENST00000454046	ASNS-213	ENSG00000070669	ASNS	FSM	reference_match
ENST00000462436	ASNS-215	ENSG00000070669	ASNS	FSM	reference_match
ENST00000260952	ASNSD1-201	ENSG00000138381	ASNSD1	FSM	reference_match
ENST00000420250	ASNSD1-202	ENSG00000138381	ASNSD1	FSM	reference_match
ENST00000425590	ASNSD1-203	ENSG00000138381	ASNSD1	FSM	reference_match
ENST00000551177	ASPG-206	ENSG00000166183	ASPG	FSM	alternative_3end
ENST00000356457	ASPH-201	ENSG00000198363	ASPH	FSM	reference_match
ENST00000379454	ASPH-203	ENSG00000198363	ASPH	ISM	5prime_fragment
ENST00000445642	ASPH-205	ENSG00000198363	ASPH	FSM	reference_match
ENST00000517856	ASPH-208	ENSG00000198363	ASPH	FSM	reference_match
ENST00000518068	ASPH-211	ENSG00000198363	ASPH	FSM	reference_match
ENST00000519234	ASPH-214	ENSG00000198363	ASPH	FSM	reference_match
ENST00000522325	ASPH-221	ENSG00000198363	ASPH	FSM	reference_match
ENST00000522919	ASPH-226	ENSG00000198363	ASPH	FSM	reference_match
CRC.270082.2	ASPH-NIC	ENSG00000198363	ASPH	NIC	mono-exon_by_intron_retention
ENST00000308748	ASPHD1-201	ENSG00000174939	ASPHD1	FSM	reference_match
ENST00000215906	ASPHD2-201	ENSG00000128203	ASPHD2	FSM	reference_match
ENST00000367409	ASPM-203	ENSG00000066279	ASPM	FSM	reference_match
ENST00000344865	ASPSCR1-203	ENSG00000169696	ASPSCR1	FSM	reference_match
ENST00000581484	ASPSCR1-209	ENSG00000169696	ASPSCR1	FSM	reference_match
ENST00000581647	ASPSCR1-211	ENSG00000169696	ASPSCR1	FSM	reference_match
ENST00000583693	ASPSCR1-217	ENSG00000169696	ASPSCR1	FSM	reference_match
CRC.122784.3	ASPSCR1-NIC	ENSG00000169696	ASPSCR1	NIC	combination_of_known_junctions
CRC.122784.7	ASPSCR1-NIC.1	ENSG00000169696	ASPSCR1	NIC	combination_of_known_junctions
ENST00000301776	ASRGL1-201	ENSG00000162174	ASRGL1	FSM	reference_match
ENST00000415229	ASRGL1-202	ENSG00000162174	ASRGL1	FSM	reference_match
ENST00000525496	ASRGL1-203	ENSG00000162174	ASRGL1	FSM	reference_match
ENST00000534571	ASRGL1-210	ENSG00000162174	ASRGL1	FSM	reference_match
CRC.292880.1	ASS1-NIC	ENSG00000130707	ASS1	NIC	mono-exon_by_intron_retention
ENST00000264992	ASTE1-201	ENSG00000034533	ASTE1	FSM	reference_match
CRC.186195.3	ASTE1-NIC	ENSG00000034533	ASTE1	NIC	intron_retention
ENST00000336112	ASXL2-201	ENSG00000143970	ASXL2	FSM	reference_match
ENST00000308448	ATAD1-201	ENSG00000138138	ATAD1	FSM	alternative_3end
ENST00000680024	ATAD1-204	ENSG00000138138	ATAD1	FSM	reference_match
ENST00000287394	ATAD2-201	ENSG00000156802	ATAD2	FSM	reference_match
ENST00000381024	ATAD2B-203	ENSG00000119778	ATAD2B	FSM	reference_match
CRC.133631.2	ATAD2B-NIC	ENSG00000119778	ATAD2B	NIC	mono-exon_by_intron_retention
ENST00000536055	ATAD3A-207	ENSG00000197785	ATAD3A	FSM	reference_match
ENST00000472194	ATAD3B-203	ENSG00000160072	ATAD3B	FSM	alternative_3end
CRC.365.2	ATAD3B-NIC	ENSG00000160072	ATAD3B	NIC	intron_retention
CRC.365.5	ATAD3B-NIC.1	ENSG00000160072	ATAD3B	NIC	intron_retention
ENST00000484537	ATAD3C-203	ENSG00000215915	ATAD3C	FSM	reference_match
ENST00000321990	ATAD5-201	ENSG00000176208	ATAD5	FSM	reference_match
ENST00000318999	ATAT1-201	ENSG00000137343	ATAT1	FSM	reference_match
ENST00000330083	ATAT1-204	ENSG00000137343	ATAT1	FSM	reference_match
ENST00000376483	ATAT1-205	ENSG00000137343	ATAT1	FSM	reference_match
ENST00000376485	ATAT1-206	ENSG00000137343	ATAT1	FSM	reference_match
ENST00000468713	ATAT1-208	ENSG00000137343	ATAT1	FSM	reference_match
ENST00000493388	ATAT1-211	ENSG00000137343	ATAT1	FSM	alternative_3end
CRC.233515.8	ATAT1-NNC	ENSG00000137343	ATAT1	NNC	at_least_one_novel_splicesite
ENST00000369043	ATE1-203	ENSG00000107669	ATE1	FSM	reference_match
ENST00000540606	ATE1-206	ENSG00000107669	ATE1	FSM	reference_match
ENST00000689393	ATE1-236	ENSG00000107669	ATE1	FSM	reference_match
ENST00000689704	ATE1-239	ENSG00000107669	ATE1	FSM	reference_match
ENST00000690355	ATE1-244	ENSG00000107669	ATE1	FSM	reference_match
ENST00000691573	ATE1-256	ENSG00000107669	ATE1	FSM	reference_match
ENST00000262053	ATF1-201	ENSG00000123268	ATF1	FSM	reference_match
ENST00000264110	ATF2-201	ENSG00000115966	ATF2	FSM	reference_match
ENST00000345739	ATF2-202	ENSG00000115966	ATF2	FSM	reference_match
ENST00000341491	ATF3-202	ENSG00000162772	ATF3	FSM	reference_match
ENST00000465155	ATF3-208	ENSG00000162772	ATF3	FSM	reference_match
CRC.21911.2	ATF3-NNC	ENSG00000162772	ATF3	NNC	intron_retention
CRC.21911.3	ATF3-NNC.1	ENSG00000162772	ATF3	NNC	intron_retention
CRC.21911.5	ATF3-NNC.2	ENSG00000162772	ATF3	NNC	intron_retention
ENST00000337304	ATF4-201	ENSG00000128272	ATF4	FSM	reference_match
ENST00000404241	ATF4-203	ENSG00000128272	ATF4	FSM	reference_match
ENST00000674920	ATF4-206	ENSG00000128272	ATF4	FSM	alternative_5end
ENST00000680748	ATF4-211	ENSG00000128272	ATF4	FSM	reference_match
ENST00000423777	ATF5-201	ENSG00000169136	ATF5	FSM	reference_match
ENST00000595125	ATF5-202	ENSG00000169136	ATF5	FSM	reference_match
ENST00000600336	ATF5-205	ENSG00000169136	ATF5	FSM	reference_match
ENST00000367942	ATF6-201	ENSG00000118217	ATF6	FSM	reference_match
ENST00000679853	ATF6-204	ENSG00000118217	ATF6	FSM	reference_match
ENST00000375203	ATF6B-210	ENSG00000213676	ATF6B	FSM	reference_match
CRC.233885.1	ATF6B-NIC	ENSG00000213676	ATF6B	NIC	intron_retention
ENST00000420353	ATF7-201	ENSG00000170653	ATF7	FSM	reference_match
ENST00000548118	ATF7-204	ENSG00000170653	ATF7	FSM	reference_match
ENST00000589726	ATF7-211	ENSG00000170653	ATF7	FSM	reference_match
ENST00000591397	ATF7-212	ENSG00000170653	ATF7	FSM	reference_match
ENST00000261168	ATF7IP-201	ENSG00000171681	ATF7IP	FSM	reference_match
ENST00000536444	ATF7IP-209	ENSG00000171681	ATF7IP	FSM	reference_match
ENST00000537653	ATF7IP-210	ENSG00000171681	ATF7IP	FSM	reference_match
ENST00000543189	ATF7IP-221	ENSG00000171681	ATF7IP	FSM	reference_match
ENST00000562102	ATF7IP2-208	ENSG00000166669	ATF7IP2	FSM	reference_match
ENST00000562396	ATF7IP2-209	ENSG00000166669	ATF7IP2	FSM	mono-exon
ENST00000566316	ATF7IP2-214	ENSG00000166669	ATF7IP2	FSM	reference_match
ENST00000282185	ATG10-201	ENSG00000152348	ATG10	FSM	reference_match
ENST00000458350	ATG10-203	ENSG00000152348	ATG10	FSM	reference_match
CRC.219300.2	ATG10-NIC	ENSG00000152348	ATG10	NIC	combination_of_known_junctions
ENST00000336854	ATG101-201	ENSG00000123395	ATG101	FSM	reference_match
ENST00000552947	ATG101-206	ENSG00000123395	ATG101	FSM	reference_match
ENST00000379594	ATG12-201	ENSG00000145782	ATG12	FSM	reference_match
ENST00000505252	ATG12-203	ENSG00000145782	ATG12	FSM	reference_match
ENST00000505993	ATG12-204	ENSG00000145782	ATG12	FSM	reference_match
ENST00000509910	ATG12-208	ENSG00000145782	ATG12	FSM	reference_match
ENST00000683050	ATG13-231	ENSG00000175224	ATG13	ISM	mono-exon
ENST00000247178	ATG14-201	ENSG00000126775	ATG14	FSM	reference_match
ENST00000392017	ATG16L1-203	ENSG00000085978	ATG16L1	FSM	reference_match
ENST00000392021	ATG16L1-206	ENSG00000085978	ATG16L1	FSM	reference_match
CRC.157275.3	ATG16L1-NIC	ENSG00000085978	ATG16L1	NIC	combination_of_known_junctions
ENST00000321297	ATG16L2-201	ENSG00000168010	ATG16L2	ISM	5prime_fragment
ENST00000534905	ATG16L2-205	ENSG00000168010	ATG16L2	FSM	reference_match
ENST00000540567	ATG16L2-214	ENSG00000168010	ATG16L2	FSM	reference_match
ENST00000377264	ATG2A-201	ENSG00000110046	ATG2A	FSM	reference_match
ENST00000418259	ATG2A-202	ENSG00000110046	ATG2A	ISM	3prime_fragment
ENST00000359933	ATG2B-202	ENSG00000066739	ATG2B	FSM	reference_match
ENST00000283290	ATG3-201	ENSG00000144848	ATG3	FSM	reference_match
ENST00000402314	ATG3-202	ENSG00000144848	ATG3	FSM	reference_match
ENST00000494571	ATG3-207	ENSG00000144848	ATG3	FSM	reference_match
ENST00000372232	ATG4A-203	ENSG00000101844	ATG4A	FSM	reference_match
ENST00000372246	ATG4A-204	ENSG00000101844	ATG4A	FSM	reference_match
ENST00000344376	ATG4B-201	ENSG00000168397	ATG4B	FSM	reference_match
ENST00000404914	ATG4B-205	ENSG00000168397	ATG4B	FSM	reference_match
ENST00000405546	ATG4B-206	ENSG00000168397	ATG4B	FSM	reference_match
ENST00000475195	ATG4B-216	ENSG00000168397	ATG4B	FSM	reference_match
ENST00000482507	ATG4B-220	ENSG00000168397	ATG4B	FSM	reference_match
ENST00000483778	ATG4B-221	ENSG00000168397	ATG4B	FSM	reference_match
ENST00000317868	ATG4C-201	ENSG00000125703	ATG4C	FSM	reference_match
ENST00000371120	ATG4C-203	ENSG00000125703	ATG4C	FSM	reference_match
ENST00000309469	ATG4D-201	ENSG00000130734	ATG4D	FSM	reference_match
ENST00000586417	ATG4D-204	ENSG00000130734	ATG4D	FSM	reference_match
ENST00000343245	ATG5-201	ENSG00000057663	ATG5	FSM	reference_match
ENST00000369070	ATG5-203	ENSG00000057663	ATG5	FSM	reference_match
ENST00000369076	ATG5-204	ENSG00000057663	ATG5	FSM	reference_match
ENST00000354449	ATG7-201	ENSG00000197548	ATG7	FSM	alternative_3end
ENST00000693202	ATG7-226	ENSG00000197548	ATG7	FSM	reference_match
CRC.172929.7	ATG7-NIC	ENSG00000197548	ATG7	NIC	combination_of_known_junctions
ENST00000361242	ATG9A-201	ENSG00000198925	ATG9A	FSM	reference_match
ENST00000409618	ATG9A-205	ENSG00000198925	ATG9A	FSM	reference_match
ENST00000404733	ATG9B-201	ENSG00000181652	ATG9B	FSM	alternative_3end
ENST00000639579	ATG9B-211	ENSG00000181652	ATG9B	FSM	reference_match
ENST00000236959	ATIC-201	ENSG00000138363	ATIC	ISM	5prime_fragment
ENST00000443953	ATIC-207	ENSG00000138363	ATIC	ISM	5prime_fragment
ENST00000478734	ATIC-212	ENSG00000138363	ATIC	FSM	reference_match
ENST00000441560	ATL1-202	ENSG00000198513	ATL1	FSM	reference_match
ENST00000556478	ATL1-209	ENSG00000198513	ATL1	FSM	reference_match
ENST00000378954	ATL2-201	ENSG00000119787	ATL2	FSM	reference_match
ENST00000419554	ATL2-206	ENSG00000119787	ATL2	FSM	reference_match
ENST00000398868	ATL3-201	ENSG00000184743	ATL3	FSM	reference_match
ENST00000524792	ATM-204	ENSG00000149311	ATM	FSM	reference_match
ENST00000526567	ATM-209	ENSG00000149311	ATM	FSM	alternative_3end5end
ENST00000675843	ATM-229	ENSG00000149311	ATM	ISM	mono-exon
ENST00000299575	ATMIN-201	ENSG00000166454	ATMIN	FSM	reference_match
ENST00000396684	ATN1-202	ENSG00000111676	ATN1	ISM	3prime_fragment
ENST00000306011	ATOH1-201	ENSG00000172238	ATOH1	FSM	mono-exon
ENST00000313115	ATOX1-201	ENSG00000177556	ATOX1	FSM	reference_match
ENST00000520382	ATOX1-202	ENSG00000177556	ATOX1	FSM	reference_match
ENST00000522710	ATOX1-206	ENSG00000177556	ATOX1	FSM	reference_match
ENST00000326831	ATP10B-201	ENSG00000118322	ATP10B	FSM	reference_match
ENST00000520108	ATP10B-207	ENSG00000118322	ATP10B	FSM	reference_match
ENST00000642502	ATP10B-212	ENSG00000118322	ATP10B	FSM	reference_match
CRC.227622.11	ATP10B-NNC	ENSG00000118322	ATP10B	NNC	at_least_one_novel_splicesite
ENST00000375630	ATP11A-201	ENSG00000068650	ATP11A	ISM	5prime_fragment
ENST00000375645	ATP11A-202	ENSG00000068650	ATP11A	ISM	mono-exon
ENST00000610419	ATP11A-216	ENSG00000068650	ATP11A	FSM	mono-exon
ENST00000323116	ATP11B-201	ENSG00000058063	ATP11B	ISM	mono-exon
ENST00000490303	ATP11B-207	ENSG00000058063	ATP11B	FSM	reference_match
ENST00000493826	ATP11B-209	ENSG00000058063	ATP11B	FSM	reference_match
CRC.190905.9	ATP11B-NIC	ENSG00000058063	ATP11B	NIC	combination_of_known_splicesites
ENST00000422228	ATP11C-204	ENSG00000101974	ATP11C	FSM	reference_match
ENST00000326735	ATP13A2-201	ENSG00000159363	ATP13A2	FSM	reference_match
CRC.3167.4	ATP13A2-NIC	ENSG00000159363	ATP13A2	NIC	combination_of_known_junctions
ENST00000492983	ATP13A3-205	ENSG00000133657	ATP13A3	FSM	reference_match
CRC.192480.1	ATP13A3-DT-NIC	ENSG00000233058	ATP13A3-DT	NIC	mono-exon
ENST00000342695	ATP13A4-202	ENSG00000127249	ATP13A4	ISM	mono-exon
CRC.192112.6	ATP13A4-NIC	ENSG00000127249	ATP13A4	NIC	mono-exon_by_intron_retention
ENST00000463382	ATP1A1-206	ENSG00000163399	ATP1A1	FSM	reference_match
ENST00000488733	ATP1A1-208	ENSG00000163399	ATP1A1	FSM	reference_match
ENST00000369492	ATP1A1-AS1-202	ENSG00000203865	ATP1A1-AS1	FSM	reference_match
ENST00000367815	ATP1B1-201	ENSG00000143153	ATP1B1	FSM	reference_match
ENST00000494797	ATP1B1-203	ENSG00000143153	ATP1B1	FSM	reference_match
ENST00000685762	ATP1B1-205	ENSG00000143153	ATP1B1	FSM	reference_match
ENST00000690184	ATP1B1-214	ENSG00000143153	ATP1B1	FSM	reference_match
ENST00000690604	ATP1B1-215	ENSG00000143153	ATP1B1	FSM	reference_match
ENST00000286371	ATP1B3-201	ENSG00000069849	ATP1B3	FSM	reference_match
CRC.188389.2	ATP1B3-NNC	ENSG00000069849	ATP1B3	NNC	at_least_one_novel_splicesite
ENST00000300145	ATP23-201	ENSG00000166896	ATP23	FSM	reference_match
ENST00000561547	ATP2A1-AS1-201	ENSG00000260442	ATP2A1-AS1	FSM	reference_match
ENST00000686287	ATP2A1-AS1-203	ENSG00000260442	ATP2A1-AS1	FSM	reference_match
ENST00000313432	ATP2A2-202	ENSG00000174437	ATP2A2	FSM	reference_match
ENST00000539276	ATP2A2-204	ENSG00000174437	ATP2A2	FSM	reference_match
ENST00000548169	ATP2A2-207	ENSG00000174437	ATP2A2	ISM	3prime_fragment
ENST00000397041	ATP2A3-205	ENSG00000074370	ATP2A3	FSM	reference_match
CRC.105597.4	ATP2A3-NIC	ENSG00000074370	ATP2A3	NIC	combination_of_known_junctions
ENST00000428670	ATP2B1-202	ENSG00000070961	ATP2B1	FSM	reference_match
ENST00000705786	ATP2B1-210	ENSG00000070961	ATP2B1	FSM	reference_match
ENST00000605386	ATP2B1-AS1-201	ENSG00000271614	ATP2B1-AS1	FSM	mono-exon
CRC.61842.7	ATP2B1-NIC	ENSG00000070961	ATP2B1	NIC	mono-exon
ENST00000328560	ATP2C1-201	ENSG00000017260	ATP2C1	FSM	reference_match
ENST00000359644	ATP2C1-202	ENSG00000017260	ATP2C1	FSM	reference_match
ENST00000504612	ATP2C1-207	ENSG00000017260	ATP2C1	FSM	reference_match
ENST00000504948	ATP2C1-208	ENSG00000017260	ATP2C1	FSM	reference_match
ENST00000508532	ATP2C1-214	ENSG00000017260	ATP2C1	FSM	reference_match
ENST00000510168	ATP2C1-218	ENSG00000017260	ATP2C1	FSM	reference_match
ENST00000513801	ATP2C1-221	ENSG00000017260	ATP2C1	FSM	reference_match
ENST00000262429	ATP2C2-201	ENSG00000064270	ATP2C2	FSM	reference_match
ENST00000416219	ATP2C2-202	ENSG00000064270	ATP2C2	FSM	reference_match
ENST00000563340	ATP2C2-204	ENSG00000064270	ATP2C2	FSM	reference_match
ENST00000565631	ATP2C2-207	ENSG00000064270	ATP2C2	FSM	reference_match
ENST00000567222	ATP2C2-210	ENSG00000064270	ATP2C2	FSM	reference_match
ENST00000588390	ATP5F1A-207	ENSG00000152234	ATP5F1A	FSM	reference_match
ENST00000590156	ATP5F1A-211	ENSG00000152234	ATP5F1A	FSM	reference_match
ENST00000590665	ATP5F1A-215	ENSG00000152234	ATP5F1A	FSM	reference_match
ENST00000593152	ATP5F1A-220	ENSG00000152234	ATP5F1A	FSM	reference_match
ENST00000262030	ATP5F1B-201	ENSG00000110955	ATP5F1B	ISM	3prime_fragment
ENST00000551182	ATP5F1B-208	ENSG00000110955	ATP5F1B	FSM	reference_match
CRC.58864.1	ATP5F1B-NIC	ENSG00000110955	ATP5F1B	NIC	intron_retention
ENST00000335698	ATP5F1C-201	ENSG00000165629	ATP5F1C	FSM	reference_match
ENST00000356708	ATP5F1C-202	ENSG00000165629	ATP5F1C	FSM	reference_match
ENST00000460362	ATP5F1C-203	ENSG00000165629	ATP5F1C	FSM	reference_match
ENST00000465936	ATP5F1C-206	ENSG00000165629	ATP5F1C	FSM	reference_match
ENST00000480528	ATP5F1C-209	ENSG00000165629	ATP5F1C	FSM	reference_match
ENST00000215375	ATP5F1D-201	ENSG00000099624	ATP5F1D	FSM	reference_match
ENST00000395633	ATP5F1D-202	ENSG00000099624	ATP5F1D	FSM	reference_match
ENST00000588538	ATP5F1D-203	ENSG00000099624	ATP5F1D	FSM	reference_match
ENST00000590265	ATP5F1D-205	ENSG00000099624	ATP5F1D	FSM	reference_match
ENST00000591249	ATP5F1D-206	ENSG00000099624	ATP5F1D	FSM	reference_match
ENST00000614837	ATP5F1D-209	ENSG00000099624	ATP5F1D	FSM	reference_match
ENST00000395659	ATP5F1E-202	ENSG00000124172	ATP5F1E	FSM	reference_match
ENST00000395663	ATP5F1E-203	ENSG00000124172	ATP5F1E	FSM	reference_match
ENST00000335514	ATP5IF1-201	ENSG00000130770	ATP5IF1	FSM	reference_match
ENST00000465645	ATP5IF1-202	ENSG00000130770	ATP5IF1	FSM	reference_match
ENST00000497986	ATP5IF1-204	ENSG00000130770	ATP5IF1	FSM	reference_match
ENST00000355938	ATP5MC1-201	ENSG00000159199	ATP5MC1	FSM	reference_match
ENST00000502964	ATP5MC1-203	ENSG00000159199	ATP5MC1	FSM	reference_match
ENST00000503641	ATP5MC1-204	ENSG00000159199	ATP5MC1	FSM	reference_match
ENST00000506855	ATP5MC1-206	ENSG00000159199	ATP5MC1	FSM	reference_match
ENST00000513347	ATP5MC1-207	ENSG00000159199	ATP5MC1	FSM	reference_match
ENST00000451206	ATP5MC1P6-201	ENSG00000214318	ATP5MC1P6	FSM	mono-exon
ENST00000394349	ATP5MC2-202	ENSG00000135390	ATP5MC2	FSM	reference_match
ENST00000284727	ATP5MC3-201	ENSG00000154518	ATP5MC3	FSM	reference_match
CRC.150332.3	ATP5MC3-NIC	ENSG00000154518	ATP5MC3	NIC	intron_retention
ENST00000304312	ATP5ME-201	ENSG00000169020	ATP5ME	FSM	reference_match
ENST00000505852	ATP5ME-202	ENSG00000169020	ATP5ME	FSM	reference_match
ENST00000506525	ATP5ME-203	ENSG00000169020	ATP5ME	FSM	reference_match
ENST00000292475	ATP5MF-201	ENSG00000241468	ATP5MF	FSM	reference_match
ENST00000359832	ATP5MF-202	ENSG00000241468	ATP5MF	FSM	reference_match
ENST00000394186	ATP5MF-203	ENSG00000241468	ATP5MF	FSM	reference_match
ENST00000485011	ATP5MF-208	ENSG00000241468	ATP5MF	FSM	reference_match
ENST00000488775	ATP5MF-209	ENSG00000241468	ATP5MF	FSM	reference_match
ENST00000491560	ATP5MF-210	ENSG00000241468	ATP5MF	FSM	reference_match
ENST00000524321	ATP5MF-212	ENSG00000241468	ATP5MF	FSM	reference_match
ENST00000300688	ATP5MG-201	ENSG00000167283	ATP5MG	FSM	reference_match
ENST00000529460	ATP5MG-204	ENSG00000167283	ATP5MG	FSM	reference_match
ENST00000529770	ATP5MG-205	ENSG00000167283	ATP5MG	FSM	reference_match
ENST00000533172	ATP5MG-207	ENSG00000167283	ATP5MG	FSM	reference_match
ENST00000534385	ATP5MG-208	ENSG00000167283	ATP5MG	FSM	reference_match
ENST00000286953	ATP5MJ-201	ENSG00000156411	ATP5MJ	FSM	reference_match
ENST00000414262	ATP5MJ-202	ENSG00000156411	ATP5MJ	FSM	reference_match
ENST00000553430	ATP5MJ-203	ENSG00000156411	ATP5MJ	FSM	reference_match
ENST00000553449	ATP5MJ-204	ENSG00000156411	ATP5MJ	FSM	reference_match
ENST00000554528	ATP5MJ-207	ENSG00000156411	ATP5MJ	FSM	reference_match
ENST00000555030	ATP5MJ-210	ENSG00000156411	ATP5MJ	FSM	reference_match
ENST00000309579	ATP5MK-201	ENSG00000173915	ATP5MK	FSM	reference_match
ENST00000337003	ATP5MK-202	ENSG00000173915	ATP5MK	FSM	reference_match
ENST00000369815	ATP5MK-204	ENSG00000173915	ATP5MK	FSM	reference_match
ENST00000369825	ATP5MK-205	ENSG00000173915	ATP5MK	FSM	reference_match
ENST00000369721	ATP5PB-201	ENSG00000116459	ATP5PB	FSM	reference_match
ENST00000369722	ATP5PB-202	ENSG00000116459	ATP5PB	FSM	reference_match
ENST00000301587	ATP5PD-201	ENSG00000167863	ATP5PD	FSM	reference_match
ENST00000344546	ATP5PD-202	ENSG00000167863	ATP5PD	FSM	reference_match
ENST00000414313	ATP5PDP4-201	ENSG00000234925	ATP5PDP4	FSM	mono-exon
ENST00000284971	ATP5PF-201	ENSG00000154723	ATP5PF	FSM	reference_match
ENST00000400087	ATP5PF-202	ENSG00000154723	ATP5PF	FSM	reference_match
ENST00000400090	ATP5PF-203	ENSG00000154723	ATP5PF	FSM	reference_match
ENST00000400093	ATP5PF-204	ENSG00000154723	ATP5PF	FSM	reference_match
ENST00000400094	ATP5PF-205	ENSG00000154723	ATP5PF	FSM	reference_match
ENST00000457143	ATP5PF-207	ENSG00000154723	ATP5PF	FSM	reference_match
ENST00000486002	ATP5PF-208	ENSG00000154723	ATP5PF	FSM	reference_match
ENST00000290299	ATP5PO-201	ENSG00000241837	ATP5PO	FSM	reference_match
[truncated: 27,430 more rows]
