# Supplementary material for: Systematic characterization of full-length RNA isoforms in human colorectal cancer at single-cell resolution
Source: Protein Cell. 2025 Jul 22;16(10):873–95. doi: 10.1093/procel/pwaf049 (PMC12578292; doi:10.1093/procel/pwaf049)
Supplement: pwaf049_suppl_Supplementary_Table_4 [file pwaf049_suppl_supplementary_table_4.xlsx]

## Sheet: Differential 3'-UTR genes
Gene Symbol	LMM_Estimate	LMM_pValue	LMM_FDR	3' UTR deviation of stem/TA cells (Normal)	3' UTR deviation of stem/TA-like cells (Cancer)	3'-UTR deviation difference between stem/TA cells and stem/TA-like cells	Cluster
CLDN7	34.1973	6.44389e-32	1.63095e-28	-0.0274287	32.7981	32.8256	Lengthened
TPD52	338.93	5.45872e-23	9.21069e-20	-84.405	277.01	361.415	Lengthened
HSPA8	-110.747	7.68223e-21	9.72186e-18	-55.6832	-157.628	-101.944	Shortened
AZIN1	-52.4328	1.67955e-20	1.70038e-17	-7.52788	-38.0809	-30.553	Shortened
TTLL12	190.542	3.50994e-20	2.96122e-17	-15.3745	181.654	197.029	Lengthened
RPL35A	-72.4126	1.26248e-16	7.10072e-14	8.46152	-65.2466	-73.7082	Shortened
LMNA	-136.986	4.42776e-15	2.03758e-12	-58.6672	-184.26	-125.593	Shortened
GPX1	-72.1732	1.1891e-14	5.01601e-12	-49.7697	-113.307	-63.5368	Shortened
EXD3	460.256	9.79818e-13	3.30656e-10	-45.1475	448.297	493.444	Lengthened
RPS14	-66.2696	4.052e-12	1.28195e-09	-9.7422	-67.3857	-57.6435	Shortened
LDHA	27.9645	8.82538e-12	2.62789e-09	18.2483	39.9389	21.6906	Lengthened
C1orf43	-111.806	1.6503e-11	4.64102e-09	-47.162	-149.61	-102.448	Shortened
PNKD	285.667	2.27457e-11	5.75694e-09	22.6064	305.319	282.712	Lengthened
SLC1A5	-221.841	2.46786e-11	5.94873e-09	-126.914	-348.755	-221.841	Shortened
PPIA	-349.872	2.66583e-11	6.13384e-09	9.53578	-417.667	-427.203	Shortened
C12orf57	47.1553	9.18709e-11	2.02196e-08	4.2865	50.1129	45.8263	Lengthened
ARSL	-113.049	2.12102e-10	4.47358e-08	-27.8723	-134.075	-106.203	Shortened
ELF3	132.713	2.5004e-10	5.06282e-08	45.0448	132.141	87.0965	Lengthened
RBCK1	-330.567	3.45727e-10	6.73103e-08	19.0917	-296.407	-315.499	Shortened
ERLIN2	-1053.05	9.39174e-10	1.69789e-07	121.054	-953.701	-1074.76	Shortened
HNRNPK	-69.0665	2.87767e-09	4.69895e-07	-34.9332	-93.7955	-58.8624	Shortened
TMC5	139.742	3.5906e-09	5.50777e-07	-31.3492	108.393	139.742	Lengthened
MYC	-323.103	7.32784e-09	1.09099e-06	-22.5355	-334.666	-312.131	Shortened
CCL28	-388.024	7.84944e-09	1.13525e-06	-8.61582	-497.709	-489.094	Shortened
TMED4	46.4019	1.03378e-08	1.45362e-06	-5.63817	40.6093	46.2475	Lengthened
RPL11	-39.6611	1.74717e-08	2.26774e-06	6.07609	-35.9679	-42.044	Shortened
ZNF880	57.1525	1.94077e-08	2.45604e-06	-6.27561	50.1107	56.3864	Lengthened
SMAGP	-144.799	2.23095e-08	2.65861e-06	-38.686	-183.485	-144.799	Shortened
ZFP36L1	108.727	2.2584e-08	2.65861e-06	7.19375	124.235	117.041	Lengthened
SRSF4	-333.296	3.26728e-08	3.75886e-06	-181.197	-455.581	-274.384	Shortened
ATP6AP1	-214.106	3.69794e-08	4.15978e-06	-165.696	-370.822	-205.127	Shortened
TMEM59	-251.037	4.08488e-08	4.49515e-06	-35.4651	-286.502	-251.037	Shortened
SH3RF2	-646.54	4.83779e-08	5.2104e-06	84.4849	-562.187	-646.672	Shortened
SSB	-14.7289	5.09936e-08	5.3777e-06	6.0843	-17.5613	-23.6456	Shortened
CADPS	148.564	5.87019e-08	6.02639e-06	-102.797	49.7807	152.578	Lengthened
ERP29	43.1547	5.95258e-08	6.02639e-06	30.2546	70.8552	40.6006	Lengthened
RAB5IF	-44.5428	6.12445e-08	6.07881e-06	-20.4966	-58.6484	-38.1517	Shortened
CHD2	-268.872	1.33679e-07	1.27676e-05	23.4875	-227.035	-250.523	Shortened
IL1R2	-27.4051	1.57467e-07	1.47611e-05	-2.31501	-29.9619	-27.6469	Shortened
MAP3K13	-704.972	1.62684e-07	1.49728e-05	-507.178	-1243.48	-736.299	Shortened
TBCE	-296.728	1.74841e-07	1.55271e-05	42.1831	-254.544	-296.728	Shortened
SYNCRIP	-415.653	2.25916e-07	1.9717e-05	-8.07499	-366.685	-358.61	Shortened
DYNC1I2	23.0968	2.50165e-07	2.14633e-05	-7.19074	17.9055	25.0962	Lengthened
SAT1	-44.715	2.64305e-07	2.22985e-05	-29.3278	-61.5575	-32.2298	Shortened
FOS	35.1918	3.11824e-07	2.50548e-05	-0.595346	26.1339	26.7292	Lengthened
SRSF2	-142.325	3.17333e-07	2.50991e-05	-60.4307	-188.662	-128.231	Shortened
IQGAP1	86.5861	3.70868e-07	2.84445e-05	-16.0379	70.5482	86.5861	Lengthened
RPL27A	-351.491	3.85804e-07	2.91484e-05	102.752	-246.885	-349.637	Shortened
TOMM40	-330.699	3.96257e-07	2.94978e-05	-126.644	-454.857	-328.213	Shortened
ABCC3	-179.402	4.04222e-07	2.96547e-05	-24.5053	-203.279	-178.773	Shortened
SPON2	-607.033	4.20645e-07	3.04186e-05	-37.5244	-1106.2	-1068.67	Shortened
ELOVL1	-151.091	4.27476e-07	3.04772e-05	-33.2874	-196.483	-163.195	Shortened
ADGRG1	-115.675	5.78528e-07	3.95745e-05	-31.1812	-146.857	-115.675	Shortened
AHNAK	-71.0896	6.01206e-07	4.05774e-05	6.14458	-60.1621	-66.3067	Shortened
MEST	-35.4874	6.1375e-07	4.0879e-05	-17.0279	-50.0875	-33.0596	Shortened
ATIC	-336.122	6.9985e-07	4.60083e-05	-97.5234	-385.957	-288.434	Shortened
KLHDC4	-759.369	1.05352e-06	6.83706e-05	-35.3604	-793.819	-758.458	Shortened
HARS1	-95.2611	1.38356e-06	8.7545e-05	-2.67394	-97.358	-94.6841	Shortened
ZRANB2	-681.235	1.83367e-06	0.000113195	-216.965	-610.908	-393.943	Shortened
TM7SF2	-271.901	2.21246e-06	0.000133327	-45.3342	-315.676	-270.342	Shortened
LMO7	-240.132	2.89154e-06	0.000166329	-47.0879	-225.198	-178.111	Shortened
HMOX1	-389.874	2.98763e-06	0.000169926	-2.42263	-389.227	-386.804	Shortened
MYO5B	-528.348	3.15108e-06	0.000177231	68.397	-518.524	-586.921	Shortened
DSP	226.843	3.64161e-06	0.000200368	82.0209	282.166	200.145	Lengthened
CDKAL1	44.4667	4.10657e-06	0.000219545	-0.0312761	44.4354	44.4667	Lengthened
AP2B1	316.514	4.63508e-06	0.000244404	-47.8223	295.916	343.738	Lengthened
SRI	80.1789	4.75839e-06	0.000248319	73.7949	138.384	64.5896	Lengthened
HNRNPL	-250.765	5.03963e-06	0.000260313	-27.3066	-275.787	-248.48	Shortened
FERMT1	127.589	5.89807e-06	0.00029856	49.8783	147.351	97.4722	Lengthened
EIF5B	-252.678	6.0309e-06	0.000302262	-28.7379	-238.726	-209.988	Shortened
FSD1L	1502.56	6.95048e-06	0.00034403	75.0886	1774.43	1699.34	Lengthened
ABHD11	-78.5483	7.11739e-06	0.000346425	-35.132	-91.4244	-56.2924	Shortened
RACK1	10.5857	8.58573e-06	0.000406177	14.3513	25.3821	11.0308	Lengthened
RBMS2	908.879	8.7872e-06	0.000411859	-109.025	809.397	918.422	Lengthened
SHLD1	204.114	9.53701e-06	0.000438876	-58.2535	143.744	201.997	Lengthened
BNIP5	-918.646	1.05038e-05	0.000479013	64.8372	-722.392	-787.229	Shortened
CAPZB	-117.756	1.1385e-05	0.000514563	-75.3856	-193.141	-117.756	Shortened
GLA	-193.967	1.23065e-05	0.000551287	3.33787	-179.063	-182.401	Shortened
COMMD7	-121.639	1.26773e-05	0.000562916	-27.7757	-132.866	-105.09	Shortened
HNRNPF	-109.611	1.45675e-05	0.000641221	-106.344	-153.713	-47.3697	Shortened
GRINA	22.5935	1.49997e-05	0.000654558	7.62214	40.1536	32.5315	Lengthened
DCAF11	-592.082	1.53639e-05	0.000664719	-273.166	-840.855	-567.689	Shortened
DRG2	-335.298	1.60523e-05	0.000688617	-4.1492	-338.709	-334.56	Shortened
CEACAM3	283.721	1.73441e-05	0.000737781	30.7982	314.519	283.721	Lengthened
PPP1R7	-95.4605	1.92998e-05	0.000800782	29.2561	-51.7692	-81.0253	Shortened
PVR	-568.037	2.04261e-05	0.000840627	-63.6933	-631.731	-568.037	Shortened
SELENOP	-87.4277	2.073e-05	0.000846253	-44.1359	-142.268	-98.1322	Shortened
CRYZL1	-156.754	2.18974e-05	0.000879718	-13.2536	-170.008	-156.754	Shortened
GNPAT	-322.867	2.1751e-05	0.000879718	-130.957	-422.039	-291.082	Shortened
UBE3D	-1072.23	2.21688e-05	0.000883609	-57.8203	-1130.05	-1072.23	Shortened
MRPS18A	28.2306	2.36507e-05	0.00093531	29.5639	55.7356	26.1716	Lengthened
HLA-B	-30.6968	2.81629e-05	0.00108257	-28.8838	-60.5563	-31.6725	Shortened
NCOA7	-128.567	2.84438e-05	0.00108257	-38.8391	-173.163	-134.324	Shortened
POLR2I	12.1787	2.99945e-05	0.00113307	-1.60139	9.56312	11.1645	Lengthened
MPV17	19.1817	3.05211e-05	0.00114443	-1.24218	18.3614	19.6036	Lengthened
METTL17	-168.224	3.09132e-05	0.00115061	-41.5497	-207.407	-165.857	Shortened
RAB1B	23.6707	3.1686e-05	0.00117076	9.46437	32.0396	22.5753	Lengthened
FOXP1	-569.117	3.19905e-05	0.00117345	-182.7	-751.817	-569.117	Shortened
C19orf25	170.863	3.41003e-05	0.00124184	0.300373	164.449	164.149	Lengthened
RBMX	-238.876	3.57887e-05	0.00129402	-96.0254	-285.676	-189.651	Shortened
TGFBR2	286.339	3.77282e-05	0.00134493	110.79	415.545	304.755	Lengthened
QTRT1	-99.5764	3.9168e-05	0.00137424	4.32447	-92.0401	-96.3646	Shortened
APPL2	-241.319	4.10633e-05	0.00141403	-22.2335	-247.28	-225.046	Shortened
SRSF11	-172.437	4.13515e-05	0.00141433	-88.4596	-286.866	-198.407	Shortened
TKT	-237.122	4.26533e-05	0.00143941	-123.058	-390.714	-267.656	Shortened
PTPRO	-897.826	4.64108e-05	0.0015456	279.397	-655.108	-934.505	Shortened
PPP4C	-78.2166	4.92712e-05	0.00163014	-44.4388	-103.445	-59.0065	Shortened
MMP28	-77.9119	5.00375e-05	0.00163642	-3.65697	-81.5688	-77.9119	Shortened
FASTKD2	-805.593	5.12961e-05	0.00166253	54.2161	-807.755	-861.971	Shortened
NECTIN2	-89.2454	5.15642e-05	0.00166253	39.3652	-50.0689	-89.4342	Shortened
POLD4	40.6121	5.25719e-05	0.0016843	-20.1277	20.4844	40.6121	Lengthened
ARSA	-378.389	5.32991e-05	0.00169685	94.431	-318.721	-413.152	Shortened
SF3B1	-753.23	5.88803e-05	0.00186283	-260.367	-1189.67	-929.305	Shortened
RBBP7	11.7655	6.257e-05	0.00196726	-4.31213	7.15477	11.4669	Lengthened
FBXW2	-114.013	6.58269e-05	0.00201949	7.95025	-98.2267	-106.177	Shortened
MACROH2A1	116.922	6.56937e-05	0.00201949	36.4417	148.313	111.871	Lengthened
NR5A2	-438.671	6.49323e-05	0.00201949	23.5172	-415.153	-438.671	Shortened
INF2	-460.262	7.10054e-05	0.00215227	-11.9888	-472.251	-460.262	Shortened
ADPGK	-305.743	7.15348e-05	0.00215541	-0.751617	-298.514	-297.762	Shortened
IFRD2	-88.1698	7.26476e-05	0.00217599	-20.0728	-106.485	-86.412	Shortened
HTATIP2	23.1138	7.65317e-05	0.00227884	-3.84804	16.6431	20.4912	Lengthened
GPX2	-32.9673	7.79329e-05	0.002307	-31.3557	-58.5622	-27.2066	Shortened
HNRNPR	-538.723	8.13747e-05	0.00239488	-471.427	-667.708	-196.281	Shortened
ERGIC1	57.8512	9.07007e-05	0.00262358	-8.89181	60.0302	68.922	Lengthened
MYO6	-177.735	9.20555e-05	0.00264764	-32.258	-162.451	-130.193	Shortened
YME1L1	-19.5036	9.93517e-05	0.00284135	-6.44472	-26.9632	-20.5185	Shortened
LRRC28	507.386	0.000103033	0.00293009	-219.355	288.03	507.386	Lengthened
CES2	109.299	0.000106231	0.00300415	-93.6932	24.4901	118.183	Lengthened
TUBA1C	53.6066	0.00011175	0.00314266	-6.70956	44.433	51.1426	Lengthened
GART	-72.6084	0.000119067	0.00331165	41.6838	-42.9199	-84.6036	Shortened
HSD17B10	-38.874	0.000129041	0.00351186	3.29198	-41.6809	-44.9728	Shortened
KRAS	-18.071	0.000128592	0.00351186	-7.58934	-26.2719	-18.6825	Shortened
EIF4G1	-30.7926	0.00013322	0.0036062	-4.49001	-32.5018	-28.0118	Shortened
SORBS2	-513.856	0.000136994	0.00366912	-108.681	-622.537	-513.856	Shortened
APH1A	-66.7442	0.000140964	0.00371409	-9.67131	-75.1691	-65.4978	Shortened
ATP6V0D1	-43.0942	0.00014045	0.00371409	1.57476	-37.7632	-39.3379	Shortened
CSDE1	-45.3638	0.000140054	0.00371409	-19.1597	-44.2203	-25.0607	Shortened
SNX11	-158.636	0.000143885	0.00371604	-7.57849	-155.272	-147.694	Shortened
SRPK2	-279.205	0.000156357	0.00399737	27.3839	-251.821	-279.205	Shortened
SERP1	-141.373	0.000166499	0.0042141	7.51329	-186.452	-193.966	Shortened
MRPL51	-17.2217	0.00017526	0.0043919	6.18443	-10.8015	-16.986	Shortened
FAM120AOS	-503.635	0.000177778	0.00441134	-179.461	-768.691	-589.23	Shortened
RNF217	3184.48	0.000177491	0.00441134	-1235.28	1949.2	3184.48	Lengthened
DNAJB2	-308.42	0.000180406	0.00445472	136.254	-185.881	-322.135	Shortened
SRSF10	-679.135	0.000181287	0.00445473	-62.166	-741.302	-679.135	Shortened
RGS16	-796.059	0.000190327	0.0046319	52.2483	-743.81	-796.059	Shortened
FXR1	-1073.22	0.000192199	0.00465508	-22.3322	-1036.26	-1013.93	Shortened
MRNIP	-791.97	0.000193329	0.00466015	-129.135	-873.246	-744.111	Shortened
SDAD1	-178.895	0.000195266	0.00466245	-2.41388	-136.383	-133.969	Shortened
ARIH2	-417.08	0.000206552	0.00488582	-133.126	-519.86	-386.734	Shortened
ABHD16A	-210.061	0.000207978	0.00489668	-68.3779	-248.999	-180.621	Shortened
PNPLA2	-26.9533	0.000209239	0.00490356	-2.85312	-21.4438	-18.5907	Shortened
ZFAND5	-386.675	0.000217995	0.00508522	-183.141	-380.693	-197.552	Shortened
LPXN	38.704	0.000219004	0.00508531	-11.0882	44.8552	55.9435	Lengthened
FXYD3	30.0268	0.000221974	0.00513074	2.4525	31.2297	28.7772	Lengthened
CDK7	26.9577	0.000237747	0.00542107	-1.38888	38.4994	39.8883	Lengthened
HIKESHI	-73.2611	0.000243485	0.00547788	-21.537	-84.592	-63.055	Shortened
TMEM168	479.41	0.000246659	0.00552472	224.92	715.236	490.316	Lengthened
DNASE1	55.721	0.000251191	0.00560145	-18.2745	37.1274	55.402	Lengthened
TSPAN12	-104.594	0.000264688	0.00575043	4.20255	-118.339	-122.542	Shortened
OSBPL2	-204.141	0.000275663	0.00596328	-42.4989	-223.203	-180.705	Shortened
CD81	-51.5756	0.000289287	0.00620497	-3.64278	-55.2183	-51.5756	Shortened
ITGB5	-56.9426	0.000304452	0.00647535	14.6849	-42.2578	-56.9426	Shortened
ACOT9	-655.72	0.000306894	0.00649999	-177.596	-683.163	-505.567	Shortened
MDH2	-14.1514	0.000316887	0.00668366	2.66642	-11.159	-13.8254	Shortened
NFKBIB	-378.53	0.000324735	0.00682078	-113.091	-520.631	-407.541	Shortened
LRR1	-252.71	0.00033777	0.00706525	-56.3323	-291.366	-235.033	Shortened
PAWR	658.429	0.000341293	0.00710958	358.675	959.943	601.268	Lengthened
LSM5	-127.131	0.000360531	0.00744902	-8.32842	-134.075	-125.747	Shortened
CCDC186	-384.434	0.000365183	0.00748403	154.343	-313.448	-467.79	Shortened
BABAM1	-54.4219	0.000374701	0.00761742	-6.53687	-52.4593	-45.9225	Shortened
BAP1	-238.119	0.00038046	0.00767287	115.183	-125.408	-240.592	Shortened
ST6GALNAC6	166.884	0.00038017	0.00767287	-134.347	30.3456	164.693	Lengthened
MAZ	-35.9153	0.000387464	0.00777858	5.15778	-32.6473	-37.8051	Shortened
MYL6	16.3313	0.000388775	0.00777858	-2.54542	14.718	17.2635	Lengthened
BRWD1	-1257.09	0.000404064	0.00805265	-247.504	-1504.59	-1257.09	Shortened
UNK	-63.113	0.000407035	0.00808004	-15.812	-73.2455	-57.4335	Shortened
DCUN1D5	-1505.5	0.00040966	0.00810039	163.392	-999.654	-1163.05	Shortened
RABEP1	-283.028	0.000415695	0.00818775	-32.0036	-256.681	-224.677	Shortened
NCK1	-486.543	0.000436973	0.00847492	-176.787	-665.515	-488.728	Shortened
SAFB2	248.872	0.000445148	0.00860052	86.1321	335.005	248.872	Lengthened
RPS20	18.8039	0.000457042	0.00877628	-12.8707	17.4445	30.3152	Lengthened
TMEM41B	-461.809	0.000464716	0.00887695	20.0566	-478.72	-498.777	Shortened
ASNS	-79.9696	0.000470012	0.00894437	-25.305	-98.0923	-72.7873	Shortened
CYRIB	-236.504	0.0004821	0.00914004	-95.1111	-251.677	-156.566	Shortened
ATP5IF1	81.4437	0.000502229	0.00941586	14.5017	94.0984	79.5967	Lengthened
DDX19A	-260.144	0.000499512	0.00941586	-20.4639	-280.846	-260.382	Shortened
MAP7	-36.4378	0.000501135	0.00941586	-3.33813	-30.27	-26.9319	Shortened
ACP1	-43.0229	0.000518746	0.00968964	8.90943	-75.0025	-83.9119	Shortened
FDPS	-64.2535	0.000531086	0.00988366	-52.6691	-97.7019	-45.0327	Shortened
QRSL1	111.369	0.000551272	0.0102217	6.05744	107.704	101.647	Lengthened
PEX2	-293.055	0.000554866	0.0102508	-35.2726	-413.078	-377.805	Shortened
DERL1	-368.12	0.000594925	0.0108719	-243.541	-563.386	-319.845	Shortened
SLC35A2	-121.882	0.000614098	0.0111819	-38.1783	-160.06	-121.882	Shortened
RASEF	307.504	0.000624893	0.011257	72.7757	389.229	316.453	Lengthened
SMARCC2	-80.4484	0.000632771	0.0113585	-8.93149	-89.3799	-80.4484	Shortened
RNF2	-260.431	0.000646844	0.0115293	44.197	-199.474	-243.671	Shortened
PSMA5	-267.346	0.000654476	0.0116244	-394.192	-677.34	-283.148	Shortened
PINX1	52.6508	0.000673729	0.0119245	-4.12999	48.5209	52.6509	Lengthened
SEPTIN8	-219.685	0.000676492	0.0119317	13.7654	-216.182	-229.948	Shortened
OGFOD3	-384.034	0.000706953	0.0124257	128.868	-255.167	-384.034	Shortened
SCYL2	-215.413	0.000749743	0.0130869	-3.64041	-251.732	-248.092	Shortened
PNISR	-132.914	0.000754161	0.0131188	-34.1702	-150.696	-116.526	Shortened
VKORC1	15.1705	0.000795806	0.0137487	-7.41376	7.38341	14.7972	Lengthened
CSTF3	-19.0467	0.00082424	0.0141915	2.38356	-16.9642	-19.3478	Shortened
PABPN1	-200.581	0.000829567	0.0142348	-160.953	-365.202	-204.249	Shortened
NDUFS1	-764.392	0.000833431	0.0142528	-182.627	-1369.78	-1187.15	Shortened
CHMP1A	-26.3098	0.000871654	0.0148064	-19.168	-39.8247	-20.6567	Shortened
ICMT	-221.059	0.000899219	0.0151224	10.0318	-173.87	-183.902	Shortened
PPP4R3A	24.1319	0.000897607	0.0151224	-11.1877	18.3065	29.4942	Lengthened
MED13	329.329	0.000916452	0.0153612	-200.89	155.799	356.689	Lengthened
CUL1	-12.7778	0.000936829	0.0156509	-0.125099	-16.6602	-16.5351	Shortened
ASGR1	-548.411	0.000954641	0.0158224	220.904	-381.605	-602.509	Shortened
CTNNB1	-61.8379	0.000956468	0.0158224	-5.14822	-35.5303	-30.3821	Shortened
CDK2AP2	-11.6512	0.000976229	0.0159925	1.67419	-8.40701	-10.0812	Shortened
CFAP36	95.1818	0.000997343	0.0162856	-26.4017	121.535	147.936	Lengthened
NUDCD1	-32.4851	0.00102129	0.0166231	-3.39114	-28.4532	-25.0621	Shortened
CNIH1	-268.486	0.00105692	0.0171478	2.32374	-258.811	-261.134	Shortened
GOLGA4	-16.1875	0.00106285	0.0171598	-13.8671	-28.706	-14.839	Shortened
DECR2	-127.674	0.00109552	0.0175492	-32.8194	-209.518	-176.699	Shortened
ARL8B	-121.098	0.00110009	0.0175667	24.5278	-159.434	-183.962	Shortened
RMDN1	-120.042	0.00111477	0.0175794	6.26042	-56.5708	-62.8313	Shortened
URM1	105.605	0.0011058	0.0175794	10.4103	122.459	112.049	Lengthened
WAC	-277.802	0.0011079	0.0175794	-91.8878	-360.96	-269.072	Shortened
LRRFIP1	-59.7016	0.00112937	0.0177542	-45.5188	-80.0589	-34.5401	Shortened
RPL9	-266.001	0.00114036	0.0178716	-82.5192	-279.983	-197.464	Shortened
MRPL43	-41.4222	0.00115531	0.0180499	5.31773	-36.5282	-41.8459	Shortened
SARAF	33.6168	0.00115947	0.0180593	-0.333342	33.2834	33.6168	Lengthened
CDH17	102.171	0.00117095	0.0181405	161.353	199.56	38.2062	Lengthened
RPL31	-21.0093	0.00117186	0.0181405	24.8292	-1.20989	-26.0391	Shortened
BBS2	135.609	0.00119031	0.0183142	-20.942	145.361	166.303	Lengthened
TLE4	-176.749	0.00118824	0.0183142	5.99204	-187.253	-193.245	Shortened
KLK6	-53.519	0.00120868	0.0184287	43.7269	-11.8998	-55.6267	Shortened
MED25	-287.165	0.001202	0.0184287	-2.75155	-308.023	-305.272	Shortened
PLSCR1	-603.272	0.00120606	0.0184287	-590.297	-1035.7	-445.402	Shortened
DDX3X	-523.174	0.00123126	0.0187166	-356.789	-1010.56	-653.773	Shortened
MAT2B	-188.334	0.00126207	0.0191275	-114.065	-132.025	-17.9595	Shortened
CYP2S1	119.367	0.00128469	0.0194123	96.3643	219.049	122.685	Lengthened
RABGGTA	15.7877	0.00130728	0.0195783	0.553643	16.9128	16.3591	Lengthened
ZNF37A	-922.19	0.00132625	0.0197455	89.6566	-793.788	-883.444	Shortened
CXADR	-207.791	0.00136695	0.0202325	-19.5284	-192.257	-172.728	Shortened
CWF19L1	-64.8173	0.00143546	0.0211846	26.8911	-42.1436	-69.0347	Shortened
NQO1	-67.5535	0.00145757	0.0214483	22.8224	-30.0598	-52.8823	Shortened
TMEM251	-162.438	0.00147644	0.021663	-32.9874	-195.426	-162.438	Shortened
AGPS	-502.893	0.00149934	0.0218373	-54.5861	-580.373	-525.787	Shortened
MSH2	-186.946	0.00150126	0.0218373	12.1555	-54.1653	-66.3209	Shortened
FNBP1L	79.486	0.00151859	0.0220261	-47.8996	46.7106	94.6102	Lengthened
POLR2G	-73.0356	0.00153973	0.0222453	-35.3547	-112.499	-77.1438	Shortened
SSR1	-720.737	0.0015425	0.0222453	-159.545	-966.442	-806.897	Shortened
G3BP2	-216.756	0.00155053	0.0222977	-30.8828	-265.575	-234.692	Shortened
KHDC4	-221.344	0.00155977	0.022367	67.0753	-194.579	-261.654	Shortened
PRMT7	-121.045	0.00158429	0.0225271	5.74366	-115.301	-121.045	Shortened
SNAPC5	45.4445	0.00158305	0.0225271	-1.31704	42.7791	44.0961	Lengthened
SMIM7	-30.2122	0.00159772	0.0226545	7.60419	-27.1401	-34.7443	Shortened
NDUFB4	49.1158	0.00161394	0.0228205	-22.5734	42.8162	65.3896	Lengthened
IFT22	-362.369	0.00163309	0.023027	125.957	-236.411	-362.369	Shortened
DFFA	-544.796	0.00163918	0.0230488	88.9022	-403.557	-492.459	Shortened
APLP2	-50.8232	0.00167423	0.0234763	-15.7513	-53.6594	-37.9081	Shortened
TMEM216	-24.0229	0.00168295	0.0235334	3.02388	-20.999	-24.0229	Shortened
MPHOSPH6	24.1972	0.00174414	0.0242551	-0.286293	20.7643	21.0506	Lengthened
CFLAR	-1370.54	0.00175435	0.0243301	-1223.18	-2230.85	-1007.67	Shortened
KMT2E	-127.401	0.00180255	0.0249304	-56.5018	-153.535	-97.033	Shortened
NUB1	-48.8473	0.0018086	0.0249459	-7.07075	-50.9541	-43.8833	Shortened
TMEM267	131.734	0.00188328	0.0259054	-42.9451	92.9728	135.918	Lengthened
ATG4B	-15.0732	0.002186	0.029587	-0.0540737	-14.9364	-14.8823	Shortened
HNRNPDL	108.344	0.00220436	0.0297559	-12.1659	221.034	233.2	Lengthened
MTO1	-579.754	0.0022181	0.0298618	-116.45	-696.204	-579.754	Shortened
S100A2	98.8329	0.00222769	0.0299113	-65.2778	33.1638	98.4416	Lengthened
ACOT2	91.7745	0.00223772	0.0299665	0.303485	89.909	89.6055	Lengthened
RPL41	-11.6392	0.00226315	0.0302271	1.74897	-9.44402	-11.193	Shortened
PEX13	-336.366	0.00230374	0.0306882	41.0951	-304.471	-345.566	Shortened
ATG7	173.714	0.00232698	0.0309165	80.9526	254.667	173.714	Lengthened
DIABLO	44.8256	0.00235848	0.0312529	-5.83818	35.0791	40.9173	Lengthened
RRM1	-295.489	0.00237904	0.0313612	-260.192	-318.854	-58.6613	Shortened
CUTA	-26.0684	0.00239203	0.0314506	-10.2292	-36.2976	-26.0684	Shortened
FHL2	-88.5307	0.00242937	0.0316797	-81.3431	-115.801	-34.4577	Shortened
POLR2F	-90.3323	0.00242986	0.0316797	29.2149	-68.6162	-97.8311	Shortened
RBM7	-412.742	0.0024345	0.0316797	-106.237	-518.979	-412.742	Shortened
TNPO1	-220.124	0.00246649	0.0320137	31.9502	-188.173	-220.124	Shortened
CHN2	-43.6121	0.00251035	0.0321999	6.80208	-36.81	-43.6121	Shortened
CSNK1D	-97.7963	0.00248859	0.0321999	-32.6353	-133.832	-101.196	Shortened
DCAF8	-47.2997	0.002519	0.0321999	-0.871001	-45.8244	-44.9534	Shortened
SLC35F5	-513.214	0.00251172	0.0321999	-2.3939	-515.608	-513.214	Shortened
ZNF609	741.781	0.00251394	0.0321999	195.384	960.812	765.429	Lengthened
ATP11B	-354.159	0.00255227	0.0325431	74.3294	-305.418	-379.748	Shortened
PAN2	624.493	0.00257617	0.0326014	-342.457	198.001	540.458	Lengthened
PPP2R5C	-147.65	0.00257228	0.0326014	27.1264	-123	-150.126	Shortened
CAPN8	149.552	0.00262302	0.0330291	-59.1671	84.6878	143.855	Lengthened
EIF3E	-99.4863	0.0027094	0.0337807	-109.133	-208.62	-99.4863	Shortened
AAMDC	16.1279	0.00278773	0.034587	-8.13768	7.99022	16.1279	Lengthened
ACAA1	-102.587	0.00281424	0.0348136	-95.1753	-178.829	-83.654	Shortened
ZNF232	293.918	0.00281975	0.0348136	-42.5459	249.471	292.017	Lengthened
STYXL1	135.876	0.00283277	0.0348892	-17.5052	148.755	166.26	Lengthened
CERT1	-696.892	0.00286414	0.03519	-73.7314	-529.178	-455.447	Shortened
LUC7L3	-458.742	0.00289504	0.0354835	-376.249	-756.269	-380.02	Shortened
IL32	15.223	0.00290504	0.0355201	6.77394	21.4493	14.6754	Lengthened
ZNF446	57.2132	0.00292441	0.0356708	8.45321	52.4492	43.996	Lengthened
USP47	-303.476	0.0029362	0.0357285	-73.0844	-393.787	-320.703	Shortened
TCERG1	-40.8819	0.00294603	0.0357621	15.7393	-21.0903	-36.8296	Shortened
RFC3	172.119	0.00297391	0.0359282	-13.4191	125.808	139.227	Lengthened
PPFIBP2	-35.8698	0.00298603	0.0359887	5.9431	-29.9706	-35.9137	Shortened
PSMB5	-13.5333	0.00300786	0.0361658	-10.9523	-22.2753	-11.323	Shortened
H2BC5	38.8834	0.00303572	0.0363839	-3.94789	35.8989	39.8468	Lengthened
SLC37A1	18.1034	0.00318158	0.0378945	-2.171	15.4918	17.6628	Lengthened
FAH	-117.172	0.00321599	0.0381431	7.26185	-109.91	-117.172	Shortened
PCGF3	-465.96	0.00321752	0.0381431	-143.177	-627.809	-484.633	Shortened
ADPRM	-52.9115	0.00326475	0.0385225	0.0932112	-52.8183	-52.9115	Shortened
TPD52L1	178.647	0.00326384	0.0385225	-5.34478	132.322	137.667	Lengthened
CALML4	-194.1	0.00333676	0.0391895	9.7274	-165.811	-175.539	Shortened
NOSIP	-58.8177	0.00335385	0.0392083	-24.574	-71.2624	-46.6884	Shortened
RPL28	-160.126	0.00334812	0.0392083	111.499	-103.489	-214.989	Shortened
LRSAM1	-147.994	0.00339123	0.0395539	-18.2722	-172.691	-154.419	Shortened
IDH3G	-25.8868	0.00343746	0.0399092	-17.9703	-43.5378	-25.5675	Shortened
DIS3	-375.607	0.00345371	0.0400061	-7.12961	-345.849	-338.719	Shortened
ZCRB1	-90.0162	0.003471	0.0401146	18.1262	-103.369	-121.495	Shortened
TSEN2	-99.5001	0.00353536	0.0406727	34.0942	-65.4059	-99.5001	Shortened
RAB5C	-133.117	0.00354796	0.0407251	-216.019	-348.483	-132.464	Shortened
ADD3	-95.3619	0.00357164	0.0408118	-33.8161	-124.877	-91.0606	Shortened
KIFBP	-277.998	0.00360009	0.0408603	-87.1499	-365.148	-277.998	Shortened
PPCS	52.1846	0.00359222	0.0408603	16.5275	67.3769	50.8494	Lengthened
SMARCA4	-48.0063	0.00359047	0.0408603	-16.5565	-58.3481	-41.7915	Shortened
TSC22D1	-62.9191	0.00372382	0.04217	-67.3721	-131.517	-64.1448	Shortened
TINF2	70.5541	0.00380418	0.0428881	-15.1965	58.2169	73.4134	Lengthened
TLN2	225.322	0.00382894	0.0430714	-80.2709	149.392	229.663	Lengthened
GORASP1	-215.423	0.00388709	0.0436285	-64.1458	-253.402	-189.257	Shortened
CRELD1	-86.5266	0.00394138	0.0440425	38.3743	-52.9721	-91.3464	Shortened
FAM13A	70.9107	0.00400672	0.04462	-5.54109	65.3696	70.9107	Lengthened
HOXA10	-80.2604	0.00401069	0.04462	-12.6981	-140.638	-127.94	Shortened
CAPN13	-187.094	0.00411954	0.0452414	-10.034	-206.41	-196.376	Shortened
OGA	90.1086	0.00409321	0.0452414	6.93016	96.2825	89.3524	Lengthened
RPL22L1	-131.899	0.00412016	0.0452414	-52.8298	-175.645	-122.815	Shortened
SHOC2	-117.615	0.00408236	0.0452414	18.8889	-93.6863	-112.575	Shortened
SNX6	-33.4691	0.00410461	0.0452414	-17.3696	-36.728	-19.3584	Shortened
FOXN3	320.226	0.00417085	0.0454778	10.6008	308.347	297.746	Lengthened
OCEL1	16.8946	0.00417131	0.0454778	-0.926102	17.0983	18.0244	Lengthened
PBDC1	-19.0967	0.00417763	0.0454778	2.91233	-13.7557	-16.6681	Shortened
MOB4	-258.082	0.00418891	0.0454931	-15.0607	-263.457	-248.396	Shortened
TRAPPC5	-276.85	0.00419701	0.0454931	-28.012	-304.862	-276.85	Shortened
TUBGCP6	254.049	0.00422499	0.0456985	-78.2976	175.751	254.049	Lengthened
EMC3	-96.4829	0.0042341	0.0456994	-0.00288636	-106.085	-106.082	Shortened
PLEKHB2	-169.808	0.00426262	0.0459093	-53.08	-226.157	-173.077	Shortened
TUBA1A	-144.115	0.00428965	0.0461023	-36.9307	-215.53	-178.599	Shortened
H3-3A	-143.446	0.00430932	0.0461179	0.870553	-132.68	-133.551	Shortened
TRIM28	-32.0262	0.00432426	0.0461801	-18.1707	-47.1771	-29.0063	Shortened
EIF1	16.3188	0.0043862	0.0466448	3.04896	24.6207	21.5717	Lengthened
NOL10	-572.822	0.00441899	0.0468951	-293.473	-786.057	-492.585	Shortened
SLC38A10	-46.06	0.00465922	0.0492379	2.71718	-43.3428	-46.06	Shortened
SMAP1	-74.7422	0.00471531	0.0496461	-28.6758	-97.852	-69.1761	Shortened
GCDH	-107.784	0.00478596	0.0500548	-86.2578	-194.042	-107.784	Shortened
ACSL3	-228.487	0.00486264	0.0505414	-99.1394	-278.912	-179.773	Shortened
BRD8	-63.7711	0.00487038	0.0505414	8.49317	-57.7949	-66.288	Shortened
RABGEF1	-157.98	0.00487242	0.0505414	-17.845	-183.562	-165.717	Shortened
RPL23	-114.208	0.0048599	0.0505414	-197.033	-296.175	-99.1428	Shortened
TIMMDC1	-18.2789	0.00488488	0.050567	-7.16487	-25.4438	-18.2789	Shortened
HMGB1	-282.074	0.00500616	0.0515065	-63.7202	-442.016	-378.296	Shortened
TSC2	77.4169	0.0050178	0.0515215	-41.1587	36.2581	77.4169	Lengthened
FAM104B	-357.226	0.0051166	0.0523677	48.2626	-303.717	-351.979	Shortened
TIMM8A	-371.055	0.0051209	0.0523677	-2.45258	-368.063	-365.61	Shortened
GPR35	-165.502	0.00516264	0.0525966	-64.8927	-204.051	-139.158	Shortened
RCAN1	56.3347	0.00516407	0.0525966	-14.1642	42.2263	56.3905	Lengthened
WDR75	-338.926	0.00518983	0.0527529	-108.807	-308.708	-199.901	Shortened
ZNF195	-159.625	0.00521534	0.0529059	-34.9662	-194.591	-159.625	Shortened
RGL3	375.278	0.00523155	0.0529642	-137.122	238.156	375.278	Lengthened
MAP3K21	50.6649	0.00526706	0.0532173	-5.7051	44.9598	50.6649	Lengthened
RALBP1	-33.083	0.00536817	0.0540232	-0.228745	-35.9358	-35.7071	Shortened
ANTKMT	82.2562	0.00544103	0.0543611	-41.7821	53.4056	95.1877	Lengthened
NUP160	-30.5512	0.00543672	0.0543611	4.54318	-25.7384	-30.2816	Shortened
NUP88	-358.941	0.00544631	0.0543611	19.6342	-296.775	-316.409	Shortened
SLC50A1	14.8594	0.00547714	0.0544701	9.39409	23.2418	13.8477	Lengthened
GHITM	-77.7627	0.00566675	0.0561284	-124.113	-194.731	-70.6174	Shortened
MROH1	25.2003	0.00568824	0.0561284	6.5851	27.6414	21.0563	Lengthened
POLD3	159.247	0.00567885	0.0561284	-49.6579	93.3404	142.998	Lengthened
ABCB8	-326.509	0.00570006	0.0561356	55.0825	-271.426	-326.509	Shortened
CRACR2B	16.3657	0.00576162	0.0563096	-5.77599	10.4711	16.2471	Lengthened
RAC1	-111.91	0.00576051	0.0563096	-124.177	-181.794	-57.6173	Shortened
UBA52	-130.25	0.00577334	0.0563096	-117.162	-229.015	-111.853	Shortened
MIA2	102.6	0.00579286	0.0563267	-30.3359	90.1683	120.504	Lengthened
PITRM1	-383.589	0.00579735	0.0563267	-207.039	-487.989	-280.949	Shortened
FDFT1	17.7927	0.0058349	0.0564747	-14.1341	3.65856	17.7927	Lengthened
RNF10	-21.9559	0.00583134	0.0564747	-12.3266	-40.8601	-28.5336	Shortened
ANKRD11	-204.279	0.00598969	0.057752	148.26	-63.5613	-211.821	Shortened
TMPO	-154.802	0.00604576	0.0581818	-36.0818	-146.375	-110.293	Shortened
IFIH1	-488.981	0.0061698	0.0589274	-59.7871	-601.957	-542.17	Shortened
ZNF148	-243.189	0.00616142	0.0589274	27.4033	-214.668	-242.071	Shortened
NDUFB6	-18.7631	0.00626288	0.0597037	-1.54641	-20.3096	-18.7631	Shortened
TTC17	-25.9372	0.00630268	0.0599528	4.27403	-17.8053	-22.0793	Shortened
ZNF621	-969.842	0.00631269	0.0599528	140.609	-829.234	-969.842	Shortened
EEF1A1	-135.632	0.00634704	0.060077	-1.30598	-154.388	-153.082	Shortened
SLC37A3	-13.5478	0.0063695	0.060077	-0.635242	-14.4328	-13.7976	Shortened
NIPA2	-209.859	0.00642891	0.0603769	-66.4299	-276.288	-209.859	Shortened
RELA	-153.499	0.00642165	0.0603769	-164.075	-292.531	-128.456	Shortened
ATG16L1	-336.867	0.0067135	0.0628166	-30.9949	-367.7	-336.705	Shortened
UPP1	-46.6075	0.00671154	0.0628166	-19.9552	-73.6909	-53.7357	Shortened
AKAP9	355.468	0.00676764	0.0630806	-40.3099	383.894	424.204	Lengthened
NUAK2	-168.142	0.00678569	0.0630806	-98.2449	-230.913	-132.668	Shortened
RABIF	-98.6877	0.00679786	0.0630806	-3.82764	-75.1179	-71.2903	Shortened
SSR3	-188.885	0.00682131	0.0631172	-18.2669	-238.254	-219.987	Shortened
MORN1	-231.608	0.00699413	0.0643714	-3.48936	-219.623	-216.134	Shortened
SPPL2B	-89.7372	0.0070401	0.064677	-5.67792	-97.6495	-91.9716	Shortened
SYNGR2	-29.3381	0.00724964	0.0664813	-18.4737	-46.9142	-28.4405	Shortened
CLN5	35.003	0.00732541	0.0669337	-15.6501	14.3277	29.9778	Lengthened
CD44	-301.15	0.00734871	0.0670255	-115.934	-339.711	-223.776	Shortened
HBP1	-116.94	0.00738716	0.0672551	11.3329	-84.1903	-95.5232	Shortened
POFUT2	-299.521	0.00765796	0.0694706	-11.6506	-236.453	-224.802	Shortened
ST6GALNAC1	-152.576	0.00765017	0.0694706	-135.302	-301.019	-165.717	Shortened
ENTPD8	-130.69	0.00776219	0.0700923	52.4848	-69.2768	-121.762	Shortened
PDCD5	73.8333	0.00776803	0.0700923	-43.6668	122.614	166.281	Lengthened
MEA1	-93.1984	0.00781853	0.0702973	-16.5977	-97.3253	-80.7276	Shortened
WDR54	-10.9246	0.00785471	0.0703897	1.21363	-9.57648	-10.7901	Shortened
MTA3	-448.329	0.00787187	0.0704018	-96.0803	-544.409	-448.329	Shortened
GSKIP	-28.6699	0.00795145	0.0708705	7.2645	-23.1142	-30.3787	Shortened
HSPH1	-87.7035	0.00795229	0.0708705	-4.60615	-51.7438	-47.1376	Shortened
DHX32	168.474	0.00796864	0.0708915	37.6468	195.153	157.506	Lengthened
TRABD2A	14.5571	0.007987	0.0709262	-3.26986	11.2872	14.5571	Lengthened
DDX10	-414.286	0.00803878	0.0710162	-74.0009	-381.22	-307.219	Shortened
RIPK1	132.981	0.00810326	0.0713369	33.1565	134.983	101.826	Lengthened
PROM1	174.14	0.00846423	0.0739999	3.89006	197.163	193.273	Lengthened
TNFRSF6B	-122.748	0.00845334	0.0739999	22.1726	-144.844	-167.017	Shortened
NUDT12	-152.953	0.00857876	0.074743	42.543	-112.567	-155.11	Shortened
ECHDC2	51.0629	0.00866575	0.075113	-47.3729	10.3319	57.7048	Lengthened
TBK1	-341.898	0.00866387	0.075113	-230.911	-540.696	-309.785	Shortened
MBOAT2	-186.192	0.00872685	0.0755133	-1.82263	-205.155	-203.332	Shortened
B3GAT3	-49.3277	0.00889783	0.0763959	-8.31983	-58.4627	-50.1428	Shortened
GBA2	-65.8343	0.00888371	0.0763959	28.0122	-28.4177	-56.4299	Shortened
TLN1	43.456	0.00894174	0.0765873	-10.1092	31.7459	41.8551	Lengthened
TAPBP	-100.575	0.00898147	0.0767977	-31.0257	-194.417	-163.391	Shortened
DPH6	-186.254	0.00909181	0.07761	-61.8505	-227.122	-165.271	Shortened
MLXIP	64.6674	0.00917152	0.0779358	19.306	89.3473	70.0413	Lengthened
STARD5	351.894	0.0091845	0.0779358	-246.097	126.93	373.027	Lengthened
SINHCAF	139.879	0.00943572	0.0794736	23.8687	163.748	139.879	Lengthened
UQCRQ	-46.8373	0.00960707	0.0805148	45.8708	-14.4932	-60.364	Shortened
SETD5	-164.003	0.00975196	0.0815941	-28.9601	-176.771	-147.811	Shortened
FAM53C	-252.48	0.0097702	0.0816118	15.6392	-289.34	-304.98	Shortened
PARP6	202.604	0.00981526	0.0818531	23.7177	204.161	180.443	Lengthened
B3GALT5	-1646.95	0.00995888	0.0829142	307.859	-1329.74	-1637.6	Shortened
GCFC2	-271.132	0.0100654	0.0835266	27.5465	-212.21	-239.757	Shortened
CNIH4	-120.585	0.0101581	0.0840201	-6.49639e-15	-120.648	-120.648	Shortened
SPIDR	33.6912	0.0101438	0.0840201	-17.8845	12.0353	29.9198	Lengthened
ZRSR2	-29.3596	0.0101752	0.0840243	21.1954	-6.1223	-27.3177	Shortened
SLC33A1	-108.047	0.0102329	0.0840891	30.0592	-95.0049	-125.064	Shortened
TRIM2	-282.652	0.0103747	0.0849789	78.1348	-211.289	-289.424	Shortened
RPSA	-20.7987	0.0107479	0.0877513	5.02705	-19.0447	-24.0717	Shortened
BTF3L4	-362.061	0.0107893	0.0879477	-78.4561	-482.931	-404.475	Shortened
PPP1CB	-146.735	0.0108212	0.088066	43.6446	-167.602	-211.247	Shortened
PCBP2	-74.5337	0.0110027	0.0891132	-1.90095	-108.627	-106.726	Shortened
DECR1	107.111	0.0111798	0.0899719	127.137	232.75	105.613	Lengthened
NCSTN	-46.1848	0.0112362	0.0902821	-31.4749	-75.2331	-43.7583	Shortened
MFF	-49.5344	0.0113275	0.0906483	-14.0129	-66.0261	-52.0131	Shortened
ANKRD49	-197.202	0.0114056	0.0909316	-81.1765	-235.414	-154.237	Shortened
YWHAZ	44.2234	0.01146	0.0912116	-1.28935	38.4871	39.7765	Lengthened
MAGED1	11.5986	0.0115312	0.0914436	-10.1314	5.6207	15.7521	Lengthened
WDR55	-89.5867	0.0115116	0.0914436	-10.7314	-100.318	-89.5867	Shortened
CHURC1	-153.639	0.0116244	0.0919416	7.30837	-131.683	-138.992	Shortened
ILF3	-150.88	0.011822	0.0932136	-86.8291	-178.253	-91.4241	Shortened
DNM1L	-77.9273	0.0119064	0.0935241	6.22096	-50.9057	-57.1266	Shortened
IFNAR2	-552.667	0.0119168	0.0935241	152.432	-367.868	-520.301	Shortened
RSRP1	172.586	0.0119164	0.0935241	-93.0634	79.5221	172.586	Lengthened
BCL2L12	36.7566	0.0121512	0.094051	-3.26155	34.3638	37.6253	Lengthened
CYB5B	-168.141	0.012032	0.094051	48.8606	-119.28	-168.141	Shortened
P3H1	-46.9918	0.0121	0.094051	-4.14091	-51.1327	-46.9918	Shortened
PSPC1	-21.9533	0.0120485	0.094051	-1.02424	-22.9776	-21.9533	Shortened
SMCHD1	160.091	0.0121469	0.094051	-163.975	35.3601	199.335	Lengthened
SUGP1	-89.6404	0.0120598	0.094051	-0.712687	-92.2749	-91.5622	Shortened
TMEM242	-257.899	0.0121299	0.094051	72.094	-201.655	-273.749	Shortened
PCYT2	324.663	0.0123418	0.0952353	-128.986	195.677	324.663	Lengthened
TUT7	280.377	0.0127996	0.0981693	-181.908	25.9498	207.858	Lengthened
POLL	231.923	0.0129346	0.0990548	-110.464	121.459	231.923	Lengthened
VPS26A	96.7744	0.0130926	0.100113	-48.8222	77.4048	126.227	Lengthened
HAUS2	-370.785	0.0135081	0.10267	-71.8444	-435.585	-363.741	Shortened
CCDC50	-235.441	0.0135646	0.102733	144.827	-338.212	-483.039	Shortened
ILKAP	-25.4049	0.0135773	0.102733	-6.8798	-32.3405	-25.4607	Shortened
COX7B	-65.7809	0.0137694	0.103721	-27.6069	-85.1847	-57.5779	Shortened
TNFAIP8	-1327.11	0.0137687	0.103721	85.2868	-1587.15	-1672.44	Shortened
EWSR1	-13.7894	0.0140425	0.105465	3.10603	-11.136	-14.242	Shortened
CRCP	-97.45	0.0141535	0.10614	-55.9624	-139.258	-83.2958	Shortened
UBE2T	-20.6858	0.0143033	0.106947	-2.70688	-17.0023	-14.2955	Shortened
GOLIM4	-20.8762	0.0143342	0.10702	-1.43373	-12.6425	-11.2088	Shortened
NR2C2AP	16.0672	0.0144828	0.107971	0.915326	17.707	16.7916	Lengthened
TERF1	37.1163	0.0145095	0.10801	-12.1202	35.378	47.4982	Lengthened
ENSA	-75.1645	0.0148034	0.109714	1.42877	-98.6454	-100.074	Shortened
FUT8	-738.478	0.0148954	0.109758	-390.752	-1216.46	-825.705	Shortened
UBE3B	-182.865	0.0149177	0.109758	-73.2075	-202.845	-129.637	Shortened
DNAJB1	-13.4754	0.0149618	0.109922	-3.55895	-14.7854	-11.2264	Shortened
MACC1	-720.973	0.0150568	0.11046	-78.5552	-735.765	-657.21	Shortened
RBIS	-33.8582	0.0151377	0.110732	13.28	-24.9071	-38.1871	Shortened
NSMCE1	-94.7017	0.0154251	0.112348	-149.825	-237.005	-87.1803	Shortened
GJB1	-28.392	0.0155088	0.112663	-11.9491	-39.4472	-27.4981	Shortened
SMPD4	19.2083	0.0155129	0.112663	-2.78465	17.069	19.8536	Lengthened
PDLIM5	250.598	0.0156971	0.113512	-190.487	68.2345	258.722	Lengthened
CAMKK2	-133.781	0.0159372	0.114757	-0.307478	-136.223	-135.916	Shortened
DUS3L	76.8434	0.0160566	0.115245	63.2753	140.119	76.8434	Lengthened
MTMR2	-188.109	0.0160649	0.115245	-54.7485	-242.857	-188.109	Shortened
RABGAP1L	-555.85	0.0160732	0.115245	41.0022	-641.632	-682.634	Shortened
SMNDC1	292.105	0.0161365	0.115371	-167.013	-9.61874	157.395	Lengthened
MITD1	-80.2153	0.0162974	0.116194	-32.7943	-106.161	-73.367	Shortened
GARS1	-208.587	0.0163854	0.116431	-70.0059	-213.485	-143.479	Shortened
TMX2	-35.6995	0.0163997	0.116431	-47.8628	-75.2298	-27.367	Shortened
TRAPPC4	-22.8803	0.0163813	0.116431	16.4271	-8.50338	-24.9304	Shortened
ZNF576	-168.301	0.0164664	0.116741	49.6903	-118.611	-168.301	Shortened
KRT15	-227.801	0.0165029	0.116836	20.092	-207.709	-227.801	Shortened
KIAA1217	144.266	0.0166059	0.116954	81.1109	230.476	149.365	Lengthened
MUC20	-140.507	0.0166217	0.116954	11.6344	-128.873	-140.507	Shortened
TRIM4	-104.695	0.0166352	0.116954	40.7774	-78.6765	-119.454	Shortened
NEDD4L	417.878	0.016835	0.117997	190.118	600.733	410.616	Lengthened
NMRAL1	-99.3386	0.0168533	0.117997	-42.9571	-134.285	-91.3278	Shortened
LINC00869	-33.3154	0.016974	0.118677	8.60685	-17.8794	-26.4862	Shortened
GLYCTK	174.862	0.01703	0.118905	-73.2122	101.65	174.862	Lengthened
ARHGAP5	-417.042	0.017251	0.119133	-60.2689	-518.369	-458.1	Shortened
NET1	-47.3038	0.0172487	0.119133	-72.3193	-94.4891	-22.1699	Shortened
NT5C3A	84.5101	0.0171159	0.119133	-47.4541	50.153	97.6071	Lengthened
RNF216	-181.263	0.0171948	0.119133	-3.21996	-164.513	-161.293	Shortened
UAP1	-62.0467	0.0171842	0.119133	4.95173	-51.7146	-56.6663	Shortened
CDK11A	-10.9998	0.0173636	0.119747	3.69994	-6.53897	-10.2389	Shortened
ALG13	-160.281	0.0175173	0.120643	127.424	-106.742	-234.166	Shortened
BRD2	101.29	0.0177909	0.122361	15.3258	104.461	89.1352	Lengthened
PDGFB	661.054	0.0180418	0.123918	-562.857	98.1972	661.054	Lengthened
PRDM2	-55.9162	0.0183591	0.12564	-2.98035	-49.3707	-46.3903	Shortened
EIF3F	-50.4557	0.0184337	0.125926	-4.12683	-49.6545	-45.5277	Shortened
AZI2	-330.455	0.0185257	0.126384	-233.953	-614.822	-380.87	Shortened
GTF2A1	83.5309	0.018603	0.12657	43.2331	126.764	83.5309	Lengthened
ECHDC1	14.8038	0.0187246	0.126891	2.74048	15.5416	12.8011	Lengthened
FAR2	-113.455	0.0186947	0.126891	34.2193	-75.7539	-109.973	Shortened
HMGCS1	-135.223	0.0187254	0.126891	-1.85557	-221.102	-219.246	Shortened
TMEM254	-88.7647	0.0188223	0.127378	-9.10402	-102.202	-93.0975	Shortened
NCBP2	85.3407	0.019119	0.129213	16.8272	81.1284	64.3012	Lengthened
HDLBP	25.5085	0.0191531	0.12927	13.9732	35.3138	21.3406	Lengthened
ZMYM6	425.633	0.0192925	0.129894	57.491	509.501	452.01	Lengthened
RAD51C	197.56	0.0195697	0.130999	-91.7554	92.6494	184.405	Lengthened
RNF7	-111.457	0.0195904	0.130999	0.575357	-112.985	-113.561	Shortened
CTSS	-96.6344	0.0197035	0.131186	17.7896	-96.4678	-114.257	Shortened
ETNK1	-319.607	0.0197478	0.131186	-1.41486	-321.022	-319.607	Shortened
GDA	-494.717	0.0197444	0.131186	190.265	-251.673	-441.939	Shortened
MAN2C1	-36.4551	0.019723	0.131186	14.6203	-21.8348	-36.4551	Shortened
GOLGA3	-326.101	0.0200814	0.132814	39.4542	-281.426	-320.88	Shortened
PTRH1	-46.6477	0.0200766	0.132814	6.0257	-38.5122	-44.5379	Shortened
TANK	-35.5911	0.0200979	0.132814	-7.5246	-44.0215	-36.4969	Shortened
TLE1	-116.755	0.0200801	0.132814	-10.9867	-104.581	-93.5945	Shortened
HP1BP3	-251.253	0.020269	0.133249	-39.3356	-286.451	-247.115	Shortened
MED20	-116.567	0.0202315	0.133249	-26.1217	-142.399	-116.277	Shortened
NOLC1	-70.0564	0.020197	0.133249	-19.4559	-63.5414	-44.0855	Shortened
NPRL3	-44.3921	0.0202513	0.133249	-9.26085	-52.6308	-43.3699	Shortened
CA4	120.638	0.0206508	0.135232	31.1915	150.361	119.169	Lengthened
ARFRP1	-67.5464	0.0207397	0.135464	9.43022	-65.4356	-74.8659	Shortened
SGO1	170.339	0.0207276	0.135464	-28.4514	140.579	169.031	Lengthened
NFIC	-764.848	0.0208188	0.135805	-365.397	-941.276	-575.879	Shortened
NT5C	-21.7716	0.0208465	0.135806	0.383232	-15.0358	-15.419	Shortened
ACSF3	116.812	0.020946	0.136108	-38.3442	78.6266	116.971	Lengthened
G6PC3	35.1783	0.0211283	0.136767	-3.83157	29.1712	33.0027	Lengthened
NDUFAF6	-242.219	0.0212674	0.137491	-250.714	-498.445	-247.731	Shortened
RBM23	-796.615	0.0213	0.137526	-77.8571	-693.949	-616.092	Shortened
BCAP29	139.84	0.0215368	0.138878	-22.8068	116.728	139.535	Lengthened
MMAB	159.232	0.02172	0.139704	66.1825	225.414	159.232	Lengthened
STX19	-89.6727	0.0217766	0.13989	-4.96457	-88.7817	-83.8172	Shortened
FAM200B	38.0334	0.0218404	0.140122	3.16839	41.536	38.3676	Lengthened
ZNF397	297.189	0.0219829	0.140282	-288.489	-0.617109	287.872	Lengthened
MKNK1	192.296	0.0220771	0.140571	0.202004	192.498	192.296	Lengthened
TATDN3	-34.0763	0.0221919	0.140948	-1.13177	-37.709	-36.5772	Shortened
TWF2	-59.1243	0.0222748	0.141297	-58.9059	-120.258	-61.3519	Shortened
CIBAR1	-593.455	0.0223799	0.141786	326.71	-321.86	-648.569	Shortened
HLA-G	-8.93873	0.0224542	0.142079	-6.42715	-18.3789	-11.9517	Shortened
C17orf49	22.5449	0.0225118	0.142088	-7.89036	14.2471	22.1374	Lengthened
CRY1	-340.488	0.022497	0.142088	-145.552	-486.041	-340.488	Shortened
SULF2	214.446	0.0228366	0.143959	-28.3715	166.261	194.632	Lengthened
TMEM68	78.0338	0.0230777	0.145298	-26.3133	41.6404	67.9537	Lengthened
ABI2	-553.364	0.0232777	0.145681	110.62	-388.611	-499.232	Shortened
ENY2	138.513	0.0233361	0.145681	-53.6735	77.9887	131.662	Lengthened
MTRR	132.347	0.0232101	0.145681	-26.4909	151.257	177.748	Lengthened
SEC11C	68.8746	0.0233204	0.145681	-47.7896	39.6638	87.4533	Lengthened
TARS1	-123.323	0.0233401	0.145681	61.0357	-24.2091	-85.2448	Shortened
SLC35A3	-22.9966	0.023467	0.146113	5.96228	-13.5233	-19.4856	Shortened
CIZ1	228.326	0.0235711	0.146347	19.1696	243.904	224.735	Lengthened
FNDC3B	-250.727	0.0235913	0.146347	44.3045	-272.553	-316.858	Shortened
FOXP2	558.37	0.0235355	0.146347	-103.935	363.835	467.77	Lengthened
SDHA	-18.0732	0.0236656	0.146628	-8.05689	-22.1027	-14.0458	Shortened
ARMC1	41.229	0.0237644	0.147061	4.25794	29.6862	25.4282	Lengthened
RECQL5	-63.1354	0.0238224	0.147191	22.9968	-40.1386	-63.1354	Shortened
DAPK3	217.624	0.024026	0.148136	130.685	348.309	217.624	Lengthened
SCAP	332.022	0.024114	0.148317	214.371	533.161	318.79	Lengthened
TMEM201	223.386	0.0241057	0.148317	-24.1288	194.562	218.691	Lengthened
CNOT3	-199.081	0.0242954	0.148341	-113.884	-329.47	-215.586	Shortened
DLGAP4	-100.823	0.0242395	0.148341	25.8485	-74.9741	-100.823	Shortened
GIGYF2	-212.741	0.0242669	0.148341	-94.1983	-291.719	-197.521	Shortened
GLRX3	-179.894	0.0243229	0.148341	22.2401	-80.7236	-102.964	Shortened
NMI	-62.0029	0.0243873	0.148554	32.5675	-28.8341	-61.4016	Shortened
TC2N	168.248	0.0244237	0.148597	-96.5744	-23.2419	73.3325	Lengthened
NR4A2	-23.5218	0.0247174	0.150203	4.27762	-23.8184	-28.096	Shortened
STK32C	78.5273	0.0247692	0.150338	16.5093	95.0367	78.5273	Lengthened
ECI2	-64.4845	0.0248197	0.150464	-88.3067	-115.778	-27.4714	Shortened
SCAF8	-19.8384	0.0249339	0.150975	-9.3454	-29.1838	-19.8384	Shortened
FPGT	317.206	0.0249707	0.151018	-18.2316	298.974	317.206	Lengthened
SRC	-56.1874	0.025019	0.151129	4.34725	-51.8401	-56.1874	Shortened
HLA-DMB	-256.126	0.0250596	0.151194	-1.77067	-257.897	-256.126	Shortened
PTPRK	-39.0245	0.0251093	0.151313	1.15126	-35.1993	-36.3505	Shortened
PEX19	29.7564	0.0251397	0.151317	-5.60789	24.1485	29.7564	Lengthened
CRK	11.3724	0.0253534	0.152421	4.53097	15.9034	11.3724	Lengthened
NR1H3	28.5056	0.0261361	0.155832	-7.85282	20.6528	28.5056	Lengthened
PER1	-61.9882	0.0261238	0.155832	-3.46713	-65.4554	-61.9882	Shortened
TUBGCP3	-309.968	0.0261921	0.155982	60.4085	-145.616	-206.025	Shortened
LAMP2	-214.92	0.0264574	0.156779	-99.5735	-431.412	-331.839	Shortened
NFIA	-151.107	0.0266201	0.156779	-14.2343	-174.036	-159.802	Shortened
OFD1	-155.414	0.0266083	0.156779	-207.334	-253.34	-46.006	Shortened
RBM3	68.9877	0.0265451	0.156779	26.408	95.3957	68.9877	Lengthened
SERBP1	-186.006	0.0266358	0.156779	-75.077	-210.87	-135.793	Shortened
SUB1	-45.471	0.0265498	0.156779	-1.98922	-48.7374	-46.7481	Shortened
CHEK1	-125.093	0.0267208	0.156915	-11.3497	-133.601	-122.251	Shortened
RALGAPA2	-257.592	0.0267569	0.156945	89.3721	-175.667	-265.039	Shortened
TIMM8B	34.6204	0.026877	0.157467	-13.2747	16.9115	30.1862	Lengthened
MAP3K7CL	135.781	0.026911	0.157484	-135.397	0.383684	135.781	Lengthened
PPHLN1	-75.2418	0.0270784	0.158281	10.6637	-52.9698	-63.6335	Shortened
CDK18	343.193	0.027175	0.158359	7.28595	302.539	295.253	Lengthened
THAP2	-642.866	0.0271638	0.158359	302.749	-340.117	-642.866	Shortened
PIEZO1	-178.27	0.0272443	0.158518	-39.0189	-219.854	-180.835	Shortened
NDUFA10	-159.439	0.0273857	0.158975	-141.751	-281.664	-139.913	Shortened
TMCO1	-70.5795	0.0273607	0.158975	-2.0695	-86.9973	-84.9278	Shortened
PLA2G6	-94.7028	0.0274755	0.159314	-3.86555	-98.5683	-94.7028	Shortened
USP9X	-219.586	0.0275382	0.159495	3.70284	-215.884	-219.586	Shortened
SKP2	40.3437	0.0280165	0.161894	4.50114	45.5471	41.046	Lengthened
ROGDI	52.2865	0.0281992	0.162764	-1.26319e-15	49.2981	49.2981	Lengthened
GNL3L	-700.372	0.0283143	0.163242	18.1128	-694.667	-712.78	Shortened
RPE	-149.093	0.0285431	0.164374	-19.1499	-154.568	-135.418	Shortened
DOCK1	-80.1766	0.0287079	0.165136	3.66294	-76.5136	-80.1766	Shortened
KIAA0232	-308.804	0.0288682	0.165681	9.79127	-319.008	-328.8	Shortened
MBNL1	-181.611	0.0288649	0.165681	-123.443	-381.928	-258.485	Shortened
CDCP1	-225.354	0.0289231	0.165808	-45.405	-328.85	-283.445	Shortened
L3HYPDH	-476.692	0.0291704	0.166677	120.175	-361.453	-481.628	Shortened
STK4	-112.575	0.0291734	0.166677	21.309	-91.005	-112.314	Shortened
TOR1AIP1	-42.2228	0.0291087	0.166677	8.6692	-64.2302	-72.8994	Shortened
POC1A	12.4592	0.0292359	0.166846	1.21005	13.6692	12.4592	Lengthened
KDM5B	-77.6359	0.0294801	0.167454	-62.0101	-137.239	-75.2289	Shortened
SMARCE1	-197.03	0.0295537	0.167526	-214.885	-411.916	-197.03	Shortened
ARPIN	419.085	0.0300205	0.169792	72.6986	491.784	419.085	Lengthened
PGPEP1	-525.732	0.0302256	0.170571	-173.267	-664.775	-491.508	Shortened
ARFGAP2	-141.017	0.0303187	0.170905	-10.2015	-144.395	-134.193	Shortened
RHOG	-75.4785	0.0306473	0.172566	-101.288	-166.224	-64.936	Shortened
MPZL1	-28.229	0.0307599	0.172815	3.63798e-14	-26.2113	-26.2113	Shortened
PLAC8	-32.7958	0.0307282	0.172815	5.885	-40.5574	-46.4424	Shortened
CTBP1	114.863	0.0309121	0.173465	26.4665	142.212	115.745	Lengthened
DENND2D	-122.21	0.030944	0.173465	-87.58	-171.41	-83.8297	Shortened
FOSL1	-18.3663	0.0309803	0.173476	23.7101	5.3438	-18.3663	Shortened
AFDN	-214.503	0.0311482	0.174224	105.292	-121.294	-226.586	Shortened
ZXDC	49.8469	0.0313337	0.174875	2.1758	45.8912	43.7154	Lengthened
KLF6	45.5681	0.0314315	0.175227	-37.2217	17.861	55.0826	Lengthened
PIGT	-30.8749	0.0317081	0.176001	-0.735427	-27.6283	-26.8929	Shortened
RUBCNL	-543.631	0.0317094	0.176001	-43.7617	-501.237	-457.475	Shortened
FKTN	165.097	0.0318308	0.176481	-4.22583	160.871	165.097	Lengthened
DBF4	26.8631	0.031937	0.176876	-1.02296	25.8401	26.8631	Lengthened
MZF1	-375.221	0.0320169	0.177125	61.3667	-313.855	-375.221	Shortened
SLC35B3	26.6897	0.0321275	0.177543	-17.1964	11.1602	28.3566	Lengthened
AKAP8	-184.936	0.0322799	0.177997	-176.212	-360.759	-184.547	Shortened
DAZAP2	-35.4012	0.0328015	0.1798	-11.844	-47.2452	-35.4012	Shortened
PPIH	-22.7886	0.0327742	0.1798	-19.5328	-42.3214	-22.7886	Shortened
PPP1R36	-168.329	0.0327509	0.1798	-15.7871	-121.298	-105.51	Shortened
QPCTL	59.1828	0.0328201	0.1798	-32.8438	31.8443	64.6881	Lengthened
CEACAM1	40.1117	0.0329164	0.179938	-16.3184	16.6817	33.0001	Lengthened
MBNL2	20.1485	0.0330757	0.180249	-17.0356	3.11288	20.1485	Lengthened
PRAP1	11.0225	0.0332064	0.180249	-2.3601	8.66242	11.0225	Lengthened
SIVA1	10.1225	0.0332098	0.180249	-3.15323	9.18343	12.3367	Lengthened
UBR1	231.688	0.0331417	0.180249	-155.721	75.9673	231.688	Lengthened
ATG12	-305.16	0.0334022	0.180643	-105.889	-428.227	-322.337	Shortened
SERGEF	24.9935	0.0333761	0.180643	1.18038	26.2025	25.0221	Lengthened
GCC2	232.533	0.033646	0.181574	-45.4304	116.619	162.049	Lengthened
CBWD1	-46.0147	0.0338266	0.182354	-42.5548	-86.2551	-43.7003	Shortened
SARS2	30.9948	0.0338929	0.182517	8.84782	24.5172	15.6694	Lengthened
TRIR	-21.1763	0.0340634	0.1832	-14.5916	-33.4461	-18.8545	Shortened
GTPBP10	-620.821	0.0343035	0.183945	123.688	-497.133	-620.821	Shortened
NAA35	178.843	0.0344702	0.184059	-62.1359	116.707	178.843	Lengthened
PGK1	70.1947	0.0343643	0.184059	-28.5573	49.5955	78.1528	Lengthened
STK25	-186.597	0.0344332	0.184059	-119.135	-280.757	-161.622	Shortened
PPP3CA	-45.298	0.0346467	0.184807	5.20038	-41.3699	-46.5703	Shortened
SLC39A8	-19.0728	0.0347594	0.185213	2.6474	-16.4254	-19.0728	Shortened
DBNL	-631.894	0.0348196	0.185338	-370.515	-928.192	-557.677	Shortened
ATF7	-608.437	0.0349059	0.18549	-284.101	-852.334	-568.233	Shortened
NUP62	-33.3441	0.0349213	0.18549	-0.764522	-37.0101	-36.2455	Shortened
PCF11	-50.7554	0.0352133	0.186506	6.70185	-34.8223	-41.5242	Shortened
PYCR3	-111.428	0.0352232	0.186506	-8.48678	-123.38	-114.893	Shortened
STX10	19.1444	0.0351511	0.186506	-10.5482	9.32561	19.8738	Lengthened
PDE4DIP	-501.331	0.0355283	0.187143	-131.095	-611.652	-480.557	Shortened
RCN2	-242.729	0.0355141	0.187143	-8.7719	-394.524	-385.752	Shortened
STARD3	-121.137	0.0354605	0.187143	0.304524	-132.484	-132.789	Shortened
CLCN3	-222.144	0.0357438	0.188082	-141.217	-345.014	-203.796	Shortened
ATP6V1G1	-15.8747	0.0359706	0.188681	-2.5335	-18.4082	-15.8747	Shortened
NFKB1	-26.3354	0.03601	0.188681	7.39276	-19.8423	-27.2351	Shortened
PIK3IP1	18.4833	0.0360723	0.188681	-1.13942	20.6772	21.8166	Lengthened
HDAC11	-29.0509	0.036227	0.189248	-8.24777	-38.5583	-30.3105	Shortened
TIA1	-62.7877	0.0364195	0.190057	-16.5908	-63.4515	-46.8607	Shortened
HEXA	68.4386	0.036496	0.19026	-6.08984	57.4172	63.507	Lengthened
RASSF4	163.076	0.0365731	0.190466	-49.7314	125.824	175.555	Lengthened
EXD2	-88.5963	0.0366566	0.190639	-0.0388495	-66.3146	-66.2758	Shortened
CELF2	-793.689	0.0369972	0.191989	-659.801	-1431.05	-771.247	Shortened
PDHA1	-46.985	0.0370172	0.191989	-15.8947	-46.8605	-30.9658	Shortened
HDAC8	-396.583	0.0372698	0.192907	-332.258	-702.012	-369.754	Shortened
MINPP1	19.4864	0.037292	0.192907	-8.38778	13.2932	21.681	Lengthened
SERPINA1	90.7627	0.0373752	0.193055	-79.796	55.8127	135.609	Lengthened
ID1	-8.56667	0.0374259	0.193119	-7.82017	-22.1834	-14.3632	Shortened
TGS1	-27.5624	0.0376106	0.193678	7.35666	-19.0204	-26.3771	Shortened
CTPS2	-21.8354	0.0377085	0.193956	3.90916	-17.9262	-21.8354	Shortened
KANSL2	-24.257	0.0377413	0.193956	-15.4829	-40.0953	-24.6124	Shortened
PRMT2	-49.9871	0.0380339	0.194276	27.161	-22.8261	-49.9871	Shortened
SPINT2	-40.8058	0.0379975	0.194276	-29.3646	-59.2571	-29.8926	Shortened
HNF4A	38.0661	0.0382113	0.194786	21.8829	59.949	38.0661	Lengthened
IYD	-601.732	0.0384167	0.195246	157.877	-466.613	-624.49	Shortened
PPP2R3C	-106.582	0.0386659	0.196119	-40.5231	-143.342	-102.819	Shortened
RAD1	-235.793	0.0387161	0.196177	-16.3105	-278.873	-262.563	Shortened
GAPVD1	-372.938	0.0390589	0.197322	-9.0065	-367.677	-358.67	Shortened
BLOC1S6	-267.529	0.0395247	0.199079	156.506	-257.357	-413.863	Shortened
ATP6V0A1	-87.7317	0.0398797	0.200468	-34.3977	-122.129	-87.7317	Shortened
ZNF283	-701.204	0.040013	0.200938	-56.675	-787.77	-731.095	Shortened
PRR5L	-136.273	0.0401855	0.201533	94.822	-56.2214	-151.043	Shortened
PIGO	-199.525	0.0403692	0.201727	-95.4032	-310.252	-214.848	Shortened
SELENOT	62.207	0.0403072	0.201727	2.12624	44.8586	42.7324	Lengthened
SMIM5	-23.6316	0.0405436	0.202191	13.7711	-10.5465	-24.3176	Shortened
UQCRB	-135.424	0.0405819	0.202191	19.6266	-102.268	-121.895	Shortened
SLC2A11	-199.003	0.0406544	0.202353	-73.0934	-272.097	-199.003	Shortened
MFSD1	-21.1841	0.0409345	0.203547	9.51974	-13.6212	-23.141	Shortened
RNF111	-121.794	0.0412347	0.204637	41.498	-67.8979	-109.396	Shortened
SMARCAL1	300.393	0.0413897	0.205005	-85.255	165.66	250.915	Lengthened
CLINT1	-30.987	0.0415274	0.205486	-10.1636	-32.5326	-22.369	Shortened
DUT	-63.6698	0.04187	0.206795	-3.54057	-99.938	-96.3974	Shortened
FLCN	-228.016	0.0419145	0.206795	42.5862	-179.088	-221.674	Shortened
VPS13B	-105.146	0.0420324	0.207174	12.8432	-99.4076	-112.251	Shortened
USP4	-22.6587	0.0423944	0.208755	-4.83538	-22.8788	-18.0434	Shortened
NFS1	-66.8318	0.0425134	0.208935	1.51129	-65.3205	-66.8318	Shortened
SLX4IP	-489.969	0.0428742	0.210504	126.044	-425.967	-552.011	Shortened
SAMD10	-227.122	0.0436169	0.213322	30.2917	-196.83	-227.122	Shortened
ZSCAN16	-84.3634	0.0441756	0.21543	14.6669	-69.6965	-84.3634	Shortened
PCSK5	-164.657	0.0443022	0.215632	-13.1841	-111.213	-98.0289	Shortened
ACIN1	99.161	0.0444773	0.216069	0.897315	100.058	99.161	Lengthened
TLCD3A	16.9758	0.0444592	0.216069	-9.33306	7.10815	16.4412	Lengthened
LUC7L	-69.1439	0.0445938	0.216428	-23.7583	-62.4455	-38.6872	Shortened
NDUFS4	-13.153	0.0449345	0.217664	-11.3443	-25.2575	-13.9133	Shortened
COA1	-48.2213	0.045043	0.217744	-2.22784	-50.4491	-48.2213	Shortened
EMC10	-123.74	0.0450934	0.217744	-70.1532	-287.776	-217.623	Shortened
MTHFD2	-126.978	0.0451232	0.217744	42.3707	-142.291	-184.661	Shortened
SIPA1L1	-186.981	0.0450583	0.217744	29.9541	-139.883	-169.837	Shortened
SCLY	-61.1481	0.0451717	0.217771	19.6054	-38.0739	-57.6792	Shortened
EIF2A	-134.45	0.045636	0.219799	41.4837	-109.595	-151.078	Shortened
GRAMD1A	-47.9826	0.0458406	0.220184	33.1433	-24.9863	-58.1296	Shortened
MAGIX	-133.631	0.0458592	0.220184	6.51245	-116.642	-123.154	Shortened
DNASE1L1	81.5648	0.0460565	0.220357	9.96153	90.3573	80.3957	Lengthened
COPS8	63.3889	0.0461587	0.220638	1.05121	64.4401	63.3889	Lengthened
ATP5MJ	-10.3309	0.0464976	0.221421	1.0368	-9.78448	-10.8213	Shortened
ERP27	-43.5045	0.0464722	0.221421	1.26319e-14	-29.3418	-29.3418	Shortened
LHPP	69.4847	0.0464551	0.221421	-15.6993	64.2448	79.9441	Lengthened
METTL7A	-104.868	0.0465997	0.221699	-11.453	-116.321	-104.868	Shortened
ATXN2	-115.945	0.0467796	0.221929	-9.41445	-125.359	-115.945	Shortened
MAGT1	-85.623	0.0467427	0.221929	-72.8152	-127.514	-54.6987	Shortened
SLC39A3	122.622	0.0467175	0.221929	-80.2926	42.3292	122.622	Lengthened
MINDY3	-97.7805	0.0468475	0.221982	-22.3858	-61.5831	-39.1973	Shortened
MTHFD1L	-44.2759	0.0468784	0.221982	0.0483871	-39.314	-39.3624	Shortened
GSTM2	-195.24	0.0473188	0.223497	-15.1636	-471.909	-456.746	Shortened
BANP	-17.9936	0.0475226	0.223776	-1.89477	-19.8884	-17.9936	Shortened
C4orf19	-84.2433	0.0477662	0.224506	6.98165	-62.1455	-69.1271	Shortened
SZRD1	-172.144	0.0481974	0.226079	-26.7137	-221.907	-195.193	Shortened
ERBIN	305.455	0.0486466	0.227797	-143.968	198.612	342.58	Lengthened
DESI2	-288.022	0.048802	0.228314	65.5887	-230.335	-295.924	Shortened
MPZL2	114.891	0.0489559	0.228822	-9.42998	60.0881	69.518	Lengthened
ASB7	-468.303	0.0491097	0.229118	361.293	-107.01	-468.303	Shortened
ZFAND2B	-65.3978	0.0490888	0.229118	-56.5984	-121.996	-65.3978	Shortened
STAT2	-33.4033	0.0493473	0.229803	1.16304	-38.2509	-39.4139	Shortened
SSU72	-109.834	0.0495228	0.23038	33.7705	-54.3397	-88.1102	Shortened
DDX46	-34.098	0.0499198	0.231728	-2.24889	-29.0826	-26.8337	Shortened
KIAA1328	-539.068	0.0499438	0.231728	173.729	-365.34	-539.068	Shortened

## Sheet: Differential 5'-UTR genes
Gene Symbol	LMM_Estimate	LMM_pValue	LMM_FDR	5' UTR deviation of stem/TA cells (Normal)	5' UTR deviation of stem/TA-like cells (Cancer)	5'-UTR deviation difference between stem/TA cells and stem/TA-like cells	Cluster
TPD52	-71.2729	4.35361e-26	2.30829e-22	-18.9281	-93.4552	-74.5271	Shortened
CLDN7	14.4987	1.42807e-25	3.78581e-22	2.84348	16.5413	13.6978	Lengthened
HSPA8	-336.092	7.68223e-21	1.35771e-17	-168.986	-478.363	-309.378	Shortened
AZIN1	-49.5051	1.67955e-20	1.60229e-17	-7.10754	-35.9546	-28.847	Shortened
NT5C3A	-21.3422	1.46811e-20	1.60229e-17	3.56491	-17.5442	-21.1091	Shortened
THAP4	21.5139	1.81323e-20	1.60229e-17	-7.43285	14.0811	21.5139	Lengthened
TTLL12	-42.3426	3.50994e-20	2.65853e-17	3.41655	-40.3676	-43.7842	Shortened
SQSTM1	-66.7183	2.03803e-19	1.35071e-16	-15.4382	-82.0515	-66.6134	Shortened
NEDD4L	49.1902	1.49104e-18	8.78387e-16	27.9953	77.8479	49.8526	Lengthened
UBC	-235.101	5.30459e-18	2.81249e-15	-89.6864	-299.835	-210.149	Shortened
MDK	-65.2015	1.90688e-15	7.77712e-13	9.0014	-50.1347	-59.1361	Shortened
CTSD	-45.8463	1.0541e-14	3.7259e-12	-22.5413	-63.3941	-40.8528	Shortened
ILF2	-32.197	3.47793e-14	1.0847e-11	-3.03989	-33.2327	-30.1928	Shortened
RPS24	14.3757	7.71359e-13	2.27208e-10	-5.72179	9.43708	15.1589	Lengthened
RTN4	-33.3443	1.3443e-11	3.56373e-09	29.1514	-7.10455	-36.256	Shortened
HMGA1	-52.075	2.06155e-11	5.20493e-09	-22.6065	-72.9551	-50.3485	Shortened
SLC1A5	-749.008	2.46786e-11	5.68896e-09	-428.503	-1177.51	-749.008	Shortened
LDHA	-24.5627	3.70584e-11	8.18682e-09	-16.0671	-35.4671	-19.4	Shortened
SERPINA1	65.3929	5.73088e-11	1.16866e-08	-3.55758	69.684	73.2416	Lengthened
ACTG1	-27.4696	1.29369e-10	2.54043e-08	-2.57533	-28.8741	-26.2988	Shortened
PLA2G2A	-21.9014	2.04156e-10	3.86584e-08	11.7141	-9.81617	-21.5303	Shortened
ELF3	-346.478	2.5004e-10	4.57143e-08	-117.6	-344.986	-227.386	Shortened
LMO7	-205.048	4.24761e-10	7.50694e-08	-21.0178	-216.677	-195.66	Shortened
TAGLN2	-18.8099	1.11611e-09	1.84926e-07	-20.326	-36.6203	-16.2943	Shortened
COMT	-37.3107	1.53693e-09	2.46934e-07	-0.397507	-34.5975	-34.2	Shortened
FASTKD2	47.033	2.29855e-09	3.58439e-07	1.16716	49.4833	48.3161	Lengthened
CERS2	-57.8136	3.26562e-09	4.94695e-07	-20.2531	-78.0667	-57.8136	Shortened
PPIA	69.6174	4.84913e-09	6.59233e-07	-11.2621	76.2553	87.5174	Lengthened
ATG4B	-117.033	6.17476e-09	8.18464e-07	-27.0737	-136.638	-109.564	Shortened
ELOVL1	-283.005	6.60839e-09	8.54578e-07	-64.6931	-365.37	-300.677	Shortened
BCAP31	-37.0309	6.88742e-09	8.69455e-07	-28.2877	-64.9742	-36.6865	Shortened
MYADM	-33.2172	7.22798e-09	8.91227e-07	-7.39027	-47.5297	-40.1394	Shortened
CCL28	52.7567	7.84944e-09	9.45857e-07	1.17143	67.6697	66.4983	Lengthened
PRKAG2	-87.3433	1.20809e-08	1.39246e-06	-1.45089	-90.367	-88.9161	Shortened
TUBA4A	-87.8489	1.55805e-08	1.721e-06	-79.4166	-161.746	-82.3289	Shortened
ST6GALNAC1	-13.8947	1.90444e-08	2.06068e-06	-3.0497	-16.9444	-13.8947	Shortened
ANXA2	-43.3019	2.01641e-08	2.13729e-06	-46.3808	-88.1709	-41.7901	Shortened
RAB3IP	-73.1429	2.05586e-08	2.13729e-06	3.30609	-71.3475	-74.6536	Shortened
ZFP36L1	-208.289	2.2584e-08	2.3027e-06	-13.7812	-237.999	-224.218	Shortened
TMEM59	15.8649	4.08488e-08	4.01075e-06	2.24131	18.1063	15.8649	Lengthened
ZRANB2	-83.6009	4.54265e-08	4.30092e-06	-23.4327	-72.4525	-49.0197	Shortened
CADPS	-1192.93	5.85757e-08	5.17614e-06	825.32	-399.772	-1225.09	Shortened
SPINT1	-16.3174	6.38832e-08	5.46304e-06	-8.69723	-23.5826	-14.8854	Shortened
TPI1	-25.0865	6.32135e-08	5.46304e-06	-37.7945	-62.8809	-25.0865	Shortened
TMEM147	-18.9097	7.37132e-08	6.20361e-06	-1.71913	-20.6289	-18.9097	Shortened
IL1R2	15.1052	1.57467e-07	1.26498e-05	1.27599	16.5144	15.2384	Lengthened
RND3	-20.8104	1.89103e-07	1.47445e-05	-2.10851	-22.9189	-20.8104	Shortened
PRDX1	-24.9938	2.073e-07	1.59291e-05	-25.3477	-42.376	-17.0284	Shortened
SMC4	-59.9184	2.21417e-07	1.67707e-05	-19.8913	-81.6262	-61.7349	Shortened
ERP29	-65.1536	2.78193e-07	2.03879e-05	-56.5093	-117.825	-61.3155	Shortened
KDELR1	-27.471	2.80709e-07	2.03879e-05	-21.7748	-47.5302	-25.7554	Shortened
MAP3K13	-14.5332	2.7593e-07	2.03879e-05	-10.3167	-25.4539	-15.1372	Shortened
PDIA4	-20.0806	2.87623e-07	2.06078e-05	-4.24844	-23.7626	-19.5142	Shortened
RCC1	-35.1059	3.12265e-07	2.2075e-05	0.918934	-37.5559	-38.4748	Shortened
TMEM123	-13.0893	3.27501e-07	2.25508e-05	-5.70138	-18.6012	-12.8999	Shortened
CCT7	-47.0247	3.69028e-07	2.50845e-05	-18.7162	-60.6516	-41.9355	Shortened
SPON2	-275.449	4.20645e-07	2.78783e-05	-17.0272	-501.952	-484.924	Shortened
BACE2	-75.9231	4.89737e-07	3.12841e-05	-1.781	-69.5956	-67.8146	Shortened
CTNNBL1	-34.9396	4.84875e-07	3.12841e-05	-7.77778	-36.7163	-28.9386	Shortened
LMNA	-44.1845	5.02228e-07	3.17002e-05	-9.39013	-50.3366	-40.9464	Shortened
FOXN3	-169.048	6.48884e-07	3.95151e-05	-2.70682	-166.04	-163.333	Shortened
RBCK1	39.7851	6.55852e-07	3.95151e-05	-4.19411	35.591	39.7851	Lengthened
SLC39A1	-123.697	8.27481e-07	4.87478e-05	-42.525	-161.015	-118.49	Shortened
RACK1	53.1647	8.52287e-07	4.91177e-05	84.1123	143.306	59.1939	Lengthened
ZCCHC9	-669.441	1.0101e-06	5.75865e-05	-69.8345	-542.859	-473.025	Shortened
SYNCRIP	-15.8044	1.1129e-06	6.27721e-05	-4.34324	-19.097	-14.7537	Shortened
DSP	-145.613	1.24366e-06	6.86862e-05	-52.3782	-180.298	-127.92	Shortened
FDFT1	-103.577	1.29706e-06	7.08969e-05	-38.9127	-116.368	-77.4555	Shortened
UNK	-14.2282	1.65521e-06	8.95503e-05	-3.41849	-17.4469	-14.0284	Shortened
ATP6V1H	-64.3267	2.29492e-06	0.000121677	-13.0569	-75.0649	-62.0081	Shortened
DALRD3	-173.89	2.58115e-06	0.000135498	-41.912	-181.879	-139.967	Shortened
DKC1	-269.63	2.62268e-06	0.000135882	-2.1211	-193.602	-191.481	Shortened
XRCC6	-67.0255	2.63972e-06	0.000135882	-41.4388	-95.5196	-54.0808	Shortened
HNRNPR	145.558	2.7808e-06	0.000141767	53.2091	134.177	80.9678	Lengthened
TMEM176B	-27.4715	3.148e-06	0.000155988	-24.8365	-47.5934	-22.7569	Shortened
EIF3E	-62.8278	3.70104e-06	0.000181694	-57.7493	-116.533	-58.7837	Shortened
CDKAL1	-16.1697	4.10657e-06	0.000198597	0.0113731	-16.1583	-16.1697	Shortened
MYL12B	-15.7209	4.12026e-06	0.000198597	-19.3526	-33.9281	-14.5755	Shortened
IFRD2	-278.609	4.4688e-06	0.00021155	-71.7722	-341.947	-270.175	Shortened
OPTN	-36.4183	5.48887e-06	0.00025528	-20.1825	-56.7857	-36.6031	Shortened
SLC35A4	-206.732	6.18266e-06	0.000275466	-60.6627	-267.395	-206.732	Shortened
NPDC1	-56.3467	7.00022e-06	0.000305925	-41.6515	-92.6277	-50.9761	Shortened
VPS28	-14.2312	7.03939e-06	0.000305925	-7.57913	-21.8104	-14.2312	Shortened
ABHD11	-22.1463	7.11739e-06	0.0003068	-9.90527	-25.7766	-15.8713	Shortened
EIF4G1	-33.9284	7.63742e-06	0.000326561	-9.13857	-37.8243	-28.6858	Shortened
PTPRO	49.7404	8.21929e-06	0.000348629	-10.8594	42.7526	53.612	Lengthened
PPP1R1B	-27.3912	8.76992e-06	0.000366848	1.93115	-21.6787	-23.6098	Shortened
MYC	45.3274	9.32331e-06	0.000386189	6.82141	52.1488	45.3274	Lengthened
GRB7	-28.2097	9.68941e-06	0.000395179	-2.37132	-29.6416	-27.2702	Shortened
ANXA1	-216.153	1.0089e-05	0.000408334	3.58137	-218.245	-221.827	Shortened
BNIP5	-320.105	1.05038e-05	0.000421905	22.5927	-251.719	-274.312	Shortened
ETF1	-55.5645	1.08399e-05	0.000432128	-16.0698	-59.6846	-43.6148	Shortened
BSCL2	-48.6949	1.13387e-05	0.000448642	-17.388	-64.0903	-46.7022	Shortened
COMMD7	-54.3147	1.19908e-05	0.000470927	-12.3333	-59.262	-46.9286	Shortened
GRINA	-19.6734	1.30146e-05	0.000507376	-1.26978	-29.6407	-28.3709	Shortened
HNRNPF	-507.099	1.45675e-05	0.000563771	-491.981	-711.129	-219.148	Shortened
SDCBP	-189.871	1.58454e-05	0.000604405	-169.72	-336.173	-166.453	Shortened
CEACAM3	-11.7726	1.73441e-05	0.000652188	-1.27793	-13.0506	-11.7726	Shortened
GMNN	-22.4504	1.77275e-05	0.000661909	-3.54816	-29.573	-26.0248	Shortened
CRYZL1	-106.543	2.05774e-05	0.000752812	-8.89189	-115.435	-106.543	Shortened
SELENOP	-174.129	2.073e-05	0.000752812	-87.9052	-283.355	-195.449	Shortened
TSSC4	-53.6701	2.06371e-05	0.000752812	-0.702015	-57.2334	-56.5314	Shortened
TMEM243	44.6566	2.11744e-05	0.000758557	4.49108	49.1477	44.6566	Lengthened
RPS7	-28.724	2.14165e-05	0.000762083	-7.17577	-36.4831	-29.3074	Shortened
TMBIM6	-17.3004	2.1623e-05	0.0007643	-32.3777	-47.9965	-15.6188	Shortened
IL32	-28.3006	2.22611e-05	0.000781645	-6.92302	-32.9067	-25.9837	Shortened
MRPS18A	-28.7857	2.36507e-05	0.000820425	-30.1453	-56.8315	-26.6862	Shortened
MUC20	-57.1398	2.3675e-05	0.000820425	-17.3668	-70.206	-52.8392	Shortened
UNG	17.9891	2.44341e-05	0.00084123	1.07667	33.4195	32.3428	Lengthened
LTV1	-202.977	2.4978e-05	0.000848932	-47.1118	-117.639	-70.5272	Shortened
FOXP1	-50.9686	2.51897e-05	0.000850672	-15.8007	-66.7692	-50.9686	Shortened
CDK10	-214.027	2.65917e-05	0.000886723	-106.607	-289.922	-183.315	Shortened
TSPAN12	-206.02	2.68289e-05	0.000889044	14.369	-208.788	-223.157	Shortened
CDKN1A	-21.3895	2.76575e-05	0.000907214	-10.3414	-33.909	-23.5676	Shortened
POLR2I	22.6875	2.77195e-05	0.000907214	-2.64593	18.7195	21.3654	Lengthened
ARPC1B	-20.9612	2.82038e-05	0.000916095	0.0714157	-23.4024	-23.4739	Shortened
RPL15	-28.2386	2.87085e-05	0.000922501	-17.5809	-43.5251	-25.9441	Shortened
RAB1B	-39.8977	3.1686e-05	0.00100598	-15.9525	-54.0039	-38.0514	Shortened
NECTIN2	21.3998	3.66549e-05	0.00115681	-9.20001	12.471	21.671	Lengthened
EIF3D	-33.681	3.76739e-05	0.0011698	-16.7479	-49.1958	-32.4478	Shortened
TGFBR2	-627.944	3.77282e-05	0.0011698	-242.963	-911.293	-668.331	Shortened
NCBP2	-53.7923	3.91832e-05	0.00118714	-21.0744	-64.4984	-43.424	Shortened
OSBPL1A	-152.678	3.91389e-05	0.00118714	46.176	-106.502	-152.678	Shortened
PRKAR1A	-23.4655	3.86734e-05	0.00118714	-3.79143	-27.257	-23.4655	Shortened
DDX21	-53.9492	4.05706e-05	0.00122219	-12.0048	-29.6441	-17.6393	Shortened
TKT	-163.028	4.26533e-05	0.00127049	-84.6056	-268.626	-184.02	Shortened
MRPL51	20.2635	4.29375e-05	0.00127181	-6.36807	13.0491	19.4172	Lengthened
HNRNPH1	-205.332	4.61175e-05	0.00135842	-99.1442	-252.188	-153.043	Shortened
CALU	-131.152	4.68757e-05	0.00136226	-87.3209	-218.473	-131.152	Shortened
MED25	-177.486	4.66689e-05	0.00136226	-6.21415	-197.625	-191.41	Shortened
ACAA2	18.9796	4.78556e-05	0.00137152	3.08434	18.5323	15.4479	Lengthened
SORBS2	489.448	4.76261e-05	0.00137152	111.209	600.657	489.448	Lengthened
GCNT1	-17.9205	5.01078e-05	0.00140567	-1.39791	-19.3184	-17.9205	Shortened
MMP28	19.3315	5.00375e-05	0.00140567	0.90737	20.2389	19.3315	Lengthened
RBMX	-127.517	5.59087e-05	0.0015439	-48.5663	-148.774	-100.207	Shortened
COQ4	38.0598	6.54779e-05	0.00178033	-4.42412	33.6357	38.0598	Lengthened
FBXW2	43.0021	6.58269e-05	0.00178068	-2.99858	37.0479	40.0465	Lengthened
LSM7	-22.2264	6.79888e-05	0.00182983	-8.57078	-29.3577	-20.7869	Shortened
CENPM	-36.1025	6.93114e-05	0.00185601	-3.17237	-39.6758	-36.5035	Shortened
LPXN	-32.8007	8.01346e-05	0.0021138	7.17602	-43.7645	-50.9405	Shortened
CLK1	-22.2134	8.17012e-05	0.00214446	-2.42597	-20.9638	-18.5378	Shortened
TMEM38B	-115.036	8.40847e-05	0.00219614	-60.3811	-191.527	-131.146	Shortened
WBP2	-10.5093	8.515e-05	0.00221307	-6.38116	-16.8904	-10.5093	Shortened
DNALI1	15.7077	8.55748e-05	0.00221326	-5.31185	10.3958	15.7077	Lengthened
ERGIC1	-56.8516	9.07007e-05	0.00233444	8.73817	-58.9929	-67.7311	Shortened
YME1L1	-122.001	9.93517e-05	0.00254475	-40.3138	-168.664	-128.35	Shortened
AFF1	-31.0804	0.000102557	0.00260484	0.443884	-30.1065	-30.5504	Shortened
PRMT1	-58.9294	0.000103663	0.00260484	-66.6322	-125.562	-58.9294	Shortened
CES2	118.115	0.000106231	0.00264432	-101.251	26.4656	127.716	Lengthened
ATP1B1	-25.7245	0.000115208	0.00284108	-16.358	-39.2596	-22.9016	Shortened
SLC38A5	-169.745	0.000117106	0.00286126	9.89346	-159.851	-169.745	Shortened
ARIH2	16.8123	0.000122169	0.00297127	3.50803	18.4588	14.9508	Lengthened
SHISA5	-31.4505	0.000123663	0.0029939	1.32559	-20.2269	-21.5524	Shortened
EEF1A1	-114.984	0.000128698	0.00309582	-13.4036	-130.085	-116.681	Shortened
HSD17B10	-77.4922	0.000129041	0.00309582	6.56229	-83.0875	-89.6498	Shortened
ZBTB38	-35.6151	0.000130677	0.00312094	21.8076	-14.9201	-36.7277	Shortened
MCEE	120.483	0.000133642	0.00316534	-10.5007	101.707	112.208	Lengthened
MCM7	-211.574	0.000134327	0.00316534	-94.217	-276.421	-182.204	Shortened
APH1A	-49.1169	0.000140964	0.00330704	-7.11709	-55.3167	-48.1996	Shortened
SNX11	80.3716	0.000143885	0.00336069	3.83957	78.6675	74.8279	Lengthened
UBTF	-36.5286	0.000153443	0.00355264	-6.3125	-42.8411	-36.5286	Shortened
ABHD16A	-38.2235	0.000155825	0.00359211	-12.1561	-45.3117	-33.1557	Shortened
SURF4	-47.6263	0.000159948	0.00367119	-27.9523	-70.9586	-43.0063	Shortened
FAM120AOS	-64.0748	0.000168475	0.00383372	-23.0573	-97.6118	-74.5545	Shortened
GALK2	-27.2697	0.000167818	0.00383372	-6.0475	-28.0389	-21.9914	Shortened
TNPO3	-11.5894	0.000172918	0.00391102	-3.1163	-13.5292	-10.4129	Shortened
RNF217	-120.485	0.000177491	0.00396713	46.7368	-73.7481	-120.485	Shortened
SEPTIN2	-50.1098	0.000178131	0.00396713	-21.7144	-55.1358	-33.4214	Shortened
ZNF37A	71.5697	0.000178828	0.00396713	-3.15652	66.4377	69.5943	Lengthened
SEPTIN8	-270.8	0.000184171	0.00401842	-28.4907	-299.291	-270.8	Shortened
SRPK2	-50.7326	0.000183964	0.00401842	5.18372	-45.394	-50.5777	Shortened
RGS16	-176.3	0.000190327	0.00408548	11.5713	-164.729	-176.3	Shortened
TLE5	12.9146	0.000189941	0.00408548	5.11648	17.3597	12.2432	Lengthened
LRSAM1	-108.724	0.000197385	0.00416946	-12.5553	-121.279	-108.724	Shortened
PNPLA2	-300.422	0.000209239	0.00435053	-31.8008	-239.012	-207.211	Shortened
STX4	-73.0322	0.000208913	0.00435053	10.9212	-74.2655	-85.1866	Shortened
SIGIRR	-17.8062	0.000217595	0.00447989	-7.62464	-21.7954	-14.1708	Shortened
NR1H3	-385.29	0.000229802	0.00470429	129.346	-254.301	-383.647	Shortened
HDHD3	-38.3685	0.000231759	0.00471116	-17.1432	-46.1865	-29.0432	Shortened
NEK3	-46.5698	0.000231915	0.00471116	-9.69412	-50.2659	-40.5718	Shortened
ITGB1	-26.7467	0.000241056	0.00485962	-12.0595	-24.095	-12.0355	Shortened
DPH2	-177.442	0.000254145	0.00499474	-66.2253	-243.667	-177.442	Shortened
G3BP2	-35.1526	0.000253768	0.00499474	-9.38835	-44.5409	-35.1526	Shortened
HP1BP3	125.814	0.000254963	0.00499474	1.10781	119.843	118.735	Lengthened
RPL27A	32.8453	0.00028457	0.00546662	-8.99517	21.7011	30.6963	Lengthened
SCYL2	-277.772	0.000286046	0.00547515	-20.2367	-332.09	-311.853	Shortened
CD81	-10.9518	0.000289287	0.00547786	-0.773529	-11.7254	-10.9518	Shortened
FTSJ1	-28.7431	0.000287998	0.00547786	5.43953	-20.7701	-26.2096	Shortened
UBAC2	-59.8935	0.000291025	0.00549116	-44.629	-93.0889	-48.4599	Shortened
ITGB5	-112.601	0.000304452	0.00572412	29.0385	-83.5624	-112.601	Shortened
ATP6V0D1	-91.1543	0.000315091	0.00590175	-0.929762	-83.2216	-82.2918	Shortened
PIGC	-220.078	0.000316125	0.00590175	-100.655	-283.565	-182.909	Shortened
UBE2D3	17.7697	0.000317356	0.00590393	-2.22355	15.5462	17.7697	Lengthened
CCNB1IP1	-41.9249	0.000339687	0.00627533	-2.66982	-36.8955	-34.2256	Shortened
GABPB2	74.1637	0.000356724	0.00656719	6.65108	80.8147	74.1637	Lengthened
GRAMD2B	-77.4277	0.000360594	0.00661546	0.27057	-88.1963	-88.4668	Shortened
RRAS2	-225.682	0.00036921	0.00672698	-41.7218	-273.952	-232.23	Shortened
RIOX2	-103.802	0.00037279	0.00676895	-18.4853	-120.357	-101.872	Shortened
RPS20	-7.46006	0.000374467	0.0067762	5.24121	-7.26819	-12.5094	Shortened
TMEM33	21.1385	0.000379827	0.0068498	5.71217	26.5044	20.7923	Lengthened
BAP1	-229.57	0.000384804	0.00691603	111.337	-120.645	-231.982	Shortened
GNAS	-11.1695	0.00041019	0.00732265	-0.532547	-14.3434	-13.8108	Shortened
DLST	-169.453	0.000417529	0.00742866	21.1416	-154.737	-175.878	Shortened
TAMM41	20.3313	0.000423984	0.00751826	0.354925	19.8909	19.5359	Lengthened
TMEM128	-99.1563	0.000426984	0.00754623	-38.1725	-133.866	-95.6931	Shortened
ZNF566	-123.959	0.000439123	0.00770937	-7.1829	-127.308	-120.126	Shortened
HNRNPL	-825.751	0.00044809	0.00784083	-351.515	-1107.78	-756.269	Shortened
POLR3F	-76.5604	0.000469436	0.00816048	-5.83713	-82.3975	-76.5604	Shortened
AGPAT1	-58.5337	0.000486558	0.0084305	-27.522	-111.833	-84.3112	Shortened
MAP7	-31.9333	0.000501135	0.00862668	-2.92547	-26.528	-23.6026	Shortened
ASNS	73.5349	0.000510929	0.00868347	22.9231	89.7665	66.8434	Lengthened
NR4A1	-19.9354	0.000514198	0.00871015	-17.2023	-37.1377	-19.9354	Shortened
TBCE	51.7814	0.00052839	0.00889373	0.190684	43.8524	43.6617	Lengthened
EIF6	-13.924	0.000559602	0.00933022	-11.8669	-27.6214	-15.7545	Shortened
TTC32	73.4974	0.00057234	0.00947547	-3.58269	66.0218	69.6045	Lengthened
ZNF524	-13.2896	0.00057321	0.00947547	-7.52174	-18.868	-11.3463	Shortened
SOAT1	-38.7034	0.000592978	0.00973366	-1.89491	-36.2635	-34.3686	Shortened
DERL1	-380.63	0.000594925	0.00973547	-251.817	-582.531	-330.714	Shortened
ZNF232	481.531	0.000597039	0.00974	-83.4947	394.561	478.056	Lengthened
CTTN	-15.2087	0.000616676	0.00999882	-8.53382	-23.2529	-14.7191	Shortened
PSMA5	-31.8955	0.000654476	0.0104763	-47.0288	-80.8096	-33.7808	Shortened
PSMC5	-14.3169	0.000656005	0.0104763	-4.18171	-18.4986	-14.3169	Shortened
CGGBP1	-128.167	0.000677472	0.0107544	-4.76848	-165.839	-161.07	Shortened
TAPBP	10.9938	0.000712718	0.0112131	1.45192	17.8005	16.3486	Lengthened
DNASE1	276.674	0.00072641	0.0113948	-97.3992	160.618	258.018	Lengthened
LSR	-51.847	0.000730876	0.011431	-7.52835	-53.5535	-46.0252	Shortened
FUBP1	134.772	0.000779543	0.0120149	21.892	93.8332	71.9412	Lengthened
KLHL29	-36.0068	0.000779418	0.0120149	20.5091	-15.4977	-36.0068	Shortened
NACA	-99.7145	0.000790288	0.0121452	-9.57614	-89.1116	-79.5355	Shortened
JMJD7-PLA2G4B	564.749	0.000793202	0.0121548	-176.475	367.96	544.435	Lengthened
CRCP	-39.488	0.000835162	0.0126515	-30.4942	-61.6125	-31.1183	Shortened
NDUFS1	59.006	0.000833431	0.0126515	14.0976	105.738	91.6402	Lengthened
CDK7	-60.4044	0.000856301	0.012927	-20.1988	-80.6033	-60.4044	Shortened
EXOC1	-14.0898	0.000858227	0.012927	-1.53483	-13.5007	-11.9659	Shortened
CHMP1A	-26.5756	0.000871654	0.0130921	-19.3616	-40.227	-20.8654	Shortened
CDH17	-27.3774	0.000888587	0.0132975	-39.2986	-50.008	-10.7093	Shortened
CYRIB	-21.4623	0.00089285	0.0132975	-11.3443	-24.5169	-13.1726	Shortened
IDH3G	-14.1432	0.000909617	0.0134339	-7.56094	-21.6544	-14.0935	Shortened
TMEM267	-24.4514	0.000907522	0.0134339	7.95412	-17.3509	-25.3051	Shortened
XAF1	-418.454	0.000939928	0.0138308	10.6039	-404.631	-415.235	Shortened
RAB4A	-12.7985	0.000954364	0.013978	6.01215	-6.92404	-12.9362	Shortened
BBS2	-96.6875	0.000964826	0.0140467	-22.0613	-122.79	-100.729	Shortened
RWDD2A	-202.761	0.000966421	0.0140467	-7.50191	-210.263	-202.761	Shortened
UPP1	48.9724	0.000967002	0.0140467	17.1739	72.266	55.0922	Lengthened
CCDC32	-30.8415	0.000981106	0.0141739	-10.0615	-39.1924	-29.1309	Shortened
TGIF1	-147.141	0.000979627	0.0141739	-210.904	-354.999	-144.096	Shortened
MACROH2A1	98.4186	0.000994708	0.0143314	37.6581	136.077	98.4186	Lengthened
STYXL1	127.665	0.00101528	0.0145881	-17.5382	126.289	143.827	Lengthened
MAPRE2	-22.7954	0.00103369	0.0147726	-1.67944	-38.3103	-36.6308	Shortened
ERN2	-36.8306	0.00104813	0.0149386	10.0429	-27.2227	-37.2657	Shortened
CXorf38	-127.455	0.00106497	0.015042	-43.4708	-170.926	-127.455	Shortened
FBXO7	16.0942	0.00105852	0.015042	-2.61445	14.634	17.2485	Lengthened
NBN	-42.1081	0.00106443	0.015042	-0.263661	-30.286	-30.0223	Shortened
STMN1	-18.3729	0.00106673	0.015042	-18.2523	-37.2629	-19.0106	Shortened
CFAP36	9.9087	0.00107592	0.0151314	-2.67651	12.7485	15.425	Lengthened
ARL8B	-23.7773	0.00110009	0.0154303	4.81595	-31.3044	-36.1204	Shortened
PVR	17.4032	0.00111186	0.0154679	3.40022	20.8034	17.4032	Lengthened
RASA1	63.7809	0.00111444	0.0154679	-25.055	50.9323	75.9873	Lengthened
RPL9	44.2763	0.00114036	0.0157454	13.7355	46.6036	32.8681	Lengthened
YPEL3	-68.0533	0.00119904	0.0164697	2.40628	-84.732	-87.1383	Shortened
TSC2	-29.0069	0.00120289	0.0164799	10.5254	-18.4814	-29.0069	Shortened
PLSCR1	-56.4907	0.00120606	0.0164808	-55.2757	-96.9834	-41.7077	Shortened
ORMDL1	-71.9952	0.00126027	0.0171332	-56.807	-128.802	-71.9952	Shortened
CYP2S1	-394.947	0.00128469	0.0173761	-318.839	-724.764	-405.926	Shortened
TLE4	-90.5692	0.00131248	0.0175727	19.5621	-81.4755	-101.038	Shortened
CHN2	-20.1417	0.00131846	0.0176082	0.0309879	-23.9458	-23.9768	Shortened
RALY	-27.8773	0.00133358	0.0177209	-17.9697	-43.6084	-25.6387	Shortened
SLC25A3	-16.0856	0.00133037	0.0177209	6.24807	-8.52874	-14.7768	Shortened
SATB2	91.5949	0.00134077	0.0177718	-85.8229	9.49228	95.3152	Lengthened
CRY1	-356.825	0.00136637	0.0177997	-66.6969	-417.508	-350.811	Shortened
MPHOSPH10	-76.1294	0.00136311	0.0177997	-47.5589	-108.242	-60.6831	Shortened
PLAUR	-49.7626	0.00135492	0.0177997	21.8618	-27.7813	-49.6431	Shortened
RSRP1	189.663	0.00134701	0.0177997	-84.6538	111.503	196.157	Lengthened
YIPF6	46.8531	0.00138451	0.0179918	-3.55185	45.8346	49.3865	Lengthened
HARS2	-14.0621	0.00141615	0.018358	1.04776	-13.3313	-14.3791	Shortened
EPS8	-124.514	0.00142609	0.0184417	-158.65	-227.865	-69.2148	Shortened
JKAMP	-38.5295	0.00145208	0.0186414	-16.7173	-55.8904	-39.1731	Shortened
POMT1	-73.7276	0.00147337	0.0188628	5.0825	-70.0622	-75.1447	Shortened
NOLC1	-27.1161	0.00150837	0.0191325	-13.7393	-26.7274	-12.9882	Shortened
RPS25	11.2221	0.00153463	0.0193728	-0.291046	12.9977	13.2887	Lengthened
SLC25A22	-49.8279	0.00155611	0.0195506	8.4369	-41.391	-49.8279	Shortened
NR5A2	12.8257	0.00161541	0.0201044	0.350302	13.176	12.8257	Lengthened
ZNF254	86.3758	0.00161278	0.0201044	-35.5029	55.4095	90.9124	Lengthened
LSM5	19.0073	0.00164418	0.0203203	-1.39864	18.1081	19.5068	Lengthened
ASGR1	-322.771	0.00170017	0.0208664	100.333	-253.758	-354.091	Shortened
STARD10	-19.9543	0.00172874	0.0211681	-3.81429	-22.6506	-18.8363	Shortened
HSF4	-347.47	0.00174648	0.021287	127.625	-213.103	-340.728	Shortened
PPP1CB	-8.48731	0.0017563	0.0213576	0.629823	-10.6241	-11.2539	Shortened
PLEKHG6	-327.61	0.00185692	0.0223759	6.25333	-321.357	-327.61	Shortened
TMBIM1	-62.651	0.00195982	0.0234559	-70.1926	-119.158	-48.9652	Shortened
EXD2	-24.254	0.00200875	0.0239289	-1.8842	-26.1382	-24.254	Shortened
RABGGTA	-36.8338	0.00201288	0.0239289	-4.98048	-41.8143	-36.8338	Shortened
PAN2	588.842	0.00201803	0.0239365	-352.123	186.673	538.796	Lengthened
SAFB2	-129.272	0.00204842	0.0241349	-18.3571	-130.01	-111.653	Shortened
ELF5	-85.5988	0.00205318	0.0241373	0	-100.131	-100.131	Shortened
DCAF8	21.6673	0.00208258	0.0244289	1.77532	22.1903	20.415	Lengthened
CALML4	51.2057	0.00210065	0.0245368	-1.07713	45.792	46.8691	Lengthened
KLHL24	-17.2712	0.00210103	0.0245368	-1.62599	-17.2577	-15.6318	Shortened
RPL13	-11.6733	0.00213027	0.0248235	-8.66137	-20.0643	-11.4029	Shortened
NOSIP	-283.108	0.00220071	0.0255881	-114.68	-337.457	-222.777	Shortened
MTO1	35.3075	0.0022181	0.0257339	7.09191	42.3994	35.3075	Lengthened
S100A2	119.861	0.00222769	0.0257887	-79.1667	40.22	119.387	Lengthened
KRT8	-47.3144	0.0022525	0.0259626	-51.2281	-84.4607	-33.2326	Shortened
PEX2	14.2525	0.00230696	0.0264179	1.06674	21.0482	19.9814	Lengthened
FHL2	-168.02	0.00232721	0.0265352	-156.595	-221.853	-65.2586	Shortened
GNL3	-90.9495	0.00237582	0.0269734	-78.9659	-112.834	-33.8685	Shortened
RBM4B	-113.963	0.00239754	0.027104	-18.36	-114.806	-96.4456	Shortened
ACOT2	65.9271	0.00246756	0.0277771	-0.510546	63.7575	64.2681	Lengthened
TNPO1	-27.3842	0.00246649	0.0277771	3.97473	-23.4095	-27.3842	Shortened
SLC35F5	33.9925	0.00251172	0.0282143	0.158559	34.1511	33.9925	Lengthened
ZNF195	53.1578	0.00259071	0.0289178	0.773593	52.895	52.1214	Lengthened
ATP5PF	22.0163	0.00259805	0.0289388	-18.3215	3.31072	21.6322	Lengthened
TDP2	-28.9937	0.00265529	0.0295143	-42.8398	-72.8772	-30.0373	Shortened
RTKN	-67.0161	0.00266709	0.0295835	-22.0684	-81.8334	-59.7651	Shortened
LITAF	-16.0246	0.00271604	0.0298765	-18.8804	-34.905	-16.0246	Shortened
ACAA1	-12.5773	0.00281424	0.0306731	-11.6686	-21.9247	-10.2561	Shortened
LCMT1	-59.0923	0.00286889	0.031106	-7.30878	-66.4011	-59.0923	Shortened
ETFA	-23.9646	0.00289627	0.0313054	-43.6165	-66.198	-22.5815	Shortened
ZNF609	-72.6257	0.00289908	0.0313054	11.8553	-61.4794	-73.3347	Shortened
PPCDC	-42.7638	0.0029138	0.0314004	13.1675	-29.9776	-43.1451	Shortened
ZNF446	-22.5724	0.00292441	0.0314508	-3.33506	-20.6929	-17.3578	Shortened
USP47	64.9799	0.0029362	0.0315136	15.6487	84.3172	68.6685	Lengthened
RFC3	-17.8362	0.00297391	0.0317896	1.39058	-13.0371	-14.4276	Shortened
USP36	156.132	0.00301616	0.0321118	-51.1665	108.818	159.984	Lengthened
FBXO3	-467.159	0.00302451	0.0321362	-194.88	-662.038	-467.159	Shortened
BLCAP	-19.0919	0.00304038	0.0321758	-16.7605	-31.4188	-14.6583	Shortened
DHX32	188.518	0.00307385	0.0324007	39.1867	212.577	173.39	Lengthened
UBE3B	-41.2346	0.00308769	0.032482	-14.2429	-41.0793	-26.8364	Shortened
CUTA	-10.3196	0.00311308	0.0326843	1.77586	-8.39147	-10.1673	Shortened
TMEM79	-12.035	0.00323909	0.0338731	1.08057	-10.9544	-12.035	Shortened
ATF4	-48.7923	0.00327112	0.0340736	-64.9747	-94.1414	-29.1667	Shortened
ASPSCR1	-107.189	0.00330543	0.0342417	-30.5914	-106.082	-75.4903	Shortened
BRD8	-51.5916	0.00330662	0.0342417	9.61728	-42.3426	-51.9599	Shortened
TGOLN2	-27.2707	0.00332581	0.0343732	-15.5102	-39.1707	-23.6605	Shortened
TFEB	-333.773	0.00339246	0.0349938	-18.6429	-349.874	-331.231	Shortened
ALDOC	-27.3129	0.00340855	0.0350878	-6.08035	-30.6318	-24.5514	Shortened
RAB5C	-58.1503	0.00354796	0.0361061	-94.3646	-152.229	-57.8648	Shortened
LMF2	-19.8696	0.00356978	0.0362081	-11.2209	-32.2487	-21.0278	Shortened
TSC22D1	-40.2786	0.00372382	0.0376071	-43.1292	-84.1925	-41.0633	Shortened
HEY1	-32.1758	0.00376094	0.0379097	-6.13636	-43.1302	-36.9938	Shortened
BRD4	-12.432	0.00377799	0.0380093	2.59063	-9.55604	-12.1467	Shortened
GPS1	-18.8084	0.00381758	0.0383348	-19.8188	-36.5755	-16.7568	Shortened
FAH	-17.8848	0.00389731	0.0389168	0.538042	-17.3467	-17.8848	Shortened
HOXA10	77.2588	0.00401069	0.0398962	12.2232	135.379	123.156	Lengthened
SHOC2	-33.6321	0.00408236	0.0404443	5.4013	-26.7896	-32.1909	Shortened
TRMT2B	-102.305	0.00408277	0.0404443	3.39131	-89.3715	-92.7628	Shortened
CELF2	-19.3462	0.00414254	0.0407491	-5.51301	-24.8592	-19.3462	Shortened
CSNK1D	-12.9516	0.00415961	0.0408412	-4.5493	-17.9439	-13.3946	Shortened
TUBGCP6	137.341	0.00422499	0.0410272	-42.3282	95.0125	137.341	Lengthened
SUN1	-271.744	0.00438078	0.0423849	36.7742	-47.6071	-84.3813	Shortened
ATP5MK	25.2925	0.00443434	0.042747	-26.2126	1.48106	27.6936	Lengthened
NDUFB11	45.2141	0.00442955	0.042747	-33.4464	14.9147	48.3611	Lengthened
ZNHIT1	6.67375	0.00448243	0.0431322	-8.34249	12.4854	20.8279	Lengthened
FAM13A	51.1797	0.00450828	0.0432241	-0.391712	49.9361	50.3278	Lengthened
ASB8	-11.2816	0.00459317	0.0438792	-5.14388	-16.4255	-11.2816	Shortened
MICA	-224.858	0.00472726	0.0446936	-124.048	-338.046	-213.999	Shortened
SUCO	210.41	0.00472899	0.0446936	11.3192	221.729	210.41	Lengthened
NOL8	-78.7011	0.00474772	0.0447908	-30.3772	-116.493	-86.1156	Shortened
RABGEF1	18.6085	0.00487242	0.0458042	2.10196	21.6217	19.5198	Lengthened
PITRM1	-473.168	0.00489483	0.0459334	-226.755	-575.697	-348.942	Shortened
AFDN	-176.05	0.00490387	0.045937	76.4945	-110.527	-187.022	Shortened
NDUFA13	10.4928	0.00493698	0.0461656	-7.26286	3.66868	10.9315	Lengthened
SYK	-1035.98	0.00494628	0.0461711	-592.958	-1510.46	-917.503	Shortened
G6PD	-21.0378	0.00506266	0.0470092	-7.42755	-25.8757	-18.4481	Shortened
KIAA1217	29.4809	0.00504923	0.0470092	-5.38546	21.7482	27.1337	Lengthened
C12orf57	17.3256	0.00512099	0.0471003	-0.617029	16.533	17.15	Lengthened
SP140L	14.7202	0.00511451	0.0471003	-7.6349	7.08528	14.7202	Lengthened
EMC3	14.5197	0.00521094	0.0476352	-0.571567	15.7936	16.3652	Lengthened
RGL3	373.039	0.00523155	0.047687	-136.304	236.735	373.039	Lengthened
FAR2	22.123	0.00532326	0.048246	0.396739	23.5549	23.1582	Lengthened
NUP85	-130.914	0.0053231	0.048246	4.69062	-139.375	-144.066	Shortened
ZSCAN21	-61.6064	0.00539686	0.0487009	0.724923	-57.5615	-58.2864	Shortened
ACBD4	-37.9147	0.00544615	0.0490246	14.1361	-23.7786	-37.9147	Shortened
SH3BP4	-26.9161	0.00545544	0.049025	6.44	-15.1785	-21.6185	Shortened
EIF3K	6.53656	0.00547664	0.049091	-10.2597	-0.218904	10.0408	Lengthened
TRIM16	-88.8784	0.00548408	0.049091	-29.5086	-110.488	-80.9796	Shortened
VRK2	-74.4438	0.00552365	0.0493037	-23.4051	-80.6066	-57.2014	Shortened
SNRPC	-15.9027	0.00558619	0.0496113	-20.0185	-35.9212	-15.9027	Shortened
MKNK1	172.506	0.00564419	0.0500426	-19.4637	153.042	172.506	Lengthened
YIPF3	-82.0074	0.00565519	0.0500564	-72.7266	-141.021	-68.2945	Shortened
GHITM	-11.7285	0.00566675	0.0500751	-18.7194	-29.3702	-10.6509	Shortened
POLD3	-33.3591	0.00567889	0.0500989	10.4024	-19.553	-29.9553	Shortened
KCNQ1	-14.9788	0.00576783	0.0507633	1.01884	-14.8706	-15.8895	Shortened
PRMT2	-79.3722	0.00580346	0.0508594	-36.0887	-92.3174	-56.2287	Shortened
SINHCAF	-20.8317	0.00586556	0.0513188	8.31018	-15.3642	-23.6744	Shortened
PROM1	158.171	0.00593552	0.0518453	-0.814231	169.985	170.799	Lengthened
ANKRD11	-41.935	0.00598969	0.0521467	30.4353	-13.0481	-43.4834	Shortened
SLC66A1	-76.457	0.00602755	0.0523903	-20.2241	-96.6811	-76.457	Shortened
KEAP1	10.9478	0.00608786	0.0528279	-7.76457	8.05681	15.8214	Lengthened
ABHD14B	12.9397	0.00611236	0.0529538	-2.24048	10.6992	12.9397	Lengthened
C17orf49	-43.2966	0.00612755	0.0529988	16.1451	-25.7969	-41.942	Shortened
NME7	-45.3147	0.00615778	0.0531185	-5.49395	-65.3898	-59.8959	Shortened
SULF2	196.379	0.00617812	0.0531759	-11.9355	164.873	176.808	Lengthened
SRSF10	99.65	0.00620166	0.053292	13.2921	122.742	109.45	Lengthened
ZNF621	45.1721	0.00631269	0.0540709	-6.54911	38.623	45.1721	Lengthened
CA4	152.972	0.00640243	0.0545827	36.4102	189.382	152.972	Lengthened
TM9SF1	18.7462	0.00640333	0.0545827	-7.44277	13.019	20.4618	Lengthened
VKORC1	13.8391	0.00646385	0.0550101	-9.35857	3.11827	12.4768	Lengthened
MBNL2	68.9232	0.00670921	0.056734	-55.3542	26.4518	81.806	Lengthened
NUAK2	-302.042	0.00678569	0.0571711	-176.482	-414.799	-238.318	Shortened
RABIF	-30.8955	0.00679786	0.0571711	-1.19829	-23.5166	-22.3184	Shortened
SERPINH1	-154.816	0.00678242	0.0571711	-126.485	-243.484	-117	Shortened
MORN1	-47.9098	0.00699413	0.0584903	-0.721798	-45.4307	-44.7089	Shortened
SOCS1	-129.867	0.00708171	0.0590567	-36.7656	-187.524	-150.758	Shortened
RMDN1	73.6117	0.00710658	0.0591508	-13.8683	22.9799	36.8482	Lengthened
FUT2	10.5084	0.00722646	0.0600544	-3.61979	6.88863	10.5084	Lengthened
LRRC51	11.5724	0.00735697	0.0608529	-1.97282	9.42258	11.3954	Lengthened
PCBP2	-113.568	0.00758802	0.0626662	-112.917	-266.614	-153.697	Shortened
SMCO4	-38.1608	0.00769373	0.0632436	-43.4967	-84.9734	-41.4767	Shortened
UBE2L6	-61.6538	0.00771756	0.0633413	-24.2233	-77.4386	-53.2154	Shortened
FERMT1	229.549	0.00786716	0.063877	-161.078	13.6981	174.776	Lengthened
NR1I2	266.936	0.00780955	0.063877	-154.947	142.525	297.472	Lengthened
WDR54	16.5139	0.00785471	0.063877	-1.83455	14.4761	16.3106	Lengthened
CCND2	-31.585	0.00801457	0.0649744	-8.65759	-30.771	-22.1134	Shortened
PEX10	22.8834	0.00803505	0.065041	0	20.6223	20.6223	Lengthened
ENTPD8	-384.285	0.00848502	0.0679571	155.606	-201.364	-356.97	Shortened
NUDT12	291.757	0.00857876	0.0686042	-81.1507	214.721	295.871	Lengthened
ADPRHL1	91.5478	0.00874328	0.0693965	-6.17903	87.3607	93.5397	Lengthened
AK4	-14.5867	0.00880735	0.0695925	-0.331938	-14.9186	-14.5867	Shortened
PLEKHB1	11.3692	0.00882069	0.0695942	1.66291	12.1672	10.5043	Lengthened
B3GAT3	-17.122	0.00889783	0.0699249	-2.88787	-20.2928	-17.4049	Shortened
MOAP1	-21.9172	0.00891639	0.0699249	-7.1345	-31.7677	-24.6332	Shortened
PPM1J	-1343.42	0.00888254	0.0699249	315.346	-1028.07	-1343.42	Shortened
RNPS1	-46.8942	0.00893752	0.0699249	-7.70708	-45.08	-37.3729	Shortened
TLN1	35.9451	0.00894174	0.0699249	-8.3619	26.259	34.6209	Lengthened
ATG12	32.9926	0.00902561	0.0704769	7.63522	42.2266	34.5914	Lengthened
DPH6	-179.795	0.00909181	0.0708893	-59.7058	-219.246	-159.54	Shortened
ATXN2L	-24.2001	0.00919107	0.0712442	9.66505	-21.2262	-30.8912	Shortened
SETDB1	-17.3653	0.00945581	0.072659	1.59976	-15.7655	-17.3653	Shortened
TFDP2	100.414	0.0094504	0.072659	20.9362	115.025	94.0889	Lengthened
ZNF814	25.7564	0.00957427	0.0731452	-2.60219	22.8956	25.4978	Lengthened
CYP3A5	-316.961	0.00963443	0.0734989	-228.375	-545.336	-316.961	Shortened
FAM53C	27.4733	0.0097702	0.0744275	-1.70177	31.4843	33.186	Lengthened
PSMD4	-23.7639	0.00978423	0.0744275	-26.5394	-48.7911	-22.2517	Shortened
B3GALT5	-25.2314	0.00995888	0.0756475	4.71642	-20.3718	-25.0882	Shortened
SLC52A3	-430.765	0.0100166	0.0757605	-53.7345	-484.5	-430.765	Shortened
ZMYND8	-19.3624	0.0100082	0.0757605	-9.3342	-23.1569	-13.8227	Shortened
LANCL1	-21.4669	0.0102004	0.0767126	7.94455	-14.1762	-22.1208	Shortened
SLC33A1	-255.079	0.0102329	0.0767395	70.9641	-224.289	-295.253	Shortened
USP42	201.907	0.010253	0.0767816	-137.411	64.4962	201.907	Lengthened
UGGT2	-51.1787	0.0104996	0.0782968	-32.0321	-86.9059	-54.8738	Shortened
INPPL1	83.9415	0.0106054	0.0789745	-42.95	43.2815	86.2315	Lengthened
MBOAT7	-46.5131	0.0107517	0.07984	-16.2645	-61.788	-45.5235	Shortened
SMARCAL1	-293.598	0.0107394	0.07984	36.8561	-185.713	-222.569	Shortened
KCNAB2	112.231	0.0110614	0.0818322	-43.5714	68.6592	112.231	Lengthened
SLCO2B1	-23.4673	0.0110663	0.0818322	-1.84146	-28.0225	-26.1811	Shortened
CLDN4	16.7319	0.0111183	0.0821021	3.55002	17.2153	13.6652	Lengthened
DECR1	-20.835	0.0111798	0.0823896	-24.7306	-45.2742	-20.5436	Shortened
GPD2	-26.6859	0.0112167	0.0824039	-4.91502	-30.1846	-25.2696	Shortened
PARP6	324.704	0.0112652	0.0824039	32.4393	321.023	288.584	Lengthened
PPP1R11	-19.3868	0.0112835	0.0824039	-21.3154	-39.4116	-18.0962	Shortened
USP21	-74.9289	0.0112667	0.0824039	-33.8067	-109.476	-75.6698	Shortened
TRAPPC9	286.463	0.0114176	0.0830397	21.9266	238.487	216.561	Lengthened
MTFR1L	-87.6807	0.0115131	0.0835057	-18.6791	-106.36	-87.6807	Shortened
COPS7A	-24.0603	0.0116557	0.0840794	-10.0697	-37.2011	-27.1314	Shortened
EHF	-456.106	0.0116318	0.0840794	-518.248	-899.681	-381.434	Shortened
SLC37A1	-57.9352	0.0118688	0.0851531	31.8592	-25.278	-57.1372	Shortened
NHLRC3	43.5358	0.0119861	0.0856474	13.6915	57.2273	43.5358	Lengthened
BCL2L12	-44.1303	0.0121512	0.0863614	3.91584	-41.2574	-45.1733	Shortened
SMCHD1	13.1388	0.0121469	0.0863614	-13.4575	2.90203	16.3595	Lengthened
POLR2B	22.0227	0.0121798	0.0864487	1.96219	20.0339	18.0717	Lengthened
RBM4	-48.212	0.0122909	0.0871206	-33.4457	-66.8445	-33.3988	Shortened
GPR137	13.1103	0.0124756	0.0881945	-8.60249	4.50785	13.1103	Lengthened
HSP90AA1	-53.1912	0.0126508	0.0891946	5.00751	-36.5456	-41.5531	Shortened
ACTR6	-49.4988	0.0127464	0.0897499	-11.7255	-55.646	-43.9205	Shortened
B4GALT4	18.788	0.0129426	0.0908899	2.7949	16.2396	13.4447	Lengthened
UBE3D	-228.984	0.0131067	0.0916776	-77.9933	-308.418	-230.425	Shortened
ARRDC1	-82.6996	0.0132758	0.0922992	-72.2392	-154.939	-82.6996	Shortened
GPS2	-32.6389	0.0132657	0.0922992	23.0368	-19.2718	-42.3086	Shortened
MIER1	17.7899	0.0132826	0.0922992	10.6951	28.485	17.7899	Lengthened
POLL	274.451	0.0133418	0.0924891	-163.818	110.633	274.451	Lengthened
TNFAIP8	30.152	0.0137687	0.0948077	-1.93772	36.0602	37.9979	Lengthened
YTHDF3	10.7357	0.0138093	0.0949632	-4.18401	7.12924	11.3133	Lengthened
CBY1	-33.1662	0.0139441	0.0956424	-18.7628	-51.929	-33.1662	Shortened
KAT5	-25.3868	0.0140326	0.0961251	-10.1787	-33.2343	-23.0556	Shortened
MT1E	13.2328	0.0147097	0.0994818	1.83667	12.3593	10.5227	Lengthened
TTC39A	11.3728	0.0147489	0.0995258	2.27837	13.6512	11.3728	Lengthened
ACADVL	-39.448	0.0148801	0.099929	-51.9266	-72.6733	-20.7467	Shortened
TBCK	-974.648	0.0148749	0.099929	40.9142	-1018.03	-1058.95	Shortened
MACC1	-22.5832	0.0150568	0.100924	-2.46061	-23.0466	-20.586	Shortened
CDC42SE1	-25.7038	0.0150948	0.100967	-7.44017	-32.6279	-25.1878	Shortened
POLD4	-10.2261	0.0151013	0.100967	4.55328	-6.45689	-11.0102	Shortened
NSMCE1	-17.1954	0.0154251	0.102357	-27.2043	-43.034	-15.8297	Shortened
HNRNPDL	43.3772	0.015463	0.102481	40.0764	122.715	82.6384	Lengthened
RMI1	20.0734	0.0159988	0.105338	-16.7363	3.33714	20.0734	Lengthened
S100A4	-10.7896	0.0160332	0.105338	9.87261	-0.278948	-10.1516	Shortened
C7orf50	-100.298	0.0164092	0.107145	-96.1586	-184.78	-88.6217	Shortened
CRACR2B	-16.4178	0.0165277	0.107761	2.61933	-13.526	-16.1453	Shortened
NFE2L2	-34.4287	0.0166058	0.108029	11.0417	-16.9736	-28.0153	Shortened
PHLDB3	-22.6743	0.0166853	0.108281	-2.53026	-24.0118	-21.4815	Shortened
TLN2	12.3503	0.0166838	0.108281	-11.3409	1.14735	12.4882	Lengthened
LGALS8	-20.7528	0.0168398	0.109016	-7.87321	-20.1828	-12.3096	Shortened
CTSA	-34.7217	0.0170383	0.109499	6.14686	-28.5748	-34.7217	Shortened
GLYCTK	-18.1581	0.01703	0.109499	7.60251	-10.5556	-18.1581	Shortened
ZNF638	-477.927	0.0170169	0.109499	-213.747	-651.055	-437.308	Shortened
RGS14	29.7921	0.0172968	0.110427	-4.25994	25.5322	29.7921	Lengthened
RNF216	-352.142	0.0173075	0.110427	-5.96513	-318.778	-312.813	Shortened
INPP5B	-12.4218	0.0174106	0.110818	-0.826847	-14.6563	-13.8295	Shortened
TOR1AIP2	-24.1379	0.0175884	0.111547	0.791319	-16.964	-17.7553	Shortened
ZKSCAN1	-184.83	0.0176205	0.111618	-124.201	-255.81	-131.609	Shortened
PDGFB	411.901	0.0180418	0.114014	-350.714	61.1863	411.901	Lengthened
REPIN1	10.2956	0.0182505	0.114922	1.22405	12.0579	10.8339	Lengthened
ZCCHC7	-34.843	0.018367	0.115382	-15.1959	-45.4033	-30.2074	Shortened
CRYL1	-22.2634	0.0185351	0.116162	-7.38973	-28.873	-21.4833	Shortened
GOLGA3	-41.1065	0.0187314	0.116429	3.40237	-36.2484	-39.6508	Shortened
TWNK	-98.3777	0.0187223	0.116429	-7.88705	-102.18	-94.2931	Shortened
SEC11A	15.1103	0.0187751	0.116564	-9.6683	12.2743	21.9426	Lengthened
PEX13	45.7111	0.0188847	0.11697	-6.30639	44.8013	51.1077	Lengthened
HDLBP	168.371	0.0191531	0.118356	92.2317	233.092	140.861	Lengthened
DPH5	-86.1561	0.0196331	0.12062	-1.10397	-67.9849	-66.8809	Shortened
GDA	12.8217	0.0197444	0.121044	-4.93117	6.5227	11.4539	Lengthened
PON2	-97.5896	0.020015	0.12254	-127.252	-140.736	-13.4835	Shortened
PTRH1	-43.572	0.0200766	0.122637	5.6284	-35.973	-41.6014	Shortened
PRIMPOL	25.7217	0.0201405	0.122809	-14.557	11.4496	26.0066	Lengthened
MED20	-208.487	0.0202315	0.123154	-46.72	-254.688	-207.967	Shortened
CCND3	44.2741	0.0204152	0.123988	-24.1124	21.9006	46.013	Lengthened
MRPL55	-71.5547	0.0205631	0.124743	-8.92628	-70.6797	-61.7534	Shortened
SGO1	30.3146	0.0207276	0.125597	-5.06338	25.0184	30.0817	Lengthened
SLC50A1	-55.7486	0.0210292	0.126845	-46.1878	-96.2132	-50.0254	Shortened
TLE1	-115.889	0.0210203	0.126845	-11.4346	-104.056	-92.6217	Shortened
KLK11	-36.231	0.0212471	0.127868	14.2768	-24.582	-38.8588	Shortened
TWF2	-147.477	0.0212755	0.127894	-146.692	-299.388	-152.696	Shortened
NMRAL1	-109.208	0.0214365	0.12857	-51.686	-150.812	-99.1261	Shortened
STX19	-95.6509	0.0217766	0.130022	-5.29554	-94.7005	-89.405	Shortened
ARSA	154.932	0.0218952	0.130158	-100.999	53.9332	154.932	Lengthened
GBA2	-54.1456	0.021922	0.130158	36.2295	-16.4162	-52.6457	Shortened
IFIT3	-22.9444	0.022107	0.130962	5.55816	-15.3536	-20.9118	Shortened
BCS1L	-59.0164	0.0222825	0.131392	-48.3724	-106.816	-58.4435	Shortened
NAA38	-21.1358	0.0222636	0.131392	2.59597	-18.1643	-20.7603	Shortened
DAPK3	202.51	0.0224456	0.131936	114.082	316.592	202.51	Lengthened
ZNF345	-39.3153	0.023297	0.136487	7.06787	-32.2474	-39.3153	Shortened
EML2	-18.8254	0.0234535	0.137101	3.7824	-13.9706	-17.753	Shortened
FOXP2	-39.6999	0.0235355	0.137429	7.38974	-25.8685	-33.2583	Shortened
MLF1	-18.3401	0.023578	0.137452	-4.00601	-21.1693	-17.1633	Shortened
GNL3L	-9.97609	0.0237154	0.138023	0.392006	-9.75879	-10.1508	Shortened
AP1G2	24.6548	0.0237659	0.138166	2.84725	26.2375	23.3903	Lengthened
STK32C	69.1726	0.0239409	0.139031	13.9308	83.1034	69.1726	Lengthened
SERF2	16.5227	0.0239679	0.139035	5.28351	16.6504	11.3669	Lengthened
COLCA2	-1075.31	0.0240303	0.139244	499.106	-576.202	-1075.31	Shortened
SCAP	334.302	0.024114	0.139425	215.843	536.823	320.98	Lengthened
CREB3L4	26.7227	0.0243772	0.139635	12.0162	39.0653	27.0491	Lengthened
NMI	-62.0029	0.0243873	0.139635	32.5675	-28.8341	-61.4016	Shortened
PUM2	-21.1959	0.0242853	0.139635	-7.78334	-25.5891	-17.8057	Shortened
SLC29A1	-17.374	0.0243543	0.139635	-1.46162	-15.7056	-14.2439	Shortened
SPATA20	-86.3211	0.0244999	0.139977	40.8748	-39.6622	-80.5369	Shortened
ACSF3	14.0173	0.0246456	0.140657	-4.7602	9.27608	14.0363	Lengthened
NR4A2	-10.0657	0.0247174	0.140916	1.83051	-10.1926	-12.0231	Shortened
PPP2R3C	-43.5884	0.024823	0.141214	-23.2272	-65.4608	-42.2337	Shortened
HLA-DMB	-252.765	0.0250596	0.141648	-1.74743	-254.512	-252.765	Shortened
RXYLT1	35.1028	0.0251453	0.14183	-5.05909	17.5726	22.6317	Lengthened
ARMC1	60.873	0.025231	0.142162	7.26497	49.3606	42.0956	Lengthened
MTMR11	125.248	0.0258104	0.144658	46.5142	150.369	103.855	Lengthened
ZNF160	-73.202	0.0259515	0.145296	-25.7503	-98.9523	-73.202	Shortened
DAB2	-19.461	0.0260418	0.145647	-5.3687	-19.6653	-14.2966	Shortened
EXO5	196.471	0.0261332	0.145697	-55.5964	150.308	205.905	Lengthened
PER1	-269.306	0.0261238	0.145697	-15.0628	-284.369	-269.306	Shortened
TUBGCP3	-727.616	0.0261929	0.145793	142.338	-341.569	-483.908	Shortened
SLC35B2	-19.2345	0.0262787	0.145895	-15.3469	-30.9603	-15.6134	Shortened
ZNF816	-27.4705	0.0263871	0.146191	-5.31268	-32.7831	-27.4705	Shortened
HSD11B2	-271.118	0.0265217	0.14648	-180.584	-382.693	-202.11	Shortened
INTS11	-21.4578	0.0266363	0.146804	-20.314	-41.7718	-21.4578	Shortened
RALGAPA2	-66.3992	0.0267569	0.147163	23.0373	-45.2815	-68.3189	Shortened
CIZ1	231.548	0.026866	0.147365	22.5778	252.226	229.648	Lengthened
MAP3K7CL	-144.195	0.026911	0.147399	143.787	-0.407459	-144.195	Shortened
CDK18	-232.846	0.027175	0.148427	-4.94331	-205.264	-200.32	Shortened
THAP2	-37.9148	0.0271638	0.148427	17.8555	-20.0593	-37.9148	Shortened
PLA2G6	-190.276	0.0274755	0.149115	-7.7666	-198.042	-190.276	Shortened
RNH1	-77.8451	0.0288711	0.154923	-127.715	-174.93	-47.2146	Shortened
RPLP0	10.5612	0.0289105	0.154923	-23.1748	-6.57744	16.5973	Lengthened
POC1B	-52.8027	0.0289751	0.155021	-12.6082	-65.4108	-52.8027	Shortened
POC1A	-55.4434	0.0292359	0.156101	-5.3847	-60.8281	-55.4434	Shortened
MCRIP1	-30.5848	0.0297192	0.157887	14.4287	-16.4593	-30.888	Shortened
TSKU	-9.77078	0.0297767	0.158034	-4.66726	-15.8888	-11.2216	Shortened
GMPPA	-29.6244	0.0298399	0.158211	-36.8349	-66.1326	-29.2977	Shortened
RHBDD2	-59.8679	0.029882	0.158276	-47.3542	-122.508	-75.1537	Shortened
COA8	78.1008	0.0300845	0.15919	-6.21384	71.887	78.1008	Lengthened
CANT1	-19.6354	0.0301311	0.159277	-14.1442	-27.6722	-13.528	Shortened
ARFGAP2	-139.158	0.0303187	0.15995	-10.0671	-142.492	-132.425	Shortened
TRANK1	-119.776	0.0303617	0.160018	71.0371	-48.7386	-119.776	Shortened
MBNL1	-1391.03	0.0304104	0.160115	-970.52	-2939.75	-1969.23	Shortened
RHOG	-91.2031	0.0306473	0.160883	-122.39	-200.854	-78.4643	Shortened
MST1R	227.455	0.0306894	0.160945	-19.09	154.282	173.372	Lengthened
AP3M2	-35.924	0.0307646	0.16118	-0.564241	-30.6197	-30.0554	Shortened
RPE	17.3589	0.0309044	0.161753	3.42804	18.6748	15.2467	Lengthened
NSUN5P1	-79.7146	0.0312072	0.163015	-3.5077	-72.0499	-68.5422	Shortened
GABARAPL1	-106.947	0.0312646	0.163154	-94.9415	-151.355	-56.4138	Shortened
C11orf1	-47.5734	0.0314195	0.163703	-2.05122	-54.7602	-52.709	Shortened
VPS26B	-32.4043	0.0315608	0.164215	-3.70718e-15	-32.977	-32.977	Shortened
FAM111A	-222.779	0.0316605	0.164572	3.30564	-205.838	-209.144	Shortened
TCEAL9	-43.527	0.0317529	0.164891	-41.3301	-84.8571	-43.527	Shortened
GAS2L3	-12.6078	0.0319891	0.165775	-2.64902	-15.2568	-12.6078	Shortened
MZF1	-652	0.0320169	0.165775	106.633	-545.367	-652	Shortened
CD68	-18.2693	0.0321522	0.166151	-2.52926	-22.9011	-20.3718	Shortened
SLC35B3	-57.5011	0.0321275	0.166151	37.0483	-24.0438	-61.0921	Shortened
NAMPT	-30.1934	0.0322117	0.166296	1.90975	-16.6829	-18.5927	Shortened
AKAP8	-273.011	0.0322799	0.166486	-260.132	-532.569	-272.436	Shortened
ORC6	-46.1701	0.0334713	0.170475	-1.5707	-48.9237	-47.353	Shortened
TXLNA	15.9509	0.033595	0.170777	-8.26758	11.5022	19.7698	Lengthened
PRR5L	24.1425	0.0337429	0.171365	-16.7229	9.92956	26.6525	Lengthened
SARS2	-95.4381	0.0338929	0.171962	-27.2439	-75.4926	-48.2487	Shortened
TREX1	-29.0843	0.034226	0.172825	14.4707	-14.6136	-29.0843	Shortened
KRBOX5	-31.5747	0.0343584	0.172865	12.8901	-18.6846	-31.5747	Shortened
PHETA1	-9.93091	0.0342864	0.172865	-0.890663	-11.8849	-10.9943	Shortened
NAA35	-13.2567	0.0344702	0.173069	4.60579	-8.65087	-13.2567	Shortened
RORC	-20.6406	0.0346362	0.173738	2.3322	-14.0748	-16.407	Shortened
AOPEP	-229.369	0.03502	0.175289	50.2372	-127.984	-178.221	Shortened
SUCLA2	-20.1182	0.0350445	0.175289	-8.65362	-26.3897	-17.7361	Shortened
ENOSF1	70.3684	0.0355688	0.176744	33.2296	94.0353	60.8057	Lengthened
PDE4DIP	-23.3128	0.0355283	0.176744	-6.09616	-28.4429	-22.3467	Shortened
ADGRG1	14.6275	0.035773	0.176858	3.76584	17.0614	13.2956	Lengthened
UCKL1	-157.094	0.0357918	0.176858	-114.319	-165.785	-51.4665	Shortened
HDAC11	-23.6209	0.036227	0.178191	-6.70613	-31.3511	-24.645	Shortened
ST7	-35.8661	0.0362053	0.178191	16.9934	-18.8727	-35.8661	Shortened
KRT15	-243.283	0.03644	0.179059	24.813	-218.47	-243.283	Shortened
CDKN1C	-33.5133	0.0366816	0.179581	3.61624	-43.6961	-47.3124	Shortened
ESPN	15.2586	0.0368645	0.18031	-7.89926	7.35929	15.2586	Lengthened
GTF3C5	22.7405	0.0372357	0.18173	10.708	30.4153	19.7073	Lengthened
L3HYPDH	-153.757	0.037257	0.18173	42.9377	-113.03	-155.968	Shortened
TGS1	61.394	0.0376106	0.182779	-16.3866	42.3671	58.7537	Lengthened
U2AF1L4	-145.575	0.0375857	0.182779	46.3976	-77.0444	-123.442	Shortened
KANSL2	-228.959	0.0377413	0.183078	-146.142	-378.455	-232.314	Shortened
BTN2A1	-12.6436	0.0378803	0.183379	4.22022	-9.08996	-13.3102	Shortened
WRAP53	-421.88	0.0383515	0.184519	-98.8003	-520.681	-421.88	Shortened
KLHDC3	-59.0327	0.0385388	0.184917	2.66335	-66.5467	-69.21	Shortened
WDR25	-17.892	0.0387779	0.185697	3.19299	-16.4211	-19.6141	Shortened
FXR1	69.5002	0.0391934	0.187379	-15.3886	58.4706	73.8592	Lengthened
ATAD1	-28.8697	0.039314	0.187786	-39.0849	-50.9761	-11.8912	Shortened
VPS11	-31.1765	0.0393877	0.1878	-11.7539	-31.2453	-19.4914	Shortened
ZNF655	-162.463	0.0395233	0.188108	2.45003	-54.8198	-57.2698	Shortened
TSPYL2	-168.043	0.0402191	0.190735	-13.5231	-115.807	-102.284	Shortened
UBE2D1	8.5721	0.0402111	0.190735	-1.41904	16.3896	17.8086	Lengthened
APOLD1	214.898	0.0403656	0.190918	-5.96979	202.119	208.088	Lengthened
SMIM5	123.142	0.0405436	0.191258	-71.7597	54.9565	126.716	Lengthened
SRP68	14.8669	0.0410096	0.19276	2.13698	17.4211	15.2841	Lengthened
KXD1	-10.9043	0.0414234	0.194068	-9.06782	-21.2091	-12.1412	Shortened
ITGB1BP1	-75.5545	0.0417743	0.195487	-42.0269	-119.92	-77.8933	Shortened
TUBB	-22.2683	0.0419066	0.195626	0.581947	-16.9496	-17.5316	Shortened
KIF2A	23.4349	0.0419836	0.195776	-13.7426	9.69222	23.4349	Lengthened
METTL25B	13.0482	0.0423133	0.19714	-3.91504	9.23998	13.155	Lengthened
RNF13	-51.3752	0.0424251	0.197314	-14.9254	-58.2252	-43.2999	Shortened
TRMU	-42.5721	0.0429546	0.19873	-1.70858	-43.2176	-41.509	Shortened
NAPEPLD	10.6044	0.0432036	0.199708	1.05841	11.9999	10.9415	Lengthened
SAMD10	-225.247	0.0436169	0.200918	30.0417	-195.206	-225.247	Shortened
TMCC1	-44.0845	0.0442296	0.203035	11.775	-37.7159	-49.4909	Shortened
CFB	10.3571	0.0448851	0.204979	-2.28922	10.1702	12.4594	Lengthened
SETD4	-166.75	0.0451782	0.205609	60.7453	-114.554	-175.299	Shortened
ZNF584	40.7935	0.0453846	0.206372	14.6424	55.4358	40.7935	Lengthened
ATXN2	23.5569	0.045461	0.206542	1.9352	25.4921	23.5569	Lengthened
ALKBH2	-40.2583	0.0459097	0.208402	2.70582	-37.5525	-40.2583	Shortened
C15orf39	-11.3509	0.0460569	0.208891	-0.217612	-12.6373	-12.4196	Shortened
TPD52L1	-12.5666	0.0464108	0.209698	-4.67923	-15.0925	-10.4133	Shortened
RGS3	49.9259	0.046577	0.209738	-7.76354	42.1624	49.9259	Lengthened
MINDY3	-434.487	0.0468475	0.210496	-99.4709	-273.644	-174.173	Shortened
RPH3AL	-71.0636	0.0469768	0.210899	3.80038	-79.6154	-83.4158	Shortened
OAS1	15.1913	0.0471465	0.211481	-5.70147	14.8839	20.5854	Lengthened
CPSF4	-14.856	0.0471908	0.211501	4.0161	-10.4591	-14.4752	Shortened
THYN1	-27.8107	0.0479287	0.213724	4.54193	-33.618	-38.1599	Shortened
TASOR	496.13	0.0481615	0.214401	-126.167	284.561	410.728	Lengthened
SCMH1	-22.2095	0.0485191	0.215641	9.27818	-17.5438	-26.822	Shortened
ERBIN	-433.349	0.0486466	0.215836	204.247	-281.771	-486.019	Shortened
MPZL2	-18.4289	0.0489559	0.216665	1.51259	-9.63829	-11.1509	Shortened
STAT2	9.40387	0.0493473	0.217851	-0.327424	10.7686	11.096	Lengthened
