# Supplementary material for: Systematic characterization of full-length RNA isoforms in human colorectal cancer at single-cell resolution
Source: Protein Cell. 2025 Jul 22;16(10):873–95. doi: 10.1093/procel/pwaf049 (PMC12578292; doi:10.1093/procel/pwaf049)
Supplement: pwaf049_suppl_Supplementary_Table_5 [file pwaf049_suppl_supplementary_table_5.xlsx]

## Sheet: Sheet1
AS event ID	dPSI	Pval	Chromosome	Gene Symbol	Alternative_transcripts	Total_transcripts	AS type	Patient
AAMP;A3:2:218269537-218269966:218269534-218269966:-	-0.204859	0.0304426	2	AAMP	AAMP-204	AAMP-201,AAMP-204	A3	CRC01
ABHD14B;A3:3:51971892-51973965:51971698-51973965:-	0.109136	0.00160496	3	ABHD14B	ABHD14B-203	ABHD14B-203,ABHD14B-202	A3	CRC01
ACOX1;MX:17:75957566-75960215:75960375-75978534:75957566-75973625:75973785-75978534:-	0.15146	0.0150088	17	ACOX1	ACOX1-201,ACOX1-203	ACOX1-203,ACOX1-201,ACOX1-202	MX	CRC01
ACSL3;SE:2:222887888-222900674:222900780-222908733:+	-0.149605	0.00507684	2	ACSL3	ACSL3-201	ACSL3-202,ACSL3-231,ACSL3-201	SE	CRC01
ACSS2;SE:20:34914437-34915218:34915256-34919435:+	-0.266407	0.00414251	20	ACSS2	ACSS2-201	ACSS2-202,ACSS2-214,ACSS2-201	SE	CRC01
ACTG1;AF:17:81512360-81512601:81512671:81512360-81512734:81512780:-	0.220563	0.00140107	17	ACTG1	ACTG1-218	ACTG1-214,ACTG1-218	AF	CRC01
ADD3;AF:10:110005804:110006151-110100625:110007984:110008299-110100625:+	0.166084	0.000114695	10	ADD3	ADD3-203	ADD3-202,ADD3-203	AF	CRC01
ADD3;SE:10:110130486-110132305:110132400-110133326:+	-0.166084	0.000114695	10	ADD3	ADD3-202	ADD3-202,ADD3-203	SE	CRC01
ADGRE5;SE:19:14396473-14397077:14397223-14397658:+	-0.172909	0.000145595	19	ADGRE5	ADGRE5-201	ADGRE5-202,ADGRE5-201	SE	CRC01
AGPAT2;SE:9:136674807-136676585:136676680-136676961:-	-0.10086	2.3057e-06	9	AGPAT2	AGPAT2-202,AGPAT2-205	AGPAT2-201,AGPAT2-202,AGPAT2-205	SE	CRC01
AK2;RI:1:33007986:33010833-33013207:33013402:-	-0.135748	0.0278832	1	AK2	AK2-214	AK2-214,AK2-202	RI	CRC01
ANAPC11;AF:17:81891647:81891705-81893552:81891723:81891841-81893552:+	-0.156005	0.0295598	17	ANAPC11	ANAPC11-207	ANAPC11-207,ANAPC11-201	AF	CRC01
ANAPC16;A5:10:72216138-72223888:72216072-72223888:+	0.150152	0.00318761	10	ANAPC16	ANAPC16-201	ANAPC16-201,ANAPC16-NIC	A5	CRC01
ANXA2;AF:15:60386086-60397943:60397988:60386086-60402769:60402883:-	-0.411095	0	15	ANXA2	ANXA2-222	ANXA2-206,ANXA2-222	AF	CRC01
ANXA2;MX:15:60386086-60393013:60393440-60397943:60386086-60397258:60397338-60397943:-	-0.105252	0.0154749	15	ANXA2	ANXA2-242	ANXA2-242,ANXA2-203	MX	CRC01
ANXA7;SE:10:73388414-73396044:73396109-73396519:-	0.110578	0.000934896	10	ANXA7	ANXA7-201	ANXA7-202,ANXA7-201	SE	CRC01
AP2B1;AF:17:35587274:35587428-35594008:35587452:35587597-35594008:+	0.159319	0.00183485	17	AP2B1	AP2B1-221	AP2B1-221,AP2B1-NNC	AF	CRC01
APLP2;SE:11:130122513-130123612:130123779-130126700:+	-0.115203	8.2e-09	11	APLP2	APLP2-203,APLP2-201	APLP2-210,APLP2-201,APLP2-203	SE	CRC01
ARGLU1;SE:13:106557131-106557559:106557616-106559432:-	0.121377	5.95622e-05	13	ARGLU1	ARGLU1-NIC	ARGLU1-NIC,ARGLU1-203	SE	CRC01
ARHGEF1;AF:19:41883184:41883289-41888064:41884448:41884493-41888064:+	-0.10409	0.0153247	19	ARHGEF1	ARHGEF1-203	ARHGEF1-203,ARHGEF1-201	AF	CRC01
ARSL;A3:X:2958435-2960378:2958423-2960378:-	0.212636	0.0155196	X	ARSL	ARSL-213,ARSL-201,ARSL-214,ARSL-202,ARSL-215,ARSL-220	ARSL-215,ARSL-220,ARSL-202,ARSL-219,ARSL-213,ARSL-201,ARSL-225,ARSL-214	A3	CRC01
ARSL;A3:X:2960468-2964224:2960420-2964224:-	-0.208235	0.0155196	X	ARSL	ARSL-225,ARSL-202	ARSL-215,ARSL-220,ARSL-202,ARSL-219,ARSL-213,ARSL-201,ARSL-225,ARSL-205,ARSL-214	A3	CRC01
ATG4B;SE:2:241651335-241653307:241653369-241653512:+	-0.146221	0.0221075	2	ATG4B	ATG4B-220,ATG4B-201	ATG4B-221,ATG4B-201,ATG4B-216,ATG4B-220,ATG4B-205,ATG4B-206	SE	CRC01
AZIN1;SE:8:102843747-102849987:102850144-102858013:-	-0.348053	1e-09	8	AZIN1	AZIN1-216	AZIN1-216,AZIN1-201	SE	CRC01
BRD2;RI:6:32976562:32976936-32977442:32977570:+	0.111121	0.00139116	6	BRD2	BRD2-208	BRD2-212,BRD2-208,BRD2-224,BRD2-201	RI	CRC01
BRD2;SE:6:32974765-32975021:32975112-32975384:+	0.114567	0.00329956	6	BRD2	BRD2-212,BRD2-208	BRD2-212,BRD2-208,BRD2-224,BRD2-201	SE	CRC01
BSG;SE:19:572701-577774:578121-579500:+	-0.105654	0.0012338	19	BSG	BSG-201	BSG-203,BSG-NIC,BSG-201	SE	CRC01
CANT1;RI:17:78996992:78997644-78997840:78997963:-	-0.118288	0.0298691	17	CANT1	CANT1-201	CANT1-201,CANT1-202,CANT1-211	RI	CRC01
CAPN1;AF:11:65181194:65181410-65182701:65181928:65182013-65182701:+	-0.150942	0.0120317	11	CAPN1	CAPN1-226	CAPN1-226,CAPN1-201	AF	CRC01
CD151;RI:11:836251:836442-836769:836843:+	-0.183239	0.0027222	11	CD151	CD151-220	CD151-202,CD151-220,CD151-201,CD151-203	RI	CRC01
CD46;SE:1:207767195-207767779:207767823-207770321:+	-0.104915	1.4003e-06	1	CD46	CD46-220,CD46-208,CD46-203	CD46-204,CD46-208,CD46-220,CD46-203	SE	CRC01
CD46;SE:1:207785682-207790253:207790345-207793519:+	-0.149003	0.00802255	1	CD46	CD46-208	CD46-233,CD46-204,CD46-208,CD46-220,CD46-203	SE	CRC01
CD47;SE:3:108047292-108050578:108050602-108051939:-	0.105957	0.0367405	3	CD47	CD47-NIC	CD47-NIC,CD47-204,CD47-201	SE	CRC01
CD74;RI:5:150406881:150406960-150407152:150407324:-	0.115258	0.0475008	5	CD74	CD74-NIC.1	CD74-NIC.1,CD74-201	RI	CRC01
CD74;SE:5:150402625-150403121:150403312-150404680:-	-0.119781	0.0475008	5	CD74	CD74-NIC.2,CD74-201	CD74-NIC.1,CD74-201,CD74-NIC,CD74-NIC.2	SE	CRC01
CD9;SE:12:6200565-6200893:6200973-6225426:+	0.156582	9.57e-08	12	CD9	CD9-212	CD9-201,CD9-212,CD9-208,CD9-207,CD9-220	SE	CRC01
CDH17;RI:8:94170397:94170547-94170854:94170985:-	-0.290924	4.838e-07	8	CDH17	CDH17-NNC,CDH17-NIC.1	CDH17-NNC,CDH17-NIC,CDH17-NIC.1,CDH17-NIC.2	RI	CRC01
CDK10;SE:16:89686797-89689252:89689324-89690553:+	0.245655	0.000978189	16	CDK10	CDK10-202	CDK10-NIC.2,CDK10-NIC.1,CDK10-202,CDK10-212	SE	CRC01
CDK5RAP3;RI:17:47974400:47974448-47975159:47975337:+	-0.152935	0.0027292	17	CDK5RAP3	CDK5RAP3-NIC,CDK5RAP3-232	CDK5RAP3-232,CDK5RAP3-236,CDK5RAP3-218,CDK5RAP3-NIC.1,CDK5RAP3-219,CDK5RAP3-NIC	RI	CRC01
CDK5RAP3;RI:17:47975514:47975653-47975869:47976013:+	-0.165915	0.000603736	17	CDK5RAP3	CDK5RAP3-NIC.1,CDK5RAP3-NIC,CDK5RAP3-232	CDK5RAP3-232,CDK5RAP3-236,CDK5RAP3-218,CDK5RAP3-NIC.1,CDK5RAP3-219,CDK5RAP3-NIC	RI	CRC01
CEBPG;AF:19:33373709:33373895-33379144:33374312:33374613-33379144:+	0.109094	0.046112	19	CEBPG	CEBPG-201	CEBPG-201,CEBPG-202	AF	CRC01
CES2;A5:16:66935976-66938037:66935711-66938037:+	0.204745	0.0024166	16	CES2	CES2-211	CES2-211,CES2-201	A5	CRC01
CHMP2B;SE:3:87227556-87240323:87240453-87240699:+	-0.200513	0.000193734	3	CHMP2B	CHMP2B-204	CHMP2B-204,CHMP2B-205,CHMP2B-201,CHMP2B-207	SE	CRC01
CIRBP;RI:19:1270928:1271036-1271329:1271467:+	0.112166	0.00256776	19	CIRBP	CIRBP-242	CIRBP-242,CIRBP-241,CIRBP-232	RI	CRC01
CLCN3;SE:4:169692320-169695612:169695692-169697189:+	-0.129361	0.00469406	4	CLCN3	CLCN3-201	CLCN3-202,CLCN3-201	SE	CRC01
CLCN3;SE:4:169713295-169717792:169717867-169719907:+	-0.129361	0.00469406	4	CLCN3	CLCN3-201	CLCN3-202,CLCN3-201	SE	CRC01
CLK1;RI:2:200859680:200859746-200861238:200861466:-	0.124778	0.0144356	2	CLK1	CLK1-210	CLK1-210,CLK1-204	RI	CRC01
CLTB;SE:5:176392945-176396479:176396532-176397607:-	-0.164547	0.0115529	5	CLTB	CLTB-201	CLTB-202,CLTB-207,CLTB-201	SE	CRC01
COMT;SE:22:19941897-19947307:19947490-19961199:+	-0.184842	0.00216955	22	COMT	COMT-220	COMT-202,COMT-208,COMT-220,COMT-204	SE	CRC01
CSDE1;SE:1:114739890-114741527:114741673-114749821:-	0.294112	0	1	CSDE1	CSDE1-204	CSDE1-202,CSDE1-204	SE	CRC01
CSTB;A5:21:43774759-43775840:43774759-43776204:-	-0.142227	7.7327e-06	21	CSTB	CSTB-205	CSTB-204,CSTB-205,CSTB-201	A5	CRC01
CTNNA1;SE:5:138932712-138932888:138932958-138933802:+	-0.291628	1.9679e-06	5	CTNNA1	CTNNA1-244	CTNNA1-244,CTNNA1-230,CTNNA1-201,CTNNA1-236	SE	CRC01
CTSD;AF:11:1761468-1762133:1762403:1761468-1763792:1763896:-	-0.289285	6.34782e-05	11	CTSD	CTSD-202	CTSD-213,CTSD-202	AF	CRC01
CTSD;AF:11:1761468-1762133:1762403:1761468-1763792:1763927:-	-0.187185	8.67248e-05	11	CTSD	CTSD-202	CTSD-202,CTSD-201	AF	CRC01
CTTN;SE:11:70420510-70421470:70421580-70422940:+	0.146684	0.0177983	11	CTTN	CTTN-201	CTTN-202,CTTN-201	SE	CRC01
CUTA;A5:6:33417695-33417869:33417695-33417959:-	-0.145502	0.0294309	6	CUTA	CUTA-208	CUTA-210,CUTA-208	A5	CRC01
CYBA;SE:16:88643571-88644248:88644274-88646116:-	-0.140218	4.0138e-06	16	CYBA	CYBA-214	CYBA-214,CYBA-201	SE	CRC01
DBNDD2;AF:20:45406057:45406210-45408460:45406619:45406732-45408460:+	-0.102421	0.00851184	20	DBNDD2	DBNDD2-208	DBNDD2-208,DBNDD2-202	AF	CRC01
DDX21;AF:10:68956170:68956312-68959806:68956411:68956748-68959806:+	0.132283	0.0206431	10	DDX21	DDX21-201	DDX21-201,DDX21-202	AF	CRC01
DEK;A3:6:18236600-18237381:18236596-18237381:-	0.108478	0.0144747	6	DEK	DEK-212,DEK-209,DEK-204	DEK-209,DEK-204,DEK-207,DEK-212	A3	CRC01
DEK;SE:6:18237516-18244508:18244603-18249651:-	-0.108478	0.0144747	6	DEK	DEK-207	DEK-209,DEK-204,DEK-207,DEK-212	SE	CRC01
DGUOK;SE:2:73927052-73938910:73939022-73946719:+	-0.198808	0.000548217	2	DGUOK	DGUOK-202,DGUOK-201	DGUOK-201,DGUOK-208,DGUOK-202,DGUOK-203	SE	CRC01
DIAPH2;A5:X:96763120-96881579:96758258-96881579:+	0.129436	0.00106045	X	DIAPH2	DIAPH2-NNC	DIAPH2-NNC,DIAPH2-202,DIAPH2-201	A5	CRC01
DIAPH2;AL:X:97429745-97469694:97469835:97429745-97599253:97604997:+	0.178001	0.00106045	X	DIAPH2	DIAPH2-202,DIAPH2-NNC	DIAPH2-202,DIAPH2-NNC,DIAPH2-201	AL	CRC01
DSP;RI:6:7563736:7563786-7565359:7566481:+	-0.134821	3.61905e-05	6	DSP	DSP-NIC	DSP-NNC,DSP-NIC	RI	CRC01
DYNC1H1;A3:14:101979492-101979649:101979492-101979719:+	0.128469	0.00834763	14	DYNC1H1	DYNC1H1-242	DYNC1H1-241,DYNC1H1-242	A3	CRC01
DYNC1I2;SE:2:171707377-171712767:171712826-171715328:+	-0.12255	1.8909e-06	2	DYNC1I2	DYNC1I2-204	DYNC1I2-203,DYNC1I2-204,DYNC1I2-201,DYNC1I2-225	SE	CRC01
EFNA1;SE:1:155131634-155133503:155133568-155133730:+	-0.1919	9e-09	1	EFNA1	EFNA1-202	EFNA1-201,EFNA1-202	SE	CRC01
EIF3K;A5:19:38619317-38620337:38619223-38620337:+	-0.4119	1.537e-07	19	EIF3K	EIF3K-207	EIF3K-207,EIF3K-213	A5	CRC01
EIF4G1;A3:3:184323241-184323405:184323241-184323408:+	-0.145805	0.0269366	3	EIF4G1	EIF4G1-201	EIF4G1-201,EIF4G1-209,EIF4G1-205,EIF4G1-NIC,EIF4G1-202	A3	CRC01
EIF4G1;SE:3:184316218-184316713:184316733-184317321:+	0.154831	4.56259e-05	3	EIF4G1	EIF4G1-205	EIF4G1-201,EIF4G1-209,EIF4G1-205,EIF4G1-NIC,EIF4G1-202	SE	CRC01
EIF5B;A5:2:99398909-99399307:99398850-99399307:+	-0.198544	0.000432804	2	EIF5B	EIF5B-201	EIF5B-201,EIF5B-NNC	A5	CRC01
EIF5B;SE:2:99368591-99369392:99369481-99371656:+	-0.198544	0.000432804	2	EIF5B	EIF5B-201	EIF5B-201,EIF5B-NNC	SE	CRC01
ELOC;AF:8:73959818-73972077:73972191:73959818-73972245:73972287:-	-0.112613	0.0028751	8	ELOC	ELOC-206	ELOC-206,ELOC-202	AF	CRC01
ERP29;AF:12:112013426:112013609-112019756:112018804:112019343-112019756:+	0.158901	0.000236386	12	ERP29	ERP29-201	ERP29-203,ERP29-201	AF	CRC01
ETF1;A5:5:138518867-138542634:138518867-138542833:-	-0.355845	3.173e-07	5	ETF1	ETF1-202	ETF1-202,ETF1-201	A5	CRC01
EWSR1;RI:22:29288606:29288786-29291562:29291599:+	-0.362023	9.2e-09	22	EWSR1	EWSR1-216	EWSR1-206,EWSR1-216	RI	CRC01
EWSR1;RI:22:29288606:29288786-29291565:29291599:+	-0.404136	8e-10	22	EWSR1	EWSR1-216	EWSR1-216,EWSR1-207	RI	CRC01
EZR;A5:6:158787203-158788314:158787203-158788340:-	-0.24746	4.394e-06	6	EZR	EZR-NIC	EZR-NNC,EZR-NIC	A5	CRC01
EZR;SE:6:158787203-158788314:158788479-158789288:-	-0.317375	5.463e-07	6	EZR	EZR-NIC	EZR-202,EZR-NIC	SE	CRC01
FAM136A;A3:2:70301603-70301925:70300980-70301925:-	-0.164986	0.0336633	2	FAM136A	FAM136A-205	FAM136A-201,FAM136A-206,FAM136A-205	A3	CRC01
FAM3D;AF:3:58655601-58657522:58657766:58655601-58666576:58666834:-	0.125759	0.0149972	3	FAM3D	FAM3D-203	FAM3D-203,FAM3D-204	AF	CRC01
FAM3D;SE:3:58649335-58653674:58653781-58655551:-	0.125759	0.0149972	3	FAM3D	FAM3D-203	FAM3D-203,FAM3D-204	SE	CRC01
FBXW5;RI:9:136942046:136942466-136942547:136942695:-	-0.154563	0.0364703	9	FBXW5	FBXW5-206	FBXW5-201,FBXW5-206	RI	CRC01
FERMT1;A3:20:6119739-6122774:6119572-6122774:-	0.337616	1e-10	20	FERMT1	FERMT1-NNC	FERMT1-NNC,FERMT1-201	A3	CRC01
FOXP1;A3:3:71052626-71053636:71052623-71053636:-	-0.115542	1.39362e-05	3	FOXP1	FOXP1-254,FOXP1-240,FOXP1-268	FOXP1-240,FOXP1-268,FOXP1-256,FOXP1-242,FOXP1-254,FOXP1-218	A3	CRC01
FUT3;A3:19:5846966-5851390:5846618-5851390:-	-0.195665	0.00373971	19	FUT3	FUT3-201	FUT3-207,FUT3-201	A3	CRC01
GALE;RI:1:23798117:23798230-23798615:23798730:-	-0.231911	6.40949e-05	1	GALE	GALE-214	GALE-207,GALE-214,GALE-216	RI	CRC01
GALE;SE:1:23798730-23798887:23799012-23799366:-	0.201065	0.00013926	1	GALE	GALE-216,GALE-207,GALE-208	GALE-208,GALE-207,GALE-216,GALE-214	SE	CRC01
GAS5;A5:1:173865282-173865471:173865282-173865510:-	0.119298	0.000728669	1	GAS5	GAS5-280,GAS5-245,GAS5-252,GAS5-259,GAS5-244,GAS5-268,GAS5-234,GAS5-235,GAS5-221,GAS5-220,GAS5-226,GAS5-237,GAS5-210,GAS5-217,GAS5-229,GAS5-287,GAS5-249,GAS5-265	GAS5-206,GAS5-235,GAS5-289,GAS5-221,GAS5-220,GAS5-252,GAS5-210,GAS5-249,GAS5-265,GAS5-217,GAS5-218,GAS5-241,GAS5-226,GAS5-239,GAS5-245,GAS5-228,GAS5-269,GAS5-234,GAS5-202,GAS5-229,GAS5-205,GAS5-242,GAS5-280,GAS5-259,GAS5-237,GAS5-257,GAS5-244,GAS5-268,GAS5-287	A5	CRC01
GAS5;RI:1:173863901:173864075-173864257:173864304:-	-0.146404	0.00736051	1	GAS5	GAS5-228,GAS5-206,GAS5-249	GAS5-202,GAS5-206,GAS5-226,GAS5-237,GAS5-239,GAS5-289,GAS5-207,GAS5-220,GAS5-229,GAS5-228,GAS5-233,GAS5-203,GAS5-287,GAS5-249,GAS5-241,GAS5-217,GAS5-286	RI	CRC01
GAS5;RI:1:173865229:173865282-173865510:173865547:-	0.199702	0.00447139	1	GAS5	GAS5-214,GAS5-246,GAS5-266,GAS5-233,GAS5-286,GAS5-203	GAS5-246,GAS5-202,GAS5-206,GAS5-257,GAS5-289,GAS5-266,GAS5-205,GAS5-214,GAS5-233,GAS5-242,GAS5-228,GAS5-203,GAS5-241,GAS5-218,GAS5-286	RI	CRC01
GAS5;RI:1:173866528:173866567-173866761:173866796:-	0.100154	0.00410706	1	GAS5	GAS5-246,GAS5-220,GAS5-210,GAS5-277,GAS5-279,GAS5-287,GAS5-203,GAS5-216	GAS5-206,GAS5-235,GAS5-289,GAS5-221,GAS5-220,GAS5-252,GAS5-233,GAS5-203,GAS5-210,GAS5-249,GAS5-241,GAS5-218,GAS5-217,GAS5-265,GAS5-226,GAS5-239,GAS5-245,GAS5-228,GAS5-269,GAS5-234,GAS5-215,GAS5-246,GAS5-266,GAS5-216,GAS5-205,GAS5-242,GAS5-214,GAS5-280,GAS5-207,GAS5-259,GAS5-237,GAS5-257,GAS5-277,GAS5-279,GAS5-244,GAS5-287,GAS5-286	RI	CRC01
GIPC1;SE:19:14480778-14482689:14483006-14491656:-	0.141023	0.0196339	19	GIPC1	GIPC1-203	GIPC1-NIC,GIPC1-203	SE	CRC01
GNAS;SE:20:58895684-58898941:58898985-58903531:+	-0.145651	0.00744708	20	GNAS	GNAS-274	GNAS-201,GNAS-NIC,GNAS-274,GNAS-237	SE	CRC01
GOLGB1;A5:3:121668158-121669197:121668158-121669212:-	-0.137189	0.0263914	3	GOLGB1	GOLGB1-202	GOLGB1-230,GOLGB1-202,GOLGB1-201,GOLGB1-209,GOLGB1-205	A5	CRC01
GOLM1;AF:9:86079341-86099411:86099558:86079341-86100025:86100149:-	0.160387	0.00123395	9	GOLM1	GOLM1-203	GOLM1-202,GOLM1-203	AF	CRC01
GPBP1;SE:5:57236032-57237113:57237172-57246300:+	-0.254595	0.000139621	5	GPBP1	GPBP1-203	GPBP1-204,GPBP1-201,GPBP1-203	SE	CRC01
GSN;SE:9:121281562-121282439:121282550-121301963:+	-0.144436	0.00356415	9	GSN	GSN-209	GSN-207,GSN-209	SE	CRC01
GSTK1;RI:7:143264992:143265092-143265261:143265296:+	-0.107416	0.00415457	7	GSTK1	GSTK1-207	GSTK1-201,GSTK1-207	RI	CRC01
HNRNPA1;A5:12:54282665-54282800:54282662-54282800:+	-0.110932	5.7666e-05	12	HNRNPA1	HNRNPA1-231,HNRNPA1-NIC.2,HNRNPA1-205,HNRNPA1-NIC.3	HNRNPA1-NIC,HNRNPA1-NIC.2,HNRNPA1-231,HNRNPA1-234,HNRNPA1-NIC.3,HNRNPA1-205	A5	CRC01
HNRNPA2B1;SE:7:26197732-26197831:26197866-26200572:-	-0.221938	0.000379871	7	HNRNPA2B1	HNRNPA2B1-201	HNRNPA2B1-201,HNRNPA2B1-209	SE	CRC01
HNRNPC;AF:14:21234229-21262601:21265516:21234229-21269298:21269494:-	-0.233097	5.1211e-06	14	HNRNPC	HNRNPC-203	HNRNPC-201,HNRNPC-203	AF	CRC01
HNRNPC;SE:14:21234229-21263311:21263336-21269298:-	0.121074	0.00154363	14	HNRNPC	HNRNPC-204,HNRNPC-210,HNRNPC-221,HNRNPC-218,HNRNPC-206	HNRNPC-218,HNRNPC-210,HNRNPC-204,HNRNPC-206,HNRNPC-201,HNRNPC-229,HNRNPC-221	SE	CRC01
HNRNPK;AF:9:83978452-83980119:83980194:83978452-83980503:83980630:-	-0.140657	0.00810417	9	HNRNPK	HNRNPK-212	HNRNPK-212,HNRNPK-220	AF	CRC01
HNRNPK;SE:9:83973399-83973902:83973973-83974517:-	0.114546	0.0206791	9	HNRNPK	HNRNPK-213,HNRNPK-219,HNRNPK-220,HNRNPK-231	HNRNPK-212,HNRNPK-213,HNRNPK-220,HNRNPK-231,HNRNPK-206,HNRNPK-219	SE	CRC01
HNRNPK;SE:9:83978279-83978373:83978452-83980503:-	0.164808	0.00573556	9	HNRNPK	HNRNPK-220	HNRNPK-213,HNRNPK-220	SE	CRC01
HNRNPR;A3:1:23341020-23344211:23341017-23344211:-	0.267429	0.000200875	1	HNRNPR	HNRNPR-202	HNRNPR-202,HNRNPR-201	A3	CRC01
HNRNPR;SE:1:23338608-23340852:23341017-23344211:-	-0.28614	6.1512e-06	1	HNRNPR	HNRNPR-201	HNRNPR-NIC,HNRNPR-210,HNRNPR-201	SE	CRC01
HPS1;A3:10:98429889-98430571:98429642-98430571:-	-0.169571	0.000159123	10	HPS1	HPS1-224,HPS1-233,HPS1-NIC.1,HPS1-NIC	HPS1-239,HPS1-207,HPS1-204,HPS1-224,HPS1-NIC.1,HPS1-232,HPS1-NIC,HPS1-233,HPS1-251	A3	CRC01
HSD11B2;RI:16:67431121:67431513-67435628:67435840:+	-0.146358	0.0117835	16	HSD11B2	HSD11B2-NIC	HSD11B2-201,HSD11B2-NIC	RI	CRC01
IFI27;SE:14:94110797-94111625:94111773-94114851:+	-0.176851	1.00814e-05	14	IFI27	IFI27-213	IFI27-213,IFI27-211	SE	CRC01
ILF2;A3:1:153668576-153669836:153668557-153669836:-	-0.206574	0.00157741	1	ILF2	ILF2-205	ILF2-205,ILF2-201	A3	CRC01
INTS11;SE:1:1321093-1323181:1323287-1324581:-	-0.155506	0.0148148	1	INTS11	INTS11-248	INTS11-248,INTS11-218,INTS11-221,INTS11-205,INTS11-208,INTS11-223	SE	CRC01
IVNS1ABP;SE:1:185305643-185306485:185306625-185307014:-	0.103616	0.045587	1	IVNS1ABP	IVNS1ABP-204	IVNS1ABP-204,IVNS1ABP-202	SE	CRC01
KHDRBS1;A5:1:32038119-32038552:32038036-32038552:+	-0.206057	0.0033976	1	KHDRBS1	KHDRBS1-201	KHDRBS1-203,KHDRBS1-202,KHDRBS1-201	A5	CRC01
KIAA1217;RI:10:24544981:24545103-24545827:24547843:+	0.241293	0.000973821	10	KIAA1217	KIAA1217-202	KIAA1217-202,KIAA1217-204	RI	CRC01
KIAA1217;SE:10:24474060-24494500:24494604-24495147:+	-0.207956	0.000973821	10	KIAA1217	KIAA1217-204,KIAA1217-NIC	KIAA1217-211,KIAA1217-202,KIAA1217-NIC,KIAA1217-204	SE	CRC01
KRAS;SE:12:25209911-25215437:25215560-25225614:-	-0.198054	0.00100076	12	KRAS	KRAS-201	KRAS-202,KRAS-201	SE	CRC01
KXD1;A5:19:18557949-18562036:18557914-18562036:+	-0.164902	0.0361772	19	KXD1	KXD1-202	KXD1-216,KXD1-201,KXD1-202	A5	CRC01
LITAF;AF:16:11556735-11586886:11586919:11556735-11587338:11587563:-	0.126439	0.0150394	16	LITAF	LITAF-219,LITAF-213	LITAF-219,LITAF-213,LITAF-208	AF	CRC01
LRRFIP1;AF:2:237683404:237683495-237708544:237692216:237692521-237708544:+	0.140751	0.000133362	2	LRRFIP1	LRRFIP1-215	LRRFIP1-215,LRRFIP1-201	AF	CRC01
LSR;SE:19:35259064-35262546:35262692-35266359:+	-0.148163	0.000142474	19	LSR	LSR-212,LSR-202	LSR-212,LSR-202,LSR-203	SE	CRC01
LTA4H;SE:12:96003064-96003838:96003920-96006314:-	-0.134621	6.3696e-05	12	LTA4H	LTA4H-201	LTA4H-201,LTA4H-NIC	SE	CRC01
MATR3;A3:5:139322967-139325296:139322967-139325440:+	-0.145323	0.0243521	5	MATR3	MATR3-229	MATR3-206,MATR3-236,MATR3-229,MATR3-201	A3	CRC01
MDK;AF:11:46380756:46381183-46382057:46381669:46381758-46382057:+	-0.229678	0.0133314	11	MDK	MDK-205	MDK-205,MDK-203	AF	CRC01
MGLL;AF:3:127821838-127822309:127822515:127821838-127823084:127823271:-	-0.13595	0.0131365	3	MGLL	MGLL-201	MGLL-203,MGLL-201	AF	CRC01
MGST1;AF:12:16347142:16347184-16354231:16347654:16347710-16354231:+	0.150654	0.000422192	12	MGST1	MGST1-201	MGST1-201,MGST1-210	AF	CRC01
MORF4L2;SE:X:103677051-103678499:103678651-103685171:-	-0.289731	0	X	MORF4L2	MORF4L2-206,MORF4L2-204	MORF4L2-204,MORF4L2-206,MORF4L2-208	SE	CRC01
MRPL51;AF:12:6492972-6493058:6493262:6492972-6493459:6493840:-	-0.135633	0	12	MRPL51	MRPL51-201	MRPL51-201,MRPL51-205	AF	CRC01
MRPS5;RI:2:95101677:95101723-95104640:95104730:-	-0.115501	0.0226573	2	MRPS5	MRPS5-203	MRPS5-201,MRPS5-203	RI	CRC01
MTMR11;SE:1:149930965-149931260:149931426-149931944:-	0.225364	1.828e-06	1	MTMR11	MTMR11-NIC.3,MTMR11-NIC.1,MTMR11-NIC,MTMR11-NIC.4,MTMR11-NIC.2,MTMR11-202	MTMR11-202,MTMR11-NIC.5,MTMR11-NIC.4,MTMR11-NIC.3,MTMR11-NIC.1,MTMR11-NIC,MTMR11-NIC.2	SE	CRC01
MTMR11;SE:1:149935359-149935584:149935705-149936154:-	0.248713	1.63258e-05	1	MTMR11	MTMR11-NIC.1,MTMR11-NIC.4,MTMR11-NIC.2,MTMR11-202	MTMR11-202,MTMR11-NIC.5,MTMR11-NIC.4,MTMR11-NIC.1,MTMR11-NIC,MTMR11-NIC.2	SE	CRC01
N4BP2L2;A5:13:32537027-32538618:32537027-32538778:-	-0.118589	0.0158905	13	N4BP2L2	N4BP2L2-212,N4BP2L2-237,N4BP2L2-229	N4BP2L2-229,N4BP2L2-241,N4BP2L2-242,N4BP2L2-237,N4BP2L2-215,N4BP2L2-212	A5	CRC01
N4BP2L2;RI:13:32538618:32538684-32538778:32538825:-	-0.104357	0.0158905	13	N4BP2L2	N4BP2L2-237,N4BP2L2-229	N4BP2L2-235,N4BP2L2-229,N4BP2L2-237	RI	CRC01
NACA;A3:12:56724549-56724962:56724523-56724962:-	-0.134885	0.021267	12	NACA	NACA-220	NACA-220,NACA-202,NACA-208	A3	CRC01
NACA;A5:12:56724523-56724962:56724523-56725263:-	0.107602	0.000162089	12	NACA	NACA-202,NACA-208	NACA-201,NACA-214,NACA-226,NACA-202,NACA-208,NACA-218,NACA-206	A5	CRC01
NAP1L4;SE:11:2945646-2949227:2949264-2951259:-	0.137851	1.7458e-06	11	NAP1L4	NAP1L4-223,NAP1L4-201	NAP1L4-201,NAP1L4-204,NAP1L4-222,NAP1L4-223,NAP1L4-212	SE	CRC01
NAPRT;RI:8:143576646:143576842-143577062:143577177:-	0.154321	0.00664916	8	NAPRT	NAPRT-NIC.1,NAPRT-NIC.3	NAPRT-NIC.3,NAPRT-NIC.1,NAPRT-NIC.4,NAPRT-204	RI	CRC01
NAPRT;SE:8:143576842-143577062:143577177-143577269:-	-0.184254	0.000585964	8	NAPRT	NAPRT-NIC.4,NAPRT-204	NAPRT-NIC.2,NAPRT-NIC.4,NAPRT-204,NAPRT-NIC	SE	CRC01
NBL1;AF:1:19644311:19644446-19655012:19645372:19645530-19655012:+	0.254838	0.000290409	1	NBL1	NBL1-202	NBL1-202,NBL1-212	AF	CRC01
NDUFA2;AL:5:140638740:140639256-140647256:140645369:140645725-140647256:-	-0.155805	0.00126342	5	NDUFA2	NDUFA2-203	NDUFA2-203,NDUFA2-204	AL	CRC01
NDUFA2;AL:5:140638740:140639256-140647256:140645474:140645678-140647256:-	-0.154992	0.000435005	5	NDUFA2	NDUFA2-203	NDUFA2-203,NDUFA2-202	AL	CRC01
NDUFB11;A5:X:47142440-47142584:47142440-47142614:-	0.111619	1.4168e-06	X	NDUFB11	NDUFB11-204	NDUFB11-207,NDUFB11-204,NDUFB11-208,NDUFB11-201,NDUFB11-202	A5	CRC01
NIPSNAP2;SE:7:55981567-55982210:55982280-55983728:+	-0.113567	0.00656635	7	NIPSNAP2	NIPSNAP2-201,NIPSNAP2-203,NIPSNAP2-211	NIPSNAP2-205,NIPSNAP2-201,NIPSNAP2-203,NIPSNAP2-211	SE	CRC01
NT5C3A;AF:7:33035988-33040872:33040909:33035988-33062568:33062796:-	-0.220004	7.7452e-06	7	NT5C3A	NT5C3A-201	NT5C3A-204,NT5C3A-201	AF	CRC01
NT5C3A;SE:7:33026915-33029629:33029709-33035934:-	-0.191572	7.7452e-06	7	NT5C3A	NT5C3A-201	NT5C3A-210,NT5C3A-204,NT5C3A-201,NT5C3A-202	SE	CRC01
OS9;A3:12:57715970-57716089:57715970-57716092:+	-0.175432	0.000123949	12	OS9	OS9-223,OS9-NIC	OS9-NIC,OS9-223,OS9-NIC.1	A3	CRC01
PABPC1;RI:8:100717773:100717888-100718087:100718280:-	-0.200369	0.00010037	8	PABPC1	PABPC1-237	PABPC1-237,PABPC1-222,PABPC1-233,PABPC1-201	RI	CRC01
PAK1;AF:11:77392541-77411774:77411944:77392541-77473552:77474094:-	-0.113884	0.0022991	11	PAK1	PAK1-NIC	PAK1-202,PAK1-NIC	AF	CRC01
PDHA1;SE:X:19344094-19345736:19345819-19349312:+	0.124306	0.00360659	X	PDHA1	PDHA1-204	PDHA1-204,PDHA1-203,PDHA1-211,PDHA1-201,PDHA1-210	SE	CRC01
PGK1;AF:X:77910739:77910835-78109867:78104248:78104405-78109867:+	-0.136162	8.9e-09	X	PGK1	PGK1-206	PGK1-201,PGK1-206	AF	CRC01
PNISR;SE:6:99414690-99416349:99416428-99425215:-	-0.130199	0.00483291	6	PNISR	PNISR-201,PNISR-207,PNISR-210	PNISR-201,PNISR-NIC,PNISR-210,PNISR-207,PNISR-202	SE	CRC01
PNPLA2;RI:11:823527:823587-823694:824130:+	-0.255362	0.00348555	11	PNPLA2	PNPLA2-202	PNPLA2-NIC,PNPLA2-NIC.1,PNPLA2-202	RI	CRC01
PPIG;RI:2:169630774:169630987-169631775:169631933:+	-0.115005	0.0171673	2	PPIG	PPIG-219	PPIG-219,PPIG-211	RI	CRC01
PRKCSH;A5:19:11435710-11436041:11435706-11436041:+	-0.218982	0.00183614	19	PRKCSH	PRKCSH-217	PRKCSH-217,PRKCSH-222,PRKCSH-212	A5	CRC01
PUF60;SE:8:143818534-143820666:143820716-143821597:-	-0.130629	0.000654549	8	PUF60	PUF60-208,PUF60-204	PUF60-208,PUF60-204,PUF60-202	SE	CRC01
QARS1;RI:3:49098192:49098258-49098353:49098480:-	-0.127306	0.00131247	3	QARS1	QARS1-216	QARS1-216,QARS1-201	RI	CRC01
RAB7A;SE:3:128726359-128788914:128789070-128795360:+	0.111674	0.00201857	3	RAB7A	RAB7A-212	RAB7A-201,RAB7A-212,RAB7A-218,RAB7A-215	SE	CRC01
RABAC1;SE:19:41956934-41957018:41957119-41958286:-	-0.102105	0.0179477	19	RABAC1	RABAC1-201	RABAC1-201,RABAC1-210	SE	CRC01
RBIS;SE:8:85217502-85219323:85219363-85220306:-	0.137358	6.81984e-05	8	RBIS	RBIS-208	RBIS-208,RBIS-210,RBIS-213,RBIS-204	SE	CRC01
RBM25;SE:14:73058705-73064972:73065093-73071627:+	-0.102885	0.0206099	14	RBM25	RBM25-NIC,RBM25-209	RBM25-204,RBM25-201,RBM25-209,RBM25-NIC.1,RBM25-NIC	SE	CRC01
REX1BD;SE:19:18589077-18589413:18589683-18590854:+	-0.117002	0.000610794	19	REX1BD	REX1BD-201	REX1BD-208,REX1BD-201	SE	CRC01
REX1BD;SE:19:18589077-18589479:18589683-18590854:+	-0.145281	0.000610794	19	REX1BD	REX1BD-202	REX1BD-208,REX1BD-202	SE	CRC01
RNASET2;SE:6:166946739-166948566:166948625-166952488:-	0.159645	8.751e-06	6	RNASET2	RNASET2-201	RNASET2-201,RNASET2-220,RNASET2-213	SE	CRC01
RPL10;RI:X:154399803:154399941-154400464:154400626:+	0.137597	0.000433824	X	RPL10	RPL10-215	RPL10-213,RPL10-206,RPL10-215,RPL10-201,RPL10-202	RI	CRC01
RPL12;A5:9:127450804-127451050:127450804-127451281:-	0.152382	0.0137438	9	RPL12	RPL12-204	RPL12-201,RPL12-204	A5	CRC01
RPL15;A5:3:23917239-23917850:23917173-23917850:+	0.100078	0.0131198	3	RPL15	RPL15-204	RPL15-204,RPL15-209	A5	CRC01
RPL15;A5:3:23917295-23917850:23917173-23917850:+	0.107376	0.0465883	3	RPL15	RPL15-214	RPL15-209,RPL15-214	A5	CRC01
RPL30;AL:8:98024851:98025738-98044943:98042645:98042775-98044943:-	-0.122847	0.0203817	8	RPL30	RPL30-205	RPL30-205,RPL30-203	AL	CRC01
RPLP2;A5:11:810357-811597:810048-811597:+	0.12078	0.000908894	11	RPLP2	RPLP2-207	RPLP2-207,RPLP2-208	A5	CRC01
RPS24;SE:10:78037304-78040204:78040225-78040615:+	-0.254648	0	10	RPS24	RPS24-202	RPS24-212,RPS24-202,RPS24-214	SE	CRC01
RPS25;A5:11:119017545-119017925:119017545-119017958:-	0.150183	2.23e-07	11	RPS25	RPS25-206	RPS25-206,RPS25-202	A5	CRC01
RPS4X;RI:X:72272042:72272772-72273232:72273389:-	0.138164	4.37e-08	X	RPS4X	RPS4X-NIC	RPS4X-NIC,RPS4X-201	RI	CRC01
SAFB2;RI:19:5611120:5611630-5612540:5612567:-	-0.244347	2.56109e-05	19	SAFB2	SAFB2-NIC.1	SAFB2-NIC.1,SAFB2-NIC,SAFB2-201	RI	CRC01
SARAF;SE:8:30070059-30073877:30074051-30082847:-	0.1267	0.0444894	8	SARAF	SARAF-203	SARAF-203,SARAF-214	SE	CRC01
SDF4;A3:1:1217804-1218458:1217688-1218458:-	-0.246922	0.0152904	1	SDF4	SDF4-201	SDF4-202,SDF4-201	A3	CRC01
SDHD;SE:11:112087973-112088867:112089004-112094805:+	0.150246	5.34612e-05	11	SDHD	SDHD-206	SDHD-206,SDHD-205	SE	CRC01
SEC11A;SE:15:84680832-84687625:84687774-84691535:-	-0.167682	0.000311357	15	SEC11A	SEC11A-203,SEC11A-201,SEC11A-202	SEC11A-201,SEC11A-203,SEC11A-208,SEC11A-202	SE	CRC01
SEC13;AF:3:10318094-10320871:10321041:10318094-10321050:10321112:-	-0.215703	0.00201406	3	SEC13	SEC13-208	SEC13-202,SEC13-208,SEC13-205	AF	CRC01
SET;AF:9:128683655:128684007-128691170:128689222:128689655-128691170:+	0.167782	0.0063622	9	SET	SET-204	SET-204,SET-201	AF	CRC01
SF3B1;RI:2:197418896:197419640-197420428:197420542:-	-0.157902	0.00459793	2	SF3B1	SF3B1-213	SF3B1-214,SF3B1-213	RI	CRC01
SGSM3;SE:22:40400813-40401593:40401675-40402139:+	-0.101986	0.000761301	22	SGSM3	SGSM3-NNC,SGSM3-201,SGSM3-213	SGSM3-213,SGSM3-NIC,SGSM3-NNC,SGSM3-204,SGSM3-201	SE	CRC01
SLC1A5;RI:19:46782383:46782549-46784097:46784144:-	-0.326042	0.000494958	19	SLC1A5	SLC1A5-NIC	SLC1A5-203,SLC1A5-NIC	RI	CRC01
SLC25A3;A3:12:98593740-98593975:98593740-98593979:+	0.122485	0.0430226	12	SLC25A3	SLC25A3-204,SLC25A3-216	SLC25A3-213,SLC25A3-203,SLC25A3-204,SLC25A3-216	A3	CRC01
SMAGP;AF:12:51269316-51270059:51270198:51269316-51270256:51270415:-	0.267923	3.50266e-05	12	SMAGP	SMAGP-202	SMAGP-202,SMAGP-203	AF	CRC01
SMIM19;A5:8:42542373-42546469:42541705-42546469:+	0.106484	0.0474329	8	SMIM19	SMIM19-203	SMIM19-201,SMIM19-206,SMIM19-203	A5	CRC01
SNHG16;SE:17:76557857-76558945:76559043-76561288:+	-0.174874	0.0101829	17	SNHG16	SNHG16-213,SNHG16-209	SNHG16-202,SNHG16-213,SNHG16-210,SNHG16-209,SNHG16-208	SE	CRC01
SNHG8;A5:4:118279137-118279389:118278792-118279389:+	-0.425877	0	4	SNHG8	SNHG8-206	SNHG8-206,SNHG8-203	A5	CRC01
SPINT1;A5:15:40844278-40844490:40844186-40844490:+	-0.253031	0.000253578	15	SPINT1	SPINT1-NIC	SPINT1-NIC,SPINT1-202,SPINT1-201	A5	CRC01
SPINT1;A5:15:40853929-40854060:40853881-40854060:+	0.162307	0.000253578	15	SPINT1	SPINT1-201	SPINT1-NIC,SPINT1-202,SPINT1-201	A5	CRC01
SRRM1;A3:1:24646789-24647079:24646789-24648859:+	0.21214	0.00015758	1	SRRM1	SRRM1-NIC.4,SRRM1-NIC,SRRM1-NIC.2	SRRM1-NIC.4,SRRM1-224,SRRM1-201,SRRM1-NIC,SRRM1-206,SRRM1-221,SRRM1-223,SRRM1-NIC.2	A3	CRC01
SRSF10;A3:1:23971439-23971573:23967723-23971573:-	-0.102022	0.0170897	1	SRSF10	SRSF10-214	SRSF10-NIC,SRSF10-214	A3	CRC01
SRSF11;A3:1:70205780-70221612:70205780-70221615:+	-0.193794	0.000295231	1	SRSF11	SRSF11-202	SRSF11-203,SRSF11-202,SRSF11-217	A3	CRC01
SRSF11;A3:1:70250503-70250608:70250503-70250611:+	-0.12147	0.00518032	1	SRSF11	SRSF11-202,SRSF11-204,SRSF11-216	SRSF11-205,SRSF11-217,SRSF11-204,SRSF11-206,SRSF11-203,SRSF11-202,SRSF11-216	A3	CRC01
SRSF2;RI:17:76734115:76735158-76736154:76736464:-	-0.10692	0.0241585	17	SRSF2	SRSF2-203	SRSF2-202,SRSF2-203	RI	CRC01
SRSF4;SE:1:29159486-29159864:29160058-29160375:-	-0.17432	0.00233905	1	SRSF4	SRSF4-208	SRSF4-208,SRSF4-201	SE	CRC01
SRSF5;A3:14:69768282-69768604:69768282-69768613:+	-0.130575	0.00332516	14	SRSF5	SRSF5-NIC.5,SRSF5-217	SRSF5-NIC.5,SRSF5-217,SRSF5-NIC,SRSF5-NIC.1	A3	CRC01
SRSF5;SE:14:69769251-69769511:69770042-69770467:+	0.15248	0.00332516	14	SRSF5	SRSF5-NIC,SRSF5-NIC.3	SRSF5-217,SRSF5-NIC,SRSF5-NIC.3	SE	CRC01
SRSF7;RI:2:38748579:38748653-38749529:38749705:-	-0.149886	0.000168286	2	SRSF7	SRSF7-206,SRSF7-208	SRSF7-202,SRSF7-201,SRSF7-206,SRSF7-208,SRSF7-209	RI	CRC01
SSB;RI:2:169806785:169806892-169806971:169807071:+	-0.220825	5.39786e-05	2	SSB	SSB-NIC	SSB-NIC,SSB-201	RI	CRC01
SSBP1;A5:7:141738593-141739124:141738575-141739124:+	-0.123442	3.5998e-06	7	SSBP1	SSBP1-215	SSBP1-215,SSBP1-206	A5	CRC01
SSR1;SE:6:7289931-7295088:7295102-7295392:-	0.12694	1.94269e-05	6	SSR1	SSR1-204	SSR1-201,SSR1-204	SE	CRC01
SURF4;SE:9:133367445-133375239:133375388-133375922:-	-0.109266	0.000801795	9	SURF4	SURF4-209	SURF4-209,SURF4-202	SE	CRC01
SYNCRIP;SE:6:85640564-85641292:85641451-85642797:-	0.254997	0.000705161	6	SYNCRIP	SYNCRIP-219,SYNCRIP-201,SYNCRIP-217,SYNCRIP-206,SYNCRIP-202	SYNCRIP-202,SYNCRIP-206,SYNCRIP-201,SYNCRIP-220,SYNCRIP-219,SYNCRIP-217,SYNCRIP-204	SE	CRC01
SYNGR2;AF:17:78168611:78168715-78170817:78169158:78169229-78170817:+	0.136082	0.00107749	17	SYNGR2	SYNGR2-203	SYNGR2-203,SYNGR2-207	AF	CRC01
TALDO1;A5:11:763944-764288:763940-764288:+	0.148619	2.215e-07	11	TALDO1	TALDO1-201	TALDO1-201,TALDO1-203	A5	CRC01
TAX1BP3;SE:17:3663885-3664195:3664272-3664679:-	0.130735	0.00130114	17	TAX1BP3	TAX1BP3-201	TAX1BP3-201,TAX1BP3-202	SE	CRC01
TCERG1;SE:5:146480094-146481150:146481200-146482592:+	-0.198993	0.00582591	5	TCERG1	TCERG1-217	TCERG1-217,TCERG1-202,TCERG1-216,TCERG1-201	SE	CRC01
TDP2;A5:6:24658734-24666119:24658734-24666526:-	-0.15694	0.0205766	6	TDP2	TDP2-201	TDP2-201,TDP2-202	A5	CRC01
TFG;AF:3:100709353:100709431-100713643:100709440:100709721-100713643:+	0.109139	0.0313048	3	TFG	TFG-NIC	TFG-NIC,TFG-225,TFG-205	AF	CRC01
TFG;AF:3:100709353:100709431-100713643:100709472:100709721-100713643:+	0.125326	0.0313048	3	TFG	TFG-NIC	TFG-NIC,TFG-NIC.1	AF	CRC01
TKT;SE:3:53235174-53237797:53237820-53240251:-	0.112674	0.000830388	3	TKT	TKT-201	TKT-201,TKT-NIC	SE	CRC01
TMC5;AF:16:19410539:19410773-19430413:19417883:19418092-19430413:+	-0.201664	8.72474e-05	16	TMC5	TMC5-204	TMC5-205,TMC5-204	AF	CRC01
TMC5;SE:16:19469825-19472088:19472243-19474125:+	0.118642	0.012404	16	TMC5	TMC5-203,TMC5-205	TMC5-205,TMC5-203,TMC5-204	SE	CRC01
TMEM106C;A5:12:47963704-47964209:47963633-47964209:+	0.161971	0.0471469	12	TMEM106C	TMEM106C-202	TMEM106C-220,TMEM106C-201,TMEM106C-202,TMEM106C-218	A5	CRC01
TMEM106C;A5:12:47966229-47966683:47966172-47966683:+	0.150017	0.0471469	12	TMEM106C	TMEM106C-202,TMEM106C-220,TMEM106C-222	TMEM106C-203,TMEM106C-220,TMEM106C-222,TMEM106C-201,TMEM106C-202	A5	CRC01
TMEM123;SE:11:102402206-102448812:102448868-102452524:-	0.210367	0.0010956	11	TMEM123	TMEM123-202	TMEM123-202,TMEM123-201	SE	CRC01
TMEM141;SE:9:136791424-136791626:136791777-136791947:+	-0.406736	0	9	TMEM141	TMEM141-202	TMEM141-204,TMEM141-202	SE	CRC01
TMEM176A;A5:7:150800968-150801536:150800828-150801536:+	0.195465	5.3194e-06	7	TMEM176A	TMEM176A-210	TMEM176A-201,TMEM176A-210	A5	CRC01
TMX2;SE:11:57737668-57737913:57738026-57738354:+	-0.125287	6.1749e-06	11	TMX2	TMX2-201	TMX2-202,TMX2-201	SE	CRC01
TPD52;AF:8:80064593-80080315:80080816:80064593-80171425:80171558:-	-0.415372	0	8	TPD52	TPD52-202	TPD52-201,TPD52-202	AF	CRC01
TPD52;AF:8:80064593-80080315:80080816:80064593-80171425:80171564:-	-0.522591	0	8	TPD52	TPD52-202	TPD52-209,TPD52-202	AF	CRC01
TPD52;AF:8:80064593-80080315:80080831:80064593-80171425:80171558:-	-0.204749	2.8206e-06	8	TPD52	TPD52-203	TPD52-203,TPD52-201	AF	CRC01
TPD52;SE:8:80042668-80044167:80044208-80051527:-	-0.12807	7.76349e-05	8	TPD52	TPD52-203	TPD52-202,TPD52-203,TPD52-201	SE	CRC01
TPM1;AL:15:63062645-63064064:63065278:63062645-63065896:63066092:+	-0.266051	3.1e-09	15	TPM1	TPM1-216	TPM1-216,TPM1-NIC	AL	CRC01
TPM1;AL:15:63062645-63064064:63065278:63062645-63071090:63071915:+	-0.246485	3.44e-08	15	TPM1	TPM1-216	TPM1-216,TPM1-201	AL	CRC01
TPM1;AL:15:63062645-63065896:63066092:63062645-63071090:63071912:+	0.148412	0.00196648	15	TPM1	TPM1-NIC	TPM1-210,TPM1-NIC	AL	CRC01
TPT1;SE:13:45340184-45340712:45340785-45341042:-	-0.112312	1.42777e-05	13	TPT1	TPT1-212,TPT1-214,TPT1-201	TPT1-212,TPT1-203,TPT1-214,TPT1-207,TPT1-201	SE	CRC01
TRABD2A;SE:2:84839323-84841861:84842007-84870225:-	0.167786	7.94858e-05	2	TRABD2A	TRABD2A-203,TRABD2A-202	TRABD2A-203,TRABD2A-201,TRABD2A-202	SE	CRC01
TSTD1;SE:1:161038075-161038551:161038673-161038880:-	-0.117448	0.00528251	1	TSTD1	TSTD1-201,TSTD1-204	TSTD1-201,TSTD1-204,TSTD1-203	SE	CRC01
TUBA4A;AF:2:219252230-219253856:219253918:219252230-219254095:219254608:-	0.198342	3.62232e-05	2	TUBA4A	TUBA4A-201	TUBA4A-202,TUBA4A-201	AF	CRC01
UBE2D3;AF:4:102826636-102827427:102827551:102826636-102827592:102827948:-	-0.103957	3.72e-08	4	UBE2D3	UBE2D3-210	UBE2D3-207,UBE2D3-210	AF	CRC01
UBXN4;RI:2:135753539:135753567-135754159:135754277:+	0.128589	5.82403e-05	2	UBXN4	UBXN4-203	UBXN4-201,UBXN4-203	RI	CRC01
UBXN4;SE:2:135748369-135753539:135754277-135755517:+	0.185586	5.82403e-05	2	UBXN4	UBXN4-203	UBXN4-203,UBXN4-204	SE	CRC01
UGP2;AF:2:63840969:63841232-63856306:63841896:63842204-63856306:+	0.357337	1e-10	2	UGP2	UGP2-202	UGP2-201,UGP2-202	AF	CRC01
UQCRQ;A5:5:132867035-132867488:132866687-132867488:+	-0.141187	0.00313771	5	UQCRQ	UQCRQ-201	UQCRQ-205,UQCRQ-201	A5	CRC01
UQCRQ;RI:5:132866869:132867035-132867488:132867687:+	-0.169181	0.00039189	5	UQCRQ	UQCRQ-206	UQCRQ-202,UQCRQ-206	RI	CRC01
USO1;SE:4:75757573-75760594:75760605-75770439:+	-0.170225	0.00142431	4	USO1	USO1-201	USO1-204,USO1-201	SE	CRC01
USO1;SE:4:75793901-75795336:75795356-75799622:+	-0.170225	0.00142431	4	USO1	USO1-201	USO1-204,USO1-201	SE	CRC01
VCP;A3:9:35057222-35057376:35057211-35057376:-	0.155366	2.826e-07	9	VCP	VCP-205	VCP-233,VCP-205	A3	CRC01
VPS28;A5:8:144425772-144425922:144425772-144426026:-	-0.11098	0.00605431	8	VPS28	VPS28-NIC.2	VPS28-NIC,VPS28-211,VPS28-NIC.2,VPS28-208,VPS28-206,VPS28-NIC.1	A5	CRC01
VPS29;A5:12:110496203-110499457:110496203-110499535:-	-0.116809	0.0086853	12	VPS29	VPS29-207	VPS29-203,VPS29-207,VPS29-201	A5	CRC01
VPS29;SE:12:110499546-110501417:110501559-110502049:-	0.101088	0.00409147	12	VPS29	VPS29-203	VPS29-203,VPS29-207,VPS29-201	SE	CRC01
WAC;A5:10:28534182-28535562:28534034-28535562:+	-0.298364	5.32361e-05	10	WAC	WAC-207	WAC-219,WAC-NNC,WAC-207,WAC-NNC.1,WAC-202	A5	CRC01
WAC;AF:10:28532768:28533007-28533998:28533371:28533620-28533998:+	0.256895	0.00066928	10	WAC	WAC-221	WAC-207,WAC-221	AF	CRC01
WAC;SE:10:28590832-28595733:28596041-28608186:+	-0.109982	9.96719e-05	10	WAC	WAC-219,WAC-NNC.1,WAC-NNC,WAC-207	WAC-219,WAC-NNC,WAC-207,WAC-NNC.1,WAC-202	SE	CRC01
WSB1;AF:17:27294103:27294435-27304780:27302435:27303635-27304780:+	-0.186582	0.0067379	17	WSB1	WSB1-207	WSB1-207,WSB1-205	AF	CRC01
YIPF3;A3:6:43513200-43513359:43513098-43513359:-	-0.128027	0.0148775	6	YIPF3	YIPF3-NIC,YIPF3-202,YIPF3-214	YIPF3-202,YIPF3-NIC,YIPF3-214,YIPF3-NIC.1	A3	CRC01
YIPF3;A3:6:43516095-43516727:43516046-43516727:-	-0.141954	0.0323484	6	YIPF3	YIPF3-202	YIPF3-202,YIPF3-NIC.1	A3	CRC01
YPEL5;SE:2:30148541-30155850:30155910-30156628:+	-0.10702	0.0319942	2	YPEL5	YPEL5-203	YPEL5-202,YPEL5-203	SE	CRC01
YWHAZ;AF:8:100948900-100951456:100951594:100948900-100951929:100952619:-	0.106442	0.0135596	8	YWHAZ	YWHAZ-204	YWHAZ-204,YWHAZ-208	AF	CRC01
YWHAZ;AF:8:100948900-100951929:100951969:100948900-100952850:100952993:-	-0.104397	0.0319767	8	YWHAZ	YWHAZ-212	YWHAZ-211,YWHAZ-212	AF	CRC01
YWHAZ;AF:8:100948900-100951929:100951969:100948900-100953269:100953341:-	-0.287659	6.72e-08	8	YWHAZ	YWHAZ-212	YWHAZ-212,YWHAZ-201	AF	CRC01
YWHAZ;AF:8:100948900-100951929:100952619:100948900-100953269:100953341:-	-0.310083	0.000351924	8	YWHAZ	YWHAZ-208	YWHAZ-208,YWHAZ-201	AF	CRC01
ZBTB38;SE:3:141386937-141396259:141396503-141403927:+	-0.114318	0.0097274	3	ZBTB38	ZBTB38-209	ZBTB38-209,ZBTB38-201	SE	CRC01
ZC3H13;A3:13:45965432-45967504:45965429-45967504:-	-0.115226	0.00494698	13	ZC3H13	ZC3H13-206	ZC3H13-NIC,ZC3H13-206,ZC3H13-201	A3	CRC01
ZDHHC3;AL:3:44915257:44918143-44929306:44924846:44926847-44929306:-	-0.144394	0.0254204	3	ZDHHC3	ZDHHC3-202	ZDHHC3-201,ZDHHC3-202	AL	CRC01
ZDHHC3;SE:3:44929436-44932907:44932990-44933118:-	0.145162	0.0254204	3	ZDHHC3	ZDHHC3-201	ZDHHC3-201,ZDHHC3-202,ZDHHC3-203	SE	CRC01
ZFAND5;SE:9:72360787-72363470:72363606-72364696:-	-0.21122	0.000249516	9	ZFAND5	ZFAND5-205	ZFAND5-205,ZFAND5-204	SE	CRC01
ZMYND8;SE:20:47210897-47212642:47212725-47220258:-	-0.125709	0.0193844	20	ZMYND8	ZMYND8-217,ZMYND8-204,ZMYND8-211	ZMYND8-204,ZMYND8-212,ZMYND8-211,ZMYND8-202,ZMYND8-217,ZMYND8-205	SE	CRC01
ZNF207;SE:17:32360967-32361468:32361515-32362914:+	0.144005	0.00036198	17	ZNF207	ZNF207-204	ZNF207-204,ZNF207-201	SE	CRC01
ZNF207;SE:17:32365487-32366665:32366757-32367772:+	-0.144005	0.00036198	17	ZNF207	ZNF207-201	ZNF207-204,ZNF207-201	SE	CRC01
ZNF706;SE:8:101201743-101202333:101202447-101205435:-	0.115192	0.000192954	8	ZNF706	ZNF706-207	ZNF706-208,ZNF706-207,ZNF706-201	SE	CRC01
ANXA2;MX:15:60386086-60393013:60393440-60397943:60386086-60397258:60397338-60397943:-	-0.161165	0.00417705	15	ANXA2	ANXA2-242	ANXA2-242,ANXA2-203	MX	CRC02
AOC1;A3:7:150859048-150860444:150859048-150860501:+	0.127654	0.013673	7	AOC1	AOC1-202	AOC1-202,AOC1-201	A3	CRC02
AP1G2;A3:14:23567319-23567739:23567315-23567739:-	-0.104617	0.0373441	14	AP1G2	AP1G2-NIC,AP1G2-206,AP1G2-NIC.2	AP1G2-NIC.2,AP1G2-NIC,AP1G2-206,AP1G2-NIC.1	A3	CRC02
AP2B1;AF:17:35587274:35587428-35594008:35587452:35587597-35594008:+	0.193065	0.00140838	17	AP2B1	AP2B1-221	AP2B1-221,AP2B1-NNC	AF	CRC02
ARID4B;A5:1:235196115-235213769:235196115-235219793:-	0.197516	0.0053211	1	ARID4B	ARID4B-NIC	ARID4B-202,ARID4B-NIC,ARID4B-212	A5	CRC02
ARIH2;SE:3:48922811-48924718:48924839-48927462:+	0.193882	0.00218013	3	ARIH2	ARIH2-205	ARIH2-203,ARIH2-205,ARIH2-201	SE	CRC02
AZIN1;SE:8:102843747-102849987:102850144-102858013:-	-0.22927	0.0020655	8	AZIN1	AZIN1-216	AZIN1-216,AZIN1-201	SE	CRC02
B2M;AF:15:44711487:44711613-44715423:44711927:44712020-44715423:+	-0.128936	0.000919681	15	B2M	B2M-203	B2M-203,B2M-204	AF	CRC02
BABAM1;A3:19:17267527-17268756:17267527-17268794:+	0.196585	0.00588816	19	BABAM1	BABAM1-201,BABAM1-NNC.1	BABAM1-201,BABAM1-NNC,BABAM1-NNC.1	A3	CRC02
BABAM1;SE:19:17276909-17277384:17277479-17278845:+	-0.189252	0.00588816	19	BABAM1	BABAM1-NNC	BABAM1-201,BABAM1-NNC,BABAM1-NNC.1,BABAM1-NNC.2	SE	CRC02
BDH1;SE:3:197546486-197554562:197554713-197555781:-	-0.148707	0.0401177	3	BDH1	BDH1-203	BDH1-211,BDH1-202,BDH1-203,BDH1-216	SE	CRC02
BRD2;AF:6:32968594:32969056-32971595:32971082:32971197-32971595:+	0.133649	0.0252318	6	BRD2	BRD2-201	BRD2-208,BRD2-224,BRD2-201	AF	CRC02
C12orf57;A5:12:6944652-6945771:6944565-6945771:+	0.104966	0.0318951	12	C12orf57	C12orf57-205,C12orf57-201	C12orf57-205,C12orf57-201,C12orf57-202	A5	CRC02
C12orf57;AF:12:6943433:6943662-6944476:6943834:6944173-6944476:+	0.184389	0.0318951	12	C12orf57	C12orf57-205	C12orf57-205,C12orf57-202	AF	CRC02
CALML4;SE:15:68199681-68205121:68205151-68205245:-	-0.199372	1.84935e-05	15	CALML4	CALML4-206	CALML4-202,CALML4-206	SE	CRC02
CCNL1;A5:3:157153156-157156936:157153156-157157011:-	0.177496	0.0296592	3	CCNL1	CCNL1-226	CCNL1-216,CCNL1-222,CCNL1-226	A5	CRC02
CCNL1;SE:3:157150381-157151917:157151930-157152177:-	0.210097	0.0296592	3	CCNL1	CCNL1-226	CCNL1-226,CCNL1-203,CCNL1-202,CCNL1-204	SE	CRC02
CCNL1;SE:3:157153156-157156936:157157083-157158866:-	0.238474	0.021825	3	CCNL1	CCNL1-226	CCNL1-226,CCNL1-203,CCNL1-202	SE	CRC02
CENPX;AF:17:82019909-82022639:82022821:82019909-82022826:82022878:-	0.115946	0.00261279	17	CENPX	CENPX-209	CENPX-209,CENPX-202	AF	CRC02
CHCHD7;SE:8:56211837-56212762:56212889-56214598:+	-0.196695	0.0469438	8	CHCHD7	CHCHD7-207,CHCHD7-218	CHCHD7-218,CHCHD7-211,CHCHD7-202,CHCHD7-207	SE	CRC02
CHURC1;SE:14:64924126-64926007:64926080-64932138:+	-0.135817	0.00736286	14	CHURC1	CHURC1-208	CHURC1-208,CHURC1-202	SE	CRC02
CHURC1;SE:14:64924126-64926010:64926080-64932138:+	-0.127972	0.00495804	14	CHURC1	CHURC1-203	CHURC1-203,CHURC1-202	SE	CRC02
COMT;SE:22:19941897-19947307:19947490-19961199:+	-0.358309	2.4769e-06	22	COMT	COMT-220	COMT-202,COMT-208,COMT-220,COMT-204	SE	CRC02
CSDE1;SE:1:114739890-114741527:114741673-114749821:-	0.127763	0.00150185	1	CSDE1	CSDE1-204	CSDE1-202,CSDE1-204	SE	CRC02
CSTB;A5:21:43774759-43775840:43774759-43776204:-	-0.197894	0	21	CSTB	CSTB-205	CSTB-204,CSTB-205,CSTB-201	A5	CRC02
DANCR;AF:4:52712546:52712959-52713494:52712981:52713172-52713494:+	-0.221399	2.73944e-05	4	DANCR	DANCR-202	DANCR-202,DANCR-206	AF	CRC02
DBNDD2;AF:20:45406057:45406210-45408460:45406619:45406732-45408460:+	-0.159693	0.00236765	20	DBNDD2	DBNDD2-208	DBNDD2-208,DBNDD2-202	AF	CRC02
DDX17;A5:22:38486440-38487873:38486440-38487879:-	-0.130584	0.0270305	22	DDX17	DDX17-202	DDX17-202,DDX17-203,DDX17-NIC	A5	CRC02
DIAPH2;AL:X:97429745-97469694:97469835:97429745-97599253:97604997:+	0.12176	0.0287314	X	DIAPH2	DIAPH2-202,DIAPH2-NNC	DIAPH2-202,DIAPH2-NNC,DIAPH2-201	AL	CRC02
EIF4H;SE:7:74189918-74190247:74190306-74194741:+	0.133538	0.041796	7	EIF4H	EIF4H-201	EIF4H-206,EIF4H-202,EIF4H-201	SE	CRC02
EIF5B;A5:2:99398909-99399307:99398850-99399307:+	-0.20284	0.00181913	2	EIF5B	EIF5B-201	EIF5B-201,EIF5B-NNC	A5	CRC02
EIF5B;SE:2:99368591-99369392:99369481-99371656:+	-0.20284	0.00181913	2	EIF5B	EIF5B-201	EIF5B-201,EIF5B-NNC	SE	CRC02
ENTPD5;A3:14:73987145-73987886:73986893-73987886:-	0.219146	0.00162427	14	ENTPD5	ENTPD5-NIC.1	ENTPD5-NIC,ENTPD5-NIC.1,ENTPD5-201	A3	CRC02
ENY2;A3:8:109339390-109340444:109339390-109340491:+	-0.124239	0.0400027	8	ENY2	ENY2-214,ENY2-202	ENY2-202,ENY2-214,ENY2-215	A3	CRC02
ENY2;A5:8:109334474-109336128:109334402-109336128:+	0.11883	0.0400027	8	ENY2	ENY2-202,ENY2-211,ENY2-213,ENY2-215	ENY2-210,ENY2-214,ENY2-211,ENY2-202,ENY2-215,ENY2-213	A5	CRC02
ERP29;AF:12:112013426:112013609-112019756:112018804:112019343-112019756:+	0.154334	0.0282246	12	ERP29	ERP29-201	ERP29-203,ERP29-201	AF	CRC02
ESRP1;A5:8:94674506-94678203:94674494-94678203:+	0.184376	0.0400165	8	ESRP1	ESRP1-NIC,ESRP1-NIC.1,ESRP1-212	ESRP1-202,ESRP1-NIC,ESRP1-NIC.1,ESRP1-212,ESRP1-204,ESRP1-201	A5	CRC02
EWSR1;RI:22:29288606:29288786-29291562:29291599:+	-0.254387	0.00405075	22	EWSR1	EWSR1-216	EWSR1-206,EWSR1-216	RI	CRC02
EWSR1;RI:22:29288606:29288786-29291565:29291599:+	-0.278451	0.00405075	22	EWSR1	EWSR1-216	EWSR1-216,EWSR1-207	RI	CRC02
FERMT1;A3:20:6119739-6122774:6119572-6122774:-	0.379861	1e-10	20	FERMT1	FERMT1-NNC	FERMT1-NNC,FERMT1-201	A3	CRC02
FIS1;AF:7:101244139-101244960:101245081:101244139-101251895:101252291:-	-0.170014	8.03703e-05	7	FIS1	FIS1-201	FIS1-201,FIS1-206	AF	CRC02
FUT3;A3:19:5846966-5851390:5846564-5851390:-	0.17372	0.00424007	19	FUT3	FUT3-201	FUT3-209,FUT3-201	A3	CRC02
GALE;RI:1:23798117:23798230-23798615:23798730:-	-0.22211	0.00159551	1	GALE	GALE-214	GALE-207,GALE-214,GALE-216	RI	CRC02
GALE;SE:1:23798730-23798887:23799012-23799366:-	0.191992	0.00215001	1	GALE	GALE-216,GALE-207,GALE-208	GALE-208,GALE-207,GALE-216,GALE-214	SE	CRC02
GAS5;A5:1:173865282-173865471:173865282-173865510:-	-0.229756	0.000774307	1	GAS5	GAS5-280,GAS5-245,GAS5-252,GAS5-259,GAS5-244,GAS5-268,GAS5-234,GAS5-235,GAS5-221,GAS5-220,GAS5-226,GAS5-237,GAS5-210,GAS5-217,GAS5-229,GAS5-287,GAS5-249,GAS5-265	GAS5-206,GAS5-235,GAS5-289,GAS5-221,GAS5-220,GAS5-252,GAS5-210,GAS5-249,GAS5-265,GAS5-217,GAS5-218,GAS5-241,GAS5-226,GAS5-239,GAS5-245,GAS5-228,GAS5-269,GAS5-234,GAS5-202,GAS5-229,GAS5-205,GAS5-242,GAS5-280,GAS5-259,GAS5-237,GAS5-257,GAS5-244,GAS5-268,GAS5-287	A5	CRC02
GOLM1;AF:9:86079341-86099411:86099558:86079341-86100025:86100149:-	0.207884	0.000553262	9	GOLM1	GOLM1-203	GOLM1-202,GOLM1-203	AF	CRC02
HNRNPA1;A5:12:54282665-54282800:54282662-54282800:+	-0.148514	3.06258e-05	12	HNRNPA1	HNRNPA1-231,HNRNPA1-NIC.2,HNRNPA1-205,HNRNPA1-NIC.3	HNRNPA1-NIC,HNRNPA1-NIC.2,HNRNPA1-231,HNRNPA1-234,HNRNPA1-NIC.3,HNRNPA1-205	A5	CRC02
HNRNPA1;SE:12:54282874-54283079:54283234-54283812:+	0.114453	0.00867603	12	HNRNPA1	HNRNPA1-231,HNRNPA1-NIC.2	HNRNPA1-NIC,HNRNPA1-NIC.2,HNRNPA1-231,HNRNPA1-234,HNRNPA1-NIC.3,HNRNPA1-205	SE	CRC02
HNRNPC;A5:14:21230366-21230958:21230366-21230997:-	0.186268	0.000342053	14	HNRNPC	HNRNPC-210,HNRNPC-218,HNRNPC-229,HNRNPC-217	HNRNPC-221,HNRNPC-218,HNRNPC-217,HNRNPC-213,HNRNPC-210,HNRNPC-204,HNRNPC-201,HNRNPC-229,HNRNPC-203	A5	CRC02
HNRNPDL;SE:4:82424883-82425563:82425667-82426037:-	-0.173369	0.00363892	4	HNRNPDL	HNRNPDL-203	HNRNPDL-201,HNRNPDL-203,HNRNPDL-207	SE	CRC02
HNRNPK;SE:9:83978279-83978373:83978452-83980503:-	0.191227	0.0285072	9	HNRNPK	HNRNPK-220	HNRNPK-213,HNRNPK-220	SE	CRC02
HNRNPR;A3:1:23341020-23344211:23341017-23344211:-	0.183935	0.0497476	1	HNRNPR	HNRNPR-202	HNRNPR-202,HNRNPR-201	A3	CRC02
HNRNPR;SE:1:23338608-23340852:23341017-23344211:-	-0.158706	0.0497476	1	HNRNPR	HNRNPR-201	HNRNPR-NIC,HNRNPR-210,HNRNPR-201	SE	CRC02
JUP;AF:17:41771862-41784947:41785155:41771862-41786588:41786711:-	0.155225	0.0298821	17	JUP	JUP-202	JUP-203,JUP-202	AF	CRC02
KMT2C;SE:7:152159072-152160551:152160601-152162117:-	-0.178594	0.00375299	7	KMT2C	KMT2C-254	KMT2C-254,KMT2C-205	SE	CRC02
KRTCAP3;AL:2:27444061-27444189:27444295:27444061-27446301:27446481:+	0.138526	0.0046517	2	KRTCAP3	KRTCAP3-204	KRTCAP3-204,KRTCAP3-207	AL	CRC02
LLGL2;A3:17:75574668-75574871:75574668-75574874:+	0.160082	0.02195	17	LLGL2	LLGL2-203,LLGL2-201	LLGL2-203,LLGL2-211,LLGL2-NIC,LLGL2-206,LLGL2-201	A3	CRC02
LSM7;RI:19:2328387:2328477-2328561:2328586:-	-0.202407	6.94605e-05	19	LSM7	LSM7-204	LSM7-204,LSM7-201	RI	CRC02
LSR;A3:19:35266738-35266836:35266738-35266839:+	0.208396	0.00696858	19	LSR	LSR-214,LSR-203,LSR-202,LSR-213	LSR-212,LSR-202,LSR-203,LSR-214,LSR-213	A3	CRC02
LSR;SE:19:35259064-35262546:35262692-35266359:+	-0.119995	0.0319192	19	LSR	LSR-212,LSR-202	LSR-212,LSR-202,LSR-203	SE	CRC02
MAP2K2;RI:19:4094453:4094498-4095388:4095449:-	-0.16841	0.016836	19	MAP2K2	MAP2K2-209	MAP2K2-209,MAP2K2-214,MAP2K2-210,MAP2K2-201	RI	CRC02
MDK;AF:11:46380756:46381183-46382057:46381669:46381758-46382057:+	-0.249335	0.00582974	11	MDK	MDK-205	MDK-205,MDK-203	AF	CRC02
MPST;SE:22:37019872-37023752:37023927-37024192:+	-0.151588	0.000723431	22	MPST	MPST-201	MPST-206,MPST-201	SE	CRC02
MRPL42;A3:12:93487660-93501176:93487660-93501185:+	0.225473	0.00583127	12	MRPL42	MRPL42-201	MRPL42-202,MRPL42-201	A3	CRC02
MRPL42;SE:12:93469355-93470486:93470590-93476954:+	0.225473	0.00583127	12	MRPL42	MRPL42-201	MRPL42-202,MRPL42-201	SE	CRC02
NASP;SE:1:45591270-45594694:45594773-45602255:+	-0.142328	0.00795595	1	NASP	NASP-215	NASP-205,NASP-215	SE	CRC02
NCOA4;AF:10:46016694-46023330:46023455:46016694-46030526:46030623:-	0.177158	0.00692055	10	NCOA4	NCOA4-207	NCOA4-207,NCOA4-204	AF	CRC02
NEDD4L;AF:18:58044226:58044708-58165788:58149333:58149559-58165788:+	0.133184	0.00991337	18	NEDD4L	NEDD4L-205	NEDD4L-203,NEDD4L-205	AF	CRC02
NR4A1;SE:12:52051568-52052496:52052645-52054327:+	0.210366	0.00253292	12	NR4A1	NR4A1-201	NR4A1-209,NR4A1-201,NR4A1-204	SE	CRC02
NT5C3A;AF:7:33035988-33040872:33040909:33035988-33062568:33062796:-	-0.213911	0.000366604	7	NT5C3A	NT5C3A-201	NT5C3A-204,NT5C3A-201	AF	CRC02
NT5C3A;SE:7:33026915-33029629:33029709-33035934:-	-0.221952	0.000182736	7	NT5C3A	NT5C3A-201	NT5C3A-210,NT5C3A-204,NT5C3A-201,NT5C3A-202	SE	CRC02
NUTF2;AF:16:67846933:67846985-67865102:67847114:67847456-67865102:+	-0.115245	0.0149702	16	NUTF2	NUTF2-201	NUTF2-206,NUTF2-201	AF	CRC02
PCBP2;SE:12:53462567-53464760:53464852-53465932:+	-0.171321	0.0426397	12	PCBP2	PCBP2-207,PCBP2-222,PCBP2-204,PCBP2-218,PCBP2-NIC.5,PCBP2-210	PCBP2-NIC,PCBP2-225,PCBP2-NIC.1,PCBP2-201,PCBP2-204,PCBP2-NIC.5,PCBP2-213,PCBP2-222,PCBP2-206,PCBP2-210,PCBP2-218,PCBP2-214,PCBP2-207	SE	CRC02
PCBP2;SE:12:53462567-53465932:53465973-53467221:+	0.215984	0.0350538	12	PCBP2	PCBP2-NIC,PCBP2-201,PCBP2-206,PCBP2-213,PCBP2-225,PCBP2-NIC.1,PCBP2-214	PCBP2-NIC.4,PCBP2-225,PCBP2-NIC.1,PCBP2-201,PCBP2-NIC.2,PCBP2-213,PCBP2-206,PCBP2-214,PCBP2-NIC	SE	CRC02
PDHA1;MX:X:19344094-19345736:19345819-19349312:19344094-19346510:19346623-19349312:+	0.100388	0.0287579	X	PDHA1	PDHA1-204	PDHA1-204,PDHA1-206	MX	CRC02
PDHA1;SE:X:19344094-19345736:19345819-19349312:+	0.122894	0.0287579	X	PDHA1	PDHA1-204	PDHA1-204,PDHA1-203,PDHA1-211,PDHA1-201,PDHA1-210	SE	CRC02
PDIA3;SE:15:43746706-43753824:43753902-43756649:+	0.124682	0.00198254	15	PDIA3	PDIA3-201	PDIA3-201,PDIA3-218	SE	CRC02
PHPT1;A3:9:136850137-136850503:136850137-136850506:+	-0.253274	1.7322e-05	9	PHPT1	PHPT1-203	PHPT1-206,PHPT1-203	A3	CRC02
PHPT1;SE:9:136850137-136850503:136850560-136850755:+	-0.103613	1.7322e-05	9	PHPT1	PHPT1-203	PHPT1-203,PHPT1-201,PHPT1-204	SE	CRC02
PLA2G2A;A3:1:19978911-19979580:19978879-19979580:-	0.214687	0.0354053	1	PLA2G2A	PLA2G2A-202	PLA2G2A-201,PLA2G2A-205,PLA2G2A-206,PLA2G2A-202	A3	CRC02
PLSCR1;RI:3:146515180:146516101-146517006:146517167:-	-0.142571	0.021673	3	PLSCR1	PLSCR1-NIC	PLSCR1-NIC,PLSCR1-201	RI	CRC02
PLSCR1;SE:3:146525647-146528614:146528831-146533470:-	0.133129	0.021673	3	PLSCR1	PLSCR1-201	PLSCR1-NIC,PLSCR1-NIC.1,PLSCR1-201	SE	CRC02
PPCS;A5:1:42457073-42457247:42456628-42457247:+	-0.11448	0.0127343	1	PPCS	PPCS-203	PPCS-203,PPCS-201	A5	CRC02
PPIA;SE:7:44796793-44798748:44798904-44799247:+	0.224258	2.06294e-05	7	PPIA	PPIA-208	PPIA-202,PPIA-208,PPIA-203,PPIA-204,PPIA-216	SE	CRC02
PPIG;AF:2:169584353:169584490-169603642:169584647:169584899-169603642:+	-0.103323	0.0491141	2	PPIG	PPIG-219	PPIG-217,PPIG-219	AF	CRC02
PPIG;RI:2:169603642:169603694-169604026:169604102:+	-0.103323	0.0491141	2	PPIG	PPIG-219	PPIG-217,PPIG-219	RI	CRC02
PPIG;RI:2:169630774:169630987-169631766:169631933:+	-0.103323	0.0491141	2	PPIG	PPIG-219	PPIG-217,PPIG-219	RI	CRC02
PRDX1;AF:1:45519054-45521609:45521938:45519054-45522778:45523047:-	-0.129054	0.0464236	1	PRDX1	PRDX1-201	PRDX1-204,PRDX1-201	AF	CRC02
PSMC5;RI:17:63828138:63828209-63829494:63829563:+	-0.103231	0.0290638	17	PSMC5	PSMC5-205	PSMC5-NIC,PSMC5-205,PSMC5-201,PSMC5-203,PSMC5-202	RI	CRC02
PSMD4;SE:1:151265234-151265394:151265609-151266004:+	0.111518	0.00572391	1	PSMD4	PSMD4-202	PSMD4-202,PSMD4-NIC	SE	CRC02
PTP4A2;SE:1:31911826-31915895:31915987-31918970:-	0.106564	0.0428347	1	PTP4A2	PTP4A2-NIC.1,PTP4A2-NIC,PTP4A2-217	PTP4A2-217,PTP4A2-NIC,PTP4A2-201,PTP4A2-NIC.1	SE	CRC02
PYCARD;SE:16:31201841-31202147:31202203-31202417:-	-0.131129	0.0256719	16	PYCARD	PYCARD-201	PYCARD-201,PYCARD-202	SE	CRC02
QTRT1;RI:19:10712758:10712867-10712953:10713040:+	0.194038	0.000149112	19	QTRT1	QTRT1-NIC	QTRT1-NIC,QTRT1-201,QTRT1-206,QTRT1-207	RI	CRC02
RAB7A;SE:3:128726359-128788914:128789070-128795360:+	0.15642	0.00545716	3	RAB7A	RAB7A-212	RAB7A-201,RAB7A-212,RAB7A-218,RAB7A-215	SE	CRC02
REX1BD;A3:19:18589077-18589413:18589077-18589479:+	0.143849	0.0440358	19	REX1BD	REX1BD-201	REX1BD-201,REX1BD-202	A3	CRC02
REX1BD;RI:19:18588995:18589077-18589479:18589683:+	0.146804	0.034367	19	REX1BD	REX1BD-207,REX1BD-205	REX1BD-207,REX1BD-205,REX1BD-202	RI	CRC02
REX1BD;SE:19:18589077-18589479:18589683-18590854:+	-0.143814	0.0186725	19	REX1BD	REX1BD-202	REX1BD-208,REX1BD-202	SE	CRC02
RNASET2;SE:6:166946739-166948566:166948625-166952488:-	0.164123	0.00891765	6	RNASET2	RNASET2-201	RNASET2-201,RNASET2-220,RNASET2-213	SE	CRC02
ROMO1;A5:20:35699456-35699633:35699451-35699633:+	0.135363	0.0270363	20	ROMO1	ROMO1-203	ROMO1-203,ROMO1-204	A5	CRC02
RPL10;RI:X:154399803:154399941-154400464:154400626:+	0.139283	5.766e-06	X	RPL10	RPL10-215	RPL10-213,RPL10-206,RPL10-215,RPL10-201,RPL10-202	RI	CRC02
RPL15;A3:3:23917173-23917837:23917173-23917947:+	-0.100253	0.00565691	3	RPL15	RPL15-212	RPL15-208,RPL15-212	A3	CRC02
RPL15;A5:3:23917295-23917850:23917173-23917850:+	0.24301	0.00300113	3	RPL15	RPL15-214	RPL15-209,RPL15-214	A5	CRC02
RPL28;AL:19:55388048-55388243:55388343:55388048-55391554:55391803:+	0.108685	0.0190437	19	RPL28	RPL28-211	RPL28-211,RPL28-207	AL	CRC02
RPLP2;A5:11:810357-811597:810048-811597:+	0.107319	0.00350699	11	RPLP2	RPLP2-207	RPLP2-207,RPLP2-208	A5	CRC02
RPS19BP1;SE:22:39529917-39530464:39530554-39532395:-	0.128969	0.0097537	22	RPS19BP1	RPS19BP1-202	RPS19BP1-202,RPS19BP1-203,RPS19BP1-201	SE	CRC02
RPS20;AF:8:56074159-56074254:56074356:56074159-56074381:56074498:-	0.136068	0.00360639	8	RPS20	RPS20-210	RPS20-202,RPS20-210	AF	CRC02
RPS20;AF:8:56074159-56074254:56074356:56074159-56074381:56074506:-	0.134886	0.00360639	8	RPS20	RPS20-210	RPS20-203,RPS20-204,RPS20-210	AF	CRC02
RPS25;A5:11:119017545-119017925:119017545-119017958:-	0.104552	0.0174055	11	RPS25	RPS25-206	RPS25-206,RPS25-202	A5	CRC02
RSRC2;A3:12:122519051-122520504:122519029-122520504:-	-0.206635	0.0326725	12	RSRC2	RSRC2-204	RSRC2-204,RSRC2-220	A3	CRC02
RSU1;SE:10:16782084-16816973:16817084-16817315:-	-0.155778	0.0279931	10	RSU1	RSU1-201	RSU1-201,RSU1-205	SE	CRC02
SARAF;A3:8:30074055-30082847:30074051-30082847:-	-0.109793	0.0313454	8	SARAF	SARAF-201,SARAF-202	SARAF-201,SARAF-203,SARAF-202	A3	CRC02
SATB2;SE:2:199381820-199433338:199433514-199455869:-	-0.193268	0.0275645	2	SATB2	SATB2-202,SATB2-201,SATB2-213	SATB2-202,SATB2-201,SATB2-205,SATB2-213	SE	CRC02
SBDS;A5:7:66993417-66994212:66993417-66994220:-	-0.119744	0.000398001	7	SBDS	SBDS-201,SBDS-211,SBDS-207,SBDS-208,SBDS-209	SBDS-209,SBDS-202,SBDS-201,SBDS-207,SBDS-208,SBDS-211	A5	CRC02
SEC61G;A5:7:54757594-54759158:54757594-54759162:-	-0.105429	0.0404967	7	SEC61G	SEC61G-207	SEC61G-207,SEC61G-202	A5	CRC02
SPSB3;RI:16:1778134:1778321-1778435:1778612:-	-0.159447	0.00579582	16	SPSB3	SPSB3-209	SPSB3-208,SPSB3-209	RI	CRC02
SRRM1;A3:1:24646789-24647079:24646789-24648859:+	0.146501	0.012398	1	SRRM1	SRRM1-NIC.4,SRRM1-NIC,SRRM1-NIC.2	SRRM1-NIC.4,SRRM1-224,SRRM1-201,SRRM1-NIC,SRRM1-206,SRRM1-221,SRRM1-223,SRRM1-NIC.2	A3	CRC02
SRSF10;A3:1:23971439-23971573:23967723-23971573:-	-0.145228	0.018738	1	SRSF10	SRSF10-214	SRSF10-NIC,SRSF10-214	A3	CRC02
SRSF2;RI:17:76734115:76735158-76736154:76736464:-	-0.117107	0.00990937	17	SRSF2	SRSF2-203	SRSF2-202,SRSF2-203	RI	CRC02
SRSF3;SE:6:36598983-36599821:36600276-36601152:+	-0.175036	5.26172e-05	6	SRSF3	SRSF3-203	SRSF3-202,SRSF3-203	SE	CRC02
SRSF4;SE:1:29159486-29159864:29160058-29160375:-	-0.107963	0.0408771	1	SRSF4	SRSF4-208	SRSF4-208,SRSF4-201	SE	CRC02
SRSF5;RI:14:69769182:69769251-69770467:69770540:+	0.178873	0.0329264	14	SRSF5	SRSF5-NIC.5,SRSF5-NIC.2	SRSF5-NIC.5,SRSF5-217,SRSF5-NIC.2	RI	CRC02
SSB;RI:2:169806785:169806892-169806971:169807071:+	-0.135828	0.0146942	2	SSB	SSB-NIC	SSB-NIC,SSB-201	RI	CRC02
SYNCRIP;SE:6:85640564-85641292:85641451-85642797:-	0.321108	0.000374352	6	SYNCRIP	SYNCRIP-219,SYNCRIP-201,SYNCRIP-217,SYNCRIP-206,SYNCRIP-202	SYNCRIP-202,SYNCRIP-206,SYNCRIP-201,SYNCRIP-220,SYNCRIP-219,SYNCRIP-217,SYNCRIP-204	SE	CRC02
SYNGR2;AF:17:78168611:78168715-78170817:78169158:78169229-78170817:+	0.103505	0.000579586	17	SYNGR2	SYNGR2-203	SYNGR2-203,SYNGR2-207	AF	CRC02
TALDO1;A5:11:763944-764288:763940-764288:+	0.212634	2.5151e-06	11	TALDO1	TALDO1-201	TALDO1-201,TALDO1-203	A5	CRC02
TCERG1;SE:5:146480094-146481150:146481200-146482592:+	-0.193392	0.0119543	5	TCERG1	TCERG1-217	TCERG1-217,TCERG1-202,TCERG1-216,TCERG1-201	SE	CRC02
TIMM8B;SE:11:112085462-112085978:112086310-112086640:-	0.121247	0.0250667	11	TIMM8B	TIMM8B-203	TIMM8B-203,TIMM8B-204	SE	CRC02
TMBIM6;AF:12:49741557:49741611-49752464:49741809:49742280-49752464:+	0.101311	0.00582923	12	TMBIM6	TMBIM6-201	TMBIM6-203,TMBIM6-201	AF	CRC02
TMC5;AF:16:19410539:19410773-19430413:19417883:19418092-19430413:+	-0.269719	5.5521e-05	16	TMC5	TMC5-204	TMC5-205,TMC5-204	AF	CRC02
TMC5;AF:16:19410735:19411176-19430413:19417883:19418092-19430413:+	-0.207144	0.00994153	16	TMC5	TMC5-203	TMC5-205,TMC5-203	AF	CRC02
TMC5;SE:16:19469825-19472088:19472243-19474125:+	0.167046	0.00994153	16	TMC5	TMC5-203,TMC5-205	TMC5-205,TMC5-203,TMC5-204	SE	CRC02
TMEM123;SE:11:102402206-102448812:102448868-102452524:-	0.217612	0.000478336	11	TMEM123	TMEM123-202	TMEM123-202,TMEM123-201	SE	CRC02
TMEM141;SE:9:136791424-136791626:136791777-136791947:+	-0.248169	3.2244e-06	9	TMEM141	TMEM141-202	TMEM141-204,TMEM141-202	SE	CRC02
TMEM176A;A5:7:150800968-150801536:150800828-150801536:+	0.122172	0.0128255	7	TMEM176A	TMEM176A-210	TMEM176A-201,TMEM176A-210	A5	CRC02
TMX2;SE:11:57737668-57737913:57738026-57738354:+	-0.146577	8.51562e-05	11	TMX2	TMX2-201	TMX2-202,TMX2-201	SE	CRC02
TP53I11;SE:11:44938366-44941003:44941077-44950677:-	0.188801	0.0392989	11	TP53I11	TP53I11-203	TP53I11-203,TP53I11-208,TP53I11-214	SE	CRC02
TPD52;AF:8:80064593-80080315:80080816:80064593-80171425:80171558:-	-0.162851	0.0104977	8	TPD52	TPD52-202	TPD52-201,TPD52-202	AF	CRC02
TPD52;AF:8:80064593-80080315:80080816:80064593-80171425:80171564:-	-0.175222	0.00379133	8	TPD52	TPD52-202	TPD52-209,TPD52-202	AF	CRC02
TPM1;AL:15:63062645-63064064:63065278:63062645-63065896:63066092:+	-0.306819	4.4e-08	15	TPM1	TPM1-216	TPM1-216,TPM1-NIC	AL	CRC02
TPM1;AL:15:63062645-63064064:63065278:63062645-63071090:63071915:+	-0.203085	0.000212677	15	TPM1	TPM1-216	TPM1-216,TPM1-201	AL	CRC02
UBB;SE:17:16381184-16381902:16382130-16382359:+	0.179718	0.000133367	17	UBB	UBB-204	UBB-204,UBB-207	SE	CRC02
UGP2;AF:2:63840969:63841232-63856306:63841896:63842204-63856306:+	0.219191	0.00106256	2	UGP2	UGP2-202	UGP2-201,UGP2-202	AF	CRC02
UQCRQ;RI:5:132866869:132867035-132867488:132867687:+	0.284054	0.000243977	5	UQCRQ	UQCRQ-206	UQCRQ-202,UQCRQ-206	RI	CRC02
USP16;A3:21:29036374-29037276:29036374-29037279:+	-0.189395	0.00923896	21	USP16	USP16-201,USP16-204	USP16-201,USP16-204,USP16-203	A3	CRC02
USP16;SE:21:29024777-29025709:29025771-29027873:+	-0.198941	0.00923896	21	USP16	USP16-201	USP16-201,USP16-204,USP16-203	SE	CRC02
YME1L1;A3:10:27147668-27148906:27145590-27148906:-	-0.102172	0.0440345	10	YME1L1	YME1L1-206	YME1L1-202,YME1L1-206	A3	CRC02
ZBTB20;SE:3:114974416-115071219:115071414-115147219:-	-0.111751	0.00198582	3	ZBTB20	ZBTB20-220,ZBTB20-223	ZBTB20-220,ZBTB20-223,ZBTB20-217	SE	CRC02
ZFAS1;A3:20:49280964-49282739:49280964-49289045:+	0.133275	0.000232721	20	ZFAS1	ZFAS1-NNC	ZFAS1-204,ZFAS1-NNC,ZFAS1-207,ZFAS1-212	A3	CRC02
AAMP;A3:2:218269537-218269966:218269534-218269966:-	-0.266279	0.00227973	2	AAMP	AAMP-204	AAMP-201,AAMP-204	A3	CRC03
ACAA1;RI:3:38126162:38126341-38126510:38126700:-	-0.202841	0.00957966	3	ACAA1	ACAA1-203,ACAA1-215	ACAA1-215,ACAA1-202,ACAA1-203	RI	CRC03
ACAA1;SE:3:38129388-38131596:38131638-38131926:-	0.202841	0.00957966	3	ACAA1	ACAA1-202,ACAA1-215	ACAA1-215,ACAA1-203,ACAA1-202	SE	CRC03
ACTB;AF:7:5529400-5529535:5529949:5529400-5530524:5530604:-	-0.107399	1.46e-08	7	ACTB	ACTB-213	ACTB-213,ACTB-208	AF	CRC03
ACTG1;AF:17:81512360-81512601:81512671:81512360-81512734:81512780:-	0.25398	0.00186987	17	ACTG1	ACTG1-218	ACTG1-214,ACTG1-218	AF	CRC03
ALG5;SE:13:36972036-36975761:36975853-36985627:-	-0.114406	0.0206404	13	ALG5	ALG5-NIC.4	ALG5-NIC.2,ALG5-NIC.1,ALG5-207,ALG5-NIC.3,ALG5-NIC,ALG5-NIC.4	SE	CRC03
ANAPC11;AF:17:81891647:81891705-81893552:81891723:81891841-81893552:+	-0.12643	0.0452311	17	ANAPC11	ANAPC11-207	ANAPC11-207,ANAPC11-201	AF	CRC03
ANAPC11;AF:17:81891647:81891705-81893552:81891732:81891833-81893552:+	-0.136528	0.0409984	17	ANAPC11	ANAPC11-207	ANAPC11-207,ANAPC11-210	AF	CRC03
ANXA2;MX:15:60386086-60390213:60390317-60397943:60386086-60397258:60397338-60397943:-	-0.117823	0.0440431	15	ANXA2	ANXA2-202	ANXA2-202,ANXA2-203	MX	CRC03
ANXA2;MX:15:60386086-60393013:60393440-60397943:60386086-60397258:60397338-60397943:-	-0.176686	0.000750282	15	ANXA2	ANXA2-242	ANXA2-242,ANXA2-203	MX	CRC03
ANXA2;SE:15:60386086-60393013:60393440-60397943:-	-0.106037	0.00403844	15	ANXA2	ANXA2-242	ANXA2-242,ANXA2-208,ANXA2-204,ANXA2-235,ANXA2-222	SE	CRC03
AP1G2;A3:14:23567319-23567739:23567315-23567739:-	-0.13825	0.0317346	14	AP1G2	AP1G2-NIC,AP1G2-206,AP1G2-NIC.2	AP1G2-NIC.2,AP1G2-NIC,AP1G2-206,AP1G2-NIC.1	A3	CRC03
AP1M2;A3:19:10579864-10581266:10579858-10581266:-	-0.176724	0.0469771	19	AP1M2	AP1M2-207	AP1M2-201,AP1M2-207	A3	CRC03
ARFGAP2;A3:11:47173915-47175015:47173840-47175015:-	-0.186743	0.006456	11	ARFGAP2	ARFGAP2-NIC	ARFGAP2-NIC,ARFGAP2-205	A3	CRC03
ARFGAP2;SE:11:47172333-47172710:47172751-47173426:-	-0.186743	0.006456	11	ARFGAP2	ARFGAP2-NIC	ARFGAP2-NIC,ARFGAP2-205	SE	CRC03
ARIH2;SE:3:48922811-48924718:48924839-48927462:+	0.185691	0.0013722	3	ARIH2	ARIH2-205	ARIH2-203,ARIH2-205,ARIH2-201	SE	CRC03
ARL6IP4;A5:12:122981299-122981595:122981266-122981595:+	0.113338	0.00338541	12	ARL6IP4	ARL6IP4-210,ARL6IP4-208	ARL6IP4-220,ARL6IP4-214,ARL6IP4-210,ARL6IP4-205,ARL6IP4-208	A5	CRC03
ARRDC1;A3:9:137613006-137613413:137613006-137613460:+	-0.199361	0.0054912	9	ARRDC1	ARRDC1-NIC	ARRDC1-NIC,ARRDC1-201,ARRDC1-NIC.1	A3	CRC03
ARRDC1;RI:9:137614299:137614475-137614559:137615000:+	-0.194175	0.0054912	9	ARRDC1	ARRDC1-NIC,ARRDC1-NIC.1	ARRDC1-NIC,ARRDC1-201,ARRDC1-NIC.1	RI	CRC03
ARSL;A3:X:2958435-2960378:2958423-2960378:-	0.307016	0.000319899	X	ARSL	ARSL-213,ARSL-201,ARSL-214,ARSL-202,ARSL-215,ARSL-220	ARSL-215,ARSL-220,ARSL-202,ARSL-219,ARSL-213,ARSL-201,ARSL-225,ARSL-214	A3	CRC03
ARSL;A3:X:2960468-2964224:2960420-2964224:-	-0.304856	0.000433613	X	ARSL	ARSL-225,ARSL-202	ARSL-215,ARSL-220,ARSL-202,ARSL-219,ARSL-213,ARSL-201,ARSL-225,ARSL-205,ARSL-214	A3	CRC03
ATP2C2;SE:16:84459386-84459506:84459592-84460654:+	0.206939	0.00314059	16	ATP2C2	ATP2C2-202	ATP2C2-202,ATP2C2-207,ATP2C2-201	SE	CRC03
AZIN1;SE:8:102843747-102849987:102850144-102858013:-	-0.180703	0.00346085	8	AZIN1	AZIN1-216	AZIN1-216,AZIN1-201	SE	CRC03
BABAM1;A3:19:17267527-17268756:17267527-17268794:+	0.162813	0.0155058	19	BABAM1	BABAM1-201,BABAM1-NNC.1	BABAM1-201,BABAM1-NNC,BABAM1-NNC.1	A3	CRC03
BABAM1;SE:19:17276909-17277384:17277479-17278845:+	-0.159939	0.0155058	19	BABAM1	BABAM1-NNC	BABAM1-201,BABAM1-NNC,BABAM1-NNC.1,BABAM1-NNC.2	SE	CRC03
BAZ2B;A3:2:159448409-159453613:159448403-159453613:-	0.114426	0.00131803	2	BAZ2B	BAZ2B-203	BAZ2B-211,BAZ2B-203	A3	CRC03
BDH1;SE:3:197546486-197554562:197554713-197555781:-	-0.165005	0.00570511	3	BDH1	BDH1-203	BDH1-211,BDH1-202,BDH1-203,BDH1-216	SE	CRC03
BRD2;AF:6:32968594:32969056-32971595:32971082:32971197-32971595:+	0.120127	0.023582	6	BRD2	BRD2-201	BRD2-208,BRD2-224,BRD2-201	AF	CRC03
BRD2;RI:6:32976562:32976936-32977442:32977570:+	-0.108489	0.0146042	6	BRD2	BRD2-208	BRD2-212,BRD2-208,BRD2-224,BRD2-201	RI	CRC03
BSG;SE:19:572701-577774:578121-579500:+	-0.130908	0.00432734	19	BSG	BSG-201	BSG-203,BSG-NIC,BSG-201	SE	CRC03
BZW1;A5:2:200811990-200813208:200811946-200813208:+	-0.122538	0.000849448	2	BZW1	BZW1-203,BZW1-210	BZW1-210,BZW1-203,BZW1-208	A5	CRC03
C12orf57;A5:12:6944652-6945771:6944565-6945771:+	0.152948	0.00201187	12	C12orf57	C12orf57-205,C12orf57-201	C12orf57-205,C12orf57-201,C12orf57-202	A5	CRC03
C12orf57;AF:12:6943433:6943662-6944476:6943834:6944173-6944476:+	0.265928	0.00201187	12	C12orf57	C12orf57-205	C12orf57-205,C12orf57-202	AF	CRC03
C6orf136;A5:6:30647846-30649558:30647303-30649558:+	-0.233685	0.0480382	6	C6orf136	C6orf136-201	C6orf136-201,C6orf136-212,C6orf136-203	A5	CRC03
CALML4;SE:15:68199681-68205121:68205151-68205245:-	-0.224102	4.7953e-06	15	CALML4	CALML4-206	CALML4-202,CALML4-206	SE	CRC03
CAP1;A3:1:40040801-40059334:40040801-40059337:+	-0.197568	0.00074042	1	CAP1	CAP1-202,CAP1-204	CAP1-202,CAP1-201,CAP1-204,CAP1-206	A3	CRC03
CAPN5;A5:11:77114521-77115395:77114434-77115395:+	0.178494	0.0132164	11	CAPN5	CAPN5-NNC	CAPN5-NNC,CAPN5-207	A5	CRC03
CCDC186;SE:10:114163329-114173141:114173265-114174015:-	-0.15343	0.0170185	10	CCDC186	CCDC186-207,CCDC186-201	CCDC186-207,CCDC186-201,CCDC186-202,CCDC186-203	SE	CRC03
CD151;A5:11:833026-834530:833022-834530:+	-0.105552	0.000970143	11	CD151	CD151-202,CD151-220	CD151-202,CD151-220,CD151-201	A5	CRC03
CD151;RI:11:836251:836442-836769:836843:+	-0.185495	0.015104	11	CD151	CD151-220	CD151-202,CD151-220,CD151-201,CD151-203	RI	CRC03
CD47;SE:3:108047292-108049619:108049651-108050578:-	-0.129716	0.00214603	3	CD47	CD47-202	CD47-NIC,CD47-202	SE	CRC03
CD47;SE:3:108047292-108050578:108050602-108051939:-	0.123812	0.0158008	3	CD47	CD47-NIC	CD47-NIC,CD47-204,CD47-201	SE	CRC03
CDK5RAP3;RI:17:47974400:47974448-47975159:47975337:+	-0.190328	0.000732548	17	CDK5RAP3	CDK5RAP3-NIC,CDK5RAP3-232	CDK5RAP3-232,CDK5RAP3-236,CDK5RAP3-218,CDK5RAP3-NIC.1,CDK5RAP3-219,CDK5RAP3-NIC	RI	CRC03
CDK5RAP3;RI:17:47975514:47975653-47975869:47976013:+	-0.231796	5.5244e-05	17	CDK5RAP3	CDK5RAP3-NIC.1,CDK5RAP3-NIC,CDK5RAP3-232	CDK5RAP3-232,CDK5RAP3-236,CDK5RAP3-218,CDK5RAP3-NIC.1,CDK5RAP3-219,CDK5RAP3-NIC	RI	CRC03
CDKN1A;A5:6:36678939-36684097:36678798-36684097:+	-0.301847	0.00904864	6	CDKN1A	CDKN1A-203	CDKN1A-203,CDKN1A-201	A5	CRC03
CEBPG;AF:19:33373709:33373895-33379144:33374312:33374613-33379144:+	0.172062	0.0216494	19	CEBPG	CEBPG-201	CEBPG-201,CEBPG-202	AF	CRC03
CERS6;SE:2:168765748-168766322:168766345-168769510:+	-0.165094	0.00295303	2	CERS6	CERS6-202	CERS6-201,CERS6-202	SE	CRC03
CES2;A5:16:66935976-66938037:66935711-66938037:+	0.15387	0.037859	16	CES2	CES2-211	CES2-211,CES2-201	A5	CRC03
CHMP2A;A5:19:58554236-58554673:58554236-58554988:-	-0.176818	0.000249035	19	CHMP2A	CHMP2A-204	CHMP2A-201,CHMP2A-204	A5	CRC03
CHMP2B;SE:3:87227556-87240323:87240453-87240699:+	-0.223246	0.000565861	3	CHMP2B	CHMP2B-204	CHMP2B-204,CHMP2B-205,CHMP2B-201,CHMP2B-207	SE	CRC03
CLK1;RI:2:200859680:200859746-200861238:200861466:-	0.216545	0.00442054	2	CLK1	CLK1-210	CLK1-210,CLK1-204	RI	CRC03
CLK1;SE:2:200859746-200860125:200860215-200861238:-	0.124661	0.00153052	2	CLK1	CLK1-201,CLK1-205	CLK1-201,CLK1-204,CLK1-205	SE	CRC03
CLTB;SE:5:176392945-176396479:176396532-176397607:-	-0.291065	5.75739e-05	5	CLTB	CLTB-201	CLTB-202,CLTB-207,CLTB-201	SE	CRC03
CNOT2;SE:12:70278274-70285400:70285586-70310895:+	-0.256762	0.0014048	12	CNOT2	CNOT2-225	CNOT2-201,CNOT2-225	SE	CRC03
COMT;SE:22:19941897-19947307:19947490-19961199:+	-0.487013	5e-10	22	COMT	COMT-220	COMT-202,COMT-208,COMT-220,COMT-204	SE	CRC03
COX20;SE:1:244835756-244841944:244842058-244842195:+	-0.244298	0.000112005	1	COX20	COX20-203	COX20-202,COX20-203	SE	CRC03
CSNK1A1;A5:5:149496860-149505447:149496860-149505483:-	-0.170494	8.26328e-05	5	CSNK1A1	CSNK1A1-201	CSNK1A1-201,CSNK1A1-212,CSNK1A1-207	A5	CRC03
CSNK1A1;SE:5:149513209-149517794:149517877-149520290:-	-0.137624	5.28428e-05	5	CSNK1A1	CSNK1A1-201,CSNK1A1-207	CSNK1A1-201,CSNK1A1-212,CSNK1A1-207	SE	CRC03
CSTB;A5:21:43774759-43775840:43774759-43776204:-	-0.186164	3.0174e-06	21	CSTB	CSTB-205	CSTB-204,CSTB-205,CSTB-201	A5	CRC03
CTBP2;AF:10:125111093-125160319:125160563:125111093-125160827:125161030:-	-0.10692	0.000118831	10	CTBP2	CTBP2-203	CTBP2-205,CTBP2-203	AF	CRC03
CTNNA1;SE:5:138932712-138932888:138932958-138933802:+	-0.113449	0.0488963	5	CTNNA1	CTNNA1-244	CTNNA1-244,CTNNA1-230,CTNNA1-201,CTNNA1-236	SE	CRC03
CTSD;AF:11:1761468-1762133:1762403:1761468-1763792:1763927:-	-0.191389	0.00221089	11	CTSD	CTSD-202	CTSD-202,CTSD-201	AF	CRC03
CWC15;RI:11:94970977:94971065-94971375:94971487:-	0.10155	3.24213e-05	11	CWC15	CWC15-206	CWC15-206,CWC15-201	RI	CRC03
CXCL3;RI:4:74038290:74038413-74038512:74038689:-	0.177772	2e-10	4	CXCL3	CXCL3-202	CXCL3-202,CXCL3-201	RI	CRC03
DDX17;A5:22:38486440-38487873:38486440-38487879:-	-0.215405	0.00854916	22	DDX17	DDX17-202	DDX17-202,DDX17-203,DDX17-NIC	A5	CRC03
DUT;A5:15:48331795-48332268:48331479-48332268:+	0.147123	0.0410605	15	DUT	DUT-201	DUT-205,DUT-201	A5	CRC03
DYNC1I2;SE:2:171707377-171712767:171712826-171715328:+	-0.101386	0.0121258	2	DYNC1I2	DYNC1I2-204	DYNC1I2-203,DYNC1I2-204,DYNC1I2-201,DYNC1I2-225	SE	CRC03
ECI2;SE:6:4127831-4130179:4130249-4130372:-	-0.162409	0.00255685	6	ECI2	ECI2-211	ECI2-202,ECI2-211,ECI2-201,ECI2-208	SE	CRC03
EIF5B;A5:2:99398909-99399307:99398850-99399307:+	-0.302695	2.5246e-06	2	EIF5B	EIF5B-201	EIF5B-201,EIF5B-NNC	A5	CRC03
EIF5B;SE:2:99368591-99369392:99369481-99371656:+	-0.302695	2.5246e-06	2	EIF5B	EIF5B-201	EIF5B-201,EIF5B-NNC	SE	CRC03
EPS8;A3:12:15684302-15789161:15682972-15789161:-	-0.112043	0.0181345	12	EPS8	EPS8-219	EPS8-201,EPS8-219	A3	CRC03
ERP29;AF:12:112013426:112013609-112019756:112018804:112019343-112019756:+	0.179104	0.000733437	12	ERP29	ERP29-201	ERP29-203,ERP29-201	AF	CRC03
ETF1;A5:5:138518867-138542634:138518867-138542833:-	-0.232938	0.0015428	5	ETF1	ETF1-202	ETF1-202,ETF1-201	A5	CRC03
EWSR1;RI:22:29288606:29288786-29291562:29291599:+	-0.358323	1.31404e-05	22	EWSR1	EWSR1-216	EWSR1-206,EWSR1-216	RI	CRC03
EWSR1;RI:22:29288606:29288786-29291565:29291599:+	-0.379315	9.64e-06	22	EWSR1	EWSR1-216	EWSR1-216,EWSR1-207	RI	CRC03
FAM120AOS;AF:9:93450599-93451088:93451562:93450599-93452147:93453581:-	0.199415	0.017037	9	FAM120AOS	FAM120AOS-202,FAM120AOS-206	FAM120AOS-202,FAM120AOS-201,FAM120AOS-206	AF	CRC03
FAM136A;A3:2:70301603-70301925:70300980-70301925:-	-0.146115	0.0275272	2	FAM136A	FAM136A-205	FAM136A-201,FAM136A-206,FAM136A-205	A3	CRC03
FAM234A;A3:16:249654-254381:249654-254388:+	-0.163378	0.00616705	16	FAM234A	FAM234A-203,FAM234A-206	FAM234A-201,FAM234A-206,FAM234A-203	A3	CRC03
FBXW5;RI:9:136942046:136942466-136942547:136942695:-	-0.320068	0.000321722	9	FBXW5	FBXW5-206	FBXW5-201,FBXW5-206	RI	CRC03
FERMT1;A3:20:6119739-6122774:6119572-6122774:-	0.167742	0.000128713	20	FERMT1	FERMT1-NNC	FERMT1-NNC,FERMT1-201	A3	CRC03
FUS;A3:16:31182664-31183858:31182664-31183861:+	-0.215759	0.00024244	16	FUS	FUS-201,FUS-210	FUS-210,FUS-202,FUS-201	A3	CRC03
FUT3;A3:19:5846966-5851390:5846618-5851390:-	-0.250727	0.0127941	19	FUT3	FUT3-201	FUT3-207,FUT3-201	A3	CRC03
FXYD3;SE:19:35116359-35117257:35117378-35119168:+	0.120642	0.0019733	19	FXYD3	FXYD3-207	FXYD3-207,FXYD3-204,FXYD3-213,FXYD3-201	SE	CRC03
G3BP2;SE:4:75648741-75653983:75654081-75655066:-	0.228347	0.00543501	4	G3BP2	G3BP2-233,G3BP2-203,G3BP2-202	G3BP2-233,G3BP2-202,G3BP2-203,G3BP2-227,G3BP2-265,G3BP2-201	SE	CRC03
GAS5;AL:1:173858997:173859305-173864257:173863895:173864075-173864257:-	-0.204262	0.0336149	1	GAS5	GAS5-280	GAS5-244,GAS5-280,GAS5-259,GAS5-252,GAS5-242	AL	CRC03
GAS5;RI:1:173863901:173864075-173864257:173864304:-	-0.18277	0.0127628	1	GAS5	GAS5-228,GAS5-206,GAS5-249	GAS5-202,GAS5-206,GAS5-226,GAS5-237,GAS5-239,GAS5-289,GAS5-207,GAS5-220,GAS5-229,GAS5-228,GAS5-233,GAS5-203,GAS5-287,GAS5-249,GAS5-241,GAS5-217,GAS5-286	RI	CRC03
GAS5;RI:1:173864484:173864502-173864675:173864704:-	0.163892	0.0407564	1	GAS5	GAS5-233,GAS5-241,GAS5-287	GAS5-233,GAS5-221,GAS5-241,GAS5-287,GAS5-218	RI	CRC03
GAS5;RI:1:173865229:173865282-173865471:173865547:-	0.116791	0.00518327	1	GAS5	GAS5-214,GAS5-246,GAS5-266,GAS5-233,GAS5-286,GAS5-203	GAS5-246,GAS5-259,GAS5-237,GAS5-266,GAS5-221,GAS5-220,GAS5-229,GAS5-245,GAS5-214,GAS5-233,GAS5-252,GAS5-280,GAS5-244,GAS5-268,GAS5-203,GAS5-287,GAS5-249,GAS5-286	RI	CRC03
GAS5;RI:1:173865229:173865282-173865510:173865547:-	0.215331	0.00518327	1	GAS5	GAS5-214,GAS5-246,GAS5-266,GAS5-233,GAS5-286,GAS5-203	GAS5-246,GAS5-202,GAS5-206,GAS5-257,GAS5-289,GAS5-266,GAS5-205,GAS5-214,GAS5-233,GAS5-242,GAS5-228,GAS5-203,GAS5-241,GAS5-218,GAS5-286	RI	CRC03
GGT6;A3:17:4559456-4559558:4559438-4559558:-	-0.13145	0.00330293	17	GGT6	GGT6-202	GGT6-202,GGT6-204	A3	CRC03
GHITM;A5:10:84139834-84141462:84139593-84141462:+	-0.119632	0.00178295	10	GHITM	GHITM-204	GHITM-204,GHITM-201	A5	CRC03
GIPC1;SE:19:14480778-14482689:14483006-14491656:-	0.199189	0.0266214	19	GIPC1	GIPC1-203	GIPC1-NIC,GIPC1-203	SE	CRC03
GMNN;A5:6:24775244-24777222:24775112-24777222:+	-0.235826	0.0103351	6	GMNN	GMNN-201	GMNN-201,GMNN-202	A5	CRC03
GNAS;AF:20:58889171:58889353-58895612:58891364:58891865-58895612:+	0.100944	0	20	GNAS	GNAS-237	GNAS-201,GNAS-237	AF	CRC03
GNL3;RI:3:52686030:52686105-52686769:52686827:+	-0.21856	0.000474608	3	GNL3	GNL3-NIC.5,GNL3-NIC.6	GNL3-NIC.2,GNL3-NIC.4,GNL3-NIC.3,GNL3-NIC,GNL3-NIC.5,GNL3-NIC.6	RI	CRC03
GNL3;RI:3:52690592:52690704-52690945:52691071:+	-0.154284	0.0421185	3	GNL3	GNL3-NIC.3,GNL3-NIC.4,GNL3-NIC.5	GNL3-NIC.1,GNL3-NIC.2,GNL3-NIC.4,GNL3-NIC.3,GNL3-NIC,GNL3-NIC.5,GNL3-NIC.6	RI	CRC03
GOLGB1;A3:3:121719768-121722262:121719753-121722262:-	-0.195509	0.00566489	3	GOLGB1	GOLGB1-209,GOLGB1-202,GOLGB1-205	GOLGB1-209,GOLGB1-202,GOLGB1-201,GOLGB1-205	A3	CRC03
GOLGB1;A5:3:121668158-121669197:121668158-121669212:-	-0.18544	0.00684763	3	GOLGB1	GOLGB1-202	GOLGB1-230,GOLGB1-202,GOLGB1-201,GOLGB1-209,GOLGB1-205	A5	CRC03
GOLM1;AF:9:86079341-86099411:86099558:86079341-86100025:86100149:-	0.131879	0.00937851	9	GOLM1	GOLM1-203	GOLM1-202,GOLM1-203	AF	CRC03
GRSF1;AF:4:70836314-70839177:70839343:70836314-70839471:70839890:-	0.112424	2.21536e-05	4	GRSF1	GRSF1-207	GRSF1-207,GRSF1-201	AF	CRC03
GSN;SE:9:121281562-121282439:121282550-121301963:+	-0.239572	0.000769338	9	GSN	GSN-209	GSN-207,GSN-209	SE	CRC03
GSTK1;RI:7:143264992:143265092-143265261:143265296:+	-0.125321	0.00137491	7	GSTK1	GSTK1-207	GSTK1-201,GSTK1-207	RI	CRC03
HM13;SE:20:31566295-31568078:31568280-31569120:+	-0.14805	0.0355258	20	HM13	HM13-201	HM13-202,HM13-221,HM13-201	SE	CRC03
HNRNPA2B1;SE:7:26197732-26197831:26197866-26200572:-	-0.318873	4.28745e-05	7	HNRNPA2B1	HNRNPA2B1-201	HNRNPA2B1-201,HNRNPA2B1-209	SE	CRC03
HNRNPC;A5:14:21230366-21230958:21230366-21230997:-	0.10785	0.00215658	14	HNRNPC	HNRNPC-210,HNRNPC-218,HNRNPC-229,HNRNPC-217	HNRNPC-221,HNRNPC-218,HNRNPC-217,HNRNPC-213,HNRNPC-210,HNRNPC-204,HNRNPC-201,HNRNPC-229,HNRNPC-203	A5	CRC03
HNRNPC;AF:14:21234229-21262601:21265516:21234229-21269298:21269494:-	-0.195866	0.00102532	14	HNRNPC	HNRNPC-203	HNRNPC-201,HNRNPC-203	AF	CRC03
HNRNPK;AF:9:83978452-83980119:83980194:83978452-83980503:83980630:-	-0.128109	0.0498509	9	HNRNPK	HNRNPK-212	HNRNPK-212,HNRNPK-220	AF	CRC03
HNRNPK;SE:9:83973399-83973902:83973973-83974517:-	0.108018	0.0498509	9	HNRNPK	HNRNPK-213,HNRNPK-219,HNRNPK-220,HNRNPK-231	HNRNPK-212,HNRNPK-213,HNRNPK-220,HNRNPK-231,HNRNPK-206,HNRNPK-219	SE	CRC03
HNRNPR;A3:1:23341020-23344211:23341017-23344211:-	0.174005	0.0120461	1	HNRNPR	HNRNPR-202	HNRNPR-202,HNRNPR-201	A3	CRC03
HNRNPR;SE:1:23338608-23340852:23341017-23344211:-	-0.218797	0.00328881	1	HNRNPR	HNRNPR-201	HNRNPR-NIC,HNRNPR-210,HNRNPR-201	SE	CRC03
IFI27;A3:14:94110978-94111625:94110978-94111659:+	0.13187	0.0361062	14	IFI27	IFI27-209	IFI27-209,IFI27-205	A3	CRC03
IFI27;SE:14:94110797-94110926:94110978-94111625:+	-0.100036	0.000468288	14	IFI27	IFI27-209	IFI27-213,IFI27-209,IFI27-212	SE	CRC03
IK;SE:5:140648537-140648883:140648980-140651714:+	-0.112691	0.0415653	5	IK	IK-203	IK-203,IK-201	SE	CRC03
ILF2;A3:1:153668576-153669836:153668557-153669836:-	-0.307537	0.000128085	1	ILF2	ILF2-205	ILF2-205,ILF2-201	A3	CRC03
INTS11;SE:1:1321093-1323181:1323287-1324581:-	-0.320778	0.00099002	1	INTS11	INTS11-248	INTS11-248,INTS11-218,INTS11-221,INTS11-205,INTS11-208,INTS11-223	SE	CRC03
IP6K2;SE:3:48695418-48715389:48715527-48717157:-	0.223751	0.0291893	3	IP6K2	IP6K2-219	IP6K2-219,IP6K2-207,IP6K2-208	SE	CRC03
IVNS1ABP;SE:1:185305643-185306485:185306625-185307014:-	-0.147145	0.00439438	1	IVNS1ABP	IVNS1ABP-204	IVNS1ABP-204,IVNS1ABP-202	SE	CRC03
JUP;AF:17:41771862-41784947:41785155:41771862-41786588:41786711:-	0.151902	0.0103419	17	JUP	JUP-202	JUP-203,JUP-202	AF	CRC03
KARS1;SE:16:75641723-75644283:75644462-75647578:-	-0.202641	0.0418693	16	KARS1	KARS1-202	KARS1-201,KARS1-202	SE	CRC03
KHDRBS1;A5:1:32038119-32038552:32038036-32038552:+	-0.348947	2.7042e-06	1	KHDRBS1	KHDRBS1-201	KHDRBS1-203,KHDRBS1-202,KHDRBS1-201	A5	CRC03
KIAA1217;RI:10:24544981:24545103-24545827:24547843:+	0.400615	1.30771e-05	10	KIAA1217	KIAA1217-202	KIAA1217-202,KIAA1217-204	RI	CRC03
KIAA1217;SE:10:24474060-24494500:24494604-24495147:+	-0.378046	2.08942e-05	10	KIAA1217	KIAA1217-204,KIAA1217-NIC	KIAA1217-211,KIAA1217-202,KIAA1217-NIC,KIAA1217-204	SE	CRC03
KRAS;SE:12:25209911-25215437:25215560-25225614:-	-0.234478	0.00116612	12	KRAS	KRAS-201	KRAS-202,KRAS-201	SE	CRC03
KRT8;RI:12:52900588:52900683-52901864:52902072:-	-0.306491	9.89271e-05	12	KRT8	KRT8-203	KRT8-203,KRT8-NIC.1	RI	CRC03
KTN1;AF:14:55580207:55580354-55612019:55601792:55601880-55612019:+	-0.101337	1.823e-07	14	KTN1	KTN1-NIC,KTN1-205	KTN1-204,KTN1-NIC,KTN1-205	AF	CRC03
KXD1;A5:19:18557949-18562036:18557914-18562036:+	-0.244933	0.0261118	19	KXD1	KXD1-202	KXD1-216,KXD1-201,KXD1-202	A5	CRC03
LDHA;AF:11:18394560:18394641-18396819:18396266:18396610-18396819:+	0.1148	0.00582738	11	LDHA	LDHA-221	LDHA-221,LDHA-218	AF	CRC03
LDHB;A5:12:21654677-21657468:21654677-21657751:-	-0.105106	0.0328258	12	LDHB	LDHB-203	LDHB-203,LDHB-201	A5	CRC03
LITAF;AF:16:11556735-11586886:11586919:11556735-11587338:11587563:-	0.198408	0.00846769	16	LITAF	LITAF-219,LITAF-213	LITAF-219,LITAF-213,LITAF-208	AF	CRC03
LMNA;A5:1:156134528-156134805:156134523-156134805:+	0.104002	0.0123028	1	LMNA	LMNA-238,LMNA-205	LMNA-238,LMNA-205,LMNA-NIC.1	A5	CRC03
LMNA;RI:1:156134805:156134975-156135187:156135312:+	-0.104002	0.0123028	1	LMNA	LMNA-NIC.1	LMNA-NIC.1,LMNA-238,LMNA-205	RI	CRC03
LSM7;RI:19:2328387:2328477-2328561:2328586:-	-0.136105	0.011792	19	LSM7	LSM7-204	LSM7-204,LSM7-201	RI	CRC03
LSR;A3:19:35266738-35266836:35266738-35266839:+	0.304224	0.000630453	19	LSR	LSR-214,LSR-203,LSR-202,LSR-213	LSR-212,LSR-202,LSR-203,LSR-214,LSR-213	A3	CRC03
LSR;SE:19:35259064-35261925:35261981-35262546:+	0.132278	0.000630453	19	LSR	LSR-214,LSR-213	LSR-212,LSR-202,LSR-214,LSR-213	SE	CRC03
LSR;SE:19:35259064-35262546:35262692-35266359:+	-0.330877	3.27e-08	19	LSR	LSR-212,LSR-202	LSR-212,LSR-202,LSR-203	SE	CRC03
MAP2K2;RI:19:4094453:4094498-4095388:4095449:-	-0.250496	0.000147979	19	MAP2K2	MAP2K2-209	MAP2K2-209,MAP2K2-214,MAP2K2-210,MAP2K2-201	RI	CRC03
MAPK1IP1L;SE:14:55051803-55061680:55061701-55062618:+	-0.123437	0.00522306	14	MAPK1IP1L	MAPK1IP1L-201	MAPK1IP1L-201,MAPK1IP1L-203	SE	CRC03
MBNL1;SE:3:152445539-152446704:152446757-152447620:+	-0.171859	0.0263519	3	MBNL1	MBNL1-202,MBNL1-211	MBNL1-205,MBNL1-211,MBNL1-202	SE	CRC03
MBNL1;SE:3:152447773-152455542:152455577-152456267:+	-0.147064	0.0424682	3	MBNL1	MBNL1-202	MBNL1-205,MBNL1-211,MBNL1-202	SE	CRC03
MDK;AF:11:46380756:46381183-46382057:46381669:46381758-46382057:+	-0.289925	0.0105124	11	MDK	MDK-205	MDK-205,MDK-203	AF	CRC03
MEA1;A5:6:43013389-43013786:43013389-43013898:-	-0.184069	0.0143894	6	MEA1	MEA1-201	MEA1-201,MEA1-204	A5	CRC03
METTL17;A3:14:20990598-20992092:20990598-20992124:+	-0.165943	0.01115	14	METTL17	METTL17-209,METTL17-216,METTL17-224	METTL17-216,METTL17-202,METTL17-201,METTL17-209,METTL17-224	A3	CRC03
MGLL;AF:3:127821838-127822309:127822515:127821838-127823084:127823185:-	-0.242145	0.00570725	3	MGLL	MGLL-201	MGLL-201,MGLL-208	AF	CRC03
MGLL;AF:3:127821838-127822309:127822515:127821838-127823084:127823271:-	-0.199269	0.0115583	3	MGLL	MGLL-201	MGLL-203,MGLL-201	AF	CRC03
MLEC;RI:12:120696316:120696541-120700464:120701859:+	0.119706	0.0134482	12	MLEC	MLEC-201	MLEC-201,MLEC-NIC	RI	CRC03
MRPL51;AF:12:6492972-6493058:6493262:6492972-6493459:6493840:-	-0.183822	0	12	MRPL51	MRPL51-201	MRPL51-201,MRPL51-205	AF	CRC03
MRPS5;RI:2:95101677:95101723-95104640:95104730:-	-0.212151	0.00180128	2	MRPS5	MRPS5-203	MRPS5-201,MRPS5-203	RI	CRC03
MT1E;RI:16:56626466:56626531-56626880:56627112:+	-0.110871	0.0187859	16	MT1E	MT1E-202	MT1E-201,MT1E-202	RI	CRC03
MT1G;A3:16:56667380-56667966:56667377-56667966:-	-0.385239	0	16	MT1G	MT1G-201	MT1G-202,MT1G-201	A3	CRC03
N4BP2L2;A5:13:32537027-32538618:32537027-32538683:-	-0.242253	0.00146771	13	N4BP2L2	N4BP2L2-235,N4BP2L2-212,N4BP2L2-237,N4BP2L2-229,N4BP2L2-208	N4BP2L2-235,N4BP2L2-245,N4BP2L2-229,N4BP2L2-244,N4BP2L2-208,N4BP2L2-237,N4BP2L2-222,N4BP2L2-212	A5	CRC03
NACA;A3:12:56724549-56724962:56724523-56724962:-	-0.252226	0.000410793	12	NACA	NACA-220	NACA-220,NACA-202,NACA-208	A3	CRC03
NACA;A5:12:56724523-56724962:56724523-56725263:-	0.244407	1e-10	12	NACA	NACA-202,NACA-208	NACA-201,NACA-214,NACA-226,NACA-202,NACA-208,NACA-218,NACA-206	A5	CRC03
NARS1;A3:18:57620651-57621708:57620648-57621708:-	0.13688	0.00075989	18	NARS1	NARS1-201	NARS1-NIC,NARS1-201	A3	CRC03
NBL1;AF:1:19644311:19644446-19655012:19645372:19645530-19655012:+	0.180488	0.015362	1	NBL1	NBL1-202	NBL1-202,NBL1-212	AF	CRC03
NCOA4;AF:10:46016694-46023330:46023455:46016694-46030526:46030623:-	0.216557	0.0294357	10	NCOA4	NCOA4-207	NCOA4-207,NCOA4-204	AF	CRC03
NDRG2;SE:14:21022497-21022864:21022905-21023241:-	0.159105	0.00938651	14	NDRG2	NDRG2-202,NDRG2-209,NDRG2-208	NDRG2-209,NDRG2-203,NDRG2-226,NDRG2-202,NDRG2-208,NDRG2-NIC	SE	CRC03
NFE2L2;RI:2:177232392:177232583-177233250:177233339:-	-0.200764	0.00826306	2	NFE2L2	NFE2L2-234	NFE2L2-201,NFE2L2-234,NFE2L2-223,NFE2L2-215,NFE2L2-207,NFE2L2-238	RI	CRC03
NR4A1;SE:12:52051568-52052496:52052645-52054327:+	-0.133916	0.0394379	12	NR4A1	NR4A1-201	NR4A1-209,NR4A1-201,NR4A1-204	SE	CRC03
NSA2;SE:5:74770810-74773868:74774060-74776604:+	0.134423	0.0349834	5	NSA2	NSA2-205	NSA2-205,NSA2-201	SE	CRC03
OS9;A3:12:57715970-57716089:57715970-57716092:+	-0.16019	0.00211152	12	OS9	OS9-223,OS9-NIC	OS9-NIC,OS9-223,OS9-NIC.1	A3	CRC03
PDHA1;MX:X:19344094-19345736:19345819-19349312:19344094-19346510:19346623-19349312:+	0.141562	0.000409342	X	PDHA1	PDHA1-204	PDHA1-204,PDHA1-206	MX	CRC03
PDHA1;SE:X:19344094-19345736:19345819-19349312:+	0.14983	0.00168908	X	PDHA1	PDHA1-204	PDHA1-204,PDHA1-203,PDHA1-211,PDHA1-201,PDHA1-210	SE	CRC03
PDIA3;SE:15:43746706-43753824:43753902-43756649:+	0.141989	6.36541e-05	15	PDIA3	PDIA3-201	PDIA3-201,PDIA3-218	SE	CRC03
PHPT1;A3:9:136850137-136850503:136850137-136850506:+	-0.139309	0.0226185	9	PHPT1	PHPT1-203	PHPT1-206,PHPT1-203	A3	CRC03
PLSCR1;SE:3:146525647-146528614:146528831-146533470:-	0.218228	0.00391723	3	PLSCR1	PLSCR1-201	PLSCR1-NIC,PLSCR1-NIC.1,PLSCR1-201	SE	CRC03
PNPLA2;RI:11:823527:823587-823694:824130:+	-0.313937	0.00104008	11	PNPLA2	PNPLA2-202	PNPLA2-NIC,PNPLA2-NIC.1,PNPLA2-202	RI	CRC03
POLD4;AF:11:67353077-67353294:67353561:67353077-67356743:67356972:-	0.147454	0.0473491	11	POLD4	POLD4-210	POLD4-NIC.1,POLD4-210,POLD4-208	AF	CRC03
POLR2H;SE:3:184365226-184366717:184366800-184368177:+	-0.151447	0.0146271	3	POLR2H	POLR2H-204,POLR2H-206	POLR2H-205,POLR2H-204,POLR2H-206	SE	CRC03
PON2;A5:7:95412477-95416172:95412477-95416242:-	-0.169373	0.00554927	7	PON2	PON2-NIC.3,PON2-NIC.2	PON2-218,PON2-NIC.3,PON2-NIC.2,PON2-NIC,PON2-NIC.1	A5	CRC03
PPIA;SE:7:44796793-44798748:44798814-44799247:+	0.102006	0.00169321	7	PPIA	PPIA-201	PPIA-201,PPIA-202,PPIA-203,PPIA-204,PPIA-216	SE	CRC03
PPIA;SE:7:44796793-44798748:44798904-44799247:+	0.120681	0.0014218	7	PPIA	PPIA-208	PPIA-202,PPIA-208,PPIA-203,PPIA-204,PPIA-216	SE	CRC03
PPIG;AF:2:169584353:169584490-169603642:169584647:169584899-169603642:+	-0.235498	7.48691e-05	2	PPIG	PPIG-219	PPIG-217,PPIG-219	AF	CRC03
PPIG;RI:2:169603642:169603694-169604026:169604102:+	-0.235498	7.48691e-05	2	PPIG	PPIG-219	PPIG-217,PPIG-219	RI	CRC03
PPIG;RI:2:169630774:169630987-169631766:169631933:+	-0.235498	7.48691e-05	2	PPIG	PPIG-219	PPIG-217,PPIG-219	RI	CRC03
PPP4C;A5:16:30082963-30083394:30082847-30083394:+	-0.107182	0.00786527	16	PPP4C	PPP4C-209	PPP4C-209,PPP4C-201,PPP4C-205	A5	CRC03
PRDX1;AF:1:45519054-45521609:45521938:45519054-45522778:45523047:-	0.125129	0.0197397	1	PRDX1	PRDX1-201	PRDX1-204,PRDX1-201	AF	CRC03
PRMT1;A5:19:49681150-49681910:49680588-49681910:+	-0.132129	0.012956	19	PRMT1	PRMT1-NNC	PRMT1-201,PRMT1-NNC,PRMT1-202	A5	CRC03
PSMC5;RI:17:63828138:63828209-63829494:63829563:+	-0.12329	0.0315416	17	PSMC5	PSMC5-205	PSMC5-NIC,PSMC5-205,PSMC5-201,PSMC5-203,PSMC5-202	RI	CRC03
PTMA;AF:2:231707630:231707835-231711348:231708530:231708751-231711348:+	-0.247212	0.000230611	2	PTMA	PTMA-208	PTMA-211,PTMA-208,PTMA-212	AF	CRC03
PUF60;SE:8:143818534-143820666:143820716-143821597:-	-0.105945	0.0058639	8	PUF60	PUF60-208,PUF60-204	PUF60-208,PUF60-204,PUF60-202	SE	CRC03
QTRT1;RI:19:10712161:10712299-10712553:10712628:+	-0.140598	0.0228021	19	QTRT1	QTRT1-207,QTRT1-NIC	QTRT1-NIC,QTRT1-201,QTRT1-207	RI	CRC03
RAB5IF;SE:20:36607818-36607890:36608000-36609601:+	-0.2474	0.00102687	20	RAB5IF	RAB5IF-204	RAB5IF-204,RAB5IF-202	SE	CRC03
RAC1;SE:7:6374770-6379183:6379264-6387212:+	-0.11283	0.00663112	7	RAC1	RAC1-209	RAC1-202,RAC1-209,RAC1-201	SE	CRC03
RAD50;A5:5:132557453-132559284:132557009-132559284:+	-0.155993	0.0291557	5	RAD50	RAD50-209,RAD50-NIC,RAD50-201	RAD50-201,RAD50-NIC,RAD50-209,RAD50-212	A5	CRC03
RALY;SE:20:34073635-34073819:34073866-34075874:+	0.187758	0.0385788	20	RALY	RALY-206,RALY-NIC,RALY-201	RALY-206,RALY-203,RALY-NIC,RALY-201	SE	CRC03
RNASE1;SE:14:20802093-20802249:20802319-20802797:-	0.164179	0.00708622	14	RNASE1	RNASE1-201	RNASE1-201,RNASE1-202	SE	CRC03
RPL15;A3:3:23917173-23917837:23917173-23917850:+	-0.333984	2.65819e-05	3	RPL15	RPL15-212	RPL15-212,RPL15-209	A3	CRC03
RPL15;A5:3:23917295-23917850:23917173-23917850:+	0.17741	0.0171243	3	RPL15	RPL15-214	RPL15-209,RPL15-214	A5	CRC03
RPL35A;A5:3:197950299-197950936:197950221-197950936:+	0.125429	1.8147e-06	3	RPL35A	RPL35A-205	RPL35A-205,RPL35A-208,RPL35A-211,RPL35A-202	A5	CRC03
RSRC2;A3:12:122508450-122511109:122508447-122511109:-	0.172969	0.00656752	12	RSRC2	RSRC2-220	RSRC2-201,RSRC2-203,RSRC2-204,RSRC2-220	A3	CRC03
RSRC2;A3:12:122519051-122520504:122519029-122520504:-	-0.23641	0.00656752	12	RSRC2	RSRC2-204	RSRC2-204,RSRC2-220	A3	CRC03
RSRC2;SE:12:122519029-122520504:122520581-122521385:-	0.151077	0.0229219	12	RSRC2	RSRC2-220	RSRC2-201,RSRC2-220	SE	CRC03
RTN4;AF:2:54987698-55010087:55010449:54987698-55049745:55050544:-	-0.212065	7.4e-09	2	RTN4	RTN4-205	RTN4-205,RTN4-201	AF	CRC03
SAFB2;RI:19:5611120:5611630-5612540:5612567:-	-0.17124	0.0451006	19	SAFB2	SAFB2-NIC.1	SAFB2-NIC.1,SAFB2-NIC,SAFB2-201	RI	CRC03
SARAF;SE:8:30070059-30073877:30074051-30082847:-	-0.183557	0.0159909	8	SARAF	SARAF-203	SARAF-203,SARAF-214	SE	CRC03
SAT1;SE:X:23783883-23784294:23784403-23785328:+	-0.118138	0.000299725	X	SAT1	SAT1-208	SAT1-208,SAT1-204	SE	CRC03
SDCBP2;AF:20:1320435-1325588:1325707:1320435-1329085:1329139:-	-0.171833	0.00263165	20	SDCBP2	SDCBP2-204	SDCBP2-202,SDCBP2-204,SDCBP2-206	AF	CRC03
SDF4;A3:1:1217804-1218458:1217688-1218458:-	-0.252044	0.00270581	1	SDF4	SDF4-201	SDF4-202,SDF4-201	A3	CRC03
SEC13;AF:3:10318094-10320871:10321041:10318094-10321050:10321112:-	-0.221995	0.015811	3	SEC13	SEC13-208	SEC13-202,SEC13-208,SEC13-205	AF	CRC03
SERBP1;A3:1:67424322-67424888:67424277-67424888:-	0.151146	2.1533e-06	1	SERBP1	SERBP1-204,SERBP1-202	SERBP1-204,SERBP1-202,SERBP1-201	A3	CRC03
SERBP1;A3:1:67424977-67425083:67424959-67425083:-	-0.101398	5e-10	1	SERBP1	SERBP1-201,SERBP1-204	SERBP1-201,SERBP1-204,SERBP1-202	A3	CRC03
SERP1;AL:3:150544292:150544498-150546052:150545397:150545778-150546052:-	0.122034	0.0440665	3	SERP1	SERP1-205	SERP1-205,SERP1-208	AL	CRC03
SF3B1;RI:2:197418896:197419640-197420428:197420542:-	-0.272385	2.7144e-06	2	SF3B1	SF3B1-213	SF3B1-214,SF3B1-213	RI	CRC03
SFT2D1;SE:6:166330247-166331385:166331407-166342419:-	0.171282	6.99259e-05	6	SFT2D1	SFT2D1-202	SFT2D1-202,SFT2D1-201	SE	CRC03
SGSM3;SE:22:40400813-40401593:40401675-40402139:+	-0.153253	0.00125941	22	SGSM3	SGSM3-NNC,SGSM3-201,SGSM3-213	SGSM3-213,SGSM3-NIC,SGSM3-NNC,SGSM3-204,SGSM3-201	SE	CRC03
SH3YL1;SE:2:219001-224864:224920-229966:-	-0.221881	0.00710013	2	SH3YL1	SH3YL1-201,SH3YL1-213	SH3YL1-213,SH3YL1-201,SH3YL1-205	SE	CRC03
SIGIRR;AF:11:410027-414823:414999:410027-417325:417397:-	-0.320982	0.00123962	11	SIGIRR	SIGIRR-203	SIGIRR-201,SIGIRR-203	AF	CRC03
SLC1A5;RI:19:46782383:46782549-46784097:46784144:-	-0.151322	0.0404681	19	SLC1A5	SLC1A5-NIC	SLC1A5-203,SLC1A5-NIC	RI	CRC03
SLC20A1;SE:2:112652798-112652889:112652947-112657122:+	0.126272	0.0331605	2	SLC20A1	SLC20A1-NIC	SLC20A1-201,SLC20A1-NIC	SE	CRC03
SMARCA4;A3:19:11041560-11058255:11041560-11058258:+	-0.215102	0.000348689	19	SMARCA4	SMARCA4-NIC.4,SMARCA4-NIC.2,SMARCA4-NIC.5	SMARCA4-NIC.2,SMARCA4-NIC.1,SMARCA4-NIC.5,SMARCA4-NIC.3,SMARCA4-NIC,SMARCA4-NIC.4	A3	CRC03
SMARCA4;SE:19:11033517-11033767:11033865-11034123:+	0.142939	0.00124107	19	SMARCA4	SMARCA4-NIC.1,SMARCA4-NIC,SMARCA4-230	SMARCA4-NIC.2,SMARCA4-NIC.1,SMARCA4-NIC.5,SMARCA4-NIC.3,SMARCA4-NIC,SMARCA4-NIC.4,SMARCA4-230	SE	CRC03
SMARCE1;SE:17:40628993-40630208:40630286-40630714:-	0.235673	0.00966552	17	SMARCE1	SMARCE1-233	SMARCE1-233,SMARCE1-202	SE	CRC03
SNHG29;A3:17:16439414-16439528:16439414-16439581:+	-0.159314	0.00150429	17	SNHG29	SNHG29-213	SNHG29-257,SNHG29-213	A3	CRC03
SPATA20;RI:17:50549985:50550115-50550208:50550312:+	-0.151109	0.00651141	17	SPATA20	SPATA20-NIC	SPATA20-202,SPATA20-205,SPATA20-201,SPATA20-NIC	RI	CRC03
SPATS2L;AF:2:200306151:200306601-200329431:200306718:200306922-200329431:+	-0.158806	0.000578382	2	SPATS2L	SPATS2L-209	SPATS2L-221,SPATS2L-209	AF	CRC03
SPSB3;RI:16:1778134:1778321-1778435:1778612:-	-0.196936	0.000739204	16	SPSB3	SPSB3-209	SPSB3-208,SPSB3-209	RI	CRC03
SRRM1;RI:1:24646667:24646789-24648859:24649029:+	-0.154572	0.0201137	1	SRRM1	SRRM1-204,SRRM1-NIC.1	SRRM1-224,SRRM1-201,SRRM1-NIC.1,SRRM1-221,SRRM1-206,SRRM1-223,SRRM1-204	RI	CRC03
SRSF11;A3:1:70205780-70221612:70205780-70221615:+	-0.171257	0.0120817	1	SRSF11	SRSF11-202	SRSF11-203,SRSF11-202,SRSF11-217	A3	CRC03
SRSF11;A3:1:70250503-70250608:70250503-70250611:+	-0.133807	0.0120817	1	SRSF11	SRSF11-202,SRSF11-204,SRSF11-216	SRSF11-205,SRSF11-217,SRSF11-204,SRSF11-206,SRSF11-203,SRSF11-202,SRSF11-216	A3	CRC03
SRSF2;RI:17:76734115:76735158-76736154:76736464:-	-0.230222	6.20136e-05	17	SRSF2	SRSF2-203	SRSF2-202,SRSF2-203	RI	CRC03
SRSF5;RI:14:69769182:69769251-69770467:69770540:+	-0.17532	0.00692071	14	SRSF5	SRSF5-NIC.5,SRSF5-NIC.2	SRSF5-NIC.5,SRSF5-217,SRSF5-NIC.2	RI	CRC03
SSB;RI:2:169806785:169806892-169806971:169807071:+	-0.123335	0.0124227	2	SSB	SSB-NIC	SSB-NIC,SSB-201	RI	CRC03
ST6GALNAC1;SE:17:76629711-76637600:76637736-76643508:-	-0.280244	0.000198822	17	ST6GALNAC1	ST6GALNAC1-211	ST6GALNAC1-211,ST6GALNAC1-201	SE	CRC03
SURF4;SE:9:133367445-133375239:133375388-133375922:-	-0.104865	0.0183794	9	SURF4	SURF4-209	SURF4-209,SURF4-202	SE	CRC03
SYNCRIP;SE:6:85640564-85641292:85641451-85642797:-	0.227417	0.00760791	6	SYNCRIP	SYNCRIP-219,SYNCRIP-201,SYNCRIP-217,SYNCRIP-206,SYNCRIP-202	SYNCRIP-202,SYNCRIP-206,SYNCRIP-201,SYNCRIP-220,SYNCRIP-219,SYNCRIP-217,SYNCRIP-204	SE	CRC03
TACC1;A5:8:38827375-38831125:38827288-38831125:+	0.169515	0.0172471	8	TACC1	TACC1-202	TACC1-223,TACC1-202	A5	CRC03
TACC1;AF:8:38757281:38757409-38788704:38787236:38787743-38788704:+	-0.169515	0.0172471	8	TACC1	TACC1-223	TACC1-223,TACC1-202	AF	CRC03
TDP2;A5:6:24658734-24666119:24658734-24666526:-	-0.266316	0.000107732	6	TDP2	TDP2-201	TDP2-201,TDP2-202	A5	CRC03
TLE5;AF:19:3061257-3062174:3062495:3061257-3062700:3063107:-	0.313154	2.3178e-06	19	TLE5	TLE5-202	TLE5-202,TLE5-201	AF	CRC03
TLN2;AF:15:62390550:62390685-62589687:62561365:62561482-62589687:+	0.208735	0.0186747	15	TLN2	TLN2-211	TLN2-211,TLN2-209,TLN2-NIC	AF	CRC03
TLN2;SE:15:62589762-62618351:62618475-62647275:+	0.144119	0.0186747	15	TLN2	TLN2-211,TLN2-NIC	TLN2-211,TLN2-209,TLN2-NIC	SE	CRC03
TMEM123;SE:11:102402206-102448812:102448868-102452524:-	0.257101	0.00227917	11	TMEM123	TMEM123-202	TMEM123-202,TMEM123-201	SE	CRC03
TMEM176A;A5:7:150800968-150801536:150800828-150801536:+	0.129898	0.00124606	7	TMEM176A	TMEM176A-210	TMEM176A-201,TMEM176A-210	A5	CRC03
TMEM176B;AF:7:150796574-150800298:150800364:150796574-150800993:150801360:-	0.147185	0.0491969	7	TMEM176B	TMEM176B-201	TMEM176B-204,TMEM176B-201	AF	CRC03
TMEM176B;AF:7:150796574-150800298:150800367:150796574-150800993:150801360:-	0.157244	0.0491969	7	TMEM176B	TMEM176B-205	TMEM176B-204,TMEM176B-205	AF	CRC03
TMEM87A;MX:15:42228820-42231192:42231260-42233213:42228820-42231844:42231915-42233213:-	-0.101718	0.0273823	15	TMEM87A	TMEM87A-202,TMEM87A-203,TMEM87A-215	TMEM87A-202,TMEM87A-203,TMEM87A-215,TMEM87A-208	MX	CRC03
TMX2;SE:11:57737668-57737913:57738026-57738354:+	-0.111092	0.00049136	11	TMX2	TMX2-201	TMX2-202,TMX2-201	SE	CRC03
TOMM6;A3:6:41789336-41789531:41789336-41789568:+	0.182799	0.0320229	6	TOMM6	TOMM6-202	TOMM6-202,TOMM6-201	A3	CRC03
TPD52;AF:8:80064593-80080315:80080816:80064593-80171425:80171558:-	-0.217294	0.000978603	8	TPD52	TPD52-202	TPD52-201,TPD52-202	AF	CRC03
TPD52;AF:8:80064593-80080315:80080831:80064593-80171425:80171558:-	-0.226675	0.000978603	8	TPD52	TPD52-203	TPD52-203,TPD52-201	AF	CRC03
TPD52;SE:8:80042668-80044167:80044208-80051527:-	-0.153614	0.00279073	8	TPD52	TPD52-203	TPD52-202,TPD52-203,TPD52-201	SE	CRC03
TPM1;AL:15:63062645-63064064:63065278:63062645-63065896:63066092:+	-0.448741	0	15	TPM1	TPM1-216	TPM1-216,TPM1-NIC	AL	CRC03
TPM1;AL:15:63062645-63064064:63065278:63062645-63071090:63071915:+	-0.295187	1.53e-08	15	TPM1	TPM1-216	TPM1-216,TPM1-201	AL	CRC03
TPM1;SE:15:63060939-63061198:63061273-63061713:+	0.10919	0.000160859	15	TPM1	TPM1-NIC,TPM1-210	TPM1-210,TPM1-216,TPM1-NIC,TPM1-201	SE	CRC03
TRA2B;RI:3:185916744:185917725-185918365:185918438:-	-0.213263	0.0044196	3	TRA2B	TRA2B-NIC.1	TRA2B-NIC.1,TRA2B-NIC	RI	CRC03
TRA2B;SE:3:185925626-185926601:185926734-185937825:-	0.213263	0.0044196	3	TRA2B	TRA2B-NIC	TRA2B-NIC,TRA2B-NIC.1	SE	CRC03
TRABD2A;SE:2:84839323-84841861:84842007-84870225:-	0.109999	0.0322427	2	TRABD2A	TRABD2A-203,TRABD2A-202	TRABD2A-203,TRABD2A-201,TRABD2A-202	SE	CRC03
TUBA4A;AF:2:219252230-219253856:219253918:219252230-219254095:219254608:-	0.23225	0.000144949	2	TUBA4A	TUBA4A-201	TUBA4A-202,TUBA4A-201	AF	CRC03
TUBB;AF:6:30720352:30720563-30722537:30721574:30721898-30722537:+	0.146379	0.00317415	6	TUBB	TUBB-205	TUBB-206,TUBB-205	AF	CRC03
TXNDC17;A5:17:6641227-6641753:6641100-6641753:+	-0.126223	0.0126912	17	TXNDC17	TXNDC17-207,TXNDC17-201	TXNDC17-207,TXNDC17-209,TXNDC17-201	A5	CRC03
UBB;SE:17:16381184-16381902:16382130-16382359:+	0.164335	0.0104851	17	UBB	UBB-204	UBB-204,UBB-207	SE	CRC03
UBE2V1;AF:20:50096820-50113107:50113150:50096820-50115485:50115954:-	0.16398	0.0365407	20	UBE2V1	UBE2V1-203	UBE2V1-201,UBE2V1-203	AF	CRC03
UBXN4;RI:2:135753539:135753567-135754159:135754277:+	0.132444	1.77771e-05	2	UBXN4	UBXN4-203	UBXN4-201,UBXN4-203	RI	CRC03
UBXN4;SE:2:135748369-135753539:135754277-135755517:+	0.265288	1.77771e-05	2	UBXN4	UBXN4-203	UBXN4-203,UBXN4-204	SE	CRC03
UFM1;A5:13:38350227-38354239:38350055-38354239:+	0.163646	0.000143789	13	UFM1	UFM1-202,UFM1-204	UFM1-204,UFM1-202,UFM1-201	A5	CRC03
UGP2;AF:2:63840969:63841232-63856306:63841896:63842204-63856306:+	0.25809	0.000181935	2	UGP2	UGP2-202	UGP2-201,UGP2-202	AF	CRC03
USP16;A3:21:29036374-29037276:29036374-29037279:+	-0.139867	0.0282702	21	USP16	USP16-201,USP16-204	USP16-201,USP16-204,USP16-203	A3	CRC03
USP16;SE:21:29024777-29025709:29025771-29027873:+	-0.148589	0.0282702	21	USP16	USP16-201	USP16-201,USP16-204,USP16-203	SE	CRC03
VILL;A3:3:37990829-37993046:37990829-37993587:+	0.155431	0.0390944	3	VILL	VILL-NNC.1	VILL-NNC.1,VILL-NNC	A3	CRC03
VILL;RI:3:37993898:37993972-37994261:37994466:+	-0.153591	0.0390944	3	VILL	VILL-NNC	VILL-NNC.1,VILL-210,VILL-NNC	RI	CRC03
VPS28;A5:8:144425772-144425922:144425772-144426026:-	-0.103387	0.0299817	8	VPS28	VPS28-NIC.2	VPS28-NIC,VPS28-211,VPS28-NIC.2,VPS28-208,VPS28-206,VPS28-NIC.1	A5	CRC03
YME1L1;A3:10:27147668-27148906:27145590-27148906:-	-0.186972	0.00251163	10	YME1L1	YME1L1-206	YME1L1-202,YME1L1-206	A3	CRC03
ZCRB1;A3:12:42313231-42313690:42313198-42313690:-	0.114513	0.0216645	12	ZCRB1	ZCRB1-204	ZCRB1-202,ZCRB1-204,ZCRB1-201	A3	CRC03
ZCRB1;RI:12:42322418:42322446-42324019:42324104:-	-0.125099	0.028803	12	ZCRB1	ZCRB1-202	ZCRB1-202,ZCRB1-201,ZCRB1-204	RI	CRC03
ZFAND5;SE:9:72360787-72363470:72363606-72364696:-	-0.271533	0.000218059	9	ZFAND5	ZFAND5-205	ZFAND5-205,ZFAND5-204	SE	CRC03
ZFAS1;AF:20:49278271:49278397-49279104:49278642:49278738-49279104:+	-0.155141	0.0237095	20	ZFAS1	ZFAS1-NNC,ZFAS1-207	ZFAS1-201,ZFAS1-NNC,ZFAS1-207,ZFAS1-213	AF	CRC03
ZFAS1;SE:20:49280570-49280903:49280964-49289045:+	-0.12546	0.0237095	20	ZFAS1	ZFAS1-207,ZFAS1-204,ZFAS1-212	ZFAS1-204,ZFAS1-201,ZFAS1-207,ZFAS1-212	SE	CRC03
ZNF207;SE:17:32360967-32361468:32361515-32362914:+	0.130268	0.00303245	17	ZNF207	ZNF207-204	ZNF207-204,ZNF207-201	SE	CRC03
ZNF207;SE:17:32365487-32366665:32366757-32367772:+	-0.130268	0.00303245	17	ZNF207	ZNF207-201	ZNF207-204,ZNF207-201	SE	CRC03
ZNF644;AF:1:90982370-91021273:91021473:90982370-91021990:91022272:-	-0.243679	0.0016684	1	ZNF644	ZNF644-204	ZNF644-203,ZNF644-204	AF	CRC03
ZNF706;SE:8:101201743-101202333:101202447-101205435:-	0.178156	0.0016307	8	ZNF706	ZNF706-207	ZNF706-208,ZNF706-207,ZNF706-201	SE	CRC03
ABCF1;A3:6:30577913-30578073:30577913-30578076:+	-0.119479	0.00164628	6	ABCF1	ABCF1-203	ABCF1-201,ABCF1-203,ABCF1-204	A3	CRC04
ACOX1;MX:17:75957566-75960215:75960375-75978534:75957566-75973625:75973785-75978534:-	0.260388	0.000783177	17	ACOX1	ACOX1-201,ACOX1-203	ACOX1-203,ACOX1-201,ACOX1-202	MX	CRC04
ACSL3;SE:2:222887888-222900674:222900780-222908733:+	-0.169715	0.0130877	2	ACSL3	ACSL3-201	ACSL3-202,ACSL3-231,ACSL3-201	SE	CRC04
ACSS2;SE:20:34914437-34915218:34915256-34919435:+	-0.296887	0.0115719	20	ACSS2	ACSS2-201	ACSS2-202,ACSS2-214,ACSS2-201	SE	CRC04
ADGRE5;SE:19:14396473-14397077:14397223-14397658:+	-0.351828	0.000319346	19	ADGRE5	ADGRE5-201	ADGRE5-202,ADGRE5-201	SE	CRC04
AKAP9;SE:7:91973968-91979436:91979574-91980289:+	-0.140417	7.48e-08	7	AKAP9	AKAP9-218	AKAP9-204,AKAP9-218,AKAP9-213	SE	CRC04
AKAP9;SE:7:91980333-91980873:91980958-91992158:+	0.103093	4.35346e-05	7	AKAP9	AKAP9-213	AKAP9-204,AKAP9-218,AKAP9-213	SE	CRC04
ALG5;SE:13:36972036-36975761:36975853-36985627:-	-0.119905	0.00457276	13	ALG5	ALG5-NIC.4	ALG5-NIC.2,ALG5-NIC.1,ALG5-207,ALG5-NIC.3,ALG5-NIC,ALG5-NIC.4	SE	CRC04
ANAPC11;A5:17:81891841-81893552:81891833-81893552:+	-0.104092	0.0299093	17	ANAPC11	ANAPC11-223,ANAPC11-201	ANAPC11-223,ANAPC11-201,ANAPC11-210	A5	CRC04
ANAPC11;AF:17:81891647:81891705-81893552:81891723:81891841-81893552:+	-0.150997	0.0135466	17	ANAPC11	ANAPC11-207	ANAPC11-207,ANAPC11-201	AF	CRC04
ANAPC11;AF:17:81891647:81891705-81893552:81891732:81891833-81893552:+	-0.184109	0.00412591	17	ANAPC11	ANAPC11-207	ANAPC11-207,ANAPC11-210	AF	CRC04
ANAPC16;A5:10:72216138-72223888:72216072-72223888:+	0.198527	0.00411232	10	ANAPC16	ANAPC16-201	ANAPC16-201,ANAPC16-NIC	A5	CRC04
ANAPC16;SE:10:72216138-72220054:72220379-72223888:+	-0.281354	0.00411232	10	ANAPC16	ANAPC16-205	ANAPC16-201,ANAPC16-205	SE	CRC04
ANKRD12;A5:18:9137096-9182382:9136965-9182382:+	0.122049	0.00119502	18	ANKRD12	ANKRD12-206	ANKRD12-206,ANKRD12-204,ANKRD12-201	A5	CRC04
ANXA2;AF:15:60386086-60397943:60397988:60386086-60402769:60402883:-	-0.213347	6.93906e-05	15	ANXA2	ANXA2-222	ANXA2-206,ANXA2-222	AF	CRC04
ANXA2;MX:15:60386086-60393013:60393440-60397943:60386086-60397258:60397338-60397943:-	-0.125922	0.047368	15	ANXA2	ANXA2-242	ANXA2-242,ANXA2-203	MX	CRC04
AP2B1;AF:17:35587274:35587428-35594008:35587452:35587597-35594008:+	0.273165	0.00028431	17	AP2B1	AP2B1-221	AP2B1-221,AP2B1-NNC	AF	CRC04
APLP2;SE:11:130122513-130123612:130123779-130126700:+	-0.111405	7.3e-09	11	APLP2	APLP2-203,APLP2-201	APLP2-210,APLP2-201,APLP2-203	SE	CRC04
ARHGAP5;A3:14:32094386-32117140:32094386-32117143:+	-0.243334	0.00423956	14	ARHGAP5	ARHGAP5-205,ARHGAP5-202	ARHGAP5-205,ARHGAP5-202,ARHGAP5-209	A3	CRC04
ARHGAP5;AF:14:32076967:32077053-32090502:32077304:32077435-32090502:+	0.262868	0.00423956	14	ARHGAP5	ARHGAP5-209	ARHGAP5-209,ARHGAP5-202	AF	CRC04
ARIH2;SE:3:48922811-48924718:48924839-48927462:+	0.272516	0.000144152	3	ARIH2	ARIH2-205	ARIH2-203,ARIH2-205,ARIH2-201	SE	CRC04
ARL6IP4;A5:12:122981299-122981595:122981266-122981595:+	0.212922	0.000442265	12	ARL6IP4	ARL6IP4-210,ARL6IP4-208	ARL6IP4-220,ARL6IP4-214,ARL6IP4-210,ARL6IP4-205,ARL6IP4-208	A5	CRC04
ATP5MG;SE:11:118401717-118403924:118403985-118406937:+	0.128442	2.06e-08	11	ATP5MG	ATP5MG-208	ATP5MG-201,ATP5MG-208,ATP5MG-207	SE	CRC04
ATP5MK;SE:10:103392466-103394199:103394394-103395746:-	-0.192987	0.00514607	10	ATP5MK	ATP5MK-205	ATP5MK-204,ATP5MK-205	SE	CRC04
ATP5MK;SE:10:103392466-103395746:103396032-103396409:-	0.218469	7.7e-09	10	ATP5MK	ATP5MK-204	ATP5MK-204,ATP5MK-201	SE	CRC04
ATP5MK;SE:10:103394394-103395746:103396032-103396409:-	-0.107689	8.54e-07	10	ATP5MK	ATP5MK-205	ATP5MK-202,ATP5MK-205	SE	CRC04
AZIN1;SE:8:102843747-102849987:102850144-102858013:-	-0.397917	5.397e-07	8	AZIN1	AZIN1-216	AZIN1-216,AZIN1-201	SE	CRC04
BABAM1;A3:19:17267527-17268756:17267527-17268794:+	0.277846	0.00025975	19	BABAM1	BABAM1-201,BABAM1-NNC.1	BABAM1-201,BABAM1-NNC,BABAM1-NNC.1	A3	CRC04
BABAM1;SE:19:17276909-17277384:17277479-17278845:+	-0.270513	0.00025975	19	BABAM1	BABAM1-NNC	BABAM1-201,BABAM1-NNC,BABAM1-NNC.1,BABAM1-NNC.2	SE	CRC04
BRD2;AF:6:32968594:32969056-32971595:32970953:32971197-32971595:+	-0.125017	1.18542e-05	6	BRD2	BRD2-201	BRD2-212,BRD2-201	AF	CRC04
BRD2;SE:6:32974765-32975021:32975112-32975384:+	0.145388	0.000792683	6	BRD2	BRD2-212,BRD2-208	BRD2-212,BRD2-208,BRD2-224,BRD2-201	SE	CRC04
BSG;SE:19:572701-577774:578121-579500:+	-0.112525	0.0103741	19	BSG	BSG-201	BSG-203,BSG-NIC,BSG-201	SE	CRC04
C12orf57;A5:12:6944652-6945771:6944565-6945771:+	0.159755	0.0359778	12	C12orf57	C12orf57-205,C12orf57-201	C12orf57-205,C12orf57-201,C12orf57-202	A5	CRC04
C12orf57;AF:12:6943433:6943662-6944476:6943834:6944173-6944476:+	0.249637	0.0358865	12	C12orf57	C12orf57-205	C12orf57-205,C12orf57-202	AF	CRC04
C12orf57;AF:12:6943433:6943662-6944476:6944022:6944173-6944476:+	0.110829	0.0358865	12	C12orf57	C12orf57-205	C12orf57-205,C12orf57-201	AF	CRC04
C1orf43;SE:1:154214574-154218716:154218785-154219836:-	-0.255663	0.0219379	1	C1orf43	C1orf43-211	C1orf43-204,C1orf43-211,C1orf43-205,C1orf43-210,C1orf43-206	SE	CRC04
CANT1;RI:17:78996992:78997644-78997840:78997963:-	-0.208543	0.0051277	17	CANT1	CANT1-201	CANT1-201,CANT1-202,CANT1-211	RI	CRC04
CAP1;A3:1:40040801-40059334:40040801-40059337:+	-0.170337	0.0056176	1	CAP1	CAP1-202,CAP1-204	CAP1-202,CAP1-201,CAP1-204,CAP1-206	A3	CRC04
CAPN1;AF:11:65181194:65181410-65182701:65181928:65182013-65182701:+	-0.179031	0.0498865	11	CAPN1	CAPN1-226	CAPN1-226,CAPN1-201	AF	CRC04
CCAR1;SE:10:68737048-68737845:68737889-68740629:+	-0.147471	0.00448137	10	CCAR1	CCAR1-201	CCAR1-211,CCAR1-201,CCAR1-207	SE	CRC04
CCDC14;AL:3:123897305:123897613-123931102:123913422:123915718-123931102:-	0.138718	0.0319166	3	CCDC14	CCDC14-NIC	CCDC14-NIC,CCDC14-203	AL	CRC04
CCDC186;SE:10:114163329-114173141:114173265-114174015:-	-0.151262	0.029193	10	CCDC186	CCDC186-207,CCDC186-201	CCDC186-207,CCDC186-201,CCDC186-202,CCDC186-203	SE	CRC04
CD151;RI:11:836251:836442-836769:836843:+	-0.227754	0.00375188	11	CD151	CD151-220	CD151-202,CD151-220,CD151-201,CD151-203	RI	CRC04
CD151;SE:11:833026-834530:834591-836063:+	-0.244464	2.298e-07	11	CD151	CD151-202,CD151-220	CD151-202,CD151-220,CD151-203	SE	CRC04
CD164;SE:6:109369017-109370411:109370467-109376074:-	-0.123295	2e-09	6	CD164	CD164-207,CD164-202,CD164-206	CD164-207,CD164-202,CD164-206,CD164-203	SE	CRC04
CD46;SE:1:207785682-207790253:207790345-207793519:+	-0.404141	1.77932e-05	1	CD46	CD46-208	CD46-233,CD46-204,CD46-208,CD46-220,CD46-203	SE	CRC04
CD74;RI:5:150406881:150406960-150407152:150407324:-	0.142642	0.0478841	5	CD74	CD74-NIC.1	CD74-NIC.1,CD74-201	RI	CRC04
CD74;SE:5:150402625-150403121:150403312-150404680:-	-0.148312	0.0475631	5	CD74	CD74-NIC.2,CD74-201	CD74-NIC.1,CD74-201,CD74-NIC,CD74-NIC.2	SE	CRC04
CD9;SE:12:6200565-6200893:6200973-6225426:+	0.206581	2.56e-08	12	CD9	CD9-212	CD9-201,CD9-212,CD9-208,CD9-207,CD9-220	SE	CRC04
CDH17;RI:8:94170397:94170547-94170854:94170985:-	-0.196362	0.0308853	8	CDH17	CDH17-NNC,CDH17-NIC.1	CDH17-NNC,CDH17-NIC,CDH17-NIC.1,CDH17-NIC.2	RI	CRC04
CEBPG;AF:19:33373709:33373895-33379144:33374312:33374613-33379144:+	0.201131	0.0261318	19	CEBPG	CEBPG-201	CEBPG-201,CEBPG-202	AF	CRC04
CENPX;AF:17:82019909-82022639:82022821:82019909-82022826:82022878:-	0.136595	1.418e-07	17	CENPX	CENPX-209	CENPX-209,CENPX-202	AF	CRC04
CES2;A5:16:66935976-66938037:66935711-66938037:+	0.171326	0.0435674	16	CES2	CES2-211	CES2-211,CES2-201	A5	CRC04
CHD2;SE:15:92943068-92944415:92944515-92945821:+	-0.146846	0.000958085	15	CHD2	CHD2-201,CHD2-207,CHD2-227,CHD2-NIC	CHD2-207,CHD2-233,CHD2-227,CHD2-NIC,CHD2-201	SE	CRC04
CHD9;A5:16:53307953-53308686:53307905-53308686:+	0.169674	0.0339765	16	CHD9	CHD9-203	CHD9-213,CHD9-218,CHD9-203	A5	CRC04
CHTOP;A3:1:153638448-153642243:153638448-153642246:+	-0.125814	0.0199461	1	CHTOP	CHTOP-203,CHTOP-201	CHTOP-204,CHTOP-203,CHTOP-201,CHTOP-205,CHTOP-202	A3	CRC04
CNIH1;SE:14:54432220-54436079:54436126-54436369:-	0.142714	1.6735e-06	14	CNIH1	CNIH1-207	CNIH1-207,CNIH1-201	SE	CRC04
CNOT2;SE:12:70278274-70285400:70285586-70310895:+	-0.192402	0.0157197	12	CNOT2	CNOT2-225	CNOT2-201,CNOT2-225	SE	CRC04
COMT;SE:22:19941897-19947307:19947490-19961199:+	-0.449453	1.139e-07	22	COMT	COMT-220	COMT-202,COMT-208,COMT-220,COMT-204	SE	CRC04
COX14;A5:12:50112497-50120036:50112301-50120036:+	0.179144	6.476e-06	12	COX14	COX14-202	COX14-203,COX14-202	A5	CRC04
COX14;SE:12:50112301-50112832:50112903-50120036:+	-0.137505	0.0288377	12	COX14	COX14-201	COX14-203,COX14-201	SE	CRC04
COX14;SE:12:50112301-50118493:50118552-50120036:+	0.164584	0.0288377	12	COX14	COX14-204	COX14-203,COX14-204	SE	CRC04
CSDE1;SE:1:114739890-114741527:114741673-114749821:-	0.182722	1.87e-08	1	CSDE1	CSDE1-204	CSDE1-202,CSDE1-204	SE	CRC04
CSTB;A5:21:43774759-43775840:43774759-43776204:-	-0.150318	0.000563105	21	CSTB	CSTB-205	CSTB-204,CSTB-205,CSTB-201	A5	CRC04
CTBP2;AF:10:125111093-125160319:125160563:125111093-125160827:125161030:-	-0.152403	1.54697e-05	10	CTBP2	CTBP2-203	CTBP2-205,CTBP2-203	AF	CRC04
CTNNA1;SE:5:138932712-138932888:138932958-138933802:+	-0.292508	0.000194728	5	CTNNA1	CTNNA1-244	CTNNA1-244,CTNNA1-230,CTNNA1-201,CTNNA1-236	SE	CRC04
CTSD;AF:11:1761468-1762133:1762403:1761468-1763792:1763927:-	-0.197792	0.00306398	11	CTSD	CTSD-202	CTSD-202,CTSD-201	AF	CRC04
CTSS;SE:1:150752008-150755001:150755150-150757858:-	-0.141654	0.00137301	1	CTSS	CTSS-201,CTSS-218,CTSS-208	CTSS-218,CTSS-201,CTSS-208,CTSS-210	SE	CRC04
CYBA;SE:16:88643571-88644248:88644274-88646116:-	-0.132807	0.0163163	16	CYBA	CYBA-214	CYBA-214,CYBA-201	SE	CRC04
DCAF7;RI:17:63579337:63579448-63579825:63579943:+	-0.139236	0.0039496	17	DCAF7	DCAF7-212	DCAF7-214,DCAF7-208,DCAF7-205,DCAF7-212	RI	CRC04
DDX21;AF:10:68956170:68956312-68959806:68956411:68956748-68959806:+	0.261603	0.00130308	10	DDX21	DDX21-201	DDX21-201,DDX21-202	AF	CRC04
DGUOK;SE:2:73927052-73938910:73939022-73946719:+	-0.160694	0.0274745	2	DGUOK	DGUOK-202,DGUOK-201	DGUOK-201,DGUOK-208,DGUOK-202,DGUOK-203	SE	CRC04
DNM2;AL:19:10830378-10830978:10831903:10830378-10832304:10833484:+	-0.161756	0.0150779	19	DNM2	DNM2-201	DNM2-201,DNM2-221	AL	CRC04
DSC2;SE:18:31068212-31068299:31068344-31068894:-	-0.101046	0.00426877	18	DSC2	DSC2-201	DSC2-201,DSC2-202	SE	CRC04
DSP;RI:6:7563736:7563786-7565359:7566481:+	-0.107998	0.00141167	6	DSP	DSP-NIC	DSP-NNC,DSP-NIC	RI	CRC04
DYNC1I2;AF:2:171687409:171687627-171690147:171687672:171687873-171690147:+	-0.163454	0.0205544	2	DYNC1I2	DYNC1I2-201	DYNC1I2-203,DYNC1I2-201	AF	CRC04
DYNC1I2;SE:2:171707377-171712767:171712826-171715328:+	-0.104199	0.0205544	2	DYNC1I2	DYNC1I2-204	DYNC1I2-203,DYNC1I2-204,DYNC1I2-201,DYNC1I2-225	SE	CRC04
ECI2;SE:6:4127831-4130179:4130249-4130372:-	-0.165692	0.0388412	6	ECI2	ECI2-211	ECI2-202,ECI2-211,ECI2-201,ECI2-208	SE	CRC04
EHF;AF:11:34621081:34621228-34642628:34624266:34624317-34642628:+	-0.265833	3.81e-08	11	EHF	EHF-NIC	EHF-NIC,EHF-209	AF	CRC04
EIF4G1;A3:3:184323241-184323405:184323241-184323408:+	-0.213533	0.0195328	3	EIF4G1	EIF4G1-201	EIF4G1-201,EIF4G1-209,EIF4G1-205,EIF4G1-NIC,EIF4G1-202	A3	CRC04
EIF4G1;SE:3:184316218-184316713:184316733-184317321:+	0.159437	4.94196e-05	3	EIF4G1	EIF4G1-205	EIF4G1-201,EIF4G1-209,EIF4G1-205,EIF4G1-NIC,EIF4G1-202	SE	CRC04
EIF4G2;AF:11:10806885-10807255:10807462:10806885-10808705:10808923:-	-0.264318	8.48e-08	11	EIF4G2	EIF4G2-205	EIF4G2-205,EIF4G2-206	AF	CRC04
EIF5;A5:14:103334597-103335653:103334260-103335653:+	0.252467	6.3551e-06	14	EIF5	EIF5-215	EIF5-214,EIF5-215	A5	CRC04
EIF5B;A5:2:99398909-99399307:99398850-99399307:+	-0.22417	0.00041409	2	EIF5B	EIF5B-201	EIF5B-201,EIF5B-NNC	A5	CRC04
EIF5B;SE:2:99368591-99369392:99369481-99371656:+	-0.22417	0.00041409	2	EIF5B	EIF5B-201	EIF5B-201,EIF5B-NNC	SE	CRC04
ELF1;AF:13:40982282-41019228:41019316:40982282-41060838:41061440:-	-0.196991	1.05464e-05	13	ELF1	ELF1-201	ELF1-201,ELF1-202	AF	CRC04
ENOSF1;A5:18:706578-712360:706578-712504:-	0.114954	0.00302828	18	ENOSF1	ENOSF1-NIC	ENOSF1-222,ENOSF1-205,ENOSF1-210,ENOSF1-NIC,ENOSF1-207,ENOSF1-208	A5	CRC04
ENY2;A3:8:109339390-109340444:109339390-109340489:+	-0.132656	0.0215941	8	ENY2	ENY2-214,ENY2-202	ENY2-211,ENY2-202,ENY2-214,ENY2-210,ENY2-203	A3	CRC04
ENY2;A3:8:109339390-109340444:109339390-109340491:+	-0.321253	0.000184277	8	ENY2	ENY2-214,ENY2-202	ENY2-202,ENY2-214,ENY2-215	A3	CRC04
EPS8;A3:12:15684302-15789161:15682972-15789161:-	-0.202374	0.00354838	12	EPS8	EPS8-219	EPS8-201,EPS8-219	A3	CRC04
ERBB3;AF:12:56079874:56079934-56083751:56080165:56080382-56083751:+	0.222517	2.0916e-06	12	ERBB3	ERBB3-228	ERBB3-228,ERBB3-201	AF	CRC04
ERP29;AF:12:112013426:112013609-112019756:112018804:112019343-112019756:+	0.175432	0.00329182	12	ERP29	ERP29-201	ERP29-203,ERP29-201	AF	CRC04
ERP29;SE:12:112013609-112019756:112019894-112022150:+	-0.115209	4.12617e-05	12	ERP29	ERP29-201	ERP29-202,ERP29-201	SE	CRC04
ESRP1;A5:8:94674506-94678203:94674494-94678203:+	0.188847	0.00389178	8	ESRP1	ESRP1-NIC,ESRP1-NIC.1,ESRP1-212	ESRP1-202,ESRP1-NIC,ESRP1-NIC.1,ESRP1-212,ESRP1-204,ESRP1-201	A5	CRC04
ETF1;A5:5:138518867-138542634:138518867-138542833:-	-0.318013	0.00024896	5	ETF1	ETF1-202	ETF1-202,ETF1-201	A5	CRC04
ETS2;A5:21:38819871-38821586:38819766-38821586:+	-0.296591	0.0377251	21	ETS2	ETS2-209	ETS2-202,ETS2-209	A5	CRC04
EWSR1;RI:22:29288606:29288786-29291562:29291599:+	-0.384333	4.96267e-05	22	EWSR1	EWSR1-216	EWSR1-206,EWSR1-216	RI	CRC04
EWSR1;RI:22:29288606:29288786-29291565:29291599:+	-0.413136	1.95821e-05	22	EWSR1	EWSR1-216	EWSR1-216,EWSR1-207	RI	CRC04
FAM3D;A3:3:58649338-58653674:58649335-58653674:-	-0.150218	0	3	FAM3D	FAM3D-201	FAM3D-203,FAM3D-201	A3	CRC04
FAM3D;AF:3:58655601-58657522:58657766:58655601-58666576:58666774:-	0.150218	0	3	FAM3D	FAM3D-203	FAM3D-203,FAM3D-201	AF	CRC04
FAM3D;AF:3:58655601-58657522:58657766:58655601-58666576:58666834:-	0.707646	0	3	FAM3D	FAM3D-203	FAM3D-203,FAM3D-204	AF	CRC04
FAM3D;SE:3:58649335-58653674:58653781-58655551:-	0.707646	0	3	FAM3D	FAM3D-203	FAM3D-203,FAM3D-204	SE	CRC04
FKBP2;AF:11:64241003:64241132-64242384:64241665:64241747-64242384:+	0.127331	0.0267217	11	FKBP2	FKBP2-204	FKBP2-204,FKBP2-206	AF	CRC04
FKBP2;AF:11:64241095:64241132-64242384:64241665:64241747-64242384:+	0.106877	0.0267217	11	FKBP2	FKBP2-201	FKBP2-206,FKBP2-201	AF	CRC04
FUBP1;A3:1:77948774-77949155:77946576-77949155:-	-0.204985	0.00457439	1	FUBP1	FUBP1-203	FUBP1-203,FUBP1-204	A3	CRC04
FUBP1;A3:1:77967101-77967627:77967098-77967627:-	-0.259857	0.00457439	1	FUBP1	FUBP1-203	FUBP1-203,FUBP1-NIC,FUBP1-204	A3	CRC04
FUBP1;SE:1:77968203-77969022:77969084-77969925:-	0.176336	0.00457439	1	FUBP1	FUBP1-204	FUBP1-203,FUBP1-NIC,FUBP1-204	SE	CRC04
FXYD3;RI:19:35122765:35122839-35122918:35122954:+	0.189767	0.00221229	19	FXYD3	FXYD3-202,FXYD3-201	FXYD3-208,FXYD3-210,FXYD3-204,FXYD3-202,FXYD3-201,FXYD3-207	RI	CRC04
GAS5;AL:1:173858997:173859305-173864257:173863810:173864075-173864257:-	-0.127487	0.00635242	1	GAS5	GAS5-280	GAS5-280,GAS5-245	AL	CRC04
GAS5;AL:1:173858997:173859305-173864257:173863895:173864075-173864257:-	-0.265166	0.000763948	1	GAS5	GAS5-280	GAS5-244,GAS5-280,GAS5-259,GAS5-252,GAS5-242	AL	CRC04
GAS5;AL:1:173858997:173859305-173864257:173863899:173864075-173864257:-	-0.275031	0.000763948	1	GAS5	GAS5-280	GAS5-280,GAS5-268,GAS5-234,GAS5-235	AL	CRC04
GAS5;AL:1:173858997:173859305-173864257:173863900:173864075-173864257:-	-0.185719	0.00584376	1	GAS5	GAS5-280	GAS5-221,GAS5-280,GAS5-205,GAS5-218,GAS5-214	AL	CRC04
GAS5;AL:1:173858997:173859305-173864257:173863901:173864075-173864257:-	-0.207235	0.00160043	1	GAS5	GAS5-280	GAS5-289,GAS5-220,GAS5-233,GAS5-203,GAS5-210,GAS5-241,GAS5-217,GAS5-226,GAS5-239,GAS5-269,GAS5-215,GAS5-202,GAS5-246,GAS5-266,GAS5-229,GAS5-280,GAS5-207,GAS5-237,GAS5-257,GAS5-277,GAS5-287,GAS5-286	AL	CRC04
GAS5;RI:1:173863901:173864075-173864257:173864304:-	-0.256564	0.00552554	1	GAS5	GAS5-228,GAS5-206,GAS5-249	GAS5-202,GAS5-206,GAS5-226,GAS5-237,GAS5-239,GAS5-289,GAS5-207,GAS5-220,GAS5-229,GAS5-228,GAS5-233,GAS5-203,GAS5-287,GAS5-249,GAS5-241,GAS5-217,GAS5-286	RI	CRC04
GAS5;RI:1:173864484:173864502-173864675:173864704:-	0.237201	0.00185676	1	GAS5	GAS5-233,GAS5-241,GAS5-287	GAS5-233,GAS5-221,GAS5-241,GAS5-287,GAS5-218	RI	CRC04
GAS5;RI:1:173865229:173865282-173865510:173865547:-	0.216209	0.000763948	1	GAS5	GAS5-214,GAS5-246,GAS5-266,GAS5-233,GAS5-286,GAS5-203	GAS5-246,GAS5-202,GAS5-206,GAS5-257,GAS5-289,GAS5-266,GAS5-205,GAS5-214,GAS5-233,GAS5-242,GAS5-228,GAS5-203,GAS5-241,GAS5-218,GAS5-286	RI	CRC04
GAS5;SE:1:173864304-173864484:173864502-173864675:-	-0.22138	0.0433929	1	GAS5	GAS5-221,GAS5-218	GAS5-228,GAS5-221,GAS5-259,GAS5-218,GAS5-242	SE	CRC04
GIGYF2;SE:2:232697392-232700585:232700654-232703424:+	0.147964	0.0179025	2	GIGYF2	GIGYF2-211,GIGYF2-226,GIGYF2-205,GIGYF2-229,GIGYF2-220	GIGYF2-237,GIGYF2-226,GIGYF2-205,GIGYF2-NIC,GIGYF2-220,GIGYF2-229,GIGYF2-211,GIGYF2-239,GIGYF2-NNC	SE	CRC04
GIGYF2;SE:2:232703489-232734417:232734486-232735155:+	0.202031	0.00223668	2	GIGYF2	GIGYF2-NIC,GIGYF2-237,GIGYF2-205,GIGYF2-220	GIGYF2-237,GIGYF2-226,GIGYF2-205,GIGYF2-NIC,GIGYF2-220,GIGYF2-239	SE	CRC04
GIPC1;SE:19:14480778-14482689:14483006-14491656:-	0.153397	0.022648	19	GIPC1	GIPC1-203	GIPC1-NIC,GIPC1-203	SE	CRC04
GMNN;A5:6:24775244-24777222:24775112-24777222:+	-0.160643	0.0434042	6	GMNN	GMNN-201	GMNN-201,GMNN-202	A5	CRC04
GNL3;RI:3:52686030:52686105-52686769:52686827:+	-0.208049	0.00243124	3	GNL3	GNL3-NIC.5,GNL3-NIC.6	GNL3-NIC.2,GNL3-NIC.4,GNL3-NIC.3,GNL3-NIC,GNL3-NIC.5,GNL3-NIC.6	RI	CRC04
GNL3;RI:3:52690592:52690704-52690945:52691071:+	-0.184998	0.0158198	3	GNL3	GNL3-NIC.3,GNL3-NIC.4,GNL3-NIC.5	GNL3-NIC.1,GNL3-NIC.2,GNL3-NIC.4,GNL3-NIC.3,GNL3-NIC,GNL3-NIC.5,GNL3-NIC.6	RI	CRC04
GNL3;RI:3:52693187:52693329-52693408:52693544:+	-0.186993	0.00826733	3	GNL3	GNL3-NIC.2,GNL3-NIC.4,GNL3-NIC.5	GNL3-NIC.1,GNL3-NIC.2,GNL3-NIC.4,GNL3-NIC.3,GNL3-NIC,GNL3-NIC.5,GNL3-NIC.6	RI	CRC04
GOLGB1;A3:3:121719768-121722262:121719753-121722262:-	-0.126288	0.0378959	3	GOLGB1	GOLGB1-209,GOLGB1-202,GOLGB1-205	GOLGB1-209,GOLGB1-202,GOLGB1-201,GOLGB1-205	A3	CRC04
GOLGB1;A5:3:121668158-121669197:121668158-121669212:-	-0.195777	0.0132478	3	GOLGB1	GOLGB1-202	GOLGB1-230,GOLGB1-202,GOLGB1-201,GOLGB1-209,GOLGB1-205	A5	CRC04
GOSR1;A5:17:30477486-30481143:30477464-30481143:+	0.234028	5.2073e-06	17	GOSR1	GOSR1-205	GOSR1-201,GOSR1-205,GOSR1-208	A5	CRC04
GOSR1;A5:17:30481263-30484214:30481257-30484214:+	-0.234028	5.2073e-06	17	GOSR1	GOSR1-201,GOSR1-208	GOSR1-201,GOSR1-205,GOSR1-208	A5	CRC04
GPX2;MX:14:64939838-64939993:64940198-64942505:64939838-64941317:64941521-64942505:-	0.204003	0.01275	14	GPX2	GPX2-202	GPX2-204,GPX2-202	MX	CRC04
GSTK1;RI:7:143264992:143265092-143265261:143265296:+	-0.126562	0.00878755	7	GSTK1	GSTK1-207	GSTK1-201,GSTK1-207	RI	CRC04
HDLBP;AF:2:241268541-241272761:241272886:241268541-241315570:241315672:-	-0.156448	1.02e-08	2	HDLBP	HDLBP-203	HDLBP-NIC,HDLBP-203	AF	CRC04
HDLBP;RI:2:241255374:241255580-241256184:241256399:-	0.156448	1.02e-08	2	HDLBP	HDLBP-NIC	HDLBP-NIC,HDLBP-203	RI	CRC04
HMGA1;A5:6:34240915-34242712:34240882-34242712:+	-0.107122	1.55863e-05	6	HMGA1	HMGA1-205,HMGA1-201	HMGA1-205,HMGA1-201,HMGA1-202,HMGA1-204	A5	CRC04
HNRNPK;AF:9:83978452-83980119:83980194:83978452-83980503:83980630:-	-0.174194	0.0241952	9	HNRNPK	HNRNPK-212	HNRNPK-212,HNRNPK-220	AF	CRC04
HNRNPK;SE:9:83978279-83978373:83978452-83980503:-	0.196382	0.0261004	9	HNRNPK	HNRNPK-220	HNRNPK-213,HNRNPK-220	SE	CRC04
HNRNPR;A3:1:23341020-23344211:23341017-23344211:-	0.260026	0.00241196	1	HNRNPR	HNRNPR-202	HNRNPR-202,HNRNPR-201	A3	CRC04
HNRNPR;SE:1:23338608-23340852:23341017-23344211:-	-0.388601	1.57279e-05	1	HNRNPR	HNRNPR-201	HNRNPR-NIC,HNRNPR-210,HNRNPR-201	SE	CRC04
HP1BP3;AF:1:20780540-20786186:20786640:20780540-20787195:20787307:-	0.132838	0.00205458	1	HP1BP3	HP1BP3-NIC.4	HP1BP3-NIC.4,HP1BP3-NIC,HP1BP3-210,HP1BP3-NIC.2	AF	CRC04
HP1BP3;AF:1:20780540-20786186:20786652:20780540-20787195:20787307:-	0.177067	0.000507811	1	HP1BP3	HP1BP3-NIC.1	HP1BP3-NIC,HP1BP3-NIC.1,HP1BP3-210,HP1BP3-NIC.2	AF	CRC04
HPS1;A3:10:98429889-98430571:98429642-98430571:-	-0.251451	0.00211456	10	HPS1	HPS1-224,HPS1-233,HPS1-NIC.1,HPS1-NIC	HPS1-239,HPS1-207,HPS1-204,HPS1-224,HPS1-NIC.1,HPS1-232,HPS1-NIC,HPS1-233,HPS1-251	A3	CRC04
HSD11B2;RI:16:67431121:67431513-67435628:67435840:+	-0.121222	0.0403631	16	HSD11B2	HSD11B2-NIC	HSD11B2-201,HSD11B2-NIC	RI	CRC04
IDH3B;A5:20:2659793-2660030:2659793-2660068:-	0.152389	0.0176954	20	IDH3B	IDH3B-206,IDH3B-201	IDH3B-206,IDH3B-NIC,IDH3B-201	A5	CRC04
IK;SE:5:140648537-140648883:140648980-140651714:+	-0.126508	0.0198739	5	IK	IK-203	IK-203,IK-201	SE	CRC04
IP6K2;SE:3:48694240-48694459:48694525-48695090:-	-0.361507	3.0662e-06	3	IP6K2	IP6K2-211	IP6K2-202,IP6K2-211,IP6K2-205	SE	CRC04
ITGB1;SE:10:32935558-32953593:32953809-32958145:-	-0.428841	2.062e-07	10	ITGB1	ITGB1-204	ITGB1-204,ITGB1-201	SE	CRC04
JMJD1C;A3:10:63215696-63217207:63215617-63217207:-	0.179258	0.0113606	10	JMJD1C	JMJD1C-NIC.4,JMJD1C-NIC,JMJD1C-NIC.2,JMJD1C-NIC.1	JMJD1C-NIC.1,JMJD1C-NIC,JMJD1C-NIC.3,JMJD1C-NIC.4,JMJD1C-NIC.2	A3	CRC04
KHDRBS1;A5:1:32038119-32038552:32038036-32038552:+	-0.259452	0.000968481	1	KHDRBS1	KHDRBS1-201	KHDRBS1-203,KHDRBS1-202,KHDRBS1-201	A5	CRC04
KIAA1217;RI:10:24544981:24545103-24545827:24547843:+	0.346205	0.000187224	10	KIAA1217	KIAA1217-202	KIAA1217-202,KIAA1217-204	RI	CRC04
KIAA1217;SE:10:24474060-24494500:24494604-24495147:+	-0.364563	7.98119e-05	10	KIAA1217	KIAA1217-204,KIAA1217-NIC	KIAA1217-211,KIAA1217-202,KIAA1217-NIC,KIAA1217-204	SE	CRC04
KRTCAP3;AL:2:27444061-27444189:27444295:27444061-27446301:27446481:+	0.179716	3.152e-07	2	KRTCAP3	KRTCAP3-204	KRTCAP3-204,KRTCAP3-207	AL	CRC04
KTN1;AF:14:55580207:55580354-55612019:55601792:55601880-55612019:+	-0.141999	3.1385e-06	14	KTN1	KTN1-NIC,KTN1-205	KTN1-204,KTN1-NIC,KTN1-205	AF	CRC04
KTN1;SE:14:55650418-55650569:55650637-55651890:+	-0.1076	5.73519e-05	14	KTN1	KTN1-NIC,KTN1-205,KTN1-207	KTN1-206,KTN1-207,KTN1-204,KTN1-NIC,KTN1-205	SE	CRC04
LBR;AF:1:225424089-225427954:225428038:225424089-225428706:225428855:-	0.2144	0.00121532	1	LBR	LBR-201	LBR-202,LBR-201	AF	CRC04
LSR;SE:19:35259064-35261925:35261981-35262546:+	0.145261	0.00701636	19	LSR	LSR-214,LSR-213	LSR-212,LSR-202,LSR-214,LSR-213	SE	CRC04
MAP2K2;RI:19:4094453:4094498-4095388:4095449:-	-0.253775	0.000334534	19	MAP2K2	MAP2K2-209	MAP2K2-209,MAP2K2-214,MAP2K2-210,MAP2K2-201	RI	CRC04
MAP7;SE:6:136377868-136383671:136383781-136388393:-	0.26344	3.9e-09	6	MAP7	MAP7-201	MAP7-201,MAP7-209	SE	CRC04
MAZ;SE:16:29808741-29809540:29809764-29810077:+	-0.132813	0.00924938	16	MAZ	MAZ-201	MAZ-203,MAZ-202,MAZ-201	SE	CRC04
METTL26;A5:16:634797-634889:634797-635281:-	-0.248287	0.000460854	16	METTL26	METTL26-206	METTL26-206,METTL26-203	A5	CRC04
METTL26;A5:16:634797-634889:634797-636094:-	-0.446152	0	16	METTL26	METTL26-206	METTL26-202,METTL26-206	A5	CRC04
MORF4L2;SE:X:103677051-103678499:103678651-103685171:-	-0.144369	0.00378819	X	MORF4L2	MORF4L2-206,MORF4L2-204	MORF4L2-204,MORF4L2-206,MORF4L2-208	SE	CRC04
MPST;SE:22:37019872-37023752:37023927-37024192:+	-0.144539	0.0173175	22	MPST	MPST-201	MPST-206,MPST-201	SE	CRC04
MRPL33;AF:2:27771717:27771799-27772674:27771975:27772385-27772674:+	-0.108255	7.99493e-05	2	MRPL33	MRPL33-202	MRPL33-202,MRPL33-206	AF	CRC04
MRPL33;SE:2:27772692-27774424:27774530-27779433:+	0.126359	0.0449784	2	MRPL33	MRPL33-201	MRPL33-201,MRPL33-202,MRPL33-206	SE	CRC04
MRPL42;A3:12:93487660-93501176:93487660-93501185:+	0.396187	9.7819e-06	12	MRPL42	MRPL42-201	MRPL42-202,MRPL42-201	A3	CRC04
MRPL42;SE:12:93469355-93470486:93470590-93476954:+	0.396187	9.7819e-06	12	MRPL42	MRPL42-201	MRPL42-202,MRPL42-201	SE	CRC04
MRPL51;AF:12:6492972-6493058:6493262:6492972-6493459:6493840:-	-0.104044	3.1e-09	12	MRPL51	MRPL51-201	MRPL51-201,MRPL51-205	AF	CRC04
MRPL52;A3:14:22829940-22830050:22829940-22830053:+	0.1218	0.0262955	14	MRPL52	MRPL52-202	MRPL52-202,MRPL52-205,MRPL52-207	A3	CRC04
MRPS12;AF:19:38930944:38930998-38931276:38930999:38931171-38931276:+	-0.143208	1.6e-08	19	MRPS12	MRPS12-204,MRPS12-201	MRPS12-201,MRPS12-202,MRPS12-204	AF	CRC04
MRPS5;RI:2:95101677:95101723-95104640:95104730:-	-0.214043	0.00631735	2	MRPS5	MRPS5-203	MRPS5-201,MRPS5-203	RI	CRC04
MYO5B;SE:18:49853647-49856813:49856890-49863227:-	-0.126926	1.211e-07	18	MYO5B	MYO5B-201	MYO5B-202,MYO5B-201	SE	CRC04
MYO6;SE:6:75867105-75867431:75867523-75870647:+	0.370448	0.00013264	6	MYO6	MYO6-216	MYO6-216,MYO6-212,MYO6-215	SE	CRC04
MYO6;SE:6:75908627-75911672:75911698-75914063:+	-0.356129	0.000150109	6	MYO6	MYO6-215	MYO6-216,MYO6-218,MYO6-215	SE	CRC04
NASP;SE:1:45591270-45594694:45594773-45602255:+	-0.117108	0.00692731	1	NASP	NASP-215	NASP-205,NASP-215	SE	CRC04
NCOA4;AF:10:46016694-46023330:46023455:46016694-46030526:46030623:-	-0.433024	8.041e-07	10	NCOA4	NCOA4-207	NCOA4-207,NCOA4-204	AF	CRC04
NDUFA10;A5:2:240014860-240018553:240014860-240018555:-	-0.118006	0.00301597	2	NDUFA10	NDUFA10-201,NDUFA10-243,NDUFA10-208	NDUFA10-NIC,NDUFA10-201,NDUFA10-208,NDUFA10-243	A5	CRC04
NDUFA10;SE:2:239961186-239987516:239987578-239990074:-	0.124027	0.0021677	2	NDUFA10	NDUFA10-NIC	NDUFA10-NIC,NDUFA10-201	SE	CRC04
NDUFC1;AF:4:139295960-139300602:139301210:139295960-139301292:139301420:-	-0.110371	8.2851e-06	4	NDUFC1	NDUFC1-209	NDUFC1-209,NDUFC1-204	AF	CRC04
NT5C3A;AF:7:33035988-33040872:33040909:33035988-33062568:33062796:-	-0.315911	8.2428e-06	7	NT5C3A	NT5C3A-201	NT5C3A-204,NT5C3A-201	AF	CRC04
NT5C3A;SE:7:33026915-33029629:33029709-33035934:-	-0.263776	8.2428e-06	7	NT5C3A	NT5C3A-201	NT5C3A-210,NT5C3A-204,NT5C3A-201,NT5C3A-202	SE	CRC04
OGT;RI:X:71544567:71544635-71547907:71548023:+	-0.181734	0.0169514	X	OGT	OGT-NIC	OGT-NIC,OGT-202,OGT-216	RI	CRC04
OS9;A3:12:57715970-57716089:57715970-57716092:+	-0.110439	0.0470799	12	OS9	OS9-223,OS9-NIC	OS9-NIC,OS9-223,OS9-NIC.1	A3	CRC04
PCBP2;SE:12:53462567-53464760:53464852-53465932:+	-0.144392	0.0298142	12	PCBP2	PCBP2-207,PCBP2-222,PCBP2-204,PCBP2-218,PCBP2-NIC.5,PCBP2-210	PCBP2-NIC,PCBP2-225,PCBP2-NIC.1,PCBP2-201,PCBP2-204,PCBP2-NIC.5,PCBP2-213,PCBP2-222,PCBP2-206,PCBP2-210,PCBP2-218,PCBP2-214,PCBP2-207	SE	CRC04
PHF3;SE:6:63636150-63646527:63646795-63680000:+	-0.227728	1.6e-09	6	PHF3	PHF3-201	PHF3-201,PHF3-204,PHF3-212	SE	CRC04
PHPT1;SE:9:136850137-136850503:136850560-136850755:+	-0.127225	6.82e-08	9	PHPT1	PHPT1-203	PHPT1-203,PHPT1-201,PHPT1-204	SE	CRC04
PNISR;SE:6:99414690-99416349:99416428-99425215:-	-0.111709	0.00187106	6	PNISR	PNISR-201,PNISR-207,PNISR-210	PNISR-201,PNISR-NIC,PNISR-210,PNISR-207,PNISR-202	SE	CRC04
PNN;SE:14:39177484-39177593:39177687-39177841:+	-0.134502	0.0111153	14	PNN	PNN-201	PNN-201,PNN-202	SE	CRC04
PNP;AF:14:20469406:20469535-20472308:20469541:20469775-20472308:+	0.106034	0.0230119	14	PNP	PNP-206,PNP-201	PNP-206,PNP-203,PNP-201	AF	CRC04
PNPLA2;RI:11:823527:823587-823694:824130:+	-0.187465	0.0364722	11	PNPLA2	PNPLA2-202	PNPLA2-NIC,PNPLA2-NIC.1,PNPLA2-202	RI	CRC04
POLR2F;A5:22:37956901-37959346:37956842-37959346:+	0.125951	0.00445989	22	POLR2F	POLR2F-209	POLR2F-209,POLR2F-205,POLR2F-213	A5	CRC04
POLR2H;SE:3:184365226-184366717:184366800-184368177:+	-0.14957	0.0428995	3	POLR2H	POLR2H-204,POLR2H-206	POLR2H-205,POLR2H-204,POLR2H-206	SE	CRC04
POLR2I;A5:19:36114713-36114798:36114713-36114820:-	-0.194574	2.765e-07	19	POLR2I	POLR2I-201,POLR2I-207,POLR2I-204	POLR2I-204,POLR2I-207,POLR2I-203,POLR2I-201	A5	CRC04
PPIA;SE:7:44796793-44798748:44798814-44799247:+	0.209919	5.41e-08	7	PPIA	PPIA-201	PPIA-201,PPIA-202,PPIA-203,PPIA-204,PPIA-216	SE	CRC04
PPIA;SE:7:44796793-44798748:44798904-44799247:+	0.291777	5e-10	7	PPIA	PPIA-208	PPIA-202,PPIA-208,PPIA-203,PPIA-204,PPIA-216	SE	CRC04
PPIG;AF:2:169584353:169584490-169603642:169584647:169584899-169603642:+	-0.299743	1.28933e-05	2	PPIG	PPIG-219	PPIG-217,PPIG-219	AF	CRC04
PPIG;RI:2:169603642:169603694-169604026:169604102:+	-0.299743	1.28933e-05	2	PPIG	PPIG-219	PPIG-217,PPIG-219	RI	CRC04
PPIG;RI:2:169630774:169630987-169631766:169631933:+	-0.299743	1.28933e-05	2	PPIG	PPIG-219	PPIG-217,PPIG-219	RI	CRC04
PRDX2;SE:19:12797166-12799859:12799989-12800177:-	0.187975	4.53121e-05	19	PRDX2	PRDX2-201	PRDX2-202,PRDX2-201	SE	CRC04
PRKCSH;A5:19:11435710-11436041:11435706-11436041:+	-0.210457	0.0299148	19	PRKCSH	PRKCSH-217	PRKCSH-217,PRKCSH-222,PRKCSH-212	A5	CRC04
PRMT1;A5:19:49681150-49681910:49680588-49681910:+	-0.109588	0.0426626	19	PRMT1	PRMT1-NNC	PRMT1-201,PRMT1-NNC,PRMT1-202	A5	CRC04
PSMC5;RI:17:63828138:63828209-63829494:63829563:+	-0.119119	0.0395806	17	PSMC5	PSMC5-205	PSMC5-NIC,PSMC5-205,PSMC5-201,PSMC5-203,PSMC5-202	RI	CRC04
PSMF1;SE:20:1135306-1152369:1152500-1163130:+	0.178063	0.024632	20	PSMF1	PSMF1-NNC	PSMF1-NNC,PSMF1-210	SE	CRC04
PUF60;SE:8:143818534-143820666:143820716-143821597:-	-0.23434	0.00176523	8	PUF60	PUF60-208,PUF60-204	PUF60-208,PUF60-204,PUF60-202	SE	CRC04
PYCARD;SE:16:31201841-31202147:31202203-31202417:-	-0.14245	0.000731034	16	PYCARD	PYCARD-201	PYCARD-201,PYCARD-202	SE	CRC04
QARS1;RI:3:49098192:49098258-49098353:49098480:-	-0.212556	0.000147139	3	QARS1	QARS1-216	QARS1-216,QARS1-201	RI	CRC04
QTRT1;RI:19:10712161:10712299-10712553:10712628:+	-0.289848	3.02963e-05	19	QTRT1	QTRT1-207,QTRT1-NIC	QTRT1-NIC,QTRT1-201,QTRT1-207	RI	CRC04
QTRT1;RI:19:10712758:10712867-10712953:10713040:+	-0.116455	0.0261873	19	QTRT1	QTRT1-NIC	QTRT1-NIC,QTRT1-201,QTRT1-206,QTRT1-207	RI	CRC04
RAC1;SE:7:6374770-6379183:6379264-6387212:+	-0.105106	0.0276704	7	RAC1	RAC1-209	RAC1-202,RAC1-209,RAC1-201	SE	CRC04
RBIS;SE:8:85217502-85219323:85219363-85220306:-	0.134996	2e-10	8	RBIS	RBIS-208	RBIS-208,RBIS-210,RBIS-213,RBIS-204	SE	CRC04
REEP5;SE:5:112887183-112892450:112892817-112902380:-	0.101827	0.00685083	5	REEP5	REEP5-206	REEP5-206,REEP5-202	SE	CRC04
REX1BD;SE:19:18589077-18589479:18589683-18590854:+	-0.167674	1.15e-07	19	REX1BD	REX1BD-202	REX1BD-208,REX1BD-202	SE	CRC04
RHOT2;A3:16:670773-670889:670773-670892:+	-0.154138	0.0459015	16	RHOT2	RHOT2-228	RHOT2-201,RHOT2-228,RHOT2-NNC	A3	CRC04
RNF7;SE:3:141738516-141743509:141743556-141745159:+	-0.108243	1.6479e-06	3	RNF7	RNF7-201	RNF7-205,RNF7-201	SE	CRC04
RPL10A;RI:6:35468420:35468439-35468799:35468873:+	-0.109405	6e-10	6	RPL10A	RPL10A-202	RPL10A-202,RPL10A-204	RI	CRC04
RPL10A;RI:6:35468947:35469027-35469381:35469529:+	0.114193	4.187e-07	6	RPL10A	RPL10A-203	RPL10A-201,RPL10A-202,RPL10A-203	RI	CRC04
RPL12;A5:9:127450804-127451050:127450804-127451281:-	0.168562	0.0271122	9	RPL12	RPL12-204	RPL12-201,RPL12-204	A5	CRC04
RPL28;AL:19:55388048-55388243:55388343:55388048-55391554:55391803:+	0.238175	1.69671e-05	19	RPL28	RPL28-211	RPL28-211,RPL28-207	AL	CRC04
RPL35A;A5:3:197950299-197950936:197950221-197950936:+	0.138028	4e-10	3	RPL35A	RPL35A-205	RPL35A-205,RPL35A-208,RPL35A-211,RPL35A-202	A5	CRC04
RPLP1;SE:15:69453020-69453647:69453721-69455170:+	0.138382	0.00758052	15	RPLP1	RPLP1-201	RPLP1-202,RPLP1-201	SE	CRC04
RPLP2;A5:11:810357-811597:810048-811597:+	0.183431	9.36853e-05	11	RPLP2	RPLP2-207	RPLP2-207,RPLP2-208	A5	CRC04
RPS11;RI:19:49497194:49497325-49497520:49498046:+	0.487556	1.72e-08	19	RPS11	RPS11-204	RPS11-204,RPS11-206	RI	CRC04
RPS14;AF:5:150447735-150449486:150449691:150447735-150449703:150449739:-	0.148415	0	5	RPS14	RPS14-201	RPS14-203,RPS14-201	AF	CRC04
RPS20;AF:8:56074159-56074254:56074356:56074159-56074381:56074498:-	0.241451	1.41007e-05	8	RPS20	RPS20-210	RPS20-202,RPS20-210	AF	CRC04
RPS20;AF:8:56074159-56074254:56074356:56074159-56074381:56074506:-	0.197468	1.41007e-05	8	RPS20	RPS20-210	RPS20-203,RPS20-204,RPS20-210	AF	CRC04
RPS24;SE:10:78037304-78040204:78040225-78040615:+	-0.407287	0	10	RPS24	RPS24-202	RPS24-212,RPS24-202,RPS24-214	SE	CRC04
RSRC2;SE:12:122519029-122520504:122520581-122521385:-	0.14785	0.00627871	12	RSRC2	RSRC2-220	RSRC2-201,RSRC2-220	SE	CRC04
RSU1;SE:10:16782084-16816973:16817084-16817315:-	-0.104413	7.8405e-06	10	RSU1	RSU1-201	RSU1-201,RSU1-205	SE	CRC04
SAFB2;RI:19:5611120:5611630-5612540:5612567:-	-0.240914	0.0212835	19	SAFB2	SAFB2-NIC.1	SAFB2-NIC.1,SAFB2-NIC,SAFB2-201	RI	CRC04
SEC13;AF:3:10318094-10320871:10321041:10318094-10321050:10321112:-	-0.22462	0.0222302	3	SEC13	SEC13-208	SEC13-202,SEC13-208,SEC13-205	AF	CRC04
SEC61G;A5:7:54757594-54759158:54757594-54759162:-	-0.113712	0.0484069	7	SEC61G	SEC61G-207	SEC61G-207,SEC61G-202	A5	CRC04
SERP1;AL:3:150544292:150544498-150546052:150545397:150545778-150546052:-	0.126106	0.0301736	3	SERP1	SERP1-205	SERP1-205,SERP1-208	AL	CRC04
SET;AF:9:128683655:128684007-128691170:128689222:128689655-128691170:+	0.324532	4.45986e-05	9	SET	SET-204	SET-204,SET-201	AF	CRC04
SF3B1;A5:2:197418588-197418896:197418588-197420428:-	-0.471057	5e-10	2	SF3B1	SF3B1-213	SF3B1-201,SF3B1-213	A5	CRC04
SF3B1;RI:2:197418896:197419640-197420428:197420542:-	-0.26581	0.000136454	2	SF3B1	SF3B1-213	SF3B1-214,SF3B1-213	RI	CRC04
SFT2D1;SE:6:166330247-166331385:166331407-166342419:-	0.283436	3.49e-08	6	SFT2D1	SFT2D1-202	SFT2D1-202,SFT2D1-201	SE	CRC04
SH3YL1;SE:2:219001-224864:224920-229966:-	-0.161575	0.0390708	2	SH3YL1	SH3YL1-201,SH3YL1-213	SH3YL1-213,SH3YL1-201,SH3YL1-205	SE	CRC04
SINHCAF;AF:12:31295333-31298077:31298521:31295333-31326024:31326199:-	-0.134086	0.000337488	12	SINHCAF	SINHCAF-202	SINHCAF-207,SINHCAF-202	AF	CRC04
SLC1A5;RI:19:46782383:46782549-46784097:46784144:-	-0.263463	0.00920679	19	SLC1A5	SLC1A5-NIC	SLC1A5-203,SLC1A5-NIC	RI	CRC04
SLC20A1;SE:2:112652798-112652889:112652947-112657122:+	-0.252199	0.00063667	2	SLC20A1	SLC20A1-NIC	SLC20A1-201,SLC20A1-NIC	SE	CRC04
SLC25A36;A3:3:140974005-140976260:140974005-140976263:+	-0.131373	6.04039e-05	3	SLC25A36	SLC25A36-201,SLC25A36-216,SLC25A36-209	SLC25A36-216,SLC25A36-209,SLC25A36-203,SLC25A36-201	A3	CRC04
SMAP1;SE:6:70773425-70791689:70791769-70798657:+	-0.346416	1.798e-05	6	SMAP1	SMAP1-203,SMAP1-206	SMAP1-203,SMAP1-206,SMAP1-201	SE	CRC04
SMARCC2;SE:12:56172704-56172937:56173029-56173696:-	-0.204335	6.532e-07	12	SMARCC2	SMARCC2-209,SMARCC2-203	SMARCC2-203,SMARCC2-201,SMARCC2-209	SE	CRC04
SMIM19;A5:8:42542373-42546469:42541705-42546469:+	0.274414	0.0169521	8	SMIM19	SMIM19-203	SMIM19-201,SMIM19-206,SMIM19-203	A5	CRC04
SMIM22;A5:16:4796048-4796190:4796033-4796190:+	0.130327	0.00993006	16	SMIM22	SMIM22-201	SMIM22-201,SMIM22-204,SMIM22-209	A5	CRC04
SNHG8;A3:4:118279137-118279389:118279137-118279624:+	-0.101187	0.0030071	4	SNHG8	SNHG8-206	SNHG8-206,SNHG8-212	A3	CRC04
SNHG8;A5:4:118279137-118279389:118278792-118279389:+	0.186616	0.046692	4	SNHG8	SNHG8-206	SNHG8-206,SNHG8-203	A5	CRC04
SNHG8;A5:4:118279431-118279624:118279137-118279624:+	-0.114395	0.0030071	4	SNHG8	SNHG8-208	SNHG8-208,SNHG8-212	A5	CRC04
SNRPB;A3:20:2461939-2462636:2461793-2462636:-	-0.227097	7.636e-07	20	SNRPB	SNRPB-201	SNRPB-201,SNRPB-203,SNRPB-202	A3	CRC04
SOD2;SE:6:159685033-159688126:159688242-159692661:-	-0.147187	0.000101934	6	SOD2	SOD2-203	SOD2-201,SOD2-202,SOD2-203	SE	CRC04
SON;A3:21:33575893-33576365:33575893-33576418:+	-0.102496	0.0012292	21	SON	SON-202,SON-216,SON-NIC	SON-216,SON-202,SON-217,SON-NIC,SON-207	A3	CRC04
SPATS2L;SE:2:200419496-200439122:200439328-200440649:+	-0.250771	0.00148594	2	SPATS2L	SPATS2L-209,SPATS2L-218,SPATS2L-NIC	SPATS2L-218,SPATS2L-209,SPATS2L-202,SPATS2L-NIC	SE	CRC04
SRSF10;A3:1:23971439-23971573:23967723-23971573:-	-0.123685	0.0162139	1	SRSF10	SRSF10-214	SRSF10-NIC,SRSF10-214	A3	CRC04
SRSF4;SE:1:29159486-29159864:29160058-29160375:-	-0.239735	0.000787983	1	SRSF4	SRSF4-208	SRSF4-208,SRSF4-201	SE	CRC04
SRSF5;A3:14:69768282-69768604:69768282-69768613:+	0.14103	0.0447935	14	SRSF5	SRSF5-NIC.5,SRSF5-217	SRSF5-NIC.5,SRSF5-217,SRSF5-NIC,SRSF5-NIC.1	A3	CRC04
SRSF5;SE:14:69769251-69769511:69770042-69770467:+	-0.159305	0.0447935	14	SRSF5	SRSF5-NIC,SRSF5-NIC.3	SRSF5-217,SRSF5-NIC,SRSF5-NIC.3	SE	CRC04
SSB;RI:2:169806785:169806892-169806971:169807071:+	-0.303868	2.69961e-05	2	SSB	SSB-NIC	SSB-NIC,SSB-201	RI	CRC04
SSBP1;A5:7:141738593-141739124:141738503-141739124:+	-0.123551	1.4113e-06	7	SSBP1	SSBP1-215	SSBP1-215,SSBP1-214	A5	CRC04
SSBP1;A5:7:141738593-141739124:141738575-141739124:+	-0.179877	3.8e-09	7	SSBP1	SSBP1-215	SSBP1-215,SSBP1-206	A5	CRC04
SSR2;A5:1:156015069-156018132:156015069-156018270:-	0.24408	0.0121592	1	SSR2	SSR2-211	SSR2-211,SSR2-206	A5	CRC04
SUMO3;A5:21:44809118-44813862:44809118-44813976:-	-0.12283	0.0132817	21	SUMO3	SUMO3-204	SUMO3-204,SUMO3-201,SUMO3-203	A5	CRC04
SYNCRIP;SE:6:85640564-85641292:85641451-85642797:-	0.359871	0.00102436	6	SYNCRIP	SYNCRIP-219,SYNCRIP-201,SYNCRIP-217,SYNCRIP-206,SYNCRIP-202	SYNCRIP-202,SYNCRIP-206,SYNCRIP-201,SYNCRIP-220,SYNCRIP-219,SYNCRIP-217,SYNCRIP-204	SE	CRC04
SYNGR2;AF:17:78168611:78168715-78170817:78169158:78169229-78170817:+	0.11999	3.1452e-06	17	SYNGR2	SYNGR2-203	SYNGR2-203,SYNGR2-207	AF	CRC04
TALDO1;A5:11:763944-764288:763940-764288:+	0.145389	1.28575e-05	11	TALDO1	TALDO1-201	TALDO1-201,TALDO1-203	A5	CRC04
TAX1BP3;SE:17:3663885-3664195:3664272-3664679:-	0.120546	0.0457926	17	TAX1BP3	TAX1BP3-201	TAX1BP3-201,TAX1BP3-202	SE	CRC04
TCERG1;SE:5:146463793-146468341:146468403-146469544:+	-0.198325	5e-10	5	TCERG1	TCERG1-201,TCERG1-217,TCERG1-216	TCERG1-217,TCERG1-202,TCERG1-216,TCERG1-201	SE	CRC04
TCERG1;SE:5:146480094-146481150:146481200-146482592:+	-0.361494	0.000104699	5	TCERG1	TCERG1-217	TCERG1-217,TCERG1-202,TCERG1-216,TCERG1-201	SE	CRC04
TECR;RI:19:14564949:14564992-14565066:14565123:+	-0.162401	0.00475724	19	TECR	TECR-NIC.1	TECR-NIC.1,TECR-201	RI	CRC04
TECR;SE:19:14565290-14565618:14565663-14565744:+	0.144584	0.00475724	19	TECR	TECR-NIC,TECR-201	TECR-NIC.1,TECR-201,TECR-NIC	SE	CRC04
TFG;AF:3:100709353:100709431-100713643:100709440:100709721-100713643:+	0.193813	0.000925474	3	TFG	TFG-NIC	TFG-NIC,TFG-225,TFG-205	AF	CRC04
TFG;AF:3:100709353:100709431-100713643:100709472:100709721-100713643:+	0.261865	0.000434096	3	TFG	TFG-NIC	TFG-NIC,TFG-NIC.1	AF	CRC04
THOC7;SE:3:63838499-63839656:63839773-63863772:-	-0.112299	6.59019e-05	3	THOC7	THOC7-201	THOC7-204,THOC7-201	SE	CRC04
TIMM8B;SE:11:112085462-112085978:112086310-112086640:-	0.256265	0.000606674	11	TIMM8B	TIMM8B-203	TIMM8B-203,TIMM8B-204	SE	CRC04
TKT;SE:3:53235174-53237797:53237820-53240251:-	0.267955	1.6998e-06	3	TKT	TKT-201	TKT-201,TKT-NIC	SE	CRC04
TLE5;AF:19:3061257-3062174:3062495:3061257-3062700:3063107:-	0.235951	0.00016876	19	TLE5	TLE5-202	TLE5-202,TLE5-201	AF	CRC04
TMC5;AF:16:19410539:19410773-19430413:19417883:19418092-19430413:+	-0.265333	9.35239e-05	16	TMC5	TMC5-204	TMC5-205,TMC5-204	AF	CRC04
TMC5;AF:16:19410735:19411176-19430413:19417883:19418092-19430413:+	-0.207005	0.0102511	16	TMC5	TMC5-203	TMC5-205,TMC5-203	AF	CRC04
TMC5;SE:16:19469825-19472088:19472243-19474125:+	0.154513	0.0221641	16	TMC5	TMC5-203,TMC5-205	TMC5-205,TMC5-203,TMC5-204	SE	CRC04
TMEM123;SE:11:102402206-102448812:102448868-102452524:-	0.408457	7.37e-08	11	TMEM123	TMEM123-202	TMEM123-202,TMEM123-201	SE	CRC04
TMEM141;SE:9:136791424-136791626:136791777-136791947:+	-0.224678	1.66042e-05	9	TMEM141	TMEM141-202	TMEM141-204,TMEM141-202	SE	CRC04
TMEM59;AF:1:54047372-54053000:54053204:54047372-54053356:54053504:-	-0.107897	0.00130967	1	TMEM59	TMEM59-201	TMEM59-201,TMEM59-203	AF	CRC04
TMEM98;SE:17:32928237-32931327:32931402-32931475:+	-0.112622	0.000800176	17	TMEM98	TMEM98-206	TMEM98-206,TMEM98-202	SE	CRC04
TMX2;SE:11:57737668-57737913:57738026-57738354:+	-0.22349	2e-10	11	TMX2	TMX2-201	TMX2-202,TMX2-201	SE	CRC04
TPD52;AF:8:80064593-80080315:80080816:80064593-80171425:80171558:-	-0.464982	0	8	TPD52	TPD52-202	TPD52-201,TPD52-202	AF	CRC04
TPD52;AF:8:80064593-80080315:80080831:80064593-80171425:80171558:-	-0.258808	6.5937e-06	8	TPD52	TPD52-203	TPD52-203,TPD52-201	AF	CRC04
TPD52;SE:8:80042668-80044167:80044208-80051527:-	-0.178728	2.41723e-05	8	TPD52	TPD52-203	TPD52-202,TPD52-203,TPD52-201	SE	CRC04
TRA2B;RI:3:185916744:185917725-185918365:185918438:-	-0.228402	0.0124842	3	TRA2B	TRA2B-NIC.1	TRA2B-NIC.1,TRA2B-NIC	RI	CRC04
TRA2B;SE:3:185925626-185926601:185926734-185937825:-	0.228402	0.0124842	3	TRA2B	TRA2B-NIC	TRA2B-NIC,TRA2B-NIC.1	SE	CRC04
TRABD;A5:22:50186001-50193027:50185976-50193027:+	-0.177052	0.0115589	22	TRABD	TRABD-201	TRABD-201,TRABD-202	A5	CRC04
TRAPPC5;A5:19:7681049-7682242:7680878-7682242:+	0.120429	5.1206e-06	19	TRAPPC5	TRAPPC5-201	TRAPPC5-201,TRAPPC5-204	A5	CRC04
TRAPPC5;AF:19:7680833:7680878-7682242:7680879:7681026-7682242:+	-0.102387	5.1206e-06	19	TRAPPC5	TRAPPC5-204	TRAPPC5-202,TRAPPC5-204	AF	CRC04
TUBA1B;RI:12:49129500:49129722-49131298:49131395:-	-0.156752	0.0183302	12	TUBA1B	TUBA1B-201	TUBA1B-202,TUBA1B-201	RI	CRC04
TUBA4A;AF:2:219252230-219253856:219253918:219252230-219254095:219254608:-	0.186641	0.00335762	2	TUBA4A	TUBA4A-201	TUBA4A-202,TUBA4A-201	AF	CRC04
TUG1;A5:22:30973601-30975170:30973587-30975170:+	0.107361	0.0250703	22	TUG1	TUG1-209,TUG1-208	TUG1-208,TUG1-209,TUG1-212,TUG1-216	A5	CRC04
UBE2D3;AF:4:102826636-102827427:102827551:102826636-102827592:102827948:-	-0.14521	7.5617e-06	4	UBE2D3	UBE2D3-210	UBE2D3-207,UBE2D3-210	AF	CRC04
UBXN4;RI:2:135753539:135753567-135754159:135754277:+	0.115304	8.315e-07	2	UBXN4	UBXN4-203	UBXN4-201,UBXN4-203	RI	CRC04
UBXN4;SE:2:135748369-135753539:135754277-135755517:+	0.318131	6.46e-08	2	UBXN4	UBXN4-203	UBXN4-203,UBXN4-204	SE	CRC04
UGP2;AF:2:63840969:63841232-63856306:63841896:63842204-63856306:+	0.42691	1.809e-07	2	UGP2	UGP2-202	UGP2-201,UGP2-202	AF	CRC04
UQCR10;A5:22:29767607-29769678:29767548-29769678:+	0.118728	8.94562e-05	22	UQCR10	UQCR10-202	UQCR10-201,UQCR10-202	A5	CRC04
UQCRQ;RI:5:132866869:132867035-132867488:132867687:+	0.152694	0.0336245	5	UQCRQ	UQCRQ-206	UQCRQ-202,UQCRQ-206	RI	CRC04
USO1;SE:4:75757573-75760594:75760605-75770439:+	-0.103443	0.0115583	4	USO1	USO1-201	USO1-204,USO1-201	SE	CRC04
USO1;SE:4:75793901-75795336:75795356-75799622:+	-0.103443	0.0115583	4	USO1	USO1-201	USO1-204,USO1-201	SE	CRC04
USP16;A3:21:29036374-29037276:29036374-29037279:+	-0.216971	0.00158156	21	USP16	USP16-201,USP16-204	USP16-201,USP16-204,USP16-203	A3	CRC04
USP16;SE:21:29024777-29025709:29025771-29027873:+	-0.228828	0.00158156	21	USP16	USP16-201	USP16-201,USP16-204,USP16-203	SE	CRC04
VCP;A3:9:35057222-35057376:35057211-35057376:-	0.132643	0.00175715	9	VCP	VCP-205	VCP-233,VCP-205	A3	CRC04
VPS26A;SE:10:69166110-69168489:69168631-69171156:+	0.121972	0.00958454	10	VPS26A	VPS26A-201	VPS26A-201,VPS26A-203	SE	CRC04
WAC;A5:10:28534182-28535562:28534034-28535562:+	-0.316181	0.00124605	10	WAC	WAC-207	WAC-219,WAC-NNC,WAC-207,WAC-NNC.1,WAC-202	A5	CRC04
WAC;AF:10:28532768:28533007-28533998:28533371:28533620-28533998:+	0.249889	0.0115664	10	WAC	WAC-221	WAC-207,WAC-221	AF	CRC04
YPEL5;SE:2:30148541-30155850:30155910-30156628:+	-0.220197	0.0113369	2	YPEL5	YPEL5-203	YPEL5-202,YPEL5-203	SE	CRC04
YWHAZ;AF:8:100948900-100951235:100951449:100948900-100951929:100952619:-	0.133929	0.00183421	8	YWHAZ	YWHAZ-205	YWHAZ-208,YWHAZ-205	AF	CRC04
YWHAZ;AF:8:100948900-100951929:100951969:100948900-100952850:100952993:-	-0.203031	8.01226e-05	8	YWHAZ	YWHAZ-212	YWHAZ-211,YWHAZ-212	AF	CRC04
YWHAZ;AF:8:100948900-100951929:100951969:100948900-100953269:100953341:-	-0.286734	9.1615e-06	8	YWHAZ	YWHAZ-212	YWHAZ-212,YWHAZ-201	AF	CRC04
YWHAZ;AF:8:100948900-100951929:100952619:100948900-100952850:100952993:-	-0.288032	0.000505183	8	YWHAZ	YWHAZ-208	YWHAZ-211,YWHAZ-208	AF	CRC04
YWHAZ;AF:8:100948900-100951929:100952619:100948900-100953269:100953341:-	-0.331163	8.01226e-05	8	YWHAZ	YWHAZ-208	YWHAZ-208,YWHAZ-201	AF	CRC04
ZBTB38;SE:3:141386937-141396259:141396503-141403927:+	0.128933	0.00155699	3	ZBTB38	ZBTB38-209	ZBTB38-209,ZBTB38-201	SE	CRC04
ZC3H13;A3:13:45965432-45967504:45965429-45967504:-	-0.106356	0.00304792	13	ZC3H13	ZC3H13-206	ZC3H13-NIC,ZC3H13-206,ZC3H13-201	A3	CRC04
ZCRB1;A3:12:42313231-42313690:42313198-42313690:-	0.13188	0.011638	12	ZCRB1	ZCRB1-204	ZCRB1-202,ZCRB1-204,ZCRB1-201	A3	CRC04
ZCRB1;RI:12:42322418:42322446-42324019:42324104:-	-0.125743	0.011638	12	ZCRB1	ZCRB1-202	ZCRB1-202,ZCRB1-201,ZCRB1-204	RI	CRC04
ZFAS1;AF:20:49278271:49278397-49279104:49278640:49278738-49279104:+	-0.403799	0.000140271	20	ZFAS1	ZFAS1-NNC,ZFAS1-207	ZFAS1-204,ZFAS1-NNC,ZFAS1-207	AF	CRC04
ZFAS1;AF:20:49278271:49278397-49279104:49278642:49278738-49279104:+	-0.279763	0.00336993	20	ZFAS1	ZFAS1-NNC,ZFAS1-207	ZFAS1-201,ZFAS1-NNC,ZFAS1-207,ZFAS1-213	AF	CRC04
ZNF207;SE:17:32360967-32361468:32361515-32362914:+	0.179176	0.000158977	17	ZNF207	ZNF207-204	ZNF207-204,ZNF207-201	SE	CRC04
ZNF207;SE:17:32365487-32366665:32366757-32367772:+	-0.179176	0.000158977	17	ZNF207	ZNF207-201	ZNF207-204,ZNF207-201	SE	CRC04
ZNF644;AF:1:90982370-91021273:91021473:90982370-91021990:91022081:-	-0.144714	0.0398223	1	ZNF644	ZNF644-204	ZNF644-211,ZNF644-204	AF	CRC04
ZNF644;AF:1:90982370-91021273:91021473:90982370-91021990:91022272:-	-0.226676	0.00357172	1	ZNF644	ZNF644-204	ZNF644-203,ZNF644-204	AF	CRC04
ACAA1;RI:3:38126162:38126341-38126510:38126700:-	-0.144625	0.0265188	3	ACAA1	ACAA1-203,ACAA1-215	ACAA1-215,ACAA1-202,ACAA1-203	RI	CRC05
ACAA1;SE:3:38129388-38131596:38131638-38131926:-	0.157307	0.0265188	3	ACAA1	ACAA1-202,ACAA1-215	ACAA1-215,ACAA1-203,ACAA1-202	SE	CRC05
ACAA2;AF:18:49802853-49813469:49813533:49802853-49813682:49813953:-	-0.14692	0	18	ACAA2	ACAA2-201	ACAA2-201,ACAA2-203	AF	CRC05
ACOX1;MX:17:75957566-75960215:75960375-75978534:75957566-75973625:75973785-75978534:-	0.351444	9e-09	17	ACOX1	ACOX1-201,ACOX1-203	ACOX1-203,ACOX1-201,ACOX1-202	MX	CRC05
ACSL3;SE:2:222887888-222900674:222900780-222908733:+	-0.115169	0.0348016	2	ACSL3	ACSL3-201	ACSL3-202,ACSL3-231,ACSL3-201	SE	CRC05
ACSS2;SE:20:34914437-34915218:34915256-34919435:+	-0.292716	0.000640084	20	ACSS2	ACSS2-201	ACSS2-202,ACSS2-214,ACSS2-201	SE	CRC05
ACTG1;AF:17:81512360-81512601:81512671:81512360-81512734:81512780:-	0.197978	0.000867828	17	ACTG1	ACTG1-218	ACTG1-214,ACTG1-218	AF	CRC05
ALG5;SE:13:36972036-36975761:36975853-36985627:-	-0.173332	2.4347e-06	13	ALG5	ALG5-NIC.4	ALG5-NIC.2,ALG5-NIC.1,ALG5-207,ALG5-NIC.3,ALG5-NIC,ALG5-NIC.4	SE	CRC05
ANAPC11;AF:17:81891647:81891705-81893552:81891723:81891841-81893552:+	-0.19907	6.13221e-05	17	ANAPC11	ANAPC11-207	ANAPC11-207,ANAPC11-201	AF	CRC05
ANAPC11;AF:17:81891647:81891705-81893552:81891732:81891833-81893552:+	-0.228687	8.2274e-06	17	ANAPC11	ANAPC11-207	ANAPC11-207,ANAPC11-210	AF	CRC05
ANAPC16;A5:10:72216138-72223888:72216072-72223888:+	0.137024	0.00214796	10	ANAPC16	ANAPC16-201	ANAPC16-201,ANAPC16-NIC	A5	CRC05
ANAPC16;SE:10:72216138-72220054:72220379-72223888:+	-0.21687	0.00214796	10	ANAPC16	ANAPC16-205	ANAPC16-201,ANAPC16-205	SE	CRC05
ANXA2;AF:15:60386086-60397943:60397988:60386086-60402769:60402883:-	-0.386089	0	15	ANXA2	ANXA2-222	ANXA2-206,ANXA2-222	AF	CRC05
AP2B1;AF:17:35587274:35587428-35594008:35587452:35587597-35594008:+	0.188281	2.51126e-05	17	AP2B1	AP2B1-221	AP2B1-221,AP2B1-NNC	AF	CRC05
ARFGAP2;A3:11:47173915-47175015:47173840-47175015:-	-0.124153	0.00826617	11	ARFGAP2	ARFGAP2-NIC	ARFGAP2-NIC,ARFGAP2-205	A3	CRC05
ARFGAP2;SE:11:47172333-47172710:47172751-47173426:-	-0.124153	0.00826617	11	ARFGAP2	ARFGAP2-NIC	ARFGAP2-NIC,ARFGAP2-205	SE	CRC05
ARIH2;SE:3:48922811-48924718:48924839-48927462:+	0.254809	8.84e-08	3	ARIH2	ARIH2-205	ARIH2-203,ARIH2-205,ARIH2-201	SE	CRC05
ARL6IP4;A5:12:122981299-122981595:122981266-122981595:+	0.102957	0.00401615	12	ARL6IP4	ARL6IP4-210,ARL6IP4-208	ARL6IP4-220,ARL6IP4-214,ARL6IP4-210,ARL6IP4-205,ARL6IP4-208	A5	CRC05
ARPC1B;SE:7:99374781-99377338:99377455-99385702:+	-0.255525	0.0437128	7	ARPC1B	ARPC1B-221	ARPC1B-221,ARPC1B-223,ARPC1B-222	SE	CRC05
ARSL;A3:X:2958435-2960378:2958423-2960378:-	0.234651	0.00139417	X	ARSL	ARSL-213,ARSL-201,ARSL-214,ARSL-202,ARSL-215,ARSL-220	ARSL-215,ARSL-220,ARSL-202,ARSL-219,ARSL-213,ARSL-201,ARSL-225,ARSL-214	A3	CRC05
ARSL;A3:X:2960468-2964224:2960420-2964224:-	-0.235706	0.0307307	X	ARSL	ARSL-225,ARSL-202	ARSL-215,ARSL-220,ARSL-202,ARSL-219,ARSL-213,ARSL-201,ARSL-225,ARSL-205,ARSL-214	A3	CRC05
ATP5MF;A5:7:99460193-99466111:99460193-99466129:-	0.105062	0.00495259	7	ATP5MF	ATP5MF-202,ATP5MF-201,ATP5MF-212	ATP5MF-212,ATP5MF-203,ATP5MF-201,ATP5MF-209,ATP5MF-202,ATP5MF-208	A5	CRC05
ATP5MK;SE:10:103392466-103394199:103394394-103395746:-	-0.165123	0.00195296	10	ATP5MK	ATP5MK-205	ATP5MK-204,ATP5MK-205	SE	CRC05
ATP5MK;SE:10:103392466-103395746:103396032-103396409:-	0.104408	3.2548e-06	10	ATP5MK	ATP5MK-204	ATP5MK-204,ATP5MK-201	SE	CRC05
ATP5MK;SE:10:103394394-103395746:103396032-103396409:-	0.114813	0.000132072	10	ATP5MK	ATP5MK-205	ATP5MK-202,ATP5MK-205	SE	CRC05
AZIN1;SE:8:102843747-102849987:102850144-102858013:-	-0.595936	0	8	AZIN1	AZIN1-216	AZIN1-216,AZIN1-201	SE	CRC05
B2M;AF:15:44711487:44711613-44715423:44711927:44712020-44715423:+	-0.130901	0.00309365	15	B2M	B2M-203	B2M-203,B2M-204	AF	CRC05
BABAM1;A3:19:17267527-17268756:17267527-17268794:+	0.176936	0.00123928	19	BABAM1	BABAM1-201,BABAM1-NNC.1	BABAM1-201,BABAM1-NNC,BABAM1-NNC.1	A3	CRC05
BABAM1;SE:19:17276909-17277384:17277479-17278845:+	-0.169603	0.00123928	19	BABAM1	BABAM1-NNC	BABAM1-201,BABAM1-NNC,BABAM1-NNC.1,BABAM1-NNC.2	SE	CRC05
BLOC1S1;AF:12:55716038:55716196-55716933:55716292:55716717-55716933:+	-0.131775	7.34898e-05	12	BLOC1S1	BLOC1S1-204	BLOC1S1-204,BLOC1S1-201	AF	CRC05
BRD2;AF:6:32968594:32969056-32971595:32971082:32971197-32971595:+	-0.100356	0.000123448	6	BRD2	BRD2-201	BRD2-208,BRD2-224,BRD2-201	AF	CRC05
BRD2;SE:6:32974765-32975021:32975112-32975384:+	0.121885	5.36342e-05	6	BRD2	BRD2-212,BRD2-208	BRD2-212,BRD2-208,BRD2-224,BRD2-201	SE	CRC05
BSG;SE:19:572701-577774:578121-579500:+	-0.115682	0.000412542	19	BSG	BSG-201	BSG-203,BSG-NIC,BSG-201	SE	CRC05
C12orf57;A5:12:6944652-6945771:6944565-6945771:+	0.175223	1.88733e-05	12	C12orf57	C12orf57-205,C12orf57-201	C12orf57-205,C12orf57-201,C12orf57-202	A5	CRC05
C12orf57;AF:12:6943433:6943662-6944476:6943817:6944173-6944476:+	-0.126227	0.00214596	12	C12orf57	C12orf57-205	C12orf57-206,C12orf57-205	AF	CRC05
C12orf57;AF:12:6943433:6943662-6944476:6943834:6944173-6944476:+	0.271627	3.68201e-05	12	C12orf57	C12orf57-205	C12orf57-205,C12orf57-202	AF	CRC05
C19orf33;A3:19:38304490-38304565:38304490-38304624:+	0.133691	0.00189386	19	C19orf33	C19orf33-202,C19orf33-204	C19orf33-202,C19orf33-204,C19orf33-203,C19orf33-201	A3	CRC05
C1orf43;SE:1:154214574-154218716:154218785-154219836:-	-0.207387	0.000764242	1	C1orf43	C1orf43-211	C1orf43-204,C1orf43-211,C1orf43-205,C1orf43-210,C1orf43-206	SE	CRC05
CALML4;AF:15:68194112-68197440:68197750:68194112-68205245:68206079:-	0.110894	0.0405471	15	CALML4	CALML4-205	CALML4-205,CALML4-203	AF	CRC05
CANT1;RI:17:78996992:78997644-78997840:78997963:-	-0.167527	0.00456333	17	CANT1	CANT1-201	CANT1-201,CANT1-202,CANT1-211	RI	CRC05
CAP1;A3:1:40040801-40059334:40040801-40059337:+	-0.210972	3.9841e-06	1	CAP1	CAP1-202,CAP1-204	CAP1-202,CAP1-201,CAP1-204,CAP1-206	A3	CRC05
CAPN1;AF:11:65181194:65181410-65182701:65181928:65182013-65182701:+	-0.108498	0.0451735	11	CAPN1	CAPN1-226	CAPN1-226,CAPN1-201	AF	CRC05
CAST;AF:5:96662403:96662497-96675539:96663000:96663166-96675539:+	-0.15042	0.0135925	5	CAST	CAST-243	CAST-243,CAST-241,CAST-NIC.3	AF	CRC05
CCAR1;SE:10:68737048-68737845:68737889-68740629:+	-0.103554	0.00990422	10	CCAR1	CCAR1-201	CCAR1-211,CCAR1-201,CCAR1-207	SE	CRC05
CCDC186;SE:10:114163329-114173141:114173265-114174015:-	-0.121238	0.00875263	10	CCDC186	CCDC186-207,CCDC186-201	CCDC186-207,CCDC186-201,CCDC186-202,CCDC186-203	SE	CRC05
CD151;RI:11:836251:836442-836769:836843:+	-0.204639	0.010729	11	CD151	CD151-220	CD151-202,CD151-220,CD151-201,CD151-203	RI	CRC05
CD46;SE:1:207767195-207767779:207767823-207770321:+	-0.144776	0	1	CD46	CD46-220,CD46-208,CD46-203	CD46-204,CD46-208,CD46-220,CD46-203	SE	CRC05
CD46;SE:1:207785682-207790253:207790345-207793519:+	-0.319854	1.86076e-05	1	CD46	CD46-208	CD46-233,CD46-204,CD46-208,CD46-220,CD46-203	SE	CRC05
CD47;SE:3:108047292-108049619:108049651-108050578:-	-0.194477	6.0798e-06	3	CD47	CD47-202	CD47-NIC,CD47-202	SE	CRC05
CD47;SE:3:108047292-108050578:108050602-108051939:-	0.230256	0.000134885	3	CD47	CD47-NIC	CD47-NIC,CD47-204,CD47-201	SE	CRC05
CD9;SE:12:6200565-6200893:6200973-6225426:+	0.176755	0	12	CD9	CD9-212	CD9-201,CD9-212,CD9-208,CD9-207,CD9-220	SE	CRC05
CDH17;RI:8:94170397:94170547-94170854:94170985:-	-0.252545	6.44258e-05	8	CDH17	CDH17-NNC,CDH17-NIC.1	CDH17-NNC,CDH17-NIC,CDH17-NIC.1,CDH17-NIC.2	RI	CRC05
CEBPG;AF:19:33373709:33373895-33379144:33374312:33374613-33379144:+	0.132598	0.0106494	19	CEBPG	CEBPG-201	CEBPG-201,CEBPG-202	AF	CRC05
CENPX;SE:17:82019381-82019641:82019694-82019858:-	-0.216399	0.000535833	17	CENPX	CENPX-210,CENPX-202,CENPX-209	CENPX-209,CENPX-205,CENPX-210,CENPX-202,CENPX-201,CENPX-206	SE	CRC05
CHMP2B;SE:3:87227556-87240323:87240453-87240699:+	-0.18776	0.0050401	3	CHMP2B	CHMP2B-204	CHMP2B-204,CHMP2B-205,CHMP2B-201,CHMP2B-207	SE	CRC05
CIRBP;RI:19:1270928:1271036-1271329:1271467:+	0.105914	0.0149914	19	CIRBP	CIRBP-242	CIRBP-242,CIRBP-241,CIRBP-232	RI	CRC05
CIRBP;SE:19:1271036-1271121:1271246-1271329:+	0.124169	0.0248269	19	CIRBP	CIRBP-NIC.1,CIRBP-NIC.2,CIRBP-NIC	CIRBP-241,CIRBP-NIC.2,CIRBP-NIC.1,CIRBP-NIC,CIRBP-232	SE	CRC05
CLCN3;SE:4:169692320-169695612:169695692-169697189:+	-0.149436	0.000222385	4	CLCN3	CLCN3-201	CLCN3-202,CLCN3-201	SE	CRC05
CLCN3;SE:4:169713295-169717792:169717867-169719907:+	-0.149436	0.000222385	4	CLCN3	CLCN3-201	CLCN3-202,CLCN3-201	SE	CRC05
CLINT1;A3:5:157789567-157791703:157789513-157791703:-	0.127288	0.033151	5	CLINT1	CLINT1-206,CLINT1-207	CLINT1-206,CLINT1-201,CLINT1-207	A3	CRC05
CLK1;RI:2:200859680:200859746-200861238:200861466:-	0.182644	0.00133141	2	CLK1	CLK1-210	CLK1-210,CLK1-204	RI	CRC05
CNIH1;SE:14:54432220-54436079:54436126-54436369:-	0.140865	2.33e-08	14	CNIH1	CNIH1-207	CNIH1-207,CNIH1-201	SE	CRC05
CNOT2;SE:12:70278274-70285400:70285586-70310895:+	-0.21668	0.00116088	12	CNOT2	CNOT2-225	CNOT2-201,CNOT2-225	SE	CRC05
COMMD6;A5:13:75526639-75530114:75526639-75530311:-	-0.124773	7.92812e-05	13	COMMD6	COMMD6-209	COMMD6-210,COMMD6-211,COMMD6-209	A5	CRC05
COMT;SE:22:19941897-19947307:19947490-19961199:+	-0.418938	0	22	COMT	COMT-220	COMT-202,COMT-208,COMT-220,COMT-204	SE	CRC05
CRACR2B;A5:11:829183-829360:828963-829360:+	-0.163167	0.0313935	11	CRACR2B	CRACR2B-NIC.8,CRACR2B-NIC.3	CRACR2B-NIC.3,CRACR2B-NIC.5,CRACR2B-NIC.6,CRACR2B-NIC.10,CRACR2B-NIC.2,CRACR2B-NIC.4,CRACR2B-202,CRACR2B-201,CRACR2B-NIC.7,CRACR2B-NIC,CRACR2B-NIC.8,CRACR2B-NIC.9,CRACR2B-NIC.1	A5	CRC05
CRACR2B;RI:11:830250:830337-830621:830713:+	0.463741	0	11	CRACR2B	CRACR2B-NIC.5,CRACR2B-NIC,CRACR2B-NIC.10,CRACR2B-NIC.1	CRACR2B-NIC.5,CRACR2B-NIC.6,CRACR2B-NIC.3,CRACR2B-NIC.10,CRACR2B-NIC.2,CRACR2B-NIC.4,CRACR2B-202,CRACR2B-201,CRACR2B-NIC.7,CRACR2B-NIC.8,CRACR2B-NIC,CRACR2B-NIC.9,CRACR2B-NIC.1	RI	CRC05
CSDE1;SE:1:114739890-114741527:114741673-114749821:-	0.263916	0	1	CSDE1	CSDE1-204	CSDE1-202,CSDE1-204	SE	CRC05
CSNK1A1;A5:5:149496860-149505447:149496860-149505483:-	-0.127416	3.51036e-05	5	CSNK1A1	CSNK1A1-201	CSNK1A1-201,CSNK1A1-212,CSNK1A1-207	A5	CRC05
CSNK1A1;SE:5:149513209-149517794:149517877-149520290:-	-0.115302	1.47476e-05	5	CSNK1A1	CSNK1A1-201,CSNK1A1-207	CSNK1A1-201,CSNK1A1-212,CSNK1A1-207	SE	CRC05
CSTB;A5:21:43774759-43775840:43774759-43776204:-	-0.195062	0	21	CSTB	CSTB-205	CSTB-204,CSTB-205,CSTB-201	A5	CRC05
CTNNA1;SE:5:138932712-138932888:138932958-138933802:+	-0.191405	0.000894368	5	CTNNA1	CTNNA1-244	CTNNA1-244,CTNNA1-230,CTNNA1-201,CTNNA1-236	SE	CRC05
CTSD;AF:11:1761468-1762133:1762403:1761468-1763792:1763927:-	-0.194164	3.71589e-05	11	CTSD	CTSD-202	CTSD-202,CTSD-201	AF	CRC05
CTTN;SE:11:70420510-70421470:70421580-70422940:+	0.12937	0.0340738	11	CTTN	CTTN-201	CTTN-202,CTTN-201	SE	CRC05
CUTA;A5:6:33417695-33417869:33417695-33417959:-	-0.157958	0.00511514	6	CUTA	CUTA-208	CUTA-210,CUTA-208	A5	CRC05
CUTA;A5:6:33417695-33417869:33417695-33418087:-	-0.15174	0.00511514	6	CUTA	CUTA-208	CUTA-203,CUTA-208	A5	CRC05
DAZAP2;A5:12:51241116-51242330:51240461-51242330:+	-0.168303	0.00309863	12	DAZAP2	DAZAP2-214	DAZAP2-214,DAZAP2-204	A5	CRC05
DBNDD2;AF:20:45406057:45406210-45408460:45406619:45406732-45408460:+	-0.121562	0.0480739	20	DBNDD2	DBNDD2-208	DBNDD2-208,DBNDD2-202	AF	CRC05
DCAF7;RI:17:63579337:63579448-63579825:63579943:+	-0.15487	1.04317e-05	17	DCAF7	DCAF7-212	DCAF7-214,DCAF7-208,DCAF7-205,DCAF7-212	RI	CRC05
DDX21;AF:10:68956170:68956312-68959806:68956411:68956748-68959806:+	0.190745	0.00484134	10	DDX21	DDX21-201	DDX21-201,DDX21-202	AF	CRC05
DGUOK;SE:2:73927052-73938910:73939022-73946719:+	-0.103519	0.0300888	2	DGUOK	DGUOK-202,DGUOK-201	DGUOK-201,DGUOK-208,DGUOK-202,DGUOK-203	SE	CRC05
DIAPH2;AL:X:97429745-97469694:97469835:97429745-97599253:97604997:+	0.11854	0.0158885	X	DIAPH2	DIAPH2-202,DIAPH2-NNC	DIAPH2-202,DIAPH2-NNC,DIAPH2-201	AL	CRC05
DNM2;AL:19:10830378-10830978:10831903:10830378-10832304:10833484:+	-0.153925	7.55276e-05	19	DNM2	DNM2-201	DNM2-201,DNM2-221	AL	CRC05
DYNC1H1;A3:14:101979492-101979649:101979492-101979719:+	0.105377	0.0113856	14	DYNC1H1	DYNC1H1-242	DYNC1H1-241,DYNC1H1-242	A3	CRC05
ECI2;A3:6:4133711-4135511:4133701-4135511:-	-0.1481	0.0153875	6	ECI2	ECI2-208,ECI2-202	ECI2-202,ECI2-211,ECI2-201,ECI2-208	A3	CRC05
ECI2;SE:6:4127831-4130179:4130249-4130372:-	-0.166996	0.00030131	6	ECI2	ECI2-211	ECI2-202,ECI2-211,ECI2-201,ECI2-208	SE	CRC05
EHF;AF:11:34621081:34621228-34642628:34624266:34624317-34642628:+	-0.132859	1.51467e-05	11	EHF	EHF-NIC	EHF-NIC,EHF-209	AF	CRC05
EIF4G1;A3:3:184323241-184323405:184323241-184323408:+	-0.16355	0.0130641	3	EIF4G1	EIF4G1-201	EIF4G1-201,EIF4G1-209,EIF4G1-205,EIF4G1-NIC,EIF4G1-202	A3	CRC05
EIF4G1;SE:3:184316218-184316713:184316733-184317321:+	0.12818	0.000102489	3	EIF4G1	EIF4G1-205	EIF4G1-201,EIF4G1-209,EIF4G1-205,EIF4G1-NIC,EIF4G1-202	SE	CRC05
EIF4G2;AF:11:10806885-10807255:10807462:10806885-10808705:10808923:-	-0.162784	2.06e-08	11	EIF4G2	EIF4G2-205	EIF4G2-205,EIF4G2-206	AF	CRC05
EIF5;A5:14:103334597-103335653:103334260-103335653:+	0.212649	5.94e-07	14	EIF5	EIF5-215	EIF5-214,EIF5-215	A5	CRC05
EIF5;SE:14:103334260-103334389:103334597-103335653:+	0.129164	0.00113837	14	EIF5	EIF5-201	EIF5-214,EIF5-201	SE	CRC05
EIF5B;A5:2:99398909-99399307:99398850-99399307:+	-0.238463	9.087e-07	2	EIF5B	EIF5B-201	EIF5B-201,EIF5B-NNC	A5	CRC05
EIF5B;SE:2:99368591-99369392:99369481-99371656:+	-0.238463	9.087e-07	2	EIF5B	EIF5B-201	EIF5B-201,EIF5B-NNC	SE	CRC05
ENOSF1;A5:18:706578-712360:706578-712504:-	0.11912	0.000109245	18	ENOSF1	ENOSF1-NIC	ENOSF1-222,ENOSF1-205,ENOSF1-210,ENOSF1-NIC,ENOSF1-207,ENOSF1-208	A5	CRC05
ENY2;A3:8:109339390-109340444:109339390-109340489:+	-0.128732	0.000275264	8	ENY2	ENY2-214,ENY2-202	ENY2-211,ENY2-202,ENY2-214,ENY2-210,ENY2-203	A3	CRC05
ENY2;A3:8:109339390-109340444:109339390-109340491:+	-0.323071	4.48e-08	8	ENY2	ENY2-214,ENY2-202	ENY2-202,ENY2-214,ENY2-215	A3	CRC05
ENY2;A5:8:109334474-109336128:109334402-109336128:+	0.157736	0.0221337	8	ENY2	ENY2-202,ENY2-211,ENY2-213,ENY2-215	ENY2-210,ENY2-214,ENY2-211,ENY2-202,ENY2-215,ENY2-213	A5	CRC05
EPS8;A3:12:15684302-15789161:15682972-15789161:-	-0.157509	0.000745403	12	EPS8	EPS8-219	EPS8-201,EPS8-219	A3	CRC05
ERP29;AF:12:112013426:112013609-112019756:112018804:112019343-112019756:+	0.136369	0.000385212	12	ERP29	ERP29-201	ERP29-203,ERP29-201	AF	CRC05
ERP29;SE:12:112013609-112019756:112019894-112022150:+	-0.110227	9.035e-07	12	ERP29	ERP29-201	ERP29-202,ERP29-201	SE	CRC05
ETF1;A5:5:138518867-138542634:138518867-138542833:-	-0.205098	0.000479539	5	ETF1	ETF1-202	ETF1-202,ETF1-201	A5	CRC05
EWSR1;RI:22:29288606:29288786-29291562:29291599:+	-0.374991	8.212e-07	22	EWSR1	EWSR1-216	EWSR1-206,EWSR1-216	RI	CRC05
EWSR1;RI:22:29288606:29288786-29291565:29291599:+	-0.388235	1.452e-07	22	EWSR1	EWSR1-216	EWSR1-216,EWSR1-207	RI	CRC05
EZR;A5:6:158787203-158788314:158787203-158788340:-	-0.144438	0.0013149	6	EZR	EZR-NIC	EZR-NNC,EZR-NIC	A5	CRC05
EZR;SE:6:158787203-158788314:158788479-158789288:-	-0.210262	0.000172311	6	EZR	EZR-NIC	EZR-202,EZR-NIC	SE	CRC05
EZR;SE:6:158787203-158788340:158788479-158789288:-	-0.163533	0.000199562	6	EZR	EZR-NNC	EZR-NNC,EZR-202	SE	CRC05
FAM120AOS;AF:9:93450599-93451088:93451562:93450599-93452147:93453581:-	0.160022	0.027576	9	FAM120AOS	FAM120AOS-202,FAM120AOS-206	FAM120AOS-202,FAM120AOS-201,FAM120AOS-206	AF	CRC05
FAM136A;A3:2:70301603-70301925:70300980-70301925:-	-0.184979	0.0338154	2	FAM136A	FAM136A-205	FAM136A-201,FAM136A-206,FAM136A-205	A3	CRC05
FAM234A;A3:16:249654-254381:249654-254388:+	-0.173464	0.000708751	16	FAM234A	FAM234A-203,FAM234A-206	FAM234A-201,FAM234A-206,FAM234A-203	A3	CRC05
FBXW5;RI:9:136942046:136942466-136942547:136942695:-	-0.1763	0.0221002	9	FBXW5	FBXW5-206	FBXW5-201,FBXW5-206	RI	CRC05
FERMT1;A3:20:6119739-6122774:6119572-6122774:-	0.370867	1e-10	20	FERMT1	FERMT1-NNC	FERMT1-NNC,FERMT1-201	A3	CRC05
FUT3;A3:19:5846966-5851390:5846564-5851390:-	0.13214	0.00121356	19	FUT3	FUT3-201	FUT3-209,FUT3-201	A3	CRC05
FUT3;A3:19:5846966-5851390:5846618-5851390:-	0.172235	0.00420185	19	FUT3	FUT3-201	FUT3-207,FUT3-201	A3	CRC05
G3BP2;SE:4:75648741-75653983:75654081-75655066:-	0.204632	0.0102959	4	G3BP2	G3BP2-233,G3BP2-203,G3BP2-202	G3BP2-233,G3BP2-202,G3BP2-203,G3BP2-227,G3BP2-265,G3BP2-201	SE	CRC05
GALE;RI:1:23798117:23798230-23798615:23798730:-	-0.275006	0.000688837	1	GALE	GALE-214	GALE-207,GALE-214,GALE-216	RI	CRC05
GALE;SE:1:23798730-23798887:23799012-23799366:-	0.240707	0.0022911	1	GALE	GALE-216,GALE-207,GALE-208	GALE-208,GALE-207,GALE-216,GALE-214	SE	CRC05
GAS5;AL:1:173858997:173859305-173864257:173863895:173864075-173864257:-	-0.147563	0.0096171	1	GAS5	GAS5-280	GAS5-244,GAS5-280,GAS5-259,GAS5-252,GAS5-242	AL	CRC05
GAS5;AL:1:173858997:173859305-173864257:173863899:173864075-173864257:-	-0.223328	0.00092002	1	GAS5	GAS5-280	GAS5-280,GAS5-268,GAS5-234,GAS5-235	AL	CRC05
GAS5;AL:1:173858997:173859305-173864257:173863900:173864075-173864257:-	-0.130213	0.0145887	1	GAS5	GAS5-280	GAS5-221,GAS5-280,GAS5-205,GAS5-218,GAS5-214	AL	CRC05
GAS5;AL:1:173858997:173859305-173864257:173863901:173864075-173864257:-	-0.111887	0.0265589	1	GAS5	GAS5-280	GAS5-289,GAS5-220,GAS5-233,GAS5-203,GAS5-210,GAS5-241,GAS5-217,GAS5-226,GAS5-239,GAS5-269,GAS5-215,GAS5-202,GAS5-246,GAS5-266,GAS5-229,GAS5-280,GAS5-207,GAS5-237,GAS5-257,GAS5-277,GAS5-287,GAS5-286	AL	CRC05
GAS5;RI:1:173863901:173864075-173864257:173864304:-	-0.198391	0.00202935	1	GAS5	GAS5-228,GAS5-206,GAS5-249	GAS5-202,GAS5-206,GAS5-226,GAS5-237,GAS5-239,GAS5-289,GAS5-207,GAS5-220,GAS5-229,GAS5-228,GAS5-233,GAS5-203,GAS5-287,GAS5-249,GAS5-241,GAS5-217,GAS5-286	RI	CRC05
GAS5;RI:1:173864484:173864502-173864675:173864704:-	0.171555	0.00214916	1	GAS5	GAS5-233,GAS5-241,GAS5-287	GAS5-233,GAS5-221,GAS5-241,GAS5-287,GAS5-218	RI	CRC05
GAS5;RI:1:173865229:173865282-173865510:173865547:-	0.122707	0.00329337	1	GAS5	GAS5-214,GAS5-246,GAS5-266,GAS5-233,GAS5-286,GAS5-203	GAS5-246,GAS5-202,GAS5-206,GAS5-257,GAS5-289,GAS5-266,GAS5-205,GAS5-214,GAS5-233,GAS5-242,GAS5-228,GAS5-203,GAS5-241,GAS5-218,GAS5-286	RI	CRC05
GIGYF2;SE:2:232703489-232734417:232734486-232735155:+	0.134042	0.0165336	2	GIGYF2	GIGYF2-NIC,GIGYF2-237,GIGYF2-205,GIGYF2-220	GIGYF2-237,GIGYF2-226,GIGYF2-205,GIGYF2-NIC,GIGYF2-220,GIGYF2-239	SE	CRC05
GMNN;A5:6:24775244-24777222:24775112-24777222:+	-0.174809	0.0111562	6	GMNN	GMNN-201	GMNN-201,GMNN-202	A5	CRC05
GNL3;RI:3:52686030:52686105-52686769:52686827:+	-0.123834	0.000319196	3	GNL3	GNL3-NIC.5,GNL3-NIC.6	GNL3-NIC.2,GNL3-NIC.4,GNL3-NIC.3,GNL3-NIC,GNL3-NIC.5,GNL3-NIC.6	RI	CRC05
GNL3;RI:3:52690592:52690704-52690945:52691071:+	-0.159265	0.0239158	3	GNL3	GNL3-NIC.3,GNL3-NIC.4,GNL3-NIC.5	GNL3-NIC.1,GNL3-NIC.2,GNL3-NIC.4,GNL3-NIC.3,GNL3-NIC,GNL3-NIC.5,GNL3-NIC.6	RI	CRC05
GOLGA4;SE:3:37251484-37273536:37273601-37281958:+	0.131284	0.0461001	3	GOLGA4	GOLGA4-212,GOLGA4-213,GOLGA4-207,GOLGA4-209	GOLGA4-202,GOLGA4-213,GOLGA4-207,GOLGA4-212,GOLGA4-NIC,GOLGA4-209	SE	CRC05
GOSR1;A5:17:30477486-30481143:30477464-30481143:+	0.163738	2.50147e-05	17	GOSR1	GOSR1-205	GOSR1-201,GOSR1-205,GOSR1-208	A5	CRC05
GOSR1;A5:17:30481263-30484214:30481257-30484214:+	-0.163738	2.50147e-05	17	GOSR1	GOSR1-201,GOSR1-208	GOSR1-201,GOSR1-205,GOSR1-208	A5	CRC05
GPBP1;SE:5:57236032-57237113:57237172-57246300:+	-0.155771	0.00292503	5	GPBP1	GPBP1-203	GPBP1-204,GPBP1-201,GPBP1-203	SE	CRC05
GPS2;A5:17:7315119-7315252:7315119-7315331:-	0.134358	0.0366991	17	GPS2	GPS2-NIC.4	GPS2-209,GPS2-NIC,GPS2-NIC.3,GPS2-NIC.2,GPS2-NIC.4	A5	CRC05
GPS2;RI:17:7314488:7314597-7314959:7315119:-	-0.110084	0.0126923	17	GPS2	GPS2-NIC.3,GPS2-NIC.2	GPS2-209,GPS2-NIC,GPS2-NIC.3,GPS2-NIC.2,GPS2-NIC.4	RI	CRC05
GPX2;MX:14:64939838-64939993:64940198-64942505:64939838-64941317:64941521-64942505:-	0.161982	0.00593363	14	GPX2	GPX2-202	GPX2-204,GPX2-202	MX	CRC05
GSN;SE:9:121281562-121282439:121282550-121301963:+	-0.121254	0.0338929	9	GSN	GSN-209	GSN-207,GSN-209	SE	CRC05
GSTK1;RI:7:143264992:143265092-143265261:143265296:+	-0.158797	3.04262e-05	7	GSTK1	GSTK1-207	GSTK1-201,GSTK1-207	RI	CRC05
HDGF;AF:1:156745373-156751343:156751675:156745373-156752038:156752233:-	-0.101538	0.000861522	1	HDGF	HDGF-201	HDGF-203,HDGF-201	AF	CRC05
HIBCH;SE:2:190205232-190208880:190208913-190212956:-	0.104955	0.0397579	2	HIBCH	HIBCH-201,HIBCH-207	HIBCH-201,HIBCH-202,HIBCH-207	SE	CRC05
HMG20B;RI:19:3573692:3573800-3574383:3574586:+	-0.291789	0.000132244	19	HMG20B	HMG20B-213	HMG20B-202,HMG20B-213	RI	CRC05
HNRNPC;A5:14:21230366-21230958:21230366-21230997:-	0.107032	0.000216497	14	HNRNPC	HNRNPC-210,HNRNPC-218,HNRNPC-229,HNRNPC-217	HNRNPC-221,HNRNPC-218,HNRNPC-217,HNRNPC-213,HNRNPC-210,HNRNPC-204,HNRNPC-201,HNRNPC-229,HNRNPC-203	A5	CRC05
HNRNPK;AF:9:83978452-83980119:83980194:83978452-83980503:83980630:-	-0.201178	0.00011074	9	HNRNPK	HNRNPK-212	HNRNPK-212,HNRNPK-220	AF	CRC05
HNRNPK;SE:9:83973399-83973902:83973973-83974517:-	0.14027	0.00959333	9	HNRNPK	HNRNPK-213,HNRNPK-219,HNRNPK-220,HNRNPK-231	HNRNPK-212,HNRNPK-213,HNRNPK-220,HNRNPK-231,HNRNPK-206,HNRNPK-219	SE	CRC05
HNRNPK;SE:9:83978279-83978373:83978452-83980503:-	0.111418	0.0173449	9	HNRNPK	HNRNPK-220	HNRNPK-213,HNRNPK-220	SE	CRC05
HNRNPR;A3:1:23341020-23344211:23341017-23344211:-	0.23896	8.07961e-05	1	HNRNPR	HNRNPR-202	HNRNPR-202,HNRNPR-201	A3	CRC05
HNRNPR;SE:1:23338608-23340852:23341017-23344211:-	-0.339108	1.291e-07	1	HNRNPR	HNRNPR-201	HNRNPR-NIC,HNRNPR-210,HNRNPR-201	SE	CRC05
HP1BP3;AF:1:20780540-20786186:20786652:20780540-20787195:20787307:-	0.166797	4.09141e-05	1	HP1BP3	HP1BP3-NIC.1	HP1BP3-NIC,HP1BP3-NIC.1,HP1BP3-210,HP1BP3-NIC.2	AF	CRC05
HPS1;A3:10:98429889-98430571:98429642-98430571:-	-0.251449	0.000364898	10	HPS1	HPS1-224,HPS1-233,HPS1-NIC.1,HPS1-NIC	HPS1-239,HPS1-207,HPS1-204,HPS1-224,HPS1-NIC.1,HPS1-232,HPS1-NIC,HPS1-233,HPS1-251	A3	CRC05
IFI27;A3:14:94110978-94111625:94110978-94111659:+	0.132332	0.0469537	14	IFI27	IFI27-209	IFI27-209,IFI27-205	A3	CRC05
ILF2;A3:1:153668576-153669836:153668557-153669836:-	-0.267172	9.995e-06	1	ILF2	ILF2-205	ILF2-205,ILF2-201	A3	CRC05
ITGB1;SE:10:32935558-32953593:32953809-32958145:-	-0.237105	2.36628e-05	10	ITGB1	ITGB1-204	ITGB1-204,ITGB1-201	SE	CRC05
KHDRBS1;A5:1:32038119-32038552:32038036-32038552:+	-0.266363	8.35054e-05	1	KHDRBS1	KHDRBS1-201	KHDRBS1-203,KHDRBS1-202,KHDRBS1-201	A5	CRC05
KIAA1217;RI:10:24544981:24545103-24545827:24547843:+	0.100828	0.045936	10	KIAA1217	KIAA1217-202	KIAA1217-202,KIAA1217-204	RI	CRC05
KIAA1217;SE:10:24474060-24494500:24494604-24495147:+	-0.102754	0.0364532	10	KIAA1217	KIAA1217-204,KIAA1217-NIC	KIAA1217-211,KIAA1217-202,KIAA1217-NIC,KIAA1217-204	SE	CRC05
KMT2E;SE:7:105110368-105110477:105110602-105110771:+	-0.178698	0.00467076	7	KMT2E	KMT2E-202	KMT2E-202,KMT2E-206	SE	CRC05
KRTCAP3;AL:2:27444061-27444186:27444297:27444061-27446301:27446481:+	0.110502	0.0439921	2	KRTCAP3	KRTCAP3-201	KRTCAP3-201,KRTCAP3-207	AL	CRC05
KRTCAP3;AL:2:27444061-27444189:27444295:27444061-27446301:27446481:+	0.128617	4.2132e-06	2	KRTCAP3	KRTCAP3-204	KRTCAP3-204,KRTCAP3-207	AL	CRC05
KTN1;AF:14:55580207:55580354-55612019:55601792:55601880-55612019:+	-0.106526	1e-10	14	KTN1	KTN1-NIC,KTN1-205	KTN1-204,KTN1-NIC,KTN1-205	AF	CRC05
LBR;AF:1:225424089-225427954:225428038:225424089-225428706:225428855:-	0.146875	0.000681645	1	LBR	LBR-201	LBR-202,LBR-201	AF	CRC05
LMO7;A3:13:75834387-75835152:75834387-75835233:+	0.156676	0.000200178	13	LMO7	LMO7-218,LMO7-211	LMO7-218,LMO7-201,LMO7-211,LMO7-204,LMO7-203	A3	CRC05
LSM7;AF:19:2324196-2324742:2324906:2324196-2328387:2328586:-	0.11876	3.26534e-05	19	LSM7	LSM7-205	LSM7-205,LSM7-204	AF	CRC05
LSM7;RI:19:2328387:2328477-2328561:2328586:-	-0.225284	1.169e-07	19	LSM7	LSM7-204	LSM7-204,LSM7-201	RI	CRC05
LSR;SE:19:35259064-35261925:35261981-35262546:+	0.206025	1.48141e-05	19	LSR	LSR-214,LSR-213	LSR-212,LSR-202,LSR-214,LSR-213	SE	CRC05
MAP2K2;RI:19:4094453:4094498-4095388:4095449:-	-0.198526	0.000160367	19	MAP2K2	MAP2K2-209	MAP2K2-209,MAP2K2-214,MAP2K2-210,MAP2K2-201	RI	CRC05
MAP7;SE:6:136377868-136383671:136383781-136388393:-	0.145125	7.35e-08	6	MAP7	MAP7-201	MAP7-201,MAP7-209	SE	CRC05
MATR3;A3:5:139322967-139325296:139322967-139325440:+	-0.141801	0.0477294	5	MATR3	MATR3-229	MATR3-206,MATR3-236,MATR3-229,MATR3-201	A3	CRC05
MAZ;SE:16:29808741-29809540:29809764-29810077:+	-0.124997	0.000682943	16	MAZ	MAZ-201	MAZ-203,MAZ-202,MAZ-201	SE	CRC05
MDK;AF:11:46380756:46381183-46382057:46381669:46381758-46382057:+	-0.282648	5.584e-06	11	MDK	MDK-205	MDK-205,MDK-203	AF	CRC05
MEA1;A5:6:43013389-43013786:43013389-43013898:-	-0.17964	0.022807	6	MEA1	MEA1-201	MEA1-201,MEA1-204	A5	CRC05
METAP2;A3:12:95483280-95485879:95483280-95485948:+	-0.102052	0.0186735	12	METAP2	METAP2-202,METAP2-210	METAP2-202,METAP2-205,METAP2-210	A3	CRC05
METTL17;A3:14:20990598-20992092:20990598-20992124:+	-0.218338	0.00667142	14	METTL17	METTL17-209,METTL17-216,METTL17-224	METTL17-216,METTL17-202,METTL17-201,METTL17-209,METTL17-224	A3	CRC05
METTL26;A5:16:634797-634889:634797-635281:-	-0.181983	0.000747736	16	METTL26	METTL26-206	METTL26-206,METTL26-203	A5	CRC05
METTL26;A5:16:634797-634889:634797-636094:-	-0.317691	0	16	METTL26	METTL26-206	METTL26-202,METTL26-206	A5	CRC05
MFF;SE:2:227328789-227329606:227329783-227330626:+	-0.301657	0.000176738	2	MFF	MFF-204,MFF-NIC.1,MFF-NIC.4	MFF-NIC.6,MFF-NIC.3,MFF-202,MFF-NIC.4,MFF-205,MFF-201,MFF-NIC.8,MFF-NIC.1,MFF-204,MFF-203	SE	CRC05
MGLL;AF:3:127821838-127822309:127822515:127821838-127823084:127823185:-	-0.282046	5.91023e-05	3	MGLL	MGLL-201	MGLL-201,MGLL-208	AF	CRC05
MGLL;AF:3:127821838-127822309:127822515:127821838-127823084:127823271:-	-0.25631	4.65509e-05	3	MGLL	MGLL-201	MGLL-203,MGLL-201	AF	CRC05
MRPL33;SE:2:27772692-27774424:27774530-27779433:+	0.235156	2.11719e-05	2	MRPL33	MRPL33-201	MRPL33-201,MRPL33-202,MRPL33-206	SE	CRC05
MRPS33;A3:7:141010660-141014911:141010617-141014911:-	-0.157549	0.0039682	7	MRPS33	MRPS33-208	MRPS33-208,MRPS33-203	A3	CRC05
MRPS33;AF:7:141010660-141014551:141014679:141010660-141014911:141014949:-	0.108789	0.0284304	7	MRPS33	MRPS33-202	MRPS33-202,MRPS33-208	AF	CRC05
MRPS5;RI:2:95101677:95101723-95104640:95104730:-	-0.241038	3.78663e-05	2	MRPS5	MRPS5-203	MRPS5-201,MRPS5-203	RI	CRC05
MTMR11;SE:1:149930965-149931260:149931426-149931944:-	0.220792	5.1089e-06	1	MTMR11	MTMR11-NIC.3,MTMR11-NIC.1,MTMR11-NIC,MTMR11-NIC.4,MTMR11-NIC.2,MTMR11-202	MTMR11-202,MTMR11-NIC.5,MTMR11-NIC.4,MTMR11-NIC.3,MTMR11-NIC.1,MTMR11-NIC,MTMR11-NIC.2	SE	CRC05
MTMR11;SE:1:149935359-149935584:149935705-149936154:-	0.232892	3.809e-05	1	MTMR11	MTMR11-NIC.1,MTMR11-NIC.4,MTMR11-NIC.2,MTMR11-202	MTMR11-202,MTMR11-NIC.5,MTMR11-NIC.4,MTMR11-NIC.1,MTMR11-NIC,MTMR11-NIC.2	SE	CRC05
MYL6;SE:12:56160320-56160626:56160670-56161387:+	0.186812	0	12	MYL6	MYL6-218	MYL6-201,MYL6-211,MYL6-218,MYL6-213,MYL6-207	SE	CRC05
MYO6;SE:6:75867105-75867431:75867523-75870647:+	0.306648	1.076e-07	6	MYO6	MYO6-216	MYO6-216,MYO6-212,MYO6-215	SE	CRC05
MYO6;SE:6:75908627-75911672:75911698-75914063:+	-0.297364	1.252e-07	6	MYO6	MYO6-215	MYO6-216,MYO6-218,MYO6-215	SE	CRC05
NAP1L4;SE:11:2945646-2949227:2949264-2951259:-	0.179099	7.2e-09	11	NAP1L4	NAP1L4-223,NAP1L4-201	NAP1L4-201,NAP1L4-204,NAP1L4-222,NAP1L4-223,NAP1L4-212	SE	CRC05
NASP;SE:1:45591270-45594694:45594773-45602255:+	-0.127993	0.000122292	1	NASP	NASP-215	NASP-205,NASP-215	SE	CRC05
NCOA4;AF:10:46016694-46023330:46023455:46016694-46030526:46030623:-	-0.289525	1.19497e-05	10	NCOA4	NCOA4-207	NCOA4-207,NCOA4-204	AF	CRC05
NDRG2;SE:14:21022497-21022864:21022905-21023241:-	0.140415	0.00933117	14	NDRG2	NDRG2-202,NDRG2-209,NDRG2-208	NDRG2-209,NDRG2-203,NDRG2-226,NDRG2-202,NDRG2-208,NDRG2-NIC	SE	CRC05
NDUFS4;SE:5:53603530-53604724:53604895-53646233:+	-0.104371	0.00349118	5	NDUFS4	NDUFS4-204	NDUFS4-204,NDUFS4-201	SE	CRC05
NEDD4L;SE:18:58333892-58335478:58335537-58341038:+	-0.121289	0.000504399	18	NEDD4L	NEDD4L-205,NEDD4L-203,NEDD4L-206	NEDD4L-206,NEDD4L-208,NEDD4L-203,NEDD4L-205	SE	CRC05
NT5C3A;AF:7:33035988-33040872:33040909:33035988-33062568:33062796:-	-0.280223	5.26e-08	7	NT5C3A	NT5C3A-201	NT5C3A-204,NT5C3A-201	AF	CRC05
NT5C3A;SE:7:33026915-33029629:33029709-33035934:-	-0.244051	3.7e-08	7	NT5C3A	NT5C3A-201	NT5C3A-210,NT5C3A-204,NT5C3A-201,NT5C3A-202	SE	CRC05
OFD1;A3:X:13751368-13752704:13751368-13753368:+	-0.317181	1.1177e-06	X	OFD1	OFD1-220,OFD1-212,OFD1-210,OFD1-218	OFD1-212,OFD1-220,OFD1-218,OFD1-201,OFD1-203,OFD1-210	A3	CRC05
OFD1;SE:X:13735346-13736108:13736296-13736478:+	-0.182739	0.00194022	X	OFD1	OFD1-212	OFD1-212,OFD1-201,OFD1-203,OFD1-220,OFD1-210	SE	CRC05
OFD1;SE:X:13739032-13740089:13740213-13744415:+	0.241664	0.000285542	X	OFD1	OFD1-203	OFD1-212,OFD1-201,OFD1-203,OFD1-210	SE	CRC05
OFD1;SE:X:13762444-13763745:13763855-13767127:+	0.169693	0.00251087	X	OFD1	OFD1-203,OFD1-220,OFD1-201,OFD1-210,OFD1-218	OFD1-212,OFD1-220,OFD1-218,OFD1-201,OFD1-203,OFD1-210	SE	CRC05
OGT;RI:X:71544567:71544635-71547907:71548023:+	-0.229344	0.000818028	X	OGT	OGT-NIC	OGT-NIC,OGT-202,OGT-216	RI	CRC05
PABPC1;RI:8:100717773:100717888-100718087:100718280:-	-0.26841	3.18732e-05	8	PABPC1	PABPC1-237	PABPC1-237,PABPC1-222,PABPC1-233,PABPC1-201	RI	CRC05
PAK1;AF:11:77392541-77411774:77411944:77392541-77473552:77474094:-	0.136445	5.08415e-05	11	PAK1	PAK1-NIC	PAK1-202,PAK1-NIC	AF	CRC05
PCBP2;A3:12:53459403-53459800:53459403-53461015:+	-0.205396	0.00843312	12	PCBP2	PCBP2-NIC.4,PCBP2-218	PCBP2-NIC.4,PCBP2-201,PCBP2-204,PCBP2-213,PCBP2-222,PCBP2-206,PCBP2-218,PCBP2-207	A3	CRC05
PCBP2;A3:12:53461143-53462481:53461143-53462493:+	0.109113	0.000828015	12	PCBP2	PCBP2-NIC,PCBP2-204,PCBP2-213,PCBP2-218,PCBP2-NIC.5	PCBP2-207,PCBP2-NIC.4,PCBP2-225,PCBP2-NIC.1,PCBP2-201,PCBP2-NIC.3,PCBP2-204,PCBP2-NIC.5,PCBP2-213,PCBP2-222,PCBP2-206,PCBP2-NIC.2,PCBP2-218,PCBP2-210,PCBP2-NIC	A3	CRC05
PCBP2;A3:12:53467843-53468777:53467843-53468780:+	0.172668	0.0198845	12	PCBP2	PCBP2-201,PCBP2-207,PCBP2-213,PCBP2-218,PCBP2-225,PCBP2-NIC.2,PCBP2-NIC.3	PCBP2-NIC.4,PCBP2-225,PCBP2-NIC.1,PCBP2-201,PCBP2-NIC.3,PCBP2-204,PCBP2-NIC.2,PCBP2-213,PCBP2-222,PCBP2-218,PCBP2-207	A3	CRC05
PCBP2;SE:12:53462567-53465932:53465973-53467221:+	0.285244	6.2574e-05	12	PCBP2	PCBP2-NIC,PCBP2-201,PCBP2-206,PCBP2-213,PCBP2-225,PCBP2-NIC.1,PCBP2-214	PCBP2-NIC.4,PCBP2-225,PCBP2-NIC.1,PCBP2-201,PCBP2-NIC.2,PCBP2-213,PCBP2-206,PCBP2-214,PCBP2-NIC	SE	CRC05
PDCD10;SE:3:167720273-167725401:167725473-167734806:-	-0.158502	0.00748048	3	PDCD10	PDCD10-208	PDCD10-218,PDCD10-211,PDCD10-208	SE	CRC05
PDHA1;MX:X:19344094-19345736:19345819-19349312:19344094-19346510:19346623-19349312:+	0.112122	0.00145122	X	PDHA1	PDHA1-204	PDHA1-204,PDHA1-206	MX	CRC05
PDHA1;SE:X:19344094-19345736:19345819-19349312:+	0.136081	0.00323204	X	PDHA1	PDHA1-204	PDHA1-204,PDHA1-203,PDHA1-211,PDHA1-201,PDHA1-210	SE	CRC05
PDIA6;SE:2:10802640-10810243:10810420-10812678:-	-0.230807	0.000702465	2	PDIA6	PDIA6-207	PDIA6-201,PDIA6-207	SE	CRC05
PHPT1;A3:9:136850137-136850503:136850137-136850506:+	-0.185263	1.51658e-05	9	PHPT1	PHPT1-203	PHPT1-206,PHPT1-203	A3	CRC05
PHPT1;SE:9:136850137-136850503:136850560-136850755:+	-0.101794	7.002e-07	9	PHPT1	PHPT1-203	PHPT1-203,PHPT1-201,PHPT1-204	SE	CRC05
PLSCR1;SE:3:146525647-146528614:146528831-146533470:-	0.164231	0.00467958	3	PLSCR1	PLSCR1-201	PLSCR1-NIC,PLSCR1-NIC.1,PLSCR1-201	SE	CRC05
PNISR;SE:6:99414690-99416349:99416428-99425215:-	-0.104521	0.00111993	6	PNISR	PNISR-201,PNISR-207,PNISR-210	PNISR-201,PNISR-NIC,PNISR-210,PNISR-207,PNISR-202	SE	CRC05
POLD4;AF:11:67353077-67353294:67353561:67353077-67356743:67356972:-	0.165865	0.00327144	11	POLD4	POLD4-210	POLD4-NIC.1,POLD4-210,POLD4-208	AF	CRC05
POLR2F;A5:22:37956901-37959346:37956842-37959346:+	0.100045	0.00123896	22	POLR2F	POLR2F-209	POLR2F-209,POLR2F-205,POLR2F-213	A5	CRC05
POLR2I;A5:19:36114713-36114798:36114713-36114820:-	-0.100958	8.89e-06	19	POLR2I	POLR2I-201,POLR2I-207,POLR2I-204	POLR2I-204,POLR2I-207,POLR2I-203,POLR2I-201	A5	CRC05
PPIA;SE:7:44796793-44798748:44798814-44799247:+	0.121224	0.00011957	7	PPIA	PPIA-201	PPIA-201,PPIA-202,PPIA-203,PPIA-204,PPIA-216	SE	CRC05
PPIA;SE:7:44796793-44798748:44798904-44799247:+	0.37132	0	7	PPIA	PPIA-208	PPIA-202,PPIA-208,PPIA-203,PPIA-204,PPIA-216	SE	CRC05
PPP1R1B;A5:17:39628706-39629170:39628622-39629170:+	-0.106735	0.000184657	17	PPP1R1B	PPP1R1B-203,PPP1R1B-207	PPP1R1B-203,PPP1R1B-202,PPP1R1B-207	A5	CRC05
PPP1R1B;AF:17:39626952:39627473-39629170:39628498:39628622-39629170:+	-0.202229	5.88e-08	17	PPP1R1B	PPP1R1B-201	PPP1R1B-202,PPP1R1B-201	AF	CRC05
PPP1R1B;AF:17:39626952:39627473-39629170:39628498:39628706-39629170:+	-0.242642	4.403e-07	17	PPP1R1B	PPP1R1B-201	PPP1R1B-203,PPP1R1B-201	AF	CRC05
PRDX2;SE:19:12797166-12799859:12799989-12800177:-	0.130883	0.000155312	19	PRDX2	PRDX2-201	PRDX2-202,PRDX2-201	SE	CRC05
PRKCSH;A5:19:11435710-11436041:11435706-11436041:+	-0.246539	0.000767705	19	PRKCSH	PRKCSH-217	PRKCSH-217,PRKCSH-222,PRKCSH-212	A5	CRC05
PRMT1;A5:19:49681150-49681910:49680588-49681910:+	-0.114644	0.00754077	19	PRMT1	PRMT1-NNC	PRMT1-201,PRMT1-NNC,PRMT1-202	A5	CRC05
PSMF1;SE:20:1135306-1152369:1152500-1163130:+	0.180955	0.0217971	20	PSMF1	PSMF1-NNC	PSMF1-NNC,PSMF1-210	SE	CRC05
PTMA;AF:2:231707630:231707835-231711348:231708530:231708751-231711348:+	-0.209844	7.25034e-05	2	PTMA	PTMA-208	PTMA-211,PTMA-208,PTMA-212	AF	CRC05
QARS1;RI:3:49098192:49098258-49098353:49098480:-	-0.122098	0.0221247	3	QARS1	QARS1-216	QARS1-216,QARS1-201	RI	CRC05
QTRT1;RI:19:10712161:10712299-10712553:10712628:+	-0.224874	1.29323e-05	19	QTRT1	QTRT1-207,QTRT1-NIC	QTRT1-NIC,QTRT1-201,QTRT1-207	RI	CRC05
QTRT1;RI:19:10712758:10712867-10712953:10713040:+	-0.104926	5.00336e-05	19	QTRT1	QTRT1-NIC	QTRT1-NIC,QTRT1-201,QTRT1-206,QTRT1-207	RI	CRC05
RAB5IF;SE:20:36607818-36607890:36608000-36609601:+	-0.190247	0.040352	20	RAB5IF	RAB5IF-204	RAB5IF-204,RAB5IF-202	SE	CRC05
RAC1;SE:7:6374770-6379183:6379264-6387212:+	-0.113496	0.000258972	7	RAC1	RAC1-209	RAC1-202,RAC1-209,RAC1-201	SE	CRC05
RAD50;A5:5:132557453-132559284:132557009-132559284:+	-0.1811	0.00196501	5	RAD50	RAD50-209,RAD50-NIC,RAD50-201	RAD50-201,RAD50-NIC,RAD50-209,RAD50-212	A5	CRC05
RALY;SE:20:34073635-34073819:34073866-34075874:+	0.174982	0.0305685	20	RALY	RALY-206,RALY-NIC,RALY-201	RALY-206,RALY-203,RALY-NIC,RALY-201	SE	CRC05
RBIS;SE:8:85217502-85219236:85219363-85220306:-	0.453785	0	8	RBIS	RBIS-209,RBIS-206	RBIS-210,RBIS-213,RBIS-204,RBIS-209,RBIS-206	SE	CRC05
RBM27;SE:5:146237432-146251711:146251875-146254943:+	-0.130235	0.0019747	5	RBM27	RBM27-201	RBM27-NIC,RBM27-201	SE	CRC05
RBMX;A3:X:136879158-136879319:136879123-136879319:-	-0.220981	0.00471804	X	RBMX	RBMX-NIC	RBMX-NIC,RBMX-201,RBMX-207	A3	CRC05
REX1BD;A3:19:18589077-18589413:18589077-18589479:+	0.165196	0.0468318	19	REX1BD	REX1BD-201	REX1BD-201,REX1BD-202	A3	CRC05
REX1BD;RI:19:18588995:18589077-18589479:18589683:+	0.134352	0.00278787	19	REX1BD	REX1BD-207,REX1BD-205	REX1BD-207,REX1BD-205,REX1BD-202	RI	CRC05
REX1BD;SE:19:18589077-18589479:18589683-18590854:+	-0.156612	3.1881e-06	19	REX1BD	REX1BD-202	REX1BD-208,REX1BD-202	SE	CRC05
RPL10A;RI:6:35468420:35468439-35468799:35468873:+	-0.101744	4.80424e-05	6	RPL10A	RPL10A-202	RPL10A-202,RPL10A-204	RI	CRC05
RPL10A;RI:6:35468947:35469285-35469381:35469529:+	-0.100755	0.00268964	6	RPL10A	RPL10A-203	RPL10A-204,RPL10A-203	RI	CRC05
RPL15;A3:3:23917173-23917837:23917173-23917850:+	-0.145972	0.00017875	3	RPL15	RPL15-212	RPL15-212,RPL15-209	A3	CRC05
RPL15;A5:3:23917295-23917850:23917173-23917850:+	0.167108	0.00473704	3	RPL15	RPL15-214	RPL15-209,RPL15-214	A5	CRC05
RPL30;AL:8:98024851:98025738-98044943:98042645:98042775-98044943:-	-0.166085	0.00248373	8	RPL30	RPL30-205	RPL30-205,RPL30-203	AL	CRC05
RPL35A;A5:3:197950299-197950936:197950221-197950936:+	0.121021	1e-10	3	RPL35A	RPL35A-205	RPL35A-205,RPL35A-208,RPL35A-211,RPL35A-202	A5	CRC05
RPS10;AF:6:34425221-34425796:34426026:34425221-34426032:34426069:-	0.10592	0.000671725	6	RPS10	RPS10-206	RPS10-206,RPS10-209	AF	CRC05
RPS11;RI:19:49497194:49497325-49497520:49498046:+	0.22265	0.000508895	19	RPS11	RPS11-204	RPS11-204,RPS11-206	RI	CRC05
RPS20;AF:8:56074159-56074254:56074356:56074159-56074381:56074498:-	0.249541	5.63e-08	8	RPS20	RPS20-210	RPS20-202,RPS20-210	AF	CRC05
RPS20;AF:8:56074159-56074254:56074356:56074159-56074381:56074506:-	0.217701	5.63e-08	8	RPS20	RPS20-210	RPS20-203,RPS20-204,RPS20-210	AF	CRC05
RPS24;SE:10:78037304-78040204:78040225-78040615:+	-0.100382	0	10	RPS24	RPS24-202	RPS24-212,RPS24-202,RPS24-214	SE	CRC05
RPS27A;RI:2:55232678:55232708-55232808:55232872:+	-0.101026	3.14e-08	2	RPS27A	RPS27A-NIC.4,RPS27A-NIC	RPS27A-NIC,RPS27A-NIC.4,RPS27A-NIC.1,RPS27A-NIC.3	RI	CRC05
RSU1;SE:10:16782084-16816973:16817084-16817315:-	-0.160309	1.79e-08	10	RSU1	RSU1-201	RSU1-201,RSU1-205	SE	CRC05
RTN3;SE:11:63681778-63718702:63721032-63749991:+	-0.200876	0.00166591	11	RTN3	RTN3-202	RTN3-203,RTN3-202,RTN3-208,RTN3-212	SE	CRC05
RTN4;AF:2:54987698-55010087:55010449:54987698-55049745:55050544:-	-0.1609	2.53739e-05	2	RTN4	RTN4-205	RTN4-205,RTN4-201	AF	CRC05
SEC13;AF:3:10318094-10320871:10321041:10318094-10321050:10321112:-	-0.201906	0.000609505	3	SEC13	SEC13-208	SEC13-202,SEC13-208,SEC13-205	AF	CRC05
SERBP1;A3:1:67424322-67424888:67424277-67424888:-	0.108982	8.624e-07	1	SERBP1	SERBP1-204,SERBP1-202	SERBP1-204,SERBP1-202,SERBP1-201	A3	CRC05
SERP1;AL:3:150544292:150544498-150546052:150545397:150545778-150546052:-	0.139406	0.00167747	3	SERP1	SERP1-205	SERP1-205,SERP1-208	AL	CRC05
SET;AF:9:128683655:128684007-128691170:128689222:128689655-128691170:+	0.326826	2.19e-08	9	SET	SET-204	SET-204,SET-201	AF	CRC05
SF3B1;A5:2:197418588-197418896:197418588-197420428:-	-0.342245	3.1e-09	2	SF3B1	SF3B1-213	SF3B1-201,SF3B1-213	A5	CRC05
SF3B1;RI:2:197418896:197419640-197420428:197420542:-	-0.283992	3.12e-08	2	SF3B1	SF3B1-213	SF3B1-214,SF3B1-213	RI	CRC05
SFT2D1;SE:6:166330247-166331385:166331407-166342419:-	0.163112	9.981e-07	6	SFT2D1	SFT2D1-202	SFT2D1-202,SFT2D1-201	SE	CRC05
SIGIRR;AF:11:410027-414823:414999:410027-417325:417397:-	-0.240882	0.00320732	11	SIGIRR	SIGIRR-203	SIGIRR-201,SIGIRR-203	AF	CRC05
SINHCAF;AF:12:31295333-31298077:31298521:31295333-31326024:31326199:-	-0.145732	1.0955e-06	12	SINHCAF	SINHCAF-202	SINHCAF-207,SINHCAF-202	AF	CRC05
SLC1A5;RI:19:46782383:46782549-46784097:46784144:-	-0.30658	9.9641e-06	19	SLC1A5	SLC1A5-NIC	SLC1A5-203,SLC1A5-NIC	RI	CRC05
SMAGP;AF:12:51269316-51270059:51270198:51269316-51270256:51270415:-	0.301956	2.558e-07	12	SMAGP	SMAGP-202	SMAGP-202,SMAGP-203	AF	CRC05
SMAP1;SE:6:70773425-70791689:70791769-70798657:+	-0.113378	0.029374	6	SMAP1	SMAP1-203,SMAP1-206	SMAP1-203,SMAP1-206,SMAP1-201	SE	CRC05
SMIM22;A5:16:4796048-4796190:4796033-4796190:+	0.100608	0.0018889	16	SMIM22	SMIM22-201	SMIM22-201,SMIM22-204,SMIM22-209	A5	CRC05
SNHG8;A5:4:118279137-118279389:118278792-118279389:+	-0.204858	0.00769821	4	SNHG8	SNHG8-206	SNHG8-206,SNHG8-203	A5	CRC05
SNRPB;A3:20:2461939-2462636:2461793-2462636:-	-0.103436	0.000205106	20	SNRPB	SNRPB-201	SNRPB-201,SNRPB-203,SNRPB-202	A3	CRC05
SNRPB2;A5:20:16730164-16731668:16730064-16731668:+	-0.120365	0.0223413	20	SNRPB2	SNRPB2-201,SNRPB2-203	SNRPB2-201,SNRPB2-202,SNRPB2-203	A5	CRC05
SPG11;A3:15:44584558-44585636:44584414-44585636:-	-0.112245	0.00340611	15	SPG11	SPG11-201	SPG11-221,SPG11-201	A3	CRC05
SPINT1;A5:15:40844278-40844490:40844186-40844490:+	-0.241063	0.0145727	15	SPINT1	SPINT1-NIC	SPINT1-NIC,SPINT1-202,SPINT1-201	A5	CRC05
SPPL2B;A3:19:2339208-2339824:2339208-2339827:+	-0.146471	0.000719307	19	SPPL2B	SPPL2B-209,SPPL2B-207,SPPL2B-212	SPPL2B-NIC,SPPL2B-209,SPPL2B-212,SPPL2B-207	A3	CRC05
SPSB3;RI:16:1778134:1778321-1778435:1778612:-	-0.133553	0.0332389	16	SPSB3	SPSB3-209	SPSB3-208,SPSB3-209	RI	CRC05
SRRM1;A3:1:24646789-24647079:24646789-24648859:+	0.122121	0.0004781	1	SRRM1	SRRM1-NIC.4,SRRM1-NIC,SRRM1-NIC.2	SRRM1-NIC.4,SRRM1-224,SRRM1-201,SRRM1-NIC,SRRM1-206,SRRM1-221,SRRM1-223,SRRM1-NIC.2	A3	CRC05
SRSF10;A3:1:23971439-23971573:23967723-23971573:-	-0.117252	0.00495815	1	SRSF10	SRSF10-214	SRSF10-NIC,SRSF10-214	A3	CRC05
SRSF11;A3:1:70205780-70221612:70205780-70221615:+	-0.1682	0.00321372	1	SRSF11	SRSF11-202	SRSF11-203,SRSF11-202,SRSF11-217	A3	CRC05
SRSF11;A3:1:70250503-70250608:70250503-70250611:+	-0.102143	0.00395812	1	SRSF11	SRSF11-202,SRSF11-204,SRSF11-216	SRSF11-205,SRSF11-217,SRSF11-204,SRSF11-206,SRSF11-203,SRSF11-202,SRSF11-216	A3	CRC05
SRSF4;SE:1:29159486-29159864:29160058-29160375:-	-0.225521	0.000158184	1	SRSF4	SRSF4-208	SRSF4-208,SRSF4-201	SE	CRC05
SRSF7;RI:2:38748579:38748653-38749529:38749705:-	-0.119775	0.000398665	2	SRSF7	SRSF7-206,SRSF7-208	SRSF7-202,SRSF7-201,SRSF7-206,SRSF7-208,SRSF7-209	RI	CRC05
SSB;RI:2:169806785:169806892-169806971:169807071:+	-0.238077	2.3811e-05	2	SSB	SSB-NIC	SSB-NIC,SSB-201	RI	CRC05
SSBP1;A5:7:141738593-141739124:141738503-141739124:+	-0.157181	0	7	SSBP1	SSBP1-215	SSBP1-215,SSBP1-214	A5	CRC05
SSBP1;A5:7:141738593-141739124:141738575-141739124:+	-0.166263	0	7	SSBP1	SSBP1-215	SSBP1-215,SSBP1-206	A5	CRC05
SURF4;SE:9:133367445-133375239:133375388-133375922:-	-0.218449	1.0437e-05	9	SURF4	SURF4-209	SURF4-209,SURF4-202	SE	CRC05
SYNCRIP;A3:6:85612923-85614981:85612920-85614981:-	-0.109161	2.75971e-05	6	SYNCRIP	SYNCRIP-204,SYNCRIP-201,SYNCRIP-217,SYNCRIP-206	SYNCRIP-204,SYNCRIP-206,SYNCRIP-201,SYNCRIP-219,SYNCRIP-217	A3	CRC05
SYNCRIP;SE:6:85640564-85641292:85641451-85642797:-	0.328153	4.5536e-06	6	SYNCRIP	SYNCRIP-219,SYNCRIP-201,SYNCRIP-217,SYNCRIP-206,SYNCRIP-202	SYNCRIP-202,SYNCRIP-206,SYNCRIP-201,SYNCRIP-220,SYNCRIP-219,SYNCRIP-217,SYNCRIP-204	SE	CRC05
TALDO1;A5:11:763944-764288:763940-764288:+	0.252285	0	11	TALDO1	TALDO1-201	TALDO1-201,TALDO1-203	A5	CRC05
TCERG1;SE:5:146480094-146481150:146481200-146482592:+	-0.235619	0.00113061	5	TCERG1	TCERG1-217	TCERG1-217,TCERG1-202,TCERG1-216,TCERG1-201	SE	CRC05
TDP2;A5:6:24658734-24666119:24658734-24666526:-	-0.113062	0.0135529	6	TDP2	TDP2-201	TDP2-201,TDP2-202	A5	CRC05
TFG;AF:3:100709353:100709431-100713643:100709440:100709721-100713643:+	0.10466	0.00600733	3	TFG	TFG-NIC	TFG-NIC,TFG-225,TFG-205	AF	CRC05
TFG;AF:3:100709353:100709431-100713643:100709472:100709721-100713643:+	0.187045	0.00163328	3	TFG	TFG-NIC	TFG-NIC,TFG-NIC.1	AF	CRC05
TGOLN2;RI:2:85326508:85326804-85326979:85327685:-	0.225844	0.0005201	2	TGOLN2	TGOLN2-201,TGOLN2-205	TGOLN2-201,TGOLN2-205,TGOLN2-202	RI	CRC05
TIMM8B;SE:11:112085462-112085978:112086310-112086640:-	0.266582	5.2982e-06	11	TIMM8B	TIMM8B-203	TIMM8B-203,TIMM8B-204	SE	CRC05
TMC5;A5:16:19411176-19430413:19410773-19430413:+	-0.125733	0.00152499	16	TMC5	TMC5-203	TMC5-203,TMC5-204	A5	CRC05
TMC5;AF:16:19410539:19410773-19430413:19417883:19418092-19430413:+	-0.326756	3e-10	16	TMC5	TMC5-204	TMC5-205,TMC5-204	AF	CRC05
TMC5;AF:16:19410735:19411176-19430413:19417883:19418092-19430413:+	-0.283044	1.214e-06	16	TMC5	TMC5-203	TMC5-205,TMC5-203	AF	CRC05
TMC5;SE:16:19469825-19472088:19472243-19474125:+	0.19077	0.000572479	16	TMC5	TMC5-203,TMC5-205	TMC5-205,TMC5-203,TMC5-204	SE	CRC05
TMEM123;SE:11:102402206-102448812:102448868-102452524:-	0.242692	0.000251554	11	TMEM123	TMEM123-202	TMEM123-202,TMEM123-201	SE	CRC05
TMEM141;SE:9:136791424-136791626:136791777-136791947:+	-0.231961	0	9	TMEM141	TMEM141-202	TMEM141-204,TMEM141-202	SE	CRC05
TMEM179B;SE:11:62789426-62789601:62789679-62789886:+	-0.103457	0	11	TMEM179B	TMEM179B-201	TMEM179B-201,TMEM179B-205	SE	CRC05
TMX2;SE:11:57737668-57737913:57738026-57738354:+	-0.10614	3.0933e-06	11	TMX2	TMX2-201	TMX2-202,TMX2-201	SE	CRC05
TNFRSF1A;A3:12:6331993-6333069:6330926-6333069:-	0.102364	0.000341158	12	TNFRSF1A	TNFRSF1A-202	TNFRSF1A-204,TNFRSF1A-202,TNFRSF1A-201	A3	CRC05
TP53I11;SE:11:44935662-44936559:44936689-44936803:-	0.133266	7.07719e-05	11	TP53I11	TP53I11-214	TP53I11-203,TP53I11-208,TP53I11-214	SE	CRC05
TPD52;AF:8:80064593-80080315:80080816:80064593-80171425:80171558:-	-0.240575	1.6217e-06	8	TPD52	TPD52-202	TPD52-201,TPD52-202	AF	CRC05
TPD52;AF:8:80064593-80080315:80080816:80064593-80171425:80171564:-	-0.229625	7.173e-07	8	TPD52	TPD52-202	TPD52-209,TPD52-202	AF	CRC05
TPD52;AF:8:80064593-80080315:80080831:80064593-80171425:80171558:-	-0.211705	0.000726042	8	TPD52	TPD52-203	TPD52-203,TPD52-201	AF	CRC05
TPD52;SE:8:80042668-80044167:80044208-80051527:-	-0.148053	0.0109932	8	TPD52	TPD52-203	TPD52-202,TPD52-203,TPD52-201	SE	CRC05
TPM1;A3:15:63042943-63043706:63042943-63044027:+	-0.102321	2.61867e-05	15	TPM1	TPM1-211	TPM1-211,TPM1-NIC,TPM1-232	A3	CRC05
TPM1;AL:15:63062645-63064064:63065278:63062645-63071090:63071915:+	-0.167309	0.00749825	15	TPM1	TPM1-216	TPM1-216,TPM1-201	AL	CRC05
TRABD;A5:22:50186001-50193027:50185976-50193027:+	-0.183993	0.00303076	22	TRABD	TRABD-201	TRABD-201,TRABD-202	A5	CRC05
TRAPPC5;A5:19:7681049-7682242:7680878-7682242:+	0.124825	1.6596e-06	19	TRAPPC5	TRAPPC5-201	TRAPPC5-201,TRAPPC5-204	A5	CRC05
TUBA4A;AF:2:219252230-219253856:219253918:219252230-219254095:219254608:-	0.182969	7.78919e-05	2	TUBA4A	TUBA4A-201	TUBA4A-202,TUBA4A-201	AF	CRC05
UBE2D3;AF:4:102826636-102827427:102827551:102826636-102827592:102827948:-	-0.199718	0	4	UBE2D3	UBE2D3-210	UBE2D3-207,UBE2D3-210	AF	CRC05
UBE2V1;AF:20:50096820-50113107:50113150:50096820-50115485:50115954:-	0.170871	0.0476607	20	UBE2V1	UBE2V1-203	UBE2V1-201,UBE2V1-203	AF	CRC05
UBXN4;RI:2:135753539:135753567-135754159:135754277:+	0.123262	1.4347e-06	2	UBXN4	UBXN4-203	UBXN4-201,UBXN4-203	RI	CRC05
UBXN4;SE:2:135748369-135753539:135754277-135755517:+	0.172779	2.106e-06	2	UBXN4	UBXN4-203	UBXN4-203,UBXN4-204	SE	CRC05
UGP2;AF:2:63840969:63841232-63856306:63841896:63842204-63856306:+	0.239849	4.9065e-06	2	UGP2	UGP2-202	UGP2-201,UGP2-202	AF	CRC05
UQCRQ;RI:5:132866869:132867035-132867488:132867687:+	-0.140682	0.00829635	5	UQCRQ	UQCRQ-206	UQCRQ-202,UQCRQ-206	RI	CRC05
USO1;SE:4:75757573-75760594:75760605-75770439:+	-0.204879	8.74418e-05	4	USO1	USO1-201	USO1-204,USO1-201	SE	CRC05
USO1;SE:4:75793901-75795336:75795356-75799622:+	-0.204879	8.74418e-05	4	USO1	USO1-201	USO1-204,USO1-201	SE	CRC05
VPS26A;SE:10:69166110-69168489:69168631-69171156:+	0.131167	0.00105764	10	VPS26A	VPS26A-201	VPS26A-201,VPS26A-203	SE	CRC05
WSB1;AF:17:27294103:27294435-27304780:27302435:27303635-27304780:+	-0.156536	0.0151344	17	WSB1	WSB1-207	WSB1-207,WSB1-205	AF	CRC05
YIPF3;SE:6:43513633-43515595:43515701-43515889:-	0.127793	0.00364612	6	YIPF3	YIPF3-NIC.1,YIPF3-202	YIPF3-202,YIPF3-NIC,YIPF3-NIC.1	SE	CRC05
YIPF3;SE:6:43513633-43515606:43515701-43515889:-	0.171517	0.00364612	6	YIPF3	YIPF3-214	YIPF3-NIC,YIPF3-214	SE	CRC05
YPEL5;SE:2:30148541-30155850:30155910-30156628:+	-0.227282	0.000955903	2	YPEL5	YPEL5-203	YPEL5-202,YPEL5-203	SE	CRC05
YWHAZ;AF:8:100948900-100951235:100951449:100948900-100951929:100952619:-	0.192387	3.7671e-06	8	YWHAZ	YWHAZ-205	YWHAZ-208,YWHAZ-205	AF	CRC05
YWHAZ;AF:8:100948900-100951929:100951969:100948900-100953269:100953341:-	-0.208371	3e-10	8	YWHAZ	YWHAZ-212	YWHAZ-212,YWHAZ-201	AF	CRC05
YWHAZ;AF:8:100948900-100951929:100952619:100948900-100952850:100952993:-	-0.176893	0.0040641	8	YWHAZ	YWHAZ-208	YWHAZ-211,YWHAZ-208	AF	CRC05
YWHAZ;AF:8:100948900-100951929:100952619:100948900-100953269:100953341:-	-0.442325	3e-10	8	YWHAZ	YWHAZ-208	YWHAZ-208,YWHAZ-201	AF	CRC05
ZC3H13;A3:13:45965432-45967504:45965429-45967504:-	-0.139168	4.5761e-06	13	ZC3H13	ZC3H13-206	ZC3H13-NIC,ZC3H13-206,ZC3H13-201	A3	CRC05
ZCRB1;A3:12:42313231-42313690:42313198-42313690:-	0.196194	3.14676e-05	12	ZCRB1	ZCRB1-204	ZCRB1-202,ZCRB1-204,ZCRB1-201	A3	CRC05
ZCRB1;RI:12:42322418:42322446-42324019:42324104:-	-0.116981	0.0182148	12	ZCRB1	ZCRB1-202	ZCRB1-202,ZCRB1-201,ZCRB1-204	RI	CRC05
ZFAND5;SE:9:72360787-72363470:72363606-72364696:-	-0.219005	0.000212853	9	ZFAND5	ZFAND5-205	ZFAND5-205,ZFAND5-204	SE	CRC05
ZFAS1;AF:20:49278271:49278397-49279104:49278640:49278738-49279104:+	-0.354624	5.1744e-06	20	ZFAS1	ZFAS1-NNC,ZFAS1-207	ZFAS1-204,ZFAS1-NNC,ZFAS1-207	AF	CRC05
ZFAS1;AF:20:49278271:49278397-49279104:49278642:49278738-49279104:+	-0.257902	0.000250483	20	ZFAS1	ZFAS1-NNC,ZFAS1-207	ZFAS1-201,ZFAS1-NNC,ZFAS1-207,ZFAS1-213	AF	CRC05
ZMYND8;A3:20:47298947-47310056:47298872-47310056:-	-0.127542	0.000325715	20	ZMYND8	ZMYND8-202,ZMYND8-217,ZMYND8-204,ZMYND8-211	ZMYND8-204,ZMYND8-212,ZMYND8-215,ZMYND8-211,ZMYND8-202,ZMYND8-217,ZMYND8-205	A3	CRC05
ZMYND8;A5:20:47236516-47238758:47236516-47238896:-	-0.113305	0.000346072	20	ZMYND8	ZMYND8-202,ZMYND8-217,ZMYND8-204,ZMYND8-211	ZMYND8-217,ZMYND8-204,ZMYND8-211,ZMYND8-205,ZMYND8-202	A5	CRC05
ZMYND8;SE:20:47210897-47212642:47212725-47220258:-	-0.18892	0.000325715	20	ZMYND8	ZMYND8-217,ZMYND8-204,ZMYND8-211	ZMYND8-204,ZMYND8-212,ZMYND8-211,ZMYND8-202,ZMYND8-217,ZMYND8-205	SE	CRC05
ZNF207;SE:17:32360967-32361468:32361515-32362914:+	0.204854	6.431e-07	17	ZNF207	ZNF207-204	ZNF207-204,ZNF207-201	SE	CRC05
ZNF207;SE:17:32365487-32366665:32366757-32367772:+	-0.204854	6.431e-07	17	ZNF207	ZNF207-201	ZNF207-204,ZNF207-201	SE	CRC05
ZNF706;SE:8:101201743-101202333:101202447-101205435:-	0.155537	7.926e-07	8	ZNF706	ZNF706-207	ZNF706-208,ZNF706-207,ZNF706-201	SE	CRC05
AAMP;A3:2:218269537-218269966:218269534-218269966:-	-0.173691	0.0187268	2	AAMP	AAMP-204	AAMP-201,AAMP-204	A3	CRC07
ACAA1;RI:3:38126162:38126341-38126510:38126700:-	-0.122699	0.0283563	3	ACAA1	ACAA1-203,ACAA1-215	ACAA1-215,ACAA1-202,ACAA1-203	RI	CRC07
ACAA1;SE:3:38129388-38131596:38131638-38131926:-	0.132392	0.0283563	3	ACAA1	ACAA1-202,ACAA1-215	ACAA1-215,ACAA1-203,ACAA1-202	SE	CRC07
ACOX1;MX:17:75957566-75960215:75960375-75978534:75957566-75973625:75973785-75978534:-	0.260025	1.77264e-05	17	ACOX1	ACOX1-201,ACOX1-203	ACOX1-203,ACOX1-201,ACOX1-202	MX	CRC07
ACTG1;AF:17:81512360-81512601:81512671:81512360-81512734:81512780:-	0.181146	0.00476522	17	ACTG1	ACTG1-218	ACTG1-214,ACTG1-218	AF	CRC07
AK2;RI:1:33007986:33010833-33013207:33013402:-	0.187465	0.000470011	1	AK2	AK2-214	AK2-214,AK2-202	RI	CRC07
ANAPC11;AF:17:81891647:81891705-81893552:81891723:81891841-81893552:+	-0.188387	0.0003567	17	ANAPC11	ANAPC11-207	ANAPC11-207,ANAPC11-201	AF	CRC07
ANAPC11;AF:17:81891647:81891705-81893552:81891732:81891833-81893552:+	-0.194015	0.0003567	17	ANAPC11	ANAPC11-207	ANAPC11-207,ANAPC11-210	AF	CRC07
ANKRD10;SE:13:110893263-110894109:110894202-110906033:-	0.150424	9.87227e-05	13	ANKRD10	ANKRD10-202	ANKRD10-201,ANKRD10-202	SE	CRC07
ANXA2;AF:15:60386086-60397943:60397988:60386086-60402769:60402883:-	-0.239589	9.29e-08	15	ANXA2	ANXA2-222	ANXA2-206,ANXA2-222	AF	CRC07
AP1M2;A3:19:10579864-10581266:10579858-10581266:-	-0.117356	0.043142	19	AP1M2	AP1M2-207	AP1M2-201,AP1M2-207	A3	CRC07
APP;SE:21:25982477-25997360:25997416-26000015:-	-0.140855	0.00132933	21	APP	APP-201	APP-204,APP-210,APP-201	SE	CRC07
ARIH2;SE:3:48922811-48924718:48924839-48927462:+	0.167354	0.000251205	3	ARIH2	ARIH2-205	ARIH2-203,ARIH2-205,ARIH2-201	SE	CRC07
ARL6IP4;A5:12:122981299-122981595:122981266-122981595:+	0.141513	0.00475651	12	ARL6IP4	ARL6IP4-210,ARL6IP4-208	ARL6IP4-220,ARL6IP4-214,ARL6IP4-210,ARL6IP4-205,ARL6IP4-208	A5	CRC07
ATG4B;SE:2:241651335-241653307:241653369-241653512:+	-0.136027	0.0142941	2	ATG4B	ATG4B-220,ATG4B-201	ATG4B-221,ATG4B-201,ATG4B-216,ATG4B-220,ATG4B-205,ATG4B-206	SE	CRC07
ATP5F1D;RI:19:1244315:1244440-1244737:1244825:+	-0.133441	0.000446315	19	ATP5F1D	ATP5F1D-201,ATP5F1D-203	ATP5F1D-203,ATP5F1D-202,ATP5F1D-201,ATP5F1D-205,ATP5F1D-209	RI	CRC07
AZIN1;SE:8:102843747-102849987:102850144-102858013:-	-0.282107	1.124e-07	8	AZIN1	AZIN1-216	AZIN1-216,AZIN1-201	SE	CRC07
B2M;AF:15:44711487:44711613-44715423:44711927:44712020-44715423:+	0.11791	9.15792e-05	15	B2M	B2M-203	B2M-203,B2M-204	AF	CRC07
C12orf57;AF:12:6943433:6943662-6944476:6943834:6944173-6944476:+	0.134595	0.0245398	12	C12orf57	C12orf57-205	C12orf57-205,C12orf57-202	AF	CRC07
CAP1;A3:1:40040801-40059334:40040801-40059337:+	-0.101558	0.0209916	1	CAP1	CAP1-202,CAP1-204	CAP1-202,CAP1-201,CAP1-204,CAP1-206	A3	CRC07
CCAR1;SE:10:68737048-68737845:68737889-68740629:+	-0.162098	0.0103139	10	CCAR1	CCAR1-201	CCAR1-211,CCAR1-201,CCAR1-207	SE	CRC07
CCDC14;AL:3:123897305:123897613-123931102:123913422:123915718-123931102:-	0.212655	0.0101638	3	CCDC14	CCDC14-NIC	CCDC14-NIC,CCDC14-203	AL	CRC07
CCDC186;SE:10:114163329-114173141:114173265-114174015:-	-0.154699	0.00129723	10	CCDC186	CCDC186-207,CCDC186-201	CCDC186-207,CCDC186-201,CCDC186-202,CCDC186-203	SE	CRC07
CCNL1;A5:3:157150381-157151729:157150381-157151917:-	-0.186976	0.00927428	3	CCNL1	CCNL1-216	CCNL1-216,CCNL1-226	A5	CRC07
CCNL1;A5:3:157153156-157156936:157153156-157157011:-	0.183874	0.00927428	3	CCNL1	CCNL1-226	CCNL1-216,CCNL1-222,CCNL1-226	A5	CRC07
CD151;RI:11:836251:836442-836769:836843:+	-0.147453	0.0240067	11	CD151	CD151-220	CD151-202,CD151-220,CD151-201,CD151-203	RI	CRC07
CD151;SE:11:833026-834530:834591-836063:+	-0.107656	6.14902e-05	11	CD151	CD151-202,CD151-220	CD151-202,CD151-220,CD151-203	SE	CRC07
CD46;SE:1:207767195-207767779:207767823-207770321:+	-0.119062	0	1	CD46	CD46-220,CD46-208,CD46-203	CD46-204,CD46-208,CD46-220,CD46-203	SE	CRC07
CD46;SE:1:207785682-207790253:207790345-207793519:+	-0.232794	0.000503736	1	CD46	CD46-208	CD46-233,CD46-204,CD46-208,CD46-220,CD46-203	SE	CRC07
CD47;SE:3:108047292-108049619:108049651-108050578:-	0.142654	0.000198993	3	CD47	CD47-202	CD47-NIC,CD47-202	SE	CRC07
CEBPG;AF:19:33373709:33373895-33379144:33374312:33374613-33379144:+	0.111311	0.0354892	19	CEBPG	CEBPG-201	CEBPG-201,CEBPG-202	AF	CRC07
CHURC1;A3:14:64924126-64926007:64924126-64926010:+	-0.128572	0.0161857	14	CHURC1	CHURC1-208	CHURC1-208,CHURC1-203	A3	CRC07
CHURC1;SE:14:64924126-64926007:64926080-64932138:+	-0.142845	0.00318931	14	CHURC1	CHURC1-208	CHURC1-208,CHURC1-202	SE	CRC07
CHURC1;SE:14:64924126-64926010:64926080-64932138:+	-0.105863	0.00318931	14	CHURC1	CHURC1-203	CHURC1-203,CHURC1-202	SE	CRC07
CIRBP;RI:19:1270928:1271036-1271329:1271467:+	0.108773	0.0013116	19	CIRBP	CIRBP-242	CIRBP-242,CIRBP-241,CIRBP-232	RI	CRC07
CIRBP;SE:19:1271036-1271121:1271246-1271329:+	0.169545	0.00135025	19	CIRBP	CIRBP-NIC.1,CIRBP-NIC.2,CIRBP-NIC	CIRBP-241,CIRBP-NIC.2,CIRBP-NIC.1,CIRBP-NIC,CIRBP-232	SE	CRC07
CIRBP;SE:19:1272051-1273494:1273715-1274307:+	0.144653	0.0135905	19	CIRBP	CIRBP-NIC.1,CIRBP-203	CIRBP-203,CIRBP-NIC.1,CIRBP-NIC.2,CIRBP-NIC,CIRBP-232	SE	CRC07
COMMD6;A5:13:75526639-75530114:75526639-75530311:-	-0.117434	3.8463e-06	13	COMMD6	COMMD6-209	COMMD6-210,COMMD6-211,COMMD6-209	A5	CRC07
COMT;SE:22:19941897-19947307:19947490-19961199:+	-0.217479	0.00034912	22	COMT	COMT-220	COMT-202,COMT-208,COMT-220,COMT-204	SE	CRC07
CRACR2B;A5:11:829183-829360:828963-829360:+	-0.111698	0.0337337	11	CRACR2B	CRACR2B-NIC.8,CRACR2B-NIC.3	CRACR2B-NIC.3,CRACR2B-NIC.5,CRACR2B-NIC.6,CRACR2B-NIC.10,CRACR2B-NIC.2,CRACR2B-NIC.4,CRACR2B-202,CRACR2B-201,CRACR2B-NIC.7,CRACR2B-NIC,CRACR2B-NIC.8,CRACR2B-NIC.9,CRACR2B-NIC.1	A5	CRC07
CSDE1;SE:1:114739890-114741527:114741673-114749821:-	0.156066	9.01e-08	1	CSDE1	CSDE1-204	CSDE1-202,CSDE1-204	SE	CRC07
CSTB;A5:21:43774759-43775840:43774759-43776204:-	-0.160351	4.1e-08	21	CSTB	CSTB-205	CSTB-204,CSTB-205,CSTB-201	A5	CRC07
CTNNA1;SE:5:138932712-138932888:138932958-138933802:+	-0.146782	0.00313293	5	CTNNA1	CTNNA1-244	CTNNA1-244,CTNNA1-230,CTNNA1-201,CTNNA1-236	SE	CRC07
CTSD;AF:11:1761468-1762133:1762403:1761468-1763792:1763927:-	-0.212753	1.1698e-06	11	CTSD	CTSD-202	CTSD-202,CTSD-201	AF	CRC07
CTSS;SE:1:150752008-150755001:150755150-150757858:-	-0.160183	4.80431e-05	1	CTSS	CTSS-201,CTSS-218,CTSS-208	CTSS-218,CTSS-201,CTSS-208,CTSS-210	SE	CRC07
DAZAP2;A5:12:51241116-51242330:51240461-51242330:+	-0.193319	0.000170207	12	DAZAP2	DAZAP2-214	DAZAP2-214,DAZAP2-204	A5	CRC07
DBNDD2;AF:20:45406057:45406210-45408460:45406619:45406732-45408460:+	-0.145679	0.0476278	20	DBNDD2	DBNDD2-208	DBNDD2-208,DBNDD2-202	AF	CRC07
DEK;A3:6:18236600-18237381:18236596-18237381:-	-0.118113	4.756e-07	6	DEK	DEK-212,DEK-209,DEK-204	DEK-209,DEK-204,DEK-207,DEK-212	A3	CRC07
DEK;SE:6:18237516-18244508:18244603-18249651:-	0.118113	4.756e-07	6	DEK	DEK-207	DEK-209,DEK-204,DEK-207,DEK-212	SE	CRC07
EIF4G1;SE:3:184316218-184316713:184316733-184317321:+	0.105636	0.00299824	3	EIF4G1	EIF4G1-205	EIF4G1-201,EIF4G1-209,EIF4G1-205,EIF4G1-NIC,EIF4G1-202	SE	CRC07
EIF5A;SE:17:7307752-7308481:7308575-7309615:+	-0.12154	0.0105398	17	EIF5A	EIF5A-211	EIF5A-211,EIF5A-202	SE	CRC07
EIF5B;A5:2:99398909-99399307:99398850-99399307:+	-0.181918	0.000852717	2	EIF5B	EIF5B-201	EIF5B-201,EIF5B-NNC	A5	CRC07
EIF5B;SE:2:99368591-99369392:99369481-99371656:+	-0.181918	0.000852717	2	EIF5B	EIF5B-201	EIF5B-201,EIF5B-NNC	SE	CRC07
ELF1;AF:13:40982282-41019228:41019316:40982282-41060838:41061440:-	-0.111328	6.1427e-06	13	ELF1	ELF1-201	ELF1-201,ELF1-202	AF	CRC07
ELOC;AF:8:73959818-73972077:73972191:73959818-73972245:73972287:-	-0.170865	2.4796e-06	8	ELOC	ELOC-206	ELOC-206,ELOC-202	AF	CRC07
ENY2;A3:8:109339390-109340444:109339390-109340491:+	-0.219759	2.55617e-05	8	ENY2	ENY2-214,ENY2-202	ENY2-202,ENY2-214,ENY2-215	A3	CRC07
ENY2;A5:8:109334474-109336128:109334402-109336128:+	0.148744	0.00044574	8	ENY2	ENY2-202,ENY2-211,ENY2-213,ENY2-215	ENY2-210,ENY2-214,ENY2-211,ENY2-202,ENY2-215,ENY2-213	A5	CRC07
ERP29;SE:12:112013609-112019756:112019894-112022150:+	-0.101645	0.00858329	12	ERP29	ERP29-201	ERP29-202,ERP29-201	SE	CRC07
ETF1;A5:5:138518867-138542634:138518867-138542833:-	-0.197318	0.00107333	5	ETF1	ETF1-202	ETF1-202,ETF1-201	A5	CRC07
ETS2;AF:21:38805895:38806120-38810035:38809636:38809796-38810035:+	0.120742	0.000109534	21	ETS2	ETS2-209	ETS2-204,ETS2-209	AF	CRC07
EWSR1;RI:22:29288606:29288786-29291562:29291599:+	-0.251963	9.0488e-06	22	EWSR1	EWSR1-216	EWSR1-206,EWSR1-216	RI	CRC07
EWSR1;RI:22:29288606:29288786-29291565:29291599:+	-0.246113	3.99888e-05	22	EWSR1	EWSR1-216	EWSR1-216,EWSR1-207	RI	CRC07
FAM234A;A3:16:249654-254381:249654-254388:+	-0.179207	0.00707261	16	FAM234A	FAM234A-203,FAM234A-206	FAM234A-201,FAM234A-206,FAM234A-203	A3	CRC07
FAM3D;AF:3:58655601-58657522:58657766:58655601-58666576:58666834:-	0.259054	3e-10	3	FAM3D	FAM3D-203	FAM3D-203,FAM3D-204	AF	CRC07
FAM3D;SE:3:58649335-58653674:58653781-58655551:-	0.259054	3e-10	3	FAM3D	FAM3D-203	FAM3D-203,FAM3D-204	SE	CRC07
FERMT1;A3:20:6119739-6122774:6119572-6122774:-	0.180201	4.556e-07	20	FERMT1	FERMT1-NNC	FERMT1-NNC,FERMT1-201	A3	CRC07
FNDC3B;AF:3:172039628:172039771-172112452:172040554:172040624-172112452:+	0.1383	0.000423715	3	FNDC3B	FNDC3B-204	FNDC3B-201,FNDC3B-204	AF	CRC07
FUBP1;A3:1:77967101-77967627:77967098-77967627:-	-0.140455	0.0362273	1	FUBP1	FUBP1-203	FUBP1-203,FUBP1-NIC,FUBP1-204	A3	CRC07
FUT3;A3:19:5846966-5851390:5846564-5851390:-	-0.143751	0.0233365	19	FUT3	FUT3-201	FUT3-209,FUT3-201	A3	CRC07
FXYD3;AF:19:35116262:35116359-35119363:35118530:35118599-35119363:+	-0.193778	1.537e-07	19	FXYD3	FXYD3-202	FXYD3-202,FXYD3-210	AF	CRC07
GALE;RI:1:23798117:23798230-23798615:23798730:-	-0.194073	0.000665184	1	GALE	GALE-214	GALE-207,GALE-214,GALE-216	RI	CRC07
GALE;SE:1:23798730-23798887:23799012-23799366:-	0.163126	0.00193697	1	GALE	GALE-216,GALE-207,GALE-208	GALE-208,GALE-207,GALE-216,GALE-214	SE	CRC07
GGCT;SE:7:30498938-30500536:30500681-30504569:-	-0.105429	0.00572329	7	GGCT	GGCT-202,GGCT-205	GGCT-202,GGCT-207,GGCT-205	SE	CRC07
GIGYF2;SE:2:232697392-232700585:232700654-232703424:+	0.153539	0.000791678	2	GIGYF2	GIGYF2-211,GIGYF2-226,GIGYF2-205,GIGYF2-229,GIGYF2-220	GIGYF2-237,GIGYF2-226,GIGYF2-205,GIGYF2-NIC,GIGYF2-220,GIGYF2-229,GIGYF2-211,GIGYF2-239,GIGYF2-NNC	SE	CRC07
GIGYF2;SE:2:232703489-232734417:232734486-232735155:+	0.149494	0.000483463	2	GIGYF2	GIGYF2-NIC,GIGYF2-237,GIGYF2-205,GIGYF2-220	GIGYF2-237,GIGYF2-226,GIGYF2-205,GIGYF2-NIC,GIGYF2-220,GIGYF2-239	SE	CRC07
GLUL;AF:1:182388750-182391175:182391404:182388750-182391679:182391790:-	0.119087	7.43408e-05	1	GLUL	GLUL-204	GLUL-204,GLUL-202	AF	CRC07
GPX2;MX:14:64939838-64939993:64940198-64942505:64939838-64941317:64941521-64942505:-	0.127706	0.0236228	14	GPX2	GPX2-202	GPX2-204,GPX2-202	MX	CRC07
GSN;SE:9:121281562-121282439:121282550-121301963:+	-0.110488	0.012834	9	GSN	GSN-209	GSN-207,GSN-209	SE	CRC07
HMGA1;RI:6:34236873:34236963-34237204:34237317:+	-0.203031	0.0484554	6	HMGA1	HMGA1-205	HMGA1-205,HMGA1-201,HMGA1-204	RI	CRC07
HNRNPA2B1;SE:7:26197732-26197831:26197866-26200572:-	-0.161747	0.00159424	7	HNRNPA2B1	HNRNPA2B1-201	HNRNPA2B1-201,HNRNPA2B1-209	SE	CRC07
HNRNPR;A3:1:23341020-23344211:23341017-23344211:-	0.161825	0.00256479	1	HNRNPR	HNRNPR-202	HNRNPR-202,HNRNPR-201	A3	CRC07
HNRNPR;SE:1:23338608-23340852:23341017-23344211:-	-0.246759	1.09151e-05	1	HNRNPR	HNRNPR-201	HNRNPR-NIC,HNRNPR-210,HNRNPR-201	SE	CRC07
IFT172;SE:2:27445449-27445745:27445843-27445929:-	-0.164117	0.00433003	2	IFT172	IFT172-217,IFT172-201	IFT172-217,IFT172-201,IFT172-NIC,IFT172-212	SE	CRC07
IK;SE:5:140648537-140648883:140648980-140651714:+	-0.101419	0.000932633	5	IK	IK-203	IK-203,IK-201	SE	CRC07
ILF2;A3:1:153668576-153669836:153668557-153669836:-	-0.200051	0.000298477	1	ILF2	ILF2-205	ILF2-205,ILF2-201	A3	CRC07
INTS11;SE:1:1321093-1323181:1323287-1324581:-	-0.141186	0.0288551	1	INTS11	INTS11-248	INTS11-248,INTS11-218,INTS11-221,INTS11-205,INTS11-208,INTS11-223	SE	CRC07
IP6K2;MX:3:48694240-48694459:48694525-48695090:48694240-48694694:48694824-48695090:-	-0.20946	0.000396513	3	IP6K2	IP6K2-211	IP6K2-207,IP6K2-211	MX	CRC07
IP6K2;SE:3:48694240-48694459:48694525-48695090:-	-0.156136	0.00148541	3	IP6K2	IP6K2-211	IP6K2-202,IP6K2-211,IP6K2-205	SE	CRC07
ITGB1;SE:10:32935558-32953593:32953809-32958145:-	-0.188186	0.000616328	10	ITGB1	ITGB1-204	ITGB1-204,ITGB1-201	SE	CRC07
JMJD1C;SE:10:63217331-63219878:63219983-63264651:-	-0.115929	0.00951815	10	JMJD1C	JMJD1C-NIC.4,JMJD1C-NIC.3,JMJD1C-NIC.2	JMJD1C-NIC.3,JMJD1C-NIC,JMJD1C-NIC.1,JMJD1C-NIC.4,JMJD1C-NIC.2	SE	CRC07
KHDRBS1;A5:1:32038119-32038552:32038036-32038552:+	-0.15665	0.00466537	1	KHDRBS1	KHDRBS1-201	KHDRBS1-203,KHDRBS1-202,KHDRBS1-201	A5	CRC07
KMT2E;SE:7:105110368-105110477:105110602-105110771:+	-0.107668	0.0181068	7	KMT2E	KMT2E-202	KMT2E-202,KMT2E-206	SE	CRC07
KRAS;SE:12:25209911-25215437:25215560-25225614:-	-0.250054	5.73393e-05	12	KRAS	KRAS-201	KRAS-202,KRAS-201	SE	CRC07
LARS1;SE:5:146130158-146131019:146131109-146132898:-	0.165667	0.0142834	5	LARS1	LARS1-203,LARS1-NNC.1,LARS1-NNC	LARS1-NNC,LARS1-NNC.1,LARS1-203,LARS1-216	SE	CRC07
LARS1;SE:5:146135664-146139616:146139703-146140204:-	-0.165667	0.0142834	5	LARS1	LARS1-216	LARS1-NNC,LARS1-NNC.1,LARS1-216,LARS1-203	SE	CRC07
LMO7;A3:13:75834387-75835152:75834387-75835233:+	0.232902	6.7e-09	13	LMO7	LMO7-218,LMO7-211	LMO7-218,LMO7-201,LMO7-211,LMO7-204,LMO7-203	A3	CRC07
LSM7;RI:19:2328387:2328477-2328561:2328586:-	-0.137361	0.000214202	19	LSM7	LSM7-204	LSM7-204,LSM7-201	RI	CRC07
LSR;SE:19:35259064-35261925:35261981-35262546:+	0.132197	0.00170808	19	LSR	LSR-214,LSR-213	LSR-212,LSR-202,LSR-214,LSR-213	SE	CRC07
MBNL1;SE:3:152445539-152446704:152446757-152447620:+	0.107661	0.0249511	3	MBNL1	MBNL1-202,MBNL1-211	MBNL1-205,MBNL1-211,MBNL1-202	SE	CRC07
MBNL1;SE:3:152447773-152455542:152455577-152456267:+	0.104078	0.0249511	3	MBNL1	MBNL1-202	MBNL1-205,MBNL1-211,MBNL1-202	SE	CRC07
MGLL;AF:3:127821838-127822309:127822515:127821838-127823084:127823271:-	-0.144574	0.0181091	3	MGLL	MGLL-201	MGLL-203,MGLL-201	AF	CRC07
MRPL42;A3:12:93487660-93501176:93487660-93501185:+	-0.137947	0.0100891	12	MRPL42	MRPL42-201	MRPL42-202,MRPL42-201	A3	CRC07
MRPL42;SE:12:93469355-93470486:93470590-93476954:+	-0.137947	0.0100891	12	MRPL42	MRPL42-201	MRPL42-202,MRPL42-201	SE	CRC07
MUC20;AL:3:195729739-195733150:195733553:195729739-195734756:195737623:+	-0.152712	0.000549335	3	MUC20	MUC20-203	MUC20-203,MUC20-202	AL	CRC07
NASP;SE:1:45591270-45602255:45602365-45604936:+	-0.111296	0.000581231	1	NASP	NASP-205	NASP-208,NASP-205	SE	CRC07
NBEAL1;SE:2:203049975-203056427:203056508-203057326:+	-0.185983	0.00120235	2	NBEAL1	NBEAL1-222	NBEAL1-211,NBEAL1-NIC,NBEAL1-222	SE	CRC07
NDUFA3;SE:19:54106011-54106353:54106446-54106811:+	0.113407	8.12601e-05	19	NDUFA3	NDUFA3-205,NDUFA3-202	NDUFA3-205,NDUFA3-202,NDUFA3-209,NDUFA3-214,NDUFA3-203,NDUFA3-201	SE	CRC07
NT5C3A;AF:7:33035988-33040872:33040909:33035988-33062568:33062796:-	-0.295223	3e-10	7	NT5C3A	NT5C3A-201	NT5C3A-204,NT5C3A-201	AF	CRC07
NT5C3A;SE:7:33026915-33029629:33029709-33035934:-	-0.263591	2e-10	7	NT5C3A	NT5C3A-201	NT5C3A-210,NT5C3A-204,NT5C3A-201,NT5C3A-202	SE	CRC07
NUTF2;AF:16:67846933:67846985-67865102:67847114:67847456-67865102:+	-0.107344	0.000266517	16	NUTF2	NUTF2-201	NUTF2-206,NUTF2-201	AF	CRC07
PAK1;AF:11:77392541-77411774:77411944:77392541-77473552:77474094:-	-0.105015	0.0195869	11	PAK1	PAK1-NIC	PAK1-202,PAK1-NIC	AF	CRC07
PDCD4;SE:10:110876070-110876670:110876753-110881233:+	0.164766	0.0259721	10	PDCD4	PDCD4-202	PDCD4-201,PDCD4-202	SE	CRC07
PDIA6;SE:2:10802640-10810243:10810420-10812678:-	-0.12188	0.0127765	2	PDIA6	PDIA6-207	PDIA6-201,PDIA6-207	SE	CRC07
PHF3;SE:6:63636150-63646527:63646795-63680000:+	-0.102318	0.000198461	6	PHF3	PHF3-201	PHF3-201,PHF3-204,PHF3-212	SE	CRC07
PHPT1;A3:9:136850137-136850503:136850137-136850506:+	-0.165169	0.0006227	9	PHPT1	PHPT1-203	PHPT1-206,PHPT1-203	A3	CRC07
PNPLA2;RI:11:823527:823587-823694:824130:+	-0.328189	2.06849e-05	11	PNPLA2	PNPLA2-202	PNPLA2-NIC,PNPLA2-NIC.1,PNPLA2-202	RI	CRC07
POLD4;AF:11:67353077-67353294:67353561:67353077-67356743:67356972:-	0.204258	2.64497e-05	11	POLD4	POLD4-210	POLD4-NIC.1,POLD4-210,POLD4-208	AF	CRC07
POLR2H;SE:3:184365226-184366717:184366800-184368177:+	-0.107342	0.027031	3	POLR2H	POLR2H-204,POLR2H-206	POLR2H-205,POLR2H-204,POLR2H-206	SE	CRC07
PPIA;SE:7:44796793-44798748:44798904-44799247:+	0.102143	0.000183709	7	PPIA	PPIA-208	PPIA-202,PPIA-208,PPIA-203,PPIA-204,PPIA-216	SE	CRC07
PPIG;AF:2:169584353:169584490-169603642:169584647:169584899-169603642:+	-0.124841	0.00307276	2	PPIG	PPIG-219	PPIG-217,PPIG-219	AF	CRC07
PPIG;RI:2:169603642:169603694-169604026:169604102:+	-0.124841	0.00307276	2	PPIG	PPIG-219	PPIG-217,PPIG-219	RI	CRC07
PPIG;RI:2:169630774:169630987-169631766:169631933:+	-0.124841	0.00307276	2	PPIG	PPIG-219	PPIG-217,PPIG-219	RI	CRC07
PPIG;RI:2:169630774:169630987-169631775:169631933:+	-0.112185	0.00307276	2	PPIG	PPIG-219	PPIG-219,PPIG-211	RI	CRC07
PPP1R1B;AF:17:39626952:39627473-39629170:39628498:39628622-39629170:+	-0.150007	0.0352699	17	PPP1R1B	PPP1R1B-201	PPP1R1B-202,PPP1R1B-201	AF	CRC07
PTMA;AF:2:231707630:231707835-231711348:231708530:231708751-231711348:+	-0.115123	0.0166873	2	PTMA	PTMA-208	PTMA-211,PTMA-208,PTMA-212	AF	CRC07
PUF60;SE:8:143818534-143820666:143820716-143821597:-	-0.163274	0.000599238	8	PUF60	PUF60-208,PUF60-204	PUF60-208,PUF60-204,PUF60-202	SE	CRC07
QTRT1;RI:19:10712161:10712299-10712553:10712628:+	-0.101529	0.017337	19	QTRT1	QTRT1-207,QTRT1-NIC	QTRT1-NIC,QTRT1-201,QTRT1-207	RI	CRC07
RAB5IF;SE:20:36607818-36607890:36608000-36609601:+	-0.208382	0.000550853	20	RAB5IF	RAB5IF-204	RAB5IF-204,RAB5IF-202	SE	CRC07
RAC1;SE:7:6392041-6398662:6398718-6400126:+	0.250343	0	7	RAC1	RAC1-202	RAC1-202,RAC1-209,RAC1-201	SE	CRC07
RBIS;SE:8:85217502-85219236:85219363-85220306:-	0.162097	0.000494377	8	RBIS	RBIS-209,RBIS-206	RBIS-210,RBIS-213,RBIS-204,RBIS-209,RBIS-206	SE	CRC07
RBIS;SE:8:85217502-85219323:85219363-85220306:-	0.117901	3.52071e-05	8	RBIS	RBIS-208	RBIS-208,RBIS-210,RBIS-213,RBIS-204	SE	CRC07
RPL10;RI:X:154398377:154398394-154398497:154398542:+	-0.152648	9.29039e-05	X	RPL10	RPL10-214,RPL10-215	RPL10-214,RPL10-202,RPL10-215	RI	CRC07
RPL10A;RI:6:35468420:35468439-35468799:35468873:+	-0.194706	0	6	RPL10A	RPL10A-202	RPL10A-202,RPL10A-204	RI	CRC07
RPL10A;RI:6:35468947:35469285-35469381:35469529:+	-0.261111	0	6	RPL10A	RPL10A-203	RPL10A-204,RPL10A-203	RI	CRC07
RPL15;A3:3:23917173-23917837:23917173-23917850:+	-0.114095	0.0138465	3	RPL15	RPL15-212	RPL15-212,RPL15-209	A3	CRC07
RPL15;A5:3:23917295-23917850:23917173-23917850:+	0.125038	0.0199758	3	RPL15	RPL15-214	RPL15-209,RPL15-214	A5	CRC07
RPS11;RI:19:49497194:49497325-49497520:49498046:+	0.123022	0.0245928	19	RPS11	RPS11-204	RPS11-204,RPS11-206	RI	CRC07
RPS24;SE:10:78037304-78040204:78040225-78040615:+	-0.125428	0	10	RPS24	RPS24-202	RPS24-212,RPS24-202,RPS24-214	SE	CRC07
RSRC2;A3:12:122519051-122520504:122519029-122520504:-	-0.211473	0.000300136	12	RSRC2	RSRC2-204	RSRC2-204,RSRC2-220	A3	CRC07
RSRP1;A5:1:25243633-25244177:25243633-25245150:-	-0.130664	1.28267e-05	1	RSRP1	RSRP1-222	RSRP1-201,RSRP1-222	A5	CRC07
RTN3;SE:11:63681778-63718702:63721032-63749991:+	-0.158209	0.00671067	11	RTN3	RTN3-202	RTN3-203,RTN3-202,RTN3-208,RTN3-212	SE	CRC07
SAFB2;RI:19:5611120:5611630-5612540:5612567:-	-0.16643	0.0117768	19	SAFB2	SAFB2-NIC.1	SAFB2-NIC.1,SAFB2-NIC,SAFB2-201	RI	CRC07
SDCBP2;AF:20:1320435-1325588:1325707:1320435-1329085:1329139:-	-0.114174	0.000254892	20	SDCBP2	SDCBP2-204	SDCBP2-202,SDCBP2-204,SDCBP2-206	AF	CRC07
SDHD;SE:11:112087973-112088867:112089004-112094805:+	0.10796	0.00428608	11	SDHD	SDHD-206	SDHD-206,SDHD-205	SE	CRC07
SET;AF:9:128683655:128684007-128691170:128689222:128689655-128691170:+	0.147606	0.0111019	9	SET	SET-204	SET-204,SET-201	AF	CRC07
SF3B1;A5:2:197418588-197418896:197418588-197420428:-	-0.100055	0.0306175	2	SF3B1	SF3B1-213	SF3B1-201,SF3B1-213	A5	CRC07
SF3B1;RI:2:197418896:197419640-197420428:197420542:-	-0.120107	0.0242765	2	SF3B1	SF3B1-213	SF3B1-214,SF3B1-213	RI	CRC07
SFT2D1;SE:6:166330247-166331385:166331407-166342419:-	0.107207	0.00290904	6	SFT2D1	SFT2D1-202	SFT2D1-202,SFT2D1-201	SE	CRC07
SH3YL1;AF:2:253115-263984:264032:253115-264084:264392:-	0.134267	0.0297167	2	SH3YL1	SH3YL1-205,SH3YL1-201	SH3YL1-213,SH3YL1-201,SH3YL1-205	AF	CRC07
SIGIRR;AF:11:410027-414823:414999:410027-417325:417397:-	-0.272974	9.15613e-05	11	SIGIRR	SIGIRR-203	SIGIRR-201,SIGIRR-203	AF	CRC07
SLC1A5;RI:19:46782383:46782549-46784097:46784144:-	-0.200686	0.00265513	19	SLC1A5	SLC1A5-NIC	SLC1A5-203,SLC1A5-NIC	RI	CRC07
SLC35F5;A5:2:113755544-113755855:113755544-113756370:-	0.102385	7.456e-06	2	SLC35F5	SLC35F5-203	SLC35F5-201,SLC35F5-203,SLC35F5-212	A5	CRC07
SMAGP;AF:12:51269316-51270059:51270198:51269316-51270256:51270415:-	0.202596	0.000647705	12	SMAGP	SMAGP-202	SMAGP-202,SMAGP-203	AF	CRC07
SMAP1;SE:6:70773425-70791689:70791769-70798657:+	-0.116839	0.00675826	6	SMAP1	SMAP1-203,SMAP1-206	SMAP1-203,SMAP1-206,SMAP1-201	SE	CRC07
SMDT1;A5:22:42079954-42081925:42079905-42081925:+	-0.101282	0.00082569	22	SMDT1	SMDT1-201	SMDT1-201,SMDT1-202	A5	CRC07
SNHG16;SE:17:76557857-76558945:76559043-76561288:+	-0.114073	0.0430949	17	SNHG16	SNHG16-213,SNHG16-209	SNHG16-202,SNHG16-213,SNHG16-210,SNHG16-209,SNHG16-208	SE	CRC07
SNHG5;SE:6:85677492-85677795:85677875-85677954:-	-0.106735	4.8e-08	6	SNHG5	SNHG5-235,SNHG5-225,SNHG5-229,SNHG5-201	SNHG5-225,SNHG5-229,SNHG5-235,SNHG5-201,SNHG5-226	SE	CRC07
SNHG8;A5:4:118279137-118279389:118278792-118279389:+	0.132706	0.0187973	4	SNHG8	SNHG8-206	SNHG8-206,SNHG8-203	A5	CRC07
SNHG8;RI:4:118279389:118279431-118279624:118279823:+	-0.120796	0.0319088	4	SNHG8	SNHG8-206	SNHG8-205,SNHG8-206,SNHG8-202,SNHG8-201	RI	CRC07
SPSB3;RI:16:1778134:1778321-1778435:1778612:-	-0.132855	0.025648	16	SPSB3	SPSB3-209	SPSB3-208,SPSB3-209	RI	CRC07
SRRM1;A3:1:24646789-24647079:24646789-24648859:+	0.129065	0.000229661	1	SRRM1	SRRM1-NIC.4,SRRM1-NIC,SRRM1-NIC.2	SRRM1-NIC.4,SRRM1-224,SRRM1-201,SRRM1-NIC,SRRM1-206,SRRM1-221,SRRM1-223,SRRM1-NIC.2	A3	CRC07
SRSF10;A3:1:23971439-23971573:23967723-23971573:-	-0.138671	0.019184	1	SRSF10	SRSF10-214	SRSF10-NIC,SRSF10-214	A3	CRC07
SRSF4;SE:1:29159486-29159864:29160058-29160375:-	-0.156323	0.0040183	1	SRSF4	SRSF4-208	SRSF4-208,SRSF4-201	SE	CRC07
SSB;RI:2:169806785:169806892-169806971:169807071:+	-0.186251	7.66264e-05	2	SSB	SSB-NIC	SSB-NIC,SSB-201	RI	CRC07
SURF4;SE:9:133367445-133375239:133375388-133375922:-	-0.13415	0.00627938	9	SURF4	SURF4-209	SURF4-209,SURF4-202	SE	CRC07
SYNCRIP;SE:6:85640564-85641292:85641451-85642797:-	0.224667	0.000489649	6	SYNCRIP	SYNCRIP-219,SYNCRIP-201,SYNCRIP-217,SYNCRIP-206,SYNCRIP-202	SYNCRIP-202,SYNCRIP-206,SYNCRIP-201,SYNCRIP-220,SYNCRIP-219,SYNCRIP-217,SYNCRIP-204	SE	CRC07
SYNGR2;AF:17:78168611:78168715-78170817:78169158:78169229-78170817:+	0.146605	6.3866e-06	17	SYNGR2	SYNGR2-203	SYNGR2-203,SYNGR2-207	AF	CRC07
TALDO1;A5:11:763944-764288:763940-764288:+	0.165853	5.9e-09	11	TALDO1	TALDO1-201	TALDO1-201,TALDO1-203	A5	CRC07
TAOK3;AF:12:118266759-118359506:118359720:118266759-118372648:118372907:-	0.121594	0.00182575	12	TAOK3	TAOK3-202	TAOK3-201,TAOK3-202	AF	CRC07
TFG;AF:3:100709353:100709431-100713643:100709472:100709721-100713643:+	0.142306	0.0186744	3	TFG	TFG-NIC	TFG-NIC,TFG-NIC.1	AF	CRC07
TGOLN2;RI:2:85326508:85326804-85326979:85327685:-	0.135829	0.0330651	2	TGOLN2	TGOLN2-201,TGOLN2-205	TGOLN2-201,TGOLN2-205,TGOLN2-202	RI	CRC07
TLE5;AF:19:3061257-3062174:3062495:3061257-3062700:3063107:-	0.373148	1e-10	19	TLE5	TLE5-202	TLE5-202,TLE5-201	AF	CRC07
TMC5;AF:16:19410539:19410773-19430413:19417883:19418092-19430413:+	-0.170062	0.000613745	16	TMC5	TMC5-204	TMC5-205,TMC5-204	AF	CRC07
TMC5;AF:16:19410735:19411176-19430413:19417883:19418092-19430413:+	-0.198356	0.000613745	16	TMC5	TMC5-203	TMC5-205,TMC5-203	AF	CRC07
TMEM123;SE:11:102402206-102448812:102448868-102452524:-	0.197802	0.000939539	11	TMEM123	TMEM123-202	TMEM123-202,TMEM123-201	SE	CRC07
TPD52;AF:8:80064593-80080315:80080816:80064593-80171425:80171558:-	-0.272085	2.35e-08	8	TPD52	TPD52-202	TPD52-201,TPD52-202	AF	CRC07
TPD52;AF:8:80064593-80080315:80080831:80064593-80171425:80171558:-	-0.127091	0.000862515	8	TPD52	TPD52-203	TPD52-203,TPD52-201	AF	CRC07
TPM1;AL:15:63062645-63065896:63066092:63062645-63071090:63071915:+	0.109495	0.00549983	15	TPM1	TPM1-NIC	TPM1-NIC,TPM1-201	AL	CRC07
TPM1;MX:15:63042943-63043706:63043831-63056985:63042943-63044027:63044152-63056985:+	-0.109495	0.00549983	15	TPM1	TPM1-201	TPM1-201,TPM1-NIC	MX	CRC07
TRIM2;SE:4:153204560-153222243:153223039-153270338:+	-0.195684	5e-10	4	TRIM2	TRIM2-225	TRIM2-204,TRIM2-225	SE	CRC07
TUBA1B;RI:12:49129500:49129722-49131298:49131395:-	-0.142153	0.000576084	12	TUBA1B	TUBA1B-201	TUBA1B-202,TUBA1B-201	RI	CRC07
TUBA4A;AF:2:219252230-219253856:219253918:219252230-219254095:219254608:-	0.13687	0.0101169	2	TUBA4A	TUBA4A-201	TUBA4A-202,TUBA4A-201	AF	CRC07
UBE2V1;AF:20:50096820-50113107:50113150:50096820-50115485:50115954:-	0.164762	0.014524	20	UBE2V1	UBE2V1-203	UBE2V1-201,UBE2V1-203	AF	CRC07
UGP2;AF:2:63840969:63841232-63856306:63841896:63842204-63856306:+	0.190975	0.000465059	2	UGP2	UGP2-202	UGP2-201,UGP2-202	AF	CRC07
USP16;A3:21:29036374-29037276:29036374-29037279:+	-0.140993	0.00201421	21	USP16	USP16-201,USP16-204	USP16-201,USP16-204,USP16-203	A3	CRC07
USP16;SE:21:29024777-29025709:29025771-29027873:+	-0.158299	0.00201421	21	USP16	USP16-201	USP16-201,USP16-204,USP16-203	SE	CRC07
VPS29;MX:12:110496203-110498820:110498859-110502049:110496203-110499535:110499546-110502049:-	0.104843	0.00406305	12	VPS29	VPS29-202	VPS29-202,VPS29-201	MX	CRC07
VPS29;SE:12:110496203-110498820:110498859-110502049:-	0.110113	0.00126046	12	VPS29	VPS29-202	VPS29-202,VPS29-206	SE	CRC07
YWHAZ;AF:8:100948900-100951929:100951969:100948900-100952850:100952993:-	-0.14305	0.00188732	8	YWHAZ	YWHAZ-212	YWHAZ-211,YWHAZ-212	AF	CRC07
YWHAZ;AF:8:100948900-100951929:100951969:100948900-100953269:100953341:-	-0.270742	7.0968e-06	8	YWHAZ	YWHAZ-212	YWHAZ-212,YWHAZ-201	AF	CRC07
YWHAZ;AF:8:100948900-100951929:100952619:100948900-100952850:100952993:-	-0.127539	0.0285817	8	YWHAZ	YWHAZ-208	YWHAZ-211,YWHAZ-208	AF	CRC07
ZFAND5;SE:9:72360787-72363470:72363606-72364696:-	-0.200114	0.000406414	9	ZFAND5	ZFAND5-205	ZFAND5-205,ZFAND5-204	SE	CRC07
ZFAS1;AF:20:49278271:49278397-49279104:49278640:49278738-49279104:+	-0.317282	5.8873e-06	20	ZFAS1	ZFAS1-NNC,ZFAS1-207	ZFAS1-204,ZFAS1-NNC,ZFAS1-207	AF	CRC07
ZFAS1;AF:20:49278271:49278397-49279104:49278642:49278738-49279104:+	-0.276223	2.246e-06	20	ZFAS1	ZFAS1-NNC,ZFAS1-207	ZFAS1-201,ZFAS1-NNC,ZFAS1-207,ZFAS1-213	AF	CRC07
ZFAS1;SE:20:49280570-49280903:49280964-49289045:+	-0.193975	6.26e-08	20	ZFAS1	ZFAS1-207,ZFAS1-204,ZFAS1-212	ZFAS1-204,ZFAS1-201,ZFAS1-207,ZFAS1-212	SE	CRC07
ZMYND8;SE:20:47210897-47212642:47212725-47220258:-	-0.102874	0.006968	20	ZMYND8	ZMYND8-217,ZMYND8-204,ZMYND8-211	ZMYND8-204,ZMYND8-212,ZMYND8-211,ZMYND8-202,ZMYND8-217,ZMYND8-205	SE	CRC07
ABHD14B;SE:3:51970184-51971460:51971698-51973965:-	-0.114741	0.0468749	3	ABHD14B	ABHD14B-202	ABHD14B-207,ABHD14B-202	SE	CRC08
ALG5;SE:13:36972036-36975761:36975853-36985627:-	-0.11972	0.0428905	13	ALG5	ALG5-NIC.4	ALG5-NIC.2,ALG5-NIC.1,ALG5-207,ALG5-NIC.3,ALG5-NIC,ALG5-NIC.4	SE	CRC08
ANXA2;AF:15:60386086-60397943:60397988:60386086-60402769:60402883:-	-0.150233	0.0010043	15	ANXA2	ANXA2-222	ANXA2-206,ANXA2-222	AF	CRC08
ANXA2;MX:15:60386086-60393013:60393440-60397943:60386086-60397258:60397338-60397943:-	-0.127582	0.00401873	15	ANXA2	ANXA2-242	ANXA2-242,ANXA2-203	MX	CRC08
AP2B1;AF:17:35587274:35587428-35594008:35587452:35587597-35594008:+	0.118306	0.00530917	17	AP2B1	AP2B1-221	AP2B1-221,AP2B1-NNC	AF	CRC08
ARIH2;SE:3:48922811-48924718:48924839-48927462:+	0.120451	0.0115594	3	ARIH2	ARIH2-205	ARIH2-203,ARIH2-205,ARIH2-201	SE	CRC08
ARL6IP4;A5:12:122981299-122981595:122981266-122981595:+	0.139964	0.0200513	12	ARL6IP4	ARL6IP4-210,ARL6IP4-208	ARL6IP4-220,ARL6IP4-214,ARL6IP4-210,ARL6IP4-205,ARL6IP4-208	A5	CRC08
ARSL;A3:X:2958435-2960378:2958423-2960378:-	0.161411	0.0451016	X	ARSL	ARSL-213,ARSL-201,ARSL-214,ARSL-202,ARSL-215,ARSL-220	ARSL-215,ARSL-220,ARSL-202,ARSL-219,ARSL-213,ARSL-201,ARSL-225,ARSL-214	A3	CRC08
ARSL;A3:X:2960468-2964224:2960420-2964224:-	-0.168273	0.0481056	X	ARSL	ARSL-225,ARSL-202	ARSL-215,ARSL-220,ARSL-202,ARSL-219,ARSL-213,ARSL-201,ARSL-225,ARSL-205,ARSL-214	A3	CRC08
ATG4B;SE:2:241651335-241653307:241653369-241653512:+	-0.175749	0.0230649	2	ATG4B	ATG4B-220,ATG4B-201	ATG4B-221,ATG4B-201,ATG4B-216,ATG4B-220,ATG4B-205,ATG4B-206	SE	CRC08
ATP5MK;SE:10:103392466-103394199:103394394-103395746:-	-0.110949	0.0340227	10	ATP5MK	ATP5MK-205	ATP5MK-204,ATP5MK-205	SE	CRC08
AZIN1;SE:8:102843747-102849987:102850144-102858013:-	-0.264875	3.7477e-06	8	AZIN1	AZIN1-216	AZIN1-216,AZIN1-201	SE	CRC08
C12orf57;AF:12:6943433:6943662-6944476:6943817:6944173-6944476:+	-0.250377	5.7465e-06	12	C12orf57	C12orf57-205	C12orf57-206,C12orf57-205	AF	CRC08
CALML4;SE:15:68199681-68205121:68205151-68205245:-	-0.120471	0.00154225	15	CALML4	CALML4-206	CALML4-202,CALML4-206	SE	CRC08
CANT1;RI:17:78996992:78997644-78997840:78997963:-	-0.173238	0.0199838	17	CANT1	CANT1-201	CANT1-201,CANT1-202,CANT1-211	RI	CRC08
CAPN1;AF:11:65181194:65181410-65182701:65181928:65182013-65182701:+	0.213225	0.00301995	11	CAPN1	CAPN1-226	CAPN1-226,CAPN1-201	AF	CRC08
CCDC186;SE:10:114163329-114173141:114173265-114174015:-	-0.133577	0.0139742	10	CCDC186	CCDC186-207,CCDC186-201	CCDC186-207,CCDC186-201,CCDC186-202,CCDC186-203	SE	CRC08
CD151;A5:11:833026-834530:833022-834530:+	-0.119284	0.00201554	11	CD151	CD151-202,CD151-220	CD151-202,CD151-220,CD151-201	A5	CRC08
CD151;RI:11:836251:836442-836769:836843:+	-0.171227	0.00012711	11	CD151	CD151-220	CD151-202,CD151-220,CD151-201,CD151-203	RI	CRC08
CD151;SE:11:833026-834530:834591-836063:+	-0.100848	0.000933157	11	CD151	CD151-202,CD151-220	CD151-202,CD151-220,CD151-203	SE	CRC08
CD46;SE:1:207785682-207790253:207790345-207793519:+	-0.196798	0.0025563	1	CD46	CD46-208	CD46-233,CD46-204,CD46-208,CD46-220,CD46-203	SE	CRC08
CD47;SE:3:108047292-108050578:108050602-108051939:-	0.164413	0.00179412	3	CD47	CD47-NIC	CD47-NIC,CD47-204,CD47-201	SE	CRC08
CD9;SE:12:6200565-6200893:6200973-6225426:+	0.124402	8.848e-07	12	CD9	CD9-212	CD9-201,CD9-212,CD9-208,CD9-207,CD9-220	SE	CRC08
CDH17;RI:8:94170397:94170547-94170854:94170985:-	-0.1355	0.00948333	8	CDH17	CDH17-NNC,CDH17-NIC.1	CDH17-NNC,CDH17-NIC,CDH17-NIC.1,CDH17-NIC.2	RI	CRC08
CENPX;SE:17:82019381-82019641:82019694-82019858:-	-0.190262	0.00549968	17	CENPX	CENPX-210,CENPX-202,CENPX-209	CENPX-209,CENPX-205,CENPX-210,CENPX-202,CENPX-201,CENPX-206	SE	CRC08
CNIH1;SE:14:54432220-54436079:54436126-54436369:-	0.104011	0.000286705	14	CNIH1	CNIH1-207	CNIH1-207,CNIH1-201	SE	CRC08
COMT;SE:22:19941897-19947307:19947490-19961199:+	-0.260059	7.94078e-05	22	COMT	COMT-220	COMT-202,COMT-208,COMT-220,COMT-204	SE	CRC08
COX14;SE:12:50112301-50112832:50112903-50120036:+	-0.20373	0.00388575	12	COX14	COX14-201	COX14-203,COX14-201	SE	CRC08
COX16;SE:14:70329236-70342658:70342729-70359519:-	-0.106412	0.0257844	14	COX16	COX16-201	COX16-201,COX16-205	SE	CRC08
CSNK1D;SE:17:82244831-82245976:82246039-82248875:-	-0.10891	0.0287391	17	CSNK1D	CSNK1D-203,CSNK1D-222	CSNK1D-203,CSNK1D-222,CSNK1D-202	SE	CRC08
CSTB;A5:21:43774759-43775840:43774759-43776204:-	-0.141089	8.534e-07	21	CSTB	CSTB-205	CSTB-204,CSTB-205,CSTB-201	A5	CRC08
CUTA;A5:6:33417695-33417869:33417695-33417959:-	-0.152827	0.00999805	6	CUTA	CUTA-208	CUTA-210,CUTA-208	A5	CRC08
CUTA;A5:6:33417695-33417959:33417695-33418087:-	0.122753	0.0124156	6	CUTA	CUTA-210	CUTA-210,CUTA-203	A5	CRC08
DBNDD2;AF:20:45406057:45406210-45408460:45406619:45406732-45408460:+	-0.242146	9.322e-07	20	DBNDD2	DBNDD2-208	DBNDD2-208,DBNDD2-202	AF	CRC08
DDX21;AF:10:68956170:68956312-68959806:68956411:68956748-68959806:+	0.119272	0.0353125	10	DDX21	DDX21-201	DDX21-201,DDX21-202	AF	CRC08
ECH1;A5:19:38831166-38831309:38831166-38831320:-	-0.106352	0.00690829	19	ECH1	ECH1-201	ECH1-201,ECH1-NIC	A5	CRC08
ECH1;RI:19:38817316:38817364-38817451:38817575:-	0.106352	0.00690829	19	ECH1	ECH1-NIC	ECH1-201,ECH1-NIC	RI	CRC08
EIF5;SE:14:103334260-103334389:103334597-103335653:+	-0.103012	0.0363684	14	EIF5	EIF5-201	EIF5-214,EIF5-201	SE	CRC08
EIF5B;A5:2:99398909-99399307:99398850-99399307:+	-0.12331	0.00498658	2	EIF5B	EIF5B-201	EIF5B-201,EIF5B-NNC	A5	CRC08
EIF5B;SE:2:99368591-99369392:99369481-99371656:+	-0.12331	0.00498658	2	EIF5B	EIF5B-201	EIF5B-201,EIF5B-NNC	SE	CRC08
ENY2;A3:8:109339390-109340444:109339390-109340491:+	-0.129959	0.0147937	8	ENY2	ENY2-214,ENY2-202	ENY2-202,ENY2-214,ENY2-215	A3	CRC08
ENY2;A5:8:109334474-109336128:109334402-109336128:+	0.1401	0.0109309	8	ENY2	ENY2-202,ENY2-211,ENY2-213,ENY2-215	ENY2-210,ENY2-214,ENY2-211,ENY2-202,ENY2-215,ENY2-213	A5	CRC08
ERP29;AF:12:112013426:112013609-112019756:112018804:112019343-112019756:+	0.133127	0.00375111	12	ERP29	ERP29-201	ERP29-203,ERP29-201	AF	CRC08
ETS2;A5:21:38819871-38821586:38819766-38821586:+	-0.109083	0.0328196	21	ETS2	ETS2-209	ETS2-202,ETS2-209	A5	CRC08
EWSR1;RI:22:29288606:29288786-29291562:29291599:+	-0.227793	0.0114024	22	EWSR1	EWSR1-216	EWSR1-206,EWSR1-216	RI	CRC08
EWSR1;RI:22:29288606:29288786-29291565:29291599:+	-0.166108	0.0279925	22	EWSR1	EWSR1-216	EWSR1-216,EWSR1-207	RI	CRC08
FAM120AOS;A5:9:93447697-93450475:93447697-93450479:-	-0.104236	0.0296595	9	FAM120AOS	FAM120AOS-212	FAM120AOS-202,FAM120AOS-201,FAM120AOS-212	A5	CRC08
FAM3D;A3:3:58649338-58653674:58649335-58653674:-	-0.108247	0	3	FAM3D	FAM3D-201	FAM3D-203,FAM3D-201	A3	CRC08
FAM3D;AF:3:58655601-58657522:58657766:58655601-58666576:58666774:-	0.108247	0	3	FAM3D	FAM3D-203	FAM3D-203,FAM3D-201	AF	CRC08
FAM3D;AF:3:58655601-58657522:58657766:58655601-58666576:58666834:-	0.483629	0	3	FAM3D	FAM3D-203	FAM3D-203,FAM3D-204	AF	CRC08
FAM3D;SE:3:58649335-58653674:58653781-58655551:-	0.483629	0	3	FAM3D	FAM3D-203	FAM3D-203,FAM3D-204	SE	CRC08
FERMT1;A3:20:6119739-6122774:6119572-6122774:-	0.259101	1.372e-07	20	FERMT1	FERMT1-NNC	FERMT1-NNC,FERMT1-201	A3	CRC08
GALE;RI:1:23798117:23798230-23798615:23798730:-	-0.180831	0.00958914	1	GALE	GALE-214	GALE-207,GALE-214,GALE-216	RI	CRC08
GALE;SE:1:23798730-23798887:23799012-23799366:-	0.150742	0.0177775	1	GALE	GALE-216,GALE-207,GALE-208	GALE-208,GALE-207,GALE-216,GALE-214	SE	CRC08
GOLM1;AF:9:86079341-86099411:86099558:86079341-86100025:86100149:-	0.137481	0.0008359	9	GOLM1	GOLM1-203	GOLM1-202,GOLM1-203	AF	CRC08
GPS2;A5:17:7315119-7315252:7315119-7315331:-	0.107798	0.0220031	17	GPS2	GPS2-NIC.4	GPS2-209,GPS2-NIC,GPS2-NIC.3,GPS2-NIC.2,GPS2-NIC.4	A5	CRC08
H2AZ2;AL:7:44826791:44830163-44835529:44831978:44834562-44835529:-	0.143126	0.0037066	7	H2AZ2	H2AZ2-201	H2AZ2-201,H2AZ2-202	AL	CRC08
HIBCH;SE:2:190205232-190208880:190208913-190212956:-	-0.186601	0.0305749	2	HIBCH	HIBCH-201,HIBCH-207	HIBCH-201,HIBCH-202,HIBCH-207	SE	CRC08
HNRNPK;AF:9:83978452-83980119:83980194:83978452-83980503:83980630:-	-0.146482	0.0369507	9	HNRNPK	HNRNPK-212	HNRNPK-212,HNRNPK-220	AF	CRC08
HNRNPR;SE:1:23338608-23340852:23341017-23344211:-	-0.105495	0.0461408	1	HNRNPR	HNRNPR-201	HNRNPR-NIC,HNRNPR-210,HNRNPR-201	SE	CRC08
ILF2;A3:1:153668576-153669836:153668557-153669836:-	-0.183609	0.011225	1	ILF2	ILF2-205	ILF2-205,ILF2-201	A3	CRC08
IMMT;A3:2:86171345-86173650:86171312-86173650:-	0.160934	0.00439073	2	IMMT	IMMT-206,IMMT-204,IMMT-209	IMMT-206,IMMT-209,IMMT-207,IMMT-204	A3	CRC08
ITGB1;SE:10:32935558-32953593:32953809-32958145:-	-0.146671	0.0257946	10	ITGB1	ITGB1-204	ITGB1-204,ITGB1-201	SE	CRC08
IVNS1ABP;SE:1:185305643-185306485:185306625-185307014:-	-0.148427	0.000526678	1	IVNS1ABP	IVNS1ABP-204	IVNS1ABP-204,IVNS1ABP-202	SE	CRC08
LDHA;AF:11:18394560:18394641-18396819:18396266:18396610-18396819:+	0.111798	0.00252084	11	LDHA	LDHA-221	LDHA-221,LDHA-218	AF	CRC08
LSM7;RI:19:2328387:2328477-2328561:2328586:-	-0.170353	0.000861202	19	LSM7	LSM7-204	LSM7-204,LSM7-201	RI	CRC08
MAP2K2;RI:19:4094453:4094498-4095388:4095449:-	-0.131032	0.0229372	19	MAP2K2	MAP2K2-209	MAP2K2-209,MAP2K2-214,MAP2K2-210,MAP2K2-201	RI	CRC08
MDK;AF:11:46380756:46381183-46382057:46381669:46381758-46382057:+	-0.199552	0.0120402	11	MDK	MDK-205	MDK-205,MDK-203	AF	CRC08
METTL17;A3:14:20990598-20992092:20990598-20992124:+	-0.227122	0.00798819	14	METTL17	METTL17-209,METTL17-216,METTL17-224	METTL17-216,METTL17-202,METTL17-201,METTL17-209,METTL17-224	A3	CRC08
METTL26;A5:16:634797-634889:634797-636094:-	-0.206594	4.04554e-05	16	METTL26	METTL26-206	METTL26-202,METTL26-206	A5	CRC08
MGST1;AF:12:16347142:16347184-16354231:16347654:16347710-16354231:+	0.153828	0.0121518	12	MGST1	MGST1-201	MGST1-201,MGST1-210	AF	CRC08
NBL1;AF:1:19644311:19644446-19655012:19645372:19645530-19655012:+	-0.124943	0.0298143	1	NBL1	NBL1-202	NBL1-202,NBL1-212	AF	CRC08
NR4A1;SE:12:52051568-52052496:52052645-52054327:+	0.186427	6.46703e-05	12	NR4A1	NR4A1-201	NR4A1-209,NR4A1-201,NR4A1-204	SE	CRC08
NT5C3A;AF:7:33035988-33040872:33040909:33035988-33062568:33062796:-	-0.294235	1.6945e-06	7	NT5C3A	NT5C3A-201	NT5C3A-204,NT5C3A-201	AF	CRC08
NT5C3A;SE:7:33026915-33029629:33029709-33035934:-	-0.278741	5.754e-07	7	NT5C3A	NT5C3A-201	NT5C3A-210,NT5C3A-204,NT5C3A-201,NT5C3A-202	SE	CRC08
PABPC1;RI:8:100717773:100717888-100718087:100718280:-	-0.143834	0.00843422	8	PABPC1	PABPC1-237	PABPC1-237,PABPC1-222,PABPC1-233,PABPC1-201	RI	CRC08
PDCD4;SE:10:110876070-110876670:110876753-110881233:+	0.174132	0.00880524	10	PDCD4	PDCD4-202	PDCD4-201,PDCD4-202	SE	CRC08
PDIA6;SE:2:10802640-10810243:10810420-10812678:-	-0.215517	7.70591e-05	2	PDIA6	PDIA6-207	PDIA6-201,PDIA6-207	SE	CRC08
PDLIM5;SE:4:94573393-94575616:94576034-94585565:+	0.137088	0.0118437	4	PDLIM5	PDLIM5-201	PDLIM5-201,PDLIM5-206	SE	CRC08
PHPT1;A3:9:136850137-136850503:136850137-136850506:+	-0.238518	2.2094e-06	9	PHPT1	PHPT1-203	PHPT1-206,PHPT1-203	A3	CRC08
PNISR;SE:6:99414690-99416349:99416428-99425215:-	-0.169928	0.00111225	6	PNISR	PNISR-201,PNISR-207,PNISR-210	PNISR-201,PNISR-NIC,PNISR-210,PNISR-207,PNISR-202	SE	CRC08
PPIA;SE:7:44796793-44798748:44798814-44799247:+	0.103012	0.000127034	7	PPIA	PPIA-201	PPIA-201,PPIA-202,PPIA-203,PPIA-204,PPIA-216	SE	CRC08
PPIA;SE:7:44796793-44798748:44798904-44799247:+	0.227849	0	7	PPIA	PPIA-208	PPIA-202,PPIA-208,PPIA-203,PPIA-204,PPIA-216	SE	CRC08
PPP1R1B;A5:17:39628706-39629170:39628622-39629170:+	-0.118547	0.0329404	17	PPP1R1B	PPP1R1B-203,PPP1R1B-207	PPP1R1B-203,PPP1R1B-202,PPP1R1B-207	A5	CRC08
PPP1R1B;AF:17:39626952:39627473-39629170:39628498:39628622-39629170:+	-0.114152	0.0329404	17	PPP1R1B	PPP1R1B-201	PPP1R1B-202,PPP1R1B-201	AF	CRC08
QTRT1;RI:19:10712161:10712299-10712553:10712628:+	-0.162337	0.00459883	19	QTRT1	QTRT1-207,QTRT1-NIC	QTRT1-NIC,QTRT1-201,QTRT1-207	RI	CRC08
RBIS;SE:8:85217502-85219323:85219363-85220306:-	0.139111	5.4e-09	8	RBIS	RBIS-208	RBIS-208,RBIS-210,RBIS-213,RBIS-204	SE	CRC08
RBM25;SE:14:73058705-73064972:73065093-73071627:+	-0.10159	0.0301434	14	RBM25	RBM25-NIC,RBM25-209	RBM25-204,RBM25-201,RBM25-209,RBM25-NIC.1,RBM25-NIC	SE	CRC08
RPL10A;RI:6:35468420:35468439-35468799:35468873:+	-0.140015	2.67507e-05	6	RPL10A	RPL10A-202	RPL10A-202,RPL10A-204	RI	CRC08
RPL10A;RI:6:35468947:35469285-35469381:35469529:+	-0.184232	3.04197e-05	6	RPL10A	RPL10A-203	RPL10A-204,RPL10A-203	RI	CRC08
RSRC2;A3:12:122508450-122511109:122508447-122511109:-	0.10882	0.0289571	12	RSRC2	RSRC2-220	RSRC2-201,RSRC2-203,RSRC2-204,RSRC2-220	A3	CRC08
RSRC2;A3:12:122519051-122520504:122519029-122520504:-	-0.16147	0.0244376	12	RSRC2	RSRC2-204	RSRC2-204,RSRC2-220	A3	CRC08
RTN4;AF:2:54987698-55010087:55010449:54987698-55049745:55050544:-	-0.249429	2.29368e-05	2	RTN4	RTN4-205	RTN4-205,RTN4-201	AF	CRC08
SEC11A;SE:15:84680832-84687625:84687774-84691535:-	-0.119801	0.019719	15	SEC11A	SEC11A-203,SEC11A-201,SEC11A-202	SEC11A-201,SEC11A-203,SEC11A-208,SEC11A-202	SE	CRC08
SEC61G;A5:7:54757594-54759158:54757594-54759162:-	-0.110133	0.00149577	7	SEC61G	SEC61G-207	SEC61G-207,SEC61G-202	A5	CRC08
SET;AF:9:128683655:128684007-128691170:128689222:128689655-128691170:+	0.230532	0.00111417	9	SET	SET-204	SET-204,SET-201	AF	CRC08
SF3B1;A5:2:197418588-197418896:197418588-197420428:-	-0.124776	0.0220729	2	SF3B1	SF3B1-213	SF3B1-201,SF3B1-213	A5	CRC08
SF3B1;RI:2:197418896:197419640-197420428:197420542:-	-0.109906	0.0220729	2	SF3B1	SF3B1-213	SF3B1-214,SF3B1-213	RI	CRC08
SMAGP;AF:12:51269316-51270059:51270198:51269316-51270256:51270415:-	0.297966	8.7444e-06	12	SMAGP	SMAGP-202	SMAGP-202,SMAGP-203	AF	CRC08
SNHG29;A3:17:16439414-16439528:16439414-16439581:+	-0.106919	0.0292644	17	SNHG29	SNHG29-213	SNHG29-257,SNHG29-213	A3	CRC08
SNHG8;A5:4:118279137-118279389:118278792-118279389:+	-0.211756	0.00621016	4	SNHG8	SNHG8-206	SNHG8-206,SNHG8-203	A5	CRC08
SNX3;SE:6:108214622-108222234:108222320-108222950:-	-0.116279	0.0181326	6	SNX3	SNX3-203	SNX3-201,SNX3-203	SE	CRC08
SPSB3;RI:16:1778134:1778321-1778435:1778612:-	-0.14398	0.0177959	16	SPSB3	SPSB3-209	SPSB3-208,SPSB3-209	RI	CRC08
SRRM1;A3:1:24646789-24647079:24646789-24648859:+	0.183229	0.00112531	1	SRRM1	SRRM1-NIC.4,SRRM1-NIC,SRRM1-NIC.2	SRRM1-NIC.4,SRRM1-224,SRRM1-201,SRRM1-NIC,SRRM1-206,SRRM1-221,SRRM1-223,SRRM1-NIC.2	A3	CRC08
SRRM2;A3:16:2759661-2759747:2759661-2760301:+	-0.195592	0.00956389	16	SRRM2	SRRM2-NIC	SRRM2-208,SRRM2-NIC,SRRM2-220,SRRM2-225	A3	CRC08
SRRM2;A5:16:2752854-2756334:2752846-2756334:+	0.189635	0.0242205	16	SRRM2	SRRM2-225	SRRM2-NIC,SRRM2-225	A5	CRC08
SRSF4;SE:1:29159486-29159864:29160058-29160375:-	-0.11565	0.0376512	1	SRSF4	SRSF4-208	SRSF4-208,SRSF4-201	SE	CRC08
SRSF5;A3:14:69768282-69768604:69768282-69768613:+	-0.158222	0.0147656	14	SRSF5	SRSF5-NIC.5,SRSF5-217	SRSF5-NIC.5,SRSF5-217,SRSF5-NIC,SRSF5-NIC.1	A3	CRC08
SRSF5;SE:14:69769251-69769511:69770042-69770467:+	0.120162	0.0351663	14	SRSF5	SRSF5-NIC,SRSF5-NIC.3	SRSF5-217,SRSF5-NIC,SRSF5-NIC.3	SE	CRC08
SSB;RI:2:169806785:169806892-169806971:169807071:+	-0.184497	0.00115816	2	SSB	SSB-NIC	SSB-NIC,SSB-201	RI	CRC08
SSBP1;A5:7:141738593-141739124:141738503-141739124:+	-0.168188	6.09e-08	7	SSBP1	SSBP1-215	SSBP1-215,SSBP1-214	A5	CRC08
TALDO1;A5:11:763944-764288:763940-764288:+	0.191028	8.2e-09	11	TALDO1	TALDO1-201	TALDO1-201,TALDO1-203	A5	CRC08
TCERG1;SE:5:146480094-146481150:146481200-146482592:+	-0.156557	0.0239613	5	TCERG1	TCERG1-217	TCERG1-217,TCERG1-202,TCERG1-216,TCERG1-201	SE	CRC08
TIMM8B;SE:11:112085462-112085978:112086310-112086640:-	0.170646	0.00371793	11	TIMM8B	TIMM8B-203	TIMM8B-203,TIMM8B-204	SE	CRC08
TMC5;A5:16:19411176-19430413:19410773-19430413:+	-0.102994	0.0100344	16	TMC5	TMC5-203	TMC5-203,TMC5-204	A5	CRC08
TMC5;AF:16:19410539:19410773-19430413:19417883:19418092-19430413:+	-0.296737	3.26e-08	16	TMC5	TMC5-204	TMC5-205,TMC5-204	AF	CRC08
TMC5;AF:16:19410735:19411176-19430413:19417883:19418092-19430413:+	-0.290087	2.32564e-05	16	TMC5	TMC5-203	TMC5-205,TMC5-203	AF	CRC08
TMC5;SE:16:19469825-19472088:19472243-19474125:+	0.1534	0.00473785	16	TMC5	TMC5-203,TMC5-205	TMC5-205,TMC5-203,TMC5-204	SE	CRC08
TMEM141;SE:9:136791424-136791626:136791777-136791947:+	-0.219513	9.34745e-05	9	TMEM141	TMEM141-202	TMEM141-204,TMEM141-202	SE	CRC08
TPD52;AF:8:80064593-80080315:80080816:80064593-80171425:80171558:-	-0.237144	2.62047e-05	8	TPD52	TPD52-202	TPD52-201,TPD52-202	AF	CRC08
TPD52;AF:8:80064593-80080315:80080816:80064593-80171425:80171564:-	-0.161031	0.0405699	8	TPD52	TPD52-202	TPD52-209,TPD52-202	AF	CRC08
TPD52;AF:8:80064593-80080315:80080831:80064593-80171425:80171558:-	-0.100511	0.0159646	8	TPD52	TPD52-203	TPD52-203,TPD52-201	AF	CRC08
TPM1;AL:15:63062645-63064064:63065278:63062645-63065896:63066092:+	0.122135	0.0118776	15	TPM1	TPM1-216	TPM1-216,TPM1-NIC	AL	CRC08
TPM1;AL:15:63062645-63064064:63065278:63062645-63071090:63071912:+	-0.19895	0.000167601	15	TPM1	TPM1-216	TPM1-210,TPM1-216	AL	CRC08
TPM1;AL:15:63062645-63065896:63066092:63062645-63071090:63071912:+	-0.285878	0.000138842	15	TPM1	TPM1-NIC	TPM1-210,TPM1-NIC	AL	CRC08
TPM1;SE:15:63060939-63061198:63061273-63061713:+	0.118956	0.0195032	15	TPM1	TPM1-NIC,TPM1-210	TPM1-210,TPM1-216,TPM1-NIC,TPM1-201	SE	CRC08
TUBA1B;RI:12:49129500:49129722-49131298:49131395:-	-0.142258	0.000101604	12	TUBA1B	TUBA1B-201	TUBA1B-202,TUBA1B-201	RI	CRC08
UBE2D3;AF:4:102826636-102827427:102827551:102826636-102827592:102827948:-	-0.130782	0.000252763	4	UBE2D3	UBE2D3-210	UBE2D3-207,UBE2D3-210	AF	CRC08
UBE2D3;AF:4:102826636-102827427:102827551:102826636-102827944:102828159:-	0.11368	0.0273645	4	UBE2D3	UBE2D3-210	UBE2D3-210,UBE2D3-208	AF	CRC08
UBXN4;SE:2:135748369-135753539:135754277-135755517:+	0.111423	0.0292613	2	UBXN4	UBXN4-203	UBXN4-203,UBXN4-204	SE	CRC08
UGP2;AF:2:63840969:63841232-63856306:63841896:63842204-63856306:+	0.169492	0.00567911	2	UGP2	UGP2-202	UGP2-201,UGP2-202	AF	CRC08
UQCRQ;RI:5:132866869:132867035-132867488:132867687:+	0.143013	0.0355855	5	UQCRQ	UQCRQ-206	UQCRQ-202,UQCRQ-206	RI	CRC08
VILL;A3:3:37990829-37993046:37990829-37993587:+	0.14689	0.0333884	3	VILL	VILL-NNC.1	VILL-NNC.1,VILL-NNC	A3	CRC08
VILL;RI:3:37993898:37993972-37994261:37994466:+	-0.144399	0.0333884	3	VILL	VILL-NNC	VILL-NNC.1,VILL-210,VILL-NNC	RI	CRC08
YME1L1;A3:10:27147668-27148906:27145590-27148906:-	-0.171408	0.0170593	10	YME1L1	YME1L1-206	YME1L1-202,YME1L1-206	A3	CRC08
YWHAZ;AF:8:100948900-100951929:100951969:100948900-100953269:100953341:-	-0.15364	0.0247727	8	YWHAZ	YWHAZ-212	YWHAZ-212,YWHAZ-201	AF	CRC08
ZCRB1;A3:12:42313231-42313690:42313198-42313690:-	0.164034	0.0162823	12	ZCRB1	ZCRB1-204	ZCRB1-202,ZCRB1-204,ZCRB1-201	A3	CRC08
ALG5;SE:13:36972036-36975761:36975853-36985627:-	-0.119358	0.00530403	13	ALG5	ALG5-NIC.4	ALG5-NIC.2,ALG5-NIC.1,ALG5-207,ALG5-NIC.3,ALG5-NIC,ALG5-NIC.4	SE	CRC09
AOC1;A3:7:150859048-150860444:150859048-150860501:+	0.18111	0.00830287	7	AOC1	AOC1-202	AOC1-202,AOC1-201	A3	CRC09
ATG3;RI:3:112532510:112532780-112534269:112534337:-	0.157409	0.000289687	3	ATG3	ATG3-202	ATG3-201,ATG3-202	RI	CRC09
ATP5MK;SE:10:103394394-103395746:103396032-103396409:-	-0.120797	8.81206e-05	10	ATP5MK	ATP5MK-205	ATP5MK-202,ATP5MK-205	SE	CRC09
AZIN1;SE:8:102843747-102849987:102850144-102858013:-	-0.216934	0.00020803	8	AZIN1	AZIN1-216	AZIN1-216,AZIN1-201	SE	CRC09
BOLA3;SE:2:74135658-74142272:74142360-74145189:-	0.124845	0.00179338	2	BOLA3	BOLA3-202	BOLA3-202,BOLA3-201	SE	CRC09
CALML4;SE:15:68199681-68205121:68205151-68205245:-	-0.151983	0.00413312	15	CALML4	CALML4-206	CALML4-202,CALML4-206	SE	CRC09
CCNL1;A5:3:157153156-157156936:157153156-157157011:-	0.219066	0.00787929	3	CCNL1	CCNL1-226	CCNL1-216,CCNL1-222,CCNL1-226	A5	CRC09
CD47;SE:3:108047292-108050578:108050602-108051939:-	0.1736	0.00954173	3	CD47	CD47-NIC	CD47-NIC,CD47-204,CD47-201	SE	CRC09
CENPX;SE:17:82019381-82019641:82019694-82019858:-	-0.142054	0.0148537	17	CENPX	CENPX-210,CENPX-202,CENPX-209	CENPX-209,CENPX-205,CENPX-210,CENPX-202,CENPX-201,CENPX-206	SE	CRC09
CSTB;A5:21:43774759-43775840:43774759-43776204:-	-0.135206	1.1689e-06	21	CSTB	CSTB-205	CSTB-204,CSTB-205,CSTB-201	A5	CRC09
CTSS;SE:1:150752008-150755001:150755150-150757858:-	-0.110751	0.00673644	1	CTSS	CTSS-201,CTSS-218,CTSS-208	CTSS-218,CTSS-201,CTSS-208,CTSS-210	SE	CRC09
CUTA;A5:6:33417695-33417869:33417695-33417959:-	-0.181371	0.00037894	6	CUTA	CUTA-208	CUTA-210,CUTA-208	A5	CRC09
CUTA;A5:6:33417695-33417869:33417695-33418087:-	-0.133499	0.0240436	6	CUTA	CUTA-208	CUTA-203,CUTA-208	A5	CRC09
CYP3A5;RI:7:99662816:99662882-99663207:99665314:-	-0.194116	0.00903399	7	CYP3A5	CYP3A5-NIC.1	CYP3A5-NIC.1,CYP3A5-NNC	RI	CRC09
DANCR;AF:4:52712546:52712959-52713494:52712981:52713172-52713494:+	-0.139547	0.00210728	4	DANCR	DANCR-202	DANCR-202,DANCR-206	AF	CRC09
DBNDD2;AF:20:45406057:45406210-45408460:45406619:45406732-45408460:+	-0.125742	0.00117838	20	DBNDD2	DBNDD2-208	DBNDD2-208,DBNDD2-202	AF	CRC09
DDX17;A5:22:38486440-38487873:38486440-38487879:-	-0.197404	0.00317045	22	DDX17	DDX17-202	DDX17-202,DDX17-203,DDX17-NIC	A5	CRC09
DDX21;AF:10:68956170:68956312-68959806:68956411:68956748-68959806:+	0.184657	0.00121052	10	DDX21	DDX21-201	DDX21-201,DDX21-202	AF	CRC09
EIF5A;AF:17:7307628:7307752-7309615:7307974:7308113-7309615:+	0.106515	0.00864142	17	EIF5A	EIF5A-202	EIF5A-205,EIF5A-202	AF	CRC09
ELOC;AF:8:73959818-73972077:73972191:73959818-73972245:73972287:-	-0.163649	0.000227499	8	ELOC	ELOC-206	ELOC-206,ELOC-202	AF	CRC09
EWSR1;RI:22:29288606:29288786-29291562:29291599:+	-0.170483	0.0272302	22	EWSR1	EWSR1-216	EWSR1-206,EWSR1-216	RI	CRC09
EWSR1;RI:22:29288606:29288786-29291565:29291599:+	-0.150177	0.0272302	22	EWSR1	EWSR1-216	EWSR1-216,EWSR1-207	RI	CRC09
FAM120AOS;A5:9:93447697-93450475:93447697-93450479:-	-0.106168	0.0191175	9	FAM120AOS	FAM120AOS-212	FAM120AOS-202,FAM120AOS-201,FAM120AOS-212	A5	CRC09
FAM120AOS;AF:9:93450599-93451088:93451562:93450599-93452147:93453581:-	-0.131124	0.0319476	9	FAM120AOS	FAM120AOS-202,FAM120AOS-206	FAM120AOS-202,FAM120AOS-201,FAM120AOS-206	AF	CRC09
FAM3D;AF:3:58655601-58657522:58657766:58655601-58666576:58666834:-	0.143143	0.0316002	3	FAM3D	FAM3D-203	FAM3D-203,FAM3D-204	AF	CRC09
FAM3D;SE:3:58649335-58653674:58653781-58655551:-	0.143143	0.0316002	3	FAM3D	FAM3D-203	FAM3D-203,FAM3D-204	SE	CRC09
FERMT1;A3:20:6119739-6122774:6119572-6122774:-	-0.111921	0.013141	20	FERMT1	FERMT1-NNC	FERMT1-NNC,FERMT1-201	A3	CRC09
FOSB;A3:19:45468712-45470629:45468712-45470746:+	0.122212	0.000108125	19	FOSB	FOSB-209,FOSB-201	FOSB-209,FOSB-201,FOSB-210	A3	CRC09
FUBP1;A3:1:77948774-77949155:77946576-77949155:-	0.152705	0.0239162	1	FUBP1	FUBP1-203	FUBP1-203,FUBP1-204	A3	CRC09
FUBP1;A3:1:77967101-77967627:77967098-77967627:-	0.147743	0.0239162	1	FUBP1	FUBP1-203	FUBP1-203,FUBP1-NIC,FUBP1-204	A3	CRC09
FUBP1;SE:1:77968203-77969022:77969084-77969925:-	-0.139734	0.0239162	1	FUBP1	FUBP1-204	FUBP1-203,FUBP1-NIC,FUBP1-204	SE	CRC09
GAS5;A5:1:173865282-173865471:173865282-173865510:-	0.150938	0.00033312	1	GAS5	GAS5-280,GAS5-245,GAS5-252,GAS5-259,GAS5-244,GAS5-268,GAS5-234,GAS5-235,GAS5-221,GAS5-220,GAS5-226,GAS5-237,GAS5-210,GAS5-217,GAS5-229,GAS5-287,GAS5-249,GAS5-265	GAS5-206,GAS5-235,GAS5-289,GAS5-221,GAS5-220,GAS5-252,GAS5-210,GAS5-249,GAS5-265,GAS5-217,GAS5-218,GAS5-241,GAS5-226,GAS5-239,GAS5-245,GAS5-228,GAS5-269,GAS5-234,GAS5-202,GAS5-229,GAS5-205,GAS5-242,GAS5-280,GAS5-259,GAS5-237,GAS5-257,GAS5-244,GAS5-268,GAS5-287	A5	CRC09
GAS5;AL:1:173858997:173859305-173864257:173863810:173864075-173864257:-	-0.120282	0.00113654	1	GAS5	GAS5-280	GAS5-280,GAS5-245	AL	CRC09
GAS5;AL:1:173858997:173859305-173864257:173863895:173864075-173864257:-	-0.200854	0.00181808	1	GAS5	GAS5-280	GAS5-244,GAS5-280,GAS5-259,GAS5-252,GAS5-242	AL	CRC09
GAS5;AL:1:173858997:173859305-173864257:173863899:173864075-173864257:-	-0.169251	0.0140539	1	GAS5	GAS5-280	GAS5-280,GAS5-268,GAS5-234,GAS5-235	AL	CRC09
GAS5;AL:1:173858997:173859305-173864257:173863901:173864075-173864257:-	-0.144607	0.00128171	1	GAS5	GAS5-280	GAS5-289,GAS5-220,GAS5-233,GAS5-203,GAS5-210,GAS5-241,GAS5-217,GAS5-226,GAS5-239,GAS5-269,GAS5-215,GAS5-202,GAS5-246,GAS5-266,GAS5-229,GAS5-280,GAS5-207,GAS5-237,GAS5-257,GAS5-277,GAS5-287,GAS5-286	AL	CRC09
GAS5;RI:1:173863901:173864075-173864257:173864304:-	-0.181378	0.00330315	1	GAS5	GAS5-228,GAS5-206,GAS5-249	GAS5-202,GAS5-206,GAS5-226,GAS5-237,GAS5-239,GAS5-289,GAS5-207,GAS5-220,GAS5-229,GAS5-228,GAS5-233,GAS5-203,GAS5-287,GAS5-249,GAS5-241,GAS5-217,GAS5-286	RI	CRC09
GGCT;SE:7:30498938-30500536:30500681-30504569:-	0.11206	0.0264363	7	GGCT	GGCT-202,GGCT-205	GGCT-202,GGCT-207,GGCT-205	SE	CRC09
GOLM1;AF:9:86079341-86099411:86099558:86079341-86100025:86100149:-	0.136487	0.00143584	9	GOLM1	GOLM1-203	GOLM1-202,GOLM1-203	AF	CRC09
HNRNPA2B1;SE:7:26197732-26197831:26197866-26200572:-	0.149201	0.00433216	7	HNRNPA2B1	HNRNPA2B1-201	HNRNPA2B1-201,HNRNPA2B1-209	SE	CRC09
HNRNPDL;SE:4:82424883-82425563:82425667-82426037:-	-0.144248	0.00141823	4	HNRNPDL	HNRNPDL-203	HNRNPDL-201,HNRNPDL-203,HNRNPDL-207	SE	CRC09
IFT172;SE:2:27445449-27445745:27445843-27445929:-	-0.111147	0.0370583	2	IFT172	IFT172-217,IFT172-201	IFT172-217,IFT172-201,IFT172-NIC,IFT172-212	SE	CRC09
IMMT;A3:2:86171345-86173650:86171312-86173650:-	0.121758	0.048931	2	IMMT	IMMT-206,IMMT-204,IMMT-209	IMMT-206,IMMT-209,IMMT-207,IMMT-204	A3	CRC09
JMJD1C;AF:10:63380482-63465495:63465977:63380482-63521738:63521850:-	0.139766	0.0379997	10	JMJD1C	JMJD1C-NIC.3	JMJD1C-NIC.3,JMJD1C-NIC.1,JMJD1C-211,JMJD1C-NIC.2	AF	CRC09
LITAF;AF:16:11556735-11586886:11586919:11556735-11587338:11587563:-	-0.142667	0.0314402	16	LITAF	LITAF-219,LITAF-213	LITAF-219,LITAF-213,LITAF-208	AF	CRC09
MACROH2A1;A3:5:135360607-135369406:135360604-135369406:-	0.133866	0.00803849	5	MACROH2A1	MACROH2A1-217,MACROH2A1-219	MACROH2A1-219,MACROH2A1-217,MACROH2A1-222,MACROH2A1-213,MACROH2A1-201,MACROH2A1-NIC,MACROH2A1-NIC.1	A3	CRC09
MACROH2A1;MX:5:135346057-135350823:135350913-135360497:135346057-135352946:135353045-135360497:-	-0.106572	0.000715762	5	MACROH2A1	MACROH2A1-222,MACROH2A1-NIC.1	MACROH2A1-222,MACROH2A1-217,MACROH2A1-NIC.1,MACROH2A1-201,MACROH2A1-NIC	MX	CRC09
MDK;AF:11:46380756:46381183-46382057:46381669:46381758-46382057:+	-0.24428	5.03997e-05	11	MDK	MDK-205	MDK-205,MDK-203	AF	CRC09
MGLL;AF:3:127821838-127822309:127822515:127821838-127823084:127823271:-	-0.184672	0.00317185	3	MGLL	MGLL-201	MGLL-203,MGLL-201	AF	CRC09
MORF4L2;SE:X:103678651-103684681:103684729-103685171:-	0.101464	0.0107071	X	MORF4L2	MORF4L2-205,MORF4L2-207	MORF4L2-204,MORF4L2-206,MORF4L2-207,MORF4L2-205	SE	CRC09
MRPL33;SE:2:27772692-27774424:27774530-27779433:+	0.124981	0.0357892	2	MRPL33	MRPL33-201	MRPL33-201,MRPL33-202,MRPL33-206	SE	CRC09
MRPS12;AF:19:38930944:38930998-38931276:38930999:38931171-38931276:+	-0.12526	0.00271632	19	MRPS12	MRPS12-204,MRPS12-201	MRPS12-201,MRPS12-202,MRPS12-204	AF	CRC09
MRPS25;A3:3:15052633-15053380:15049935-15053380:-	-0.108461	0.0411494	3	MRPS25	MRPS25-201	MRPS25-201,MRPS25-205	A3	CRC09
NCOR1;A3:17:16126209-16137311:16126206-16137311:-	0.111463	0.0174755	17	NCOR1	NCOR1-227	NCOR1-227,NCOR1-NIC	A3	CRC09
NDUFA2;AL:5:140638740:140639256-140647256:140645369:140645725-140647256:-	0.221865	0.000225735	5	NDUFA2	NDUFA2-203	NDUFA2-203,NDUFA2-204	AL	CRC09
NUTF2;AF:16:67846933:67846985-67865102:67847114:67847456-67865102:+	-0.191153	0.00015746	16	NUTF2	NUTF2-201	NUTF2-206,NUTF2-201	AF	CRC09
PAK1;AF:11:77392541-77411774:77411944:77392541-77473552:77474094:-	0.145778	0.00025864	11	PAK1	PAK1-NIC	PAK1-202,PAK1-NIC	AF	CRC09
PARK7;A5:1:7961793-7962763:7961735-7962763:+	-0.145435	0.0233342	1	PARK7	PARK7-201	PARK7-204,PARK7-201,PARK7-209	A5	CRC09
PDCD4;SE:10:110876070-110876670:110876753-110881233:+	0.235125	0.000354941	10	PDCD4	PDCD4-202	PDCD4-201,PDCD4-202	SE	CRC09
PPIA;SE:7:44796793-44798748:44798904-44799247:+	0.154713	0.000470639	7	PPIA	PPIA-208	PPIA-202,PPIA-208,PPIA-203,PPIA-204,PPIA-216	SE	CRC09
PPP1R1B;AF:17:39626952:39627473-39629170:39628498:39628622-39629170:+	-0.179886	0.00631902	17	PPP1R1B	PPP1R1B-201	PPP1R1B-202,PPP1R1B-201	AF	CRC09
PPP1R1B;AF:17:39626952:39627473-39629170:39628498:39628706-39629170:+	-0.124033	0.0486014	17	PPP1R1B	PPP1R1B-201	PPP1R1B-203,PPP1R1B-201	AF	CRC09
PTGES3;SE:12:56673065-56686869:56686917-56687998:-	0.131357	0.000333321	12	PTGES3	PTGES3-207	PTGES3-201,PTGES3-207,PTGES3-202	SE	CRC09
PTMA;AF:2:231707630:231707835-231711348:231708530:231708751-231711348:+	-0.199011	0.000301544	2	PTMA	PTMA-208	PTMA-211,PTMA-208,PTMA-212	AF	CRC09
RALY;SE:20:34073635-34073819:34073866-34075874:+	-0.213136	7.11405e-05	20	RALY	RALY-206,RALY-NIC,RALY-201	RALY-206,RALY-203,RALY-NIC,RALY-201	SE	CRC09
RPL28;AL:19:55388048-55388243:55388343:55388048-55391554:55391803:+	0.10919	0.00424252	19	RPL28	RPL28-211	RPL28-211,RPL28-207	AL	CRC09
RPL28;AL:19:55388048-55388243:55388373:55388048-55391554:55391803:+	0.117403	3.61109e-05	19	RPL28	RPL28-208,RPL28-205	RPL28-208,RPL28-207,RPL28-205	AL	CRC09
RPS20;AF:8:56074159-56074254:56074356:56074159-56074381:56074498:-	0.117386	0.00321975	8	RPS20	RPS20-210	RPS20-202,RPS20-210	AF	CRC09
RPS24;SE:10:78037304-78040204:78040225-78040615:+	-0.156087	1e-10	10	RPS24	RPS24-202	RPS24-212,RPS24-202,RPS24-214	SE	CRC09
RSRP1;A5:1:25243633-25244177:25243633-25245150:-	-0.107063	0.000241835	1	RSRP1	RSRP1-222	RSRP1-201,RSRP1-222	A5	CRC09
SAFB;A3:19:5657347-5661518:5657347-5661521:+	0.122603	0.0361279	19	SAFB	SAFB-205	SAFB-205,SAFB-211,SAFB-207	A3	CRC09
SF3B1;A5:2:197418588-197418896:197418588-197420428:-	-0.167824	0.00700742	2	SF3B1	SF3B1-213	SF3B1-201,SF3B1-213	A5	CRC09
SLC35A3;AF:1:99970024:99970162-99993537:99970453:99970644-99993537:+	-0.144212	0.00648416	1	SLC35A3	SLC35A3-219	SLC35A3-NIC,SLC35A3-219	AF	CRC09
SLC35A3;AL:1:100017815-100022386:100023942:100017815-100024645:100026892:+	-0.144212	0.00648416	1	SLC35A3	SLC35A3-219	SLC35A3-NIC,SLC35A3-219	AL	CRC09
SLC35A3;MX:1:99993741-99999261:99999415-100011365:99993741-100007034:100007156-100011365:+	0.146823	0.00648416	1	SLC35A3	SLC35A3-NIC	SLC35A3-NIC,SLC35A3-211,SLC35A3-219	MX	CRC09
SMAGP;AF:12:51269316-51270059:51270198:51269316-51270256:51270415:-	0.253897	0.00013266	12	SMAGP	SMAGP-202	SMAGP-202,SMAGP-203	AF	CRC09
SMARCA4;A3:19:11041560-11058255:11041560-11058258:+	0.110982	0.0162575	19	SMARCA4	SMARCA4-NIC.4,SMARCA4-NIC.2,SMARCA4-NIC.5	SMARCA4-NIC.2,SMARCA4-NIC.1,SMARCA4-NIC.5,SMARCA4-NIC.3,SMARCA4-NIC,SMARCA4-NIC.4	A3	CRC09
SMARCA4;SE:19:11033517-11033767:11033865-11034123:+	-0.116634	0.0162575	19	SMARCA4	SMARCA4-NIC.1,SMARCA4-NIC,SMARCA4-230	SMARCA4-NIC.2,SMARCA4-NIC.1,SMARCA4-NIC.5,SMARCA4-NIC.3,SMARCA4-NIC,SMARCA4-NIC.4,SMARCA4-230	SE	CRC09
SPINT1;A5:15:40844278-40844490:40844186-40844490:+	0.156035	0.0096114	15	SPINT1	SPINT1-NIC	SPINT1-NIC,SPINT1-202,SPINT1-201	A5	CRC09
SRP9;SE:1:225783368-225786862:225786985-225789240:+	0.14414	0.0195989	1	SRP9	SRP9-203	SRP9-203,SRP9-201	SE	CRC09
SRRM2;A3:16:2759661-2759747:2759661-2760301:+	-0.18942	0.015063	16	SRRM2	SRRM2-NIC	SRRM2-208,SRRM2-NIC,SRRM2-220,SRRM2-225	A3	CRC09
SRRM2;A5:16:2752854-2756334:2752846-2756334:+	0.180502	0.016364	16	SRRM2	SRRM2-225	SRRM2-NIC,SRRM2-225	A5	CRC09
SRSF2;RI:17:76734115:76735158-76736154:76736464:-	-0.137457	0.000424409	17	SRSF2	SRSF2-203	SRSF2-202,SRSF2-203	RI	CRC09
SSB;RI:2:169806785:169806892-169806971:169807071:+	-0.10002	0.0263556	2	SSB	SSB-NIC	SSB-NIC,SSB-201	RI	CRC09
TFG;AF:3:100709353:100709431-100713643:100709440:100709721-100713643:+	0.100926	0.0311486	3	TFG	TFG-NIC	TFG-NIC,TFG-225,TFG-205	AF	CRC09
TFG;AF:3:100709353:100709431-100713643:100709472:100709721-100713643:+	0.154838	0.027098	3	TFG	TFG-NIC	TFG-NIC,TFG-NIC.1	AF	CRC09
TMC5;A5:16:19411176-19430413:19410773-19430413:+	-0.141947	0.00108747	16	TMC5	TMC5-203	TMC5-203,TMC5-204	A5	CRC09
TMC5;AF:16:19410539:19410773-19430413:19417883:19418092-19430413:+	-0.286588	1.73e-08	16	TMC5	TMC5-204	TMC5-205,TMC5-204	AF	CRC09
TMC5;AF:16:19410735:19411176-19430413:19417883:19418092-19430413:+	-0.305798	4.68e-07	16	TMC5	TMC5-203	TMC5-205,TMC5-203	AF	CRC09
TMC5;SE:16:19469825-19472088:19472243-19474125:+	0.144239	0.00532846	16	TMC5	TMC5-203,TMC5-205	TMC5-205,TMC5-203,TMC5-204	SE	CRC09
TMX2;SE:11:57737668-57737913:57738026-57738354:+	-0.136097	0.00202183	11	TMX2	TMX2-201	TMX2-202,TMX2-201	SE	CRC09
TOMM6;A3:6:41789336-41789531:41789336-41789568:+	-0.138788	0.00152664	6	TOMM6	TOMM6-202	TOMM6-202,TOMM6-201	A3	CRC09
TPD52;AF:8:80064593-80080315:80080816:80064593-80171425:80171558:-	-0.212319	0.000345211	8	TPD52	TPD52-202	TPD52-201,TPD52-202	AF	CRC09
TPM1;AL:15:63062645-63064064:63065278:63062645-63065896:63066092:+	-0.144943	0.0072066	15	TPM1	TPM1-216	TPM1-216,TPM1-NIC	AL	CRC09
TPM1;AL:15:63062645-63065896:63066092:63062645-63071090:63071915:+	0.10437	0.0243106	15	TPM1	TPM1-NIC	TPM1-NIC,TPM1-201	AL	CRC09
TPM1;MX:15:63042943-63043706:63043831-63056985:63042943-63044027:63044152-63056985:+	-0.10437	0.0243106	15	TPM1	TPM1-201	TPM1-201,TPM1-NIC	MX	CRC09
UQCRQ;RI:5:132866869:132867035-132867488:132867687:+	-0.106763	0.0367545	5	UQCRQ	UQCRQ-206	UQCRQ-202,UQCRQ-206	RI	CRC09
VPS29;SE:12:110496203-110499535:110499546-110502049:-	-0.120688	0.00635376	12	VPS29	VPS29-201	VPS29-206,VPS29-201	SE	CRC09
YME1L1;A3:10:27147668-27148906:27145590-27148906:-	-0.154001	0.00615835	10	YME1L1	YME1L1-206	YME1L1-202,YME1L1-206	A3	CRC09
ZFAS1;AF:20:49278271:49278397-49279104:49278640:49278738-49279104:+	-0.168287	0.0289806	20	ZFAS1	ZFAS1-NNC,ZFAS1-207	ZFAS1-204,ZFAS1-NNC,ZFAS1-207	AF	CRC09
ZFAS1;AF:20:49278271:49278397-49279104:49278642:49278738-49279104:+	-0.161267	0.0289806	20	ZFAS1	ZFAS1-NNC,ZFAS1-207	ZFAS1-201,ZFAS1-NNC,ZFAS1-207,ZFAS1-213	AF	CRC09
ZFAS1;SE:20:49280570-49280903:49280964-49289045:+	-0.115617	0.0039188	20	ZFAS1	ZFAS1-207,ZFAS1-204,ZFAS1-212	ZFAS1-204,ZFAS1-201,ZFAS1-207,ZFAS1-212	SE	CRC09
ZNHIT1;SE:7:101218217-101218319:101218485-101222604:+	0.134374	4.1993e-06	7	ZNHIT1	ZNHIT1-NIC	ZNHIT1-NIC,ZNHIT1-201	SE	CRC09
AAMP;A3:2:218269537-218269966:218269534-218269966:-	-0.222878	0.0371031	2	AAMP	AAMP-204	AAMP-201,AAMP-204	A3	CRC10
ACOX1;MX:17:75957566-75960215:75960375-75978534:75957566-75973625:75973785-75978534:-	0.378166	2.52e-08	17	ACOX1	ACOX1-201,ACOX1-203	ACOX1-203,ACOX1-201,ACOX1-202	MX	CRC10
ACP1;MX:2:271939-272037:272150-275140:271939-272192:272305-275140:+	0.167323	0.0428518	2	ACP1	ACP1-201	ACP1-202,ACP1-201	MX	CRC10
ACSL3;SE:2:222887888-222900674:222900780-222908733:+	-0.323582	7.2352e-06	2	ACSL3	ACSL3-201	ACSL3-202,ACSL3-231,ACSL3-201	SE	CRC10
ACSS2;SE:20:34914437-34915218:34915256-34919435:+	-0.231048	0.00954721	20	ACSS2	ACSS2-201	ACSS2-202,ACSS2-214,ACSS2-201	SE	CRC10
ALG5;SE:13:36972036-36975761:36975853-36985627:-	-0.127474	0.0444096	13	ALG5	ALG5-NIC.4	ALG5-NIC.2,ALG5-NIC.1,ALG5-207,ALG5-NIC.3,ALG5-NIC,ALG5-NIC.4	SE	CRC10
ANAPC16;SE:10:72216138-72220054:72220379-72223888:+	-0.155366	0.0347949	10	ANAPC16	ANAPC16-205	ANAPC16-201,ANAPC16-205	SE	CRC10
ANKRD12;A5:18:9137096-9182382:9136965-9182382:+	0.10894	0.00109613	18	ANKRD12	ANKRD12-206	ANKRD12-206,ANKRD12-204,ANKRD12-201	A5	CRC10
AP1M2;A3:19:10579864-10581266:10579858-10581266:-	-0.185788	0.0199122	19	AP1M2	AP1M2-207	AP1M2-201,AP1M2-207	A3	CRC10
AP2B1;AF:17:35587274:35587428-35594008:35587452:35587597-35594008:+	0.2477	0.000851407	17	AP2B1	AP2B1-221	AP2B1-221,AP2B1-NNC	AF	CRC10
AP2S1;RI:19:46838167:46838548-46838740:46838799:-	-0.151817	0.00523181	19	AP2S1	AP2S1-NIC.1,AP2S1-NIC	AP2S1-NIC.1,AP2S1-NIC,AP2S1-201	RI	CRC10
APP;SE:21:25982477-25997360:25997416-26000015:-	-0.203028	0.000149433	21	APP	APP-201	APP-204,APP-210,APP-201	SE	CRC10
ARFGAP2;A3:11:47173915-47175015:47173840-47175015:-	-0.25011	0.000159364	11	ARFGAP2	ARFGAP2-NIC	ARFGAP2-NIC,ARFGAP2-205	A3	CRC10
ARFGAP2;SE:11:47172333-47172710:47172751-47173426:-	-0.25011	0.000159364	11	ARFGAP2	ARFGAP2-NIC	ARFGAP2-NIC,ARFGAP2-205	SE	CRC10
ARIH2;SE:3:48922811-48924718:48924839-48927462:+	0.179885	4.71316e-05	3	ARIH2	ARIH2-205	ARIH2-203,ARIH2-205,ARIH2-201	SE	CRC10
ARSL;A3:X:2958435-2960378:2958423-2960378:-	0.23943	0.000703618	X	ARSL	ARSL-213,ARSL-201,ARSL-214,ARSL-202,ARSL-215,ARSL-220	ARSL-215,ARSL-220,ARSL-202,ARSL-219,ARSL-213,ARSL-201,ARSL-225,ARSL-214	A3	CRC10
ARSL;A3:X:2960468-2964224:2960420-2964224:-	-0.237335	0.0170735	X	ARSL	ARSL-225,ARSL-202	ARSL-215,ARSL-220,ARSL-202,ARSL-219,ARSL-213,ARSL-201,ARSL-225,ARSL-205,ARSL-214	A3	CRC10
ATP5F1D;RI:19:1244315:1244440-1244737:1244825:+	0.170817	0.000603868	19	ATP5F1D	ATP5F1D-201,ATP5F1D-203	ATP5F1D-203,ATP5F1D-202,ATP5F1D-201,ATP5F1D-205,ATP5F1D-209	RI	CRC10
AZIN1;SE:8:102843747-102849987:102850144-102858013:-	-0.517561	0	8	AZIN1	AZIN1-216	AZIN1-216,AZIN1-201	SE	CRC10
B2M;AF:15:44711487:44711613-44715423:44711927:44712020-44715423:+	-0.104351	0.0306474	15	B2M	B2M-203	B2M-203,B2M-204	AF	CRC10
BABAM1;A3:19:17267527-17268756:17267527-17268794:+	0.325492	6.087e-07	19	BABAM1	BABAM1-201,BABAM1-NNC.1	BABAM1-201,BABAM1-NNC,BABAM1-NNC.1	A3	CRC10
BABAM1;SE:19:17276909-17277384:17277479-17278845:+	-0.318158	6.087e-07	19	BABAM1	BABAM1-NNC	BABAM1-201,BABAM1-NNC,BABAM1-NNC.1,BABAM1-NNC.2	SE	CRC10
BCAP31;AF:X:153723288-153723508:153724066:153723288-153724334:153724387:-	-0.177327	0.0310376	X	BCAP31	BCAP31-207	BCAP31-207,BCAP31-201	AF	CRC10
BCAP31;AF:X:153723288-153723508:153724066:153723288-153724334:153724396:-	-0.153717	0.00928152	X	BCAP31	BCAP31-207	BCAP31-207,BCAP31-211	AF	CRC10
BSG;SE:19:572701-577774:578121-579500:+	-0.128638	0.0433476	19	BSG	BSG-201	BSG-203,BSG-NIC,BSG-201	SE	CRC10
C12orf57;AF:12:6943433:6943662-6944476:6944022:6944173-6944476:+	0.120591	0.00160848	12	C12orf57	C12orf57-205	C12orf57-205,C12orf57-201	AF	CRC10
C15orf48;AL:15:45432132-45432948:45433449:45432132-45448549:45448761:+	-0.108713	0.000207215	15	C15orf48	C15orf48-201	C15orf48-203,C15orf48-201	AL	CRC10
C1orf43;SE:1:154214574-154218716:154218785-154219836:-	-0.297919	6.50114e-05	1	C1orf43	C1orf43-211	C1orf43-204,C1orf43-211,C1orf43-205,C1orf43-210,C1orf43-206	SE	CRC10
C1orf43;SE:1:154214574-154219836:154219937-154220342:-	0.242739	0.00198329	1	C1orf43	C1orf43-206,C1orf43-210,C1orf43-205,C1orf43-204	C1orf43-205,C1orf43-210,C1orf43-204,C1orf43-201,C1orf43-202,C1orf43-206	SE	CRC10
C6orf136;A5:6:30647846-30649558:30647303-30649558:+	-0.264389	0.00430251	6	C6orf136	C6orf136-201	C6orf136-201,C6orf136-212,C6orf136-203	A5	CRC10
CALML4;AF:15:68194112-68197440:68197750:68194112-68205245:68206079:-	-0.203444	0.0065591	15	CALML4	CALML4-205	CALML4-205,CALML4-203	AF	CRC10
CAMK2D;A5:4:113454515-113457291:113454515-113457335:-	-0.188086	0.00630903	4	CAMK2D	CAMK2D-201	CAMK2D-201,CAMK2D-231,CAMK2D-205	A5	CRC10
CAP1;A3:1:40040801-40059334:40040801-40059337:+	-0.192422	0.000270069	1	CAP1	CAP1-202,CAP1-204	CAP1-202,CAP1-201,CAP1-204,CAP1-206	A3	CRC10
CAPN1;AF:11:65181194:65181410-65182701:65181928:65182013-65182701:+	-0.219133	0.00566836	11	CAPN1	CAPN1-226	CAPN1-226,CAPN1-201	AF	CRC10
CAST;A3:5:96727530-96729153:96727530-96729612:+	-0.120631	0.0164463	5	CAST	CAST-NIC.1	CAST-NIC,CAST-241,CAST-NIC.1,CAST-NIC.2,CAST-240	A3	CRC10
CAST;AF:5:96662376:96662497-96675539:96663021:96663166-96675539:+	0.119996	0.0164463	5	CAST	CAST-NIC.1,CAST-NIC.2	CAST-231,CAST-NIC.1,CAST-NIC.2	AF	CRC10
CAST;AF:5:96662403:96662497-96675539:96663021:96663166-96675539:+	0.192297	0.0183107	5	CAST	CAST-243	CAST-243,CAST-231	AF	CRC10
CCAR1;SE:10:68737048-68737845:68737889-68740629:+	-0.251087	2.32004e-05	10	CCAR1	CCAR1-201	CCAR1-211,CCAR1-201,CCAR1-207	SE	CRC10
CD46;SE:1:207767195-207767779:207767823-207770321:+	-0.30759	0	1	CD46	CD46-220,CD46-208,CD46-203	CD46-204,CD46-208,CD46-220,CD46-203	SE	CRC10
CD46;SE:1:207785682-207790253:207790345-207793519:+	-0.365239	5.37614e-05	1	CD46	CD46-208	CD46-233,CD46-204,CD46-208,CD46-220,CD46-203	SE	CRC10
CD9;SE:12:6200565-6200893:6200973-6225426:+	0.177335	1e-10	12	CD9	CD9-212	CD9-201,CD9-212,CD9-208,CD9-207,CD9-220	SE	CRC10
CDH17;RI:8:94170397:94170547-94170854:94170985:-	-0.264136	0.000366565	8	CDH17	CDH17-NNC,CDH17-NIC.1	CDH17-NNC,CDH17-NIC,CDH17-NIC.1,CDH17-NIC.2	RI	CRC10
CDK10;SE:16:89686797-89689252:89689324-89690553:+	0.195006	0.0203651	16	CDK10	CDK10-202	CDK10-NIC.2,CDK10-NIC.1,CDK10-202,CDK10-212	SE	CRC10
CDK5RAP3;RI:17:47974400:47974448-47975159:47975337:+	-0.118283	0.0364476	17	CDK5RAP3	CDK5RAP3-NIC,CDK5RAP3-232	CDK5RAP3-232,CDK5RAP3-236,CDK5RAP3-218,CDK5RAP3-NIC.1,CDK5RAP3-219,CDK5RAP3-NIC	RI	CRC10
CEBPG;AF:19:33373709:33373895-33379144:33374312:33374613-33379144:+	0.213614	0.000168775	19	CEBPG	CEBPG-201	CEBPG-201,CEBPG-202	AF	CRC10
CERS6;SE:2:168765748-168766322:168766345-168769510:+	-0.200133	0.000231723	2	CERS6	CERS6-202	CERS6-201,CERS6-202	SE	CRC10
CES2;A5:16:66935976-66938037:66935711-66938037:+	0.239262	0.00573826	16	CES2	CES2-211	CES2-211,CES2-201	A5	CRC10
CES3;A3:16:66972505-66972668:66972505-66972677:+	-0.196206	0.00389524	16	CES3	CES3-201,CES3-203	CES3-201,CES3-202,CES3-203	A3	CRC10
CFTR;A3:7:117665564-117666908:117665564-117666915:+	-0.123597	0.00184651	7	CFTR	CFTR-NIC,CFTR-218,CFTR-201	CFTR-NIC,CFTR-201,CFTR-230,CFTR-218	A3	CRC10
CHD2;SE:15:92943068-92944415:92944515-92945821:+	-0.17014	5.6446e-06	15	CHD2	CHD2-201,CHD2-207,CHD2-227,CHD2-NIC	CHD2-207,CHD2-233,CHD2-227,CHD2-NIC,CHD2-201	SE	CRC10
CHD9;AF:16:53055033:53055077-53155926:53130921:53131058-53155926:+	-0.175416	0.0484924	16	CHD9	CHD9-218	CHD9-213,CHD9-218	AF	CRC10
CHMP2B;SE:3:87227556-87240323:87240453-87240699:+	-0.201867	0.0196126	3	CHMP2B	CHMP2B-204	CHMP2B-204,CHMP2B-205,CHMP2B-201,CHMP2B-207	SE	CRC10
CHTOP;A3:1:153638448-153642243:153638448-153642246:+	-0.133913	0.000964137	1	CHTOP	CHTOP-203,CHTOP-201	CHTOP-204,CHTOP-203,CHTOP-201,CHTOP-205,CHTOP-202	A3	CRC10
CIRBP;RI:19:1270928:1271036-1271329:1271467:+	0.128413	0.00381636	19	CIRBP	CIRBP-242	CIRBP-242,CIRBP-241,CIRBP-232	RI	CRC10
CIRBP;SE:19:1271036-1271121:1271246-1271329:+	0.183948	0.0135179	19	CIRBP	CIRBP-NIC.1,CIRBP-NIC.2,CIRBP-NIC	CIRBP-241,CIRBP-NIC.2,CIRBP-NIC.1,CIRBP-NIC,CIRBP-232	SE	CRC10
CLCN3;SE:4:169692320-169695612:169695692-169697189:+	-0.218944	0.00036858	4	CLCN3	CLCN3-201	CLCN3-202,CLCN3-201	SE	CRC10
CLCN3;SE:4:169713295-169717792:169717867-169719907:+	-0.218944	0.00036858	4	CLCN3	CLCN3-201	CLCN3-202,CLCN3-201	SE	CRC10
CNIH1;SE:14:54432220-54436079:54436126-54436369:-	0.110621	0.000403915	14	CNIH1	CNIH1-207	CNIH1-207,CNIH1-201	SE	CRC10
CNOT2;SE:12:70278274-70285400:70285586-70310895:+	-0.208023	0.00638205	12	CNOT2	CNOT2-225	CNOT2-201,CNOT2-225	SE	CRC10
COMMD6;A5:13:75526639-75530114:75526639-75530311:-	-0.132816	1.5593e-06	13	COMMD6	COMMD6-209	COMMD6-210,COMMD6-211,COMMD6-209	A5	CRC10
COMT;SE:22:19941897-19947307:19947490-19961199:+	-0.326056	7.26526e-05	22	COMT	COMT-220	COMT-202,COMT-208,COMT-220,COMT-204	SE	CRC10
CRACR2B;A5:11:829183-829360:828963-829360:+	-0.165107	0.0158599	11	CRACR2B	CRACR2B-NIC.8,CRACR2B-NIC.3	CRACR2B-NIC.3,CRACR2B-NIC.5,CRACR2B-NIC.6,CRACR2B-NIC.10,CRACR2B-NIC.2,CRACR2B-NIC.4,CRACR2B-202,CRACR2B-201,CRACR2B-NIC.7,CRACR2B-NIC,CRACR2B-NIC.8,CRACR2B-NIC.9,CRACR2B-NIC.1	A5	CRC10
CRACR2B;RI:11:830250:830337-830621:830713:+	0.212198	0.00012686	11	CRACR2B	CRACR2B-NIC.5,CRACR2B-NIC,CRACR2B-NIC.10,CRACR2B-NIC.1	CRACR2B-NIC.5,CRACR2B-NIC.6,CRACR2B-NIC.3,CRACR2B-NIC.10,CRACR2B-NIC.2,CRACR2B-NIC.4,CRACR2B-202,CRACR2B-201,CRACR2B-NIC.7,CRACR2B-NIC.8,CRACR2B-NIC,CRACR2B-NIC.9,CRACR2B-NIC.1	RI	CRC10
CRACR2B;SE:11:830713-830866:831032-831224:+	-0.111066	0.0163833	11	CRACR2B	CRACR2B-NIC.5,CRACR2B-NIC.6,CRACR2B-NIC.10,CRACR2B-NIC.8,CRACR2B-NIC.2,CRACR2B-NIC.1,CRACR2B-NIC.4,CRACR2B-202	CRACR2B-NIC.5,CRACR2B-NIC.6,CRACR2B-NIC.10,CRACR2B-NIC.2,CRACR2B-NIC.4,CRACR2B-202,CRACR2B-201,CRACR2B-NIC.8,CRACR2B-NIC,CRACR2B-NIC.9,CRACR2B-NIC.1	SE	CRC10
CSDE1;SE:1:114739890-114741527:114741673-114749821:-	0.294696	0	1	CSDE1	CSDE1-204	CSDE1-202,CSDE1-204	SE	CRC10
CSNK1A1;A5:5:149496860-149505447:149496860-149505483:-	-0.176365	1.391e-07	5	CSNK1A1	CSNK1A1-201	CSNK1A1-201,CSNK1A1-212,CSNK1A1-207	A5	CRC10
CSNK1A1;SE:5:149513209-149517794:149517877-149520290:-	-0.101848	4.03e-08	5	CSNK1A1	CSNK1A1-201,CSNK1A1-207	CSNK1A1-201,CSNK1A1-212,CSNK1A1-207	SE	CRC10
CSTB;A5:21:43774759-43775840:43774759-43776204:-	-0.15558	5.11289e-05	21	CSTB	CSTB-205	CSTB-204,CSTB-205,CSTB-201	A5	CRC10
CTNNA1;SE:5:138932712-138932888:138932958-138933802:+	-0.290489	0.000122747	5	CTNNA1	CTNNA1-244	CTNNA1-244,CTNNA1-230,CTNNA1-201,CTNNA1-236	SE	CRC10
CTNND1;SE:11:57815500-57815915:57816001-57816297:+	0.249857	0.00466494	11	CTNND1	CTNND1-228	CTNND1-250,CTNND1-228	SE	CRC10
CTSD;AF:11:1761468-1762133:1762403:1761468-1763792:1763927:-	-0.154001	0.0339002	11	CTSD	CTSD-202	CTSD-202,CTSD-201	AF	CRC10
CTTN;SE:11:70420510-70421470:70421580-70422940:+	0.294434	8.104e-06	11	CTTN	CTTN-201	CTTN-202,CTTN-201	SE	CRC10
DAZAP2;A5:12:51241116-51242330:51240461-51242330:+	-0.206124	0.0283227	12	DAZAP2	DAZAP2-214	DAZAP2-214,DAZAP2-204	A5	CRC10
DBI;A5:2:119367090-119367559:119367060-119367559:+	-0.150267	0.00015487	2	DBI	DBI-209	DBI-204,DBI-209	A5	CRC10
DBI;SE:2:119367090-119367559:119367644-119368188:+	-0.114478	0.00824088	2	DBI	DBI-209	DBI-208,DBI-209	SE	CRC10
DBNDD2;AF:20:45406057:45406210-45408460:45406619:45406732-45408460:+	-0.128354	0.0349512	20	DBNDD2	DBNDD2-208	DBNDD2-208,DBNDD2-202	AF	CRC10
DCAF7;RI:17:63579337:63579448-63579825:63579943:+	-0.117619	0.000154485	17	DCAF7	DCAF7-212	DCAF7-214,DCAF7-208,DCAF7-205,DCAF7-212	RI	CRC10
DDX21;AF:10:68956170:68956312-68959806:68956411:68956748-68959806:+	0.216834	0.00340544	10	DDX21	DDX21-201	DDX21-201,DDX21-202	AF	CRC10
DIAPH2;A5:X:96763120-96881579:96758258-96881579:+	0.208103	0.000214939	X	DIAPH2	DIAPH2-NNC	DIAPH2-NNC,DIAPH2-202,DIAPH2-201	A5	CRC10
DIAPH2;AL:X:97429745-97469694:97469835:97429745-97599253:97604997:+	0.284111	0.000214939	X	DIAPH2	DIAPH2-202,DIAPH2-NNC	DIAPH2-202,DIAPH2-NNC,DIAPH2-201	AL	CRC10
DSC2;SE:18:31068212-31068299:31068344-31068894:-	-0.102931	0.0314555	18	DSC2	DSC2-201	DSC2-201,DSC2-202	SE	CRC10
DSP;RI:6:7563736:7563786-7565359:7566481:+	-0.14179	4.3476e-06	6	DSP	DSP-NIC	DSP-NNC,DSP-NIC	RI	CRC10
DYNC1H1;A3:14:101979492-101979649:101979492-101979719:+	0.160998	0.00303125	14	DYNC1H1	DYNC1H1-242	DYNC1H1-241,DYNC1H1-242	A3	CRC10
DYNC1I2;SE:2:171707377-171712767:171712826-171715328:+	-0.104486	0.00099463	2	DYNC1I2	DYNC1I2-204	DYNC1I2-203,DYNC1I2-204,DYNC1I2-201,DYNC1I2-225	SE	CRC10
ECHDC2;SE:1:52896597-52897437:52897484-52899174:-	0.135626	0.0167062	1	ECHDC2	ECHDC2-202,ECHDC2-201,ECHDC2-220	ECHDC2-202,ECHDC2-NIC,ECHDC2-201,ECHDC2-220	SE	CRC10
ECHDC2;SE:1:52905090-52906519:52906611-52907868:-	-0.149213	0.0167062	1	ECHDC2	ECHDC2-NIC	ECHDC2-202,ECHDC2-NIC,ECHDC2-201	SE	CRC10
EFCAB14;SE:1:46686870-46688353:46688544-46689587:-	-0.224419	2.23542e-05	1	EFCAB14	EFCAB14-201	EFCAB14-201,EFCAB14-213	SE	CRC10
EHF;AF:11:34621081:34621228-34642628:34624266:34624317-34642628:+	-0.136796	1.47328e-05	11	EHF	EHF-NIC	EHF-NIC,EHF-209	AF	CRC10
EHF;SE:11:34651610-34651737:34651805-34656908:+	0.277133	0.00270538	11	EHF	EHF-201	EHF-202,EHF-201,EHF-NIC	SE	CRC10
EIF3K;A5:19:38619317-38620337:38619223-38620337:+	-0.2348	0.0285442	19	EIF3K	EIF3K-207	EIF3K-207,EIF3K-213	A5	CRC10
EIF4G1;A3:3:184315856-184316072:184315856-184316132:+	-0.120339	0.0303621	3	EIF4G1	EIF4G1-209	EIF4G1-201,EIF4G1-209,EIF4G1-205,EIF4G1-NIC,EIF4G1-202	A3	CRC10
EIF4G1;A3:3:184323241-184323405:184323241-184323408:+	-0.244503	0.00286039	3	EIF4G1	EIF4G1-201	EIF4G1-201,EIF4G1-209,EIF4G1-205,EIF4G1-NIC,EIF4G1-202	A3	CRC10
EIF4G1;AF:3:184314542:184314674-184315763:184315166:184315545-184315763:+	0.136229	0.000567045	3	EIF4G1	EIF4G1-NIC	EIF4G1-201,EIF4G1-NIC	AF	CRC10
EIF4G1;SE:3:184316218-184316713:184316733-184317321:+	0.229351	1.09e-07	3	EIF4G1	EIF4G1-205	EIF4G1-201,EIF4G1-209,EIF4G1-205,EIF4G1-NIC,EIF4G1-202	SE	CRC10
EIF4G2;AF:11:10806885-10807255:10807462:10806885-10808705:10808923:-	-0.221038	2e-10	11	EIF4G2	EIF4G2-205	EIF4G2-205,EIF4G2-206	AF	CRC10
EIF5B;A5:2:99398909-99399307:99398850-99399307:+	-0.29833	2.115e-07	2	EIF5B	EIF5B-201	EIF5B-201,EIF5B-NNC	A5	CRC10
EIF5B;SE:2:99368591-99369392:99369481-99371656:+	-0.29833	2.115e-07	2	EIF5B	EIF5B-201	EIF5B-201,EIF5B-NNC	SE	CRC10
EPS8;AF:12:15682972-15712853:15712993:15682972-15789161:15789388:-	0.117179	0.00109489	12	EPS8	EPS8-213	EPS8-201,EPS8-213	AF	CRC10
ERBB3;AF:12:56079874:56079934-56083751:56080165:56080382-56083751:+	0.135926	1.53522e-05	12	ERBB3	ERBB3-228	ERBB3-228,ERBB3-201	AF	CRC10
ERP29;AF:12:112013426:112013609-112019756:112018804:112019343-112019756:+	0.164612	0.00037565	12	ERP29	ERP29-201	ERP29-203,ERP29-201	AF	CRC10
ESRP1;A5:8:94674506-94678203:94674494-94678203:+	0.144311	0.000321969	8	ESRP1	ESRP1-NIC,ESRP1-NIC.1,ESRP1-212	ESRP1-202,ESRP1-NIC,ESRP1-NIC.1,ESRP1-212,ESRP1-204,ESRP1-201	A5	CRC10
ETF1;A5:5:138518867-138542634:138518867-138542833:-	-0.369122	9.116e-07	5	ETF1	ETF1-202	ETF1-202,ETF1-201	A5	CRC10
ETS2;A5:21:38819871-38821586:38819766-38821586:+	-0.252231	0.023081	21	ETS2	ETS2-209	ETS2-202,ETS2-209	A5	CRC10
EWSR1;RI:22:29288606:29288786-29291562:29291599:+	-0.431578	2.67e-08	22	EWSR1	EWSR1-216	EWSR1-206,EWSR1-216	RI	CRC10
EWSR1;RI:22:29288606:29288786-29291565:29291599:+	-0.478012	7e-09	22	EWSR1	EWSR1-216	EWSR1-216,EWSR1-207	RI	CRC10
EZR;A5:6:158787203-158788314:158787203-158788340:-	-0.167114	0.00687737	6	EZR	EZR-NIC	EZR-NNC,EZR-NIC	A5	CRC10
EZR;SE:6:158787203-158788314:158788479-158789288:-	-0.248619	0.00260259	6	EZR	EZR-NIC	EZR-202,EZR-NIC	SE	CRC10
EZR;SE:6:158787203-158788340:158788479-158789288:-	-0.127102	0.00687737	6	EZR	EZR-NNC	EZR-NNC,EZR-202	SE	CRC10
FAM120AOS;AF:9:93450599-93451088:93451562:93450599-93452147:93453581:-	0.198474	0.0118377	9	FAM120AOS	FAM120AOS-202,FAM120AOS-206	FAM120AOS-202,FAM120AOS-201,FAM120AOS-206	AF	CRC10
FAM3D;AF:3:58655601-58657522:58657766:58655601-58666576:58666834:-	0.435976	0	3	FAM3D	FAM3D-203	FAM3D-203,FAM3D-204	AF	CRC10
FAM3D;SE:3:58649335-58653674:58653781-58655551:-	0.435976	0	3	FAM3D	FAM3D-203	FAM3D-203,FAM3D-204	SE	CRC10
FUBP1;A3:1:77967101-77967627:77967098-77967627:-	-0.13785	0.0255662	1	FUBP1	FUBP1-203	FUBP1-203,FUBP1-NIC,FUBP1-204	A3	CRC10
FUS;A3:16:31182664-31183858:31182664-31183861:+	-0.122654	8.00983e-05	16	FUS	FUS-201,FUS-210	FUS-210,FUS-202,FUS-201	A3	CRC10
FUT3;A3:19:5846966-5851390:5846618-5851390:-	-0.149656	0.0351881	19	FUT3	FUT3-201	FUT3-207,FUT3-201	A3	CRC10
GALE;RI:1:23798117:23798230-23798615:23798730:-	-0.20383	0.00349021	1	GALE	GALE-214	GALE-207,GALE-214,GALE-216	RI	CRC10
GALE;SE:1:23798730-23798887:23799012-23799366:-	0.162853	0.0054644	1	GALE	GALE-216,GALE-207,GALE-208	GALE-208,GALE-207,GALE-216,GALE-214	SE	CRC10
GAS5;AL:1:173858997:173859305-173864257:173863810:173864075-173864257:-	-0.163569	5.7208e-06	1	GAS5	GAS5-280	GAS5-280,GAS5-245	AL	CRC10
GAS5;AL:1:173858997:173859305-173864257:173863895:173864075-173864257:-	-0.366429	6.02e-08	1	GAS5	GAS5-280	GAS5-244,GAS5-280,GAS5-259,GAS5-252,GAS5-242	AL	CRC10
GAS5;AL:1:173858997:173859305-173864257:173863899:173864075-173864257:-	-0.425419	5.3e-09	1	GAS5	GAS5-280	GAS5-280,GAS5-268,GAS5-234,GAS5-235	AL	CRC10
GAS5;AL:1:173858997:173859305-173864257:173863900:173864075-173864257:-	-0.261699	1.3705e-06	1	GAS5	GAS5-280	GAS5-221,GAS5-280,GAS5-205,GAS5-218,GAS5-214	AL	CRC10
GAS5;AL:1:173858997:173859305-173864257:173863901:173864075-173864257:-	-0.251773	7.832e-07	1	GAS5	GAS5-280	GAS5-289,GAS5-220,GAS5-233,GAS5-203,GAS5-210,GAS5-241,GAS5-217,GAS5-226,GAS5-239,GAS5-269,GAS5-215,GAS5-202,GAS5-246,GAS5-266,GAS5-229,GAS5-280,GAS5-207,GAS5-237,GAS5-257,GAS5-277,GAS5-287,GAS5-286	AL	CRC10
GAS5;RI:1:173863901:173864075-173864257:173864304:-	-0.278147	0.00149283	1	GAS5	GAS5-228,GAS5-206,GAS5-249	GAS5-202,GAS5-206,GAS5-226,GAS5-237,GAS5-239,GAS5-289,GAS5-207,GAS5-220,GAS5-229,GAS5-228,GAS5-233,GAS5-203,GAS5-287,GAS5-249,GAS5-241,GAS5-217,GAS5-286	RI	CRC10
GAS5;RI:1:173864484:173864502-173864675:173864704:-	0.318206	1.2556e-06	1	GAS5	GAS5-233,GAS5-241,GAS5-287	GAS5-233,GAS5-221,GAS5-241,GAS5-287,GAS5-218	RI	CRC10
GAS5;RI:1:173865229:173865282-173865510:173865547:-	0.109572	0.000112644	1	GAS5	GAS5-214,GAS5-246,GAS5-266,GAS5-233,GAS5-286,GAS5-203	GAS5-246,GAS5-202,GAS5-206,GAS5-257,GAS5-289,GAS5-266,GAS5-205,GAS5-214,GAS5-233,GAS5-242,GAS5-228,GAS5-203,GAS5-241,GAS5-218,GAS5-286	RI	CRC10
GAS5;SE:1:173864304-173864484:173864502-173864675:-	-0.35589	1.98736e-05	1	GAS5	GAS5-221,GAS5-218	GAS5-228,GAS5-221,GAS5-259,GAS5-218,GAS5-242	SE	CRC10
GIGYF2;SE:2:232697392-232700585:232700654-232703424:+	0.127177	0.00147117	2	GIGYF2	GIGYF2-211,GIGYF2-226,GIGYF2-205,GIGYF2-229,GIGYF2-220	GIGYF2-237,GIGYF2-226,GIGYF2-205,GIGYF2-NIC,GIGYF2-220,GIGYF2-229,GIGYF2-211,GIGYF2-239,GIGYF2-NNC	SE	CRC10
GIGYF2;SE:2:232703489-232734417:232734486-232735155:+	0.149931	0.00147117	2	GIGYF2	GIGYF2-NIC,GIGYF2-237,GIGYF2-205,GIGYF2-220	GIGYF2-237,GIGYF2-226,GIGYF2-205,GIGYF2-NIC,GIGYF2-220,GIGYF2-239	SE	CRC10
GNL3;RI:3:52686030:52686105-52686769:52686827:+	-0.108013	0.0137801	3	GNL3	GNL3-NIC.5,GNL3-NIC.6	GNL3-NIC.2,GNL3-NIC.4,GNL3-NIC.3,GNL3-NIC,GNL3-NIC.5,GNL3-NIC.6	RI	CRC10
GNL3;RI:3:52690592:52690704-52690945:52691071:+	-0.16661	0.0321272	3	GNL3	GNL3-NIC.3,GNL3-NIC.4,GNL3-NIC.5	GNL3-NIC.1,GNL3-NIC.2,GNL3-NIC.4,GNL3-NIC.3,GNL3-NIC,GNL3-NIC.5,GNL3-NIC.6	RI	CRC10
GNL3;RI:3:52693187:52693329-52693408:52693544:+	-0.160229	0.0137801	3	GNL3	GNL3-NIC.2,GNL3-NIC.4,GNL3-NIC.5	GNL3-NIC.1,GNL3-NIC.2,GNL3-NIC.4,GNL3-NIC.3,GNL3-NIC,GNL3-NIC.5,GNL3-NIC.6	RI	CRC10
GOLM1;AF:9:86079341-86099411:86099558:86079341-86100025:86100149:-	0.186511	0.00157985	9	GOLM1	GOLM1-203	GOLM1-202,GOLM1-203	AF	CRC10
GPBP1;SE:5:57236032-57237113:57237172-57246300:+	-0.209538	5.4051e-06	5	GPBP1	GPBP1-203	GPBP1-204,GPBP1-201,GPBP1-203	SE	CRC10
GPS2;A5:17:7315119-7315252:7315119-7315331:-	0.188894	0.00761129	17	GPS2	GPS2-NIC.4	GPS2-209,GPS2-NIC,GPS2-NIC.3,GPS2-NIC.2,GPS2-NIC.4	A5	CRC10
HMGA1;A5:6:34240915-34242712:34240882-34242712:+	-0.101247	2.83597e-05	6	HMGA1	HMGA1-205,HMGA1-201	HMGA1-205,HMGA1-201,HMGA1-202,HMGA1-204	A5	CRC10
HNRNPC;AF:14:21234229-21262601:21265516:21234229-21269298:21269494:-	0.173006	0.0348448	14	HNRNPC	HNRNPC-203	HNRNPC-201,HNRNPC-203	AF	CRC10
HNRNPK;AF:9:83978452-83980119:83980194:83978452-83980503:83980630:-	-0.275529	3.2349e-05	9	HNRNPK	HNRNPK-212	HNRNPK-212,HNRNPK-220	AF	CRC10
HNRNPK;SE:9:83973399-83973902:83973973-83974517:-	0.137012	0.0188966	9	HNRNPK	HNRNPK-213,HNRNPK-219,HNRNPK-220,HNRNPK-231	HNRNPK-212,HNRNPK-213,HNRNPK-220,HNRNPK-231,HNRNPK-206,HNRNPK-219	SE	CRC10
HNRNPK;SE:9:83978279-83978373:83978452-83980503:-	0.203726	0.000718462	9	HNRNPK	HNRNPK-220	HNRNPK-213,HNRNPK-220	SE	CRC10
HNRNPR;A3:1:23341020-23344211:23341017-23344211:-	0.2455	0.00106569	1	HNRNPR	HNRNPR-202	HNRNPR-202,HNRNPR-201	A3	CRC10
HNRNPR;SE:1:23338608-23340852:23341017-23344211:-	-0.268231	0.000101646	1	HNRNPR	HNRNPR-201	HNRNPR-NIC,HNRNPR-210,HNRNPR-201	SE	CRC10
HPS1;A3:10:98429889-98430571:98429642-98430571:-	-0.25422	3.69128e-05	10	HPS1	HPS1-224,HPS1-233,HPS1-NIC.1,HPS1-NIC	HPS1-239,HPS1-207,HPS1-204,HPS1-224,HPS1-NIC.1,HPS1-232,HPS1-NIC,HPS1-233,HPS1-251	A3	CRC10
HSPD1;SE:2:197490664-197490938:197491042-197493324:-	-0.124981	0.000100343	2	HSPD1	HSPD1-220	HSPD1-216,HSPD1-220	SE	CRC10
HSPH1;SE:13:31141259-31143792:31143923-31145563:-	-0.109309	1.4e-09	13	HSPH1	HSPH1-201,HSPH1-209,HSPH1-206	HSPH1-201,HSPH1-209,HSPH1-202,HSPH1-206	SE	CRC10
IFI27;MX:14:94110797-94111625:94111773-94115781:94110797-94114851:94114880-94115781:+	-0.104535	7.56418e-05	14	IFI27	IFI27-212	IFI27-212,IFI27-211	MX	CRC10
IFI27;SE:14:94110797-94111625:94111773-94114851:+	-0.166771	0.000259597	14	IFI27	IFI27-213	IFI27-213,IFI27-211	SE	CRC10
IK;SE:5:140648537-140648883:140648980-140651714:+	-0.141277	0.0121819	5	IK	IK-203	IK-203,IK-201	SE	CRC10
ILF2;A3:1:153668576-153669836:153668557-153669836:-	-0.288525	0.00443172	1	ILF2	ILF2-205	ILF2-205,ILF2-201	A3	CRC10
INTS11;SE:1:1321093-1323181:1323287-1324581:-	-0.180273	0.0216105	1	INTS11	INTS11-248	INTS11-248,INTS11-218,INTS11-221,INTS11-205,INTS11-208,INTS11-223	SE	CRC10
IP6K2;SE:3:48695418-48715389:48715527-48717157:-	0.17296	0.0119866	3	IP6K2	IP6K2-219	IP6K2-219,IP6K2-207,IP6K2-208	SE	CRC10
ITGB1;SE:10:32935558-32953593:32953809-32958145:-	-0.412332	6.5e-09	10	ITGB1	ITGB1-204	ITGB1-204,ITGB1-201	SE	CRC10
IVNS1ABP;SE:1:185305643-185306485:185306625-185307014:-	0.132086	2.1171e-05	1	IVNS1ABP	IVNS1ABP-204	IVNS1ABP-204,IVNS1ABP-202	SE	CRC10
KHDRBS1;A5:1:32038119-32038552:32038036-32038552:+	-0.236919	0.00101634	1	KHDRBS1	KHDRBS1-201	KHDRBS1-203,KHDRBS1-202,KHDRBS1-201	A5	CRC10
KIAA1217;RI:10:24544981:24545103-24545827:24547843:+	0.233631	0.00162979	10	KIAA1217	KIAA1217-202	KIAA1217-202,KIAA1217-204	RI	CRC10
KIAA1217;SE:10:24474060-24494500:24494604-24495147:+	-0.192718	0.00162979	10	KIAA1217	KIAA1217-204,KIAA1217-NIC	KIAA1217-211,KIAA1217-202,KIAA1217-NIC,KIAA1217-204	SE	CRC10
KMT2E;SE:7:105014535-105038126:105038199-105040839:+	-0.196681	4.85e-08	7	KMT2E	KMT2E-211,KMT2E-202,KMT2E-208	KMT2E-NIC,KMT2E-211,KMT2E-202,KMT2E-208,KMT2E-206,KMT2E-220	SE	CRC10
KMT2E;SE:7:105110368-105110477:105110602-105110771:+	-0.409973	6.5e-09	7	KMT2E	KMT2E-202	KMT2E-202,KMT2E-206	SE	CRC10
KRAS;SE:12:25209911-25215437:25215560-25225614:-	-0.200187	0.00598313	12	KRAS	KRAS-201	KRAS-202,KRAS-201	SE	CRC10
LBR;AF:1:225424089-225427954:225428038:225424089-225428706:225428855:-	0.164041	0.00320436	1	LBR	LBR-201	LBR-202,LBR-201	AF	CRC10
LIMK2;AL:22:31275308-31276789:31277638:31275308-31278297:31280080:+	0.16355	0.000872923	22	LIMK2	LIMK2-204	LIMK2-201,LIMK2-204	AL	CRC10
LIMK2;SE:22:31212424-31225720:31225819-31258291:+	-0.16355	0.000872923	22	LIMK2	LIMK2-201	LIMK2-201,LIMK2-204	SE	CRC10
LMO7;A3:13:75834387-75835152:75834387-75835233:+	0.158585	8.29841e-05	13	LMO7	LMO7-218,LMO7-211	LMO7-218,LMO7-201,LMO7-211,LMO7-204,LMO7-203	A3	CRC10
LSR;A3:19:35266738-35266836:35266738-35266839:+	0.150475	0.0289347	19	LSR	LSR-214,LSR-203,LSR-202,LSR-213	LSR-212,LSR-202,LSR-203,LSR-214,LSR-213	A3	CRC10
LSR;SE:19:35259064-35261925:35261981-35262546:+	0.247745	0.000815073	19	LSR	LSR-214,LSR-213	LSR-212,LSR-202,LSR-214,LSR-213	SE	CRC10
LUZP1;SE:1:23109127-23109585:23109650-23168766:-	0.101963	0.0273287	1	LUZP1	LUZP1-203	LUZP1-203,LUZP1-201	SE	CRC10
MAP7;SE:6:136377868-136383671:136383781-136388393:-	0.161237	2.7585e-06	6	MAP7	MAP7-201	MAP7-201,MAP7-209	SE	CRC10
MBNL1;SE:3:152445539-152446704:152446757-152447620:+	0.161863	0.0117772	3	MBNL1	MBNL1-202,MBNL1-211	MBNL1-205,MBNL1-211,MBNL1-202	SE	CRC10
METTL26;A5:16:634797-634889:634797-636094:-	-0.11748	0.000594659	16	METTL26	METTL26-206	METTL26-202,METTL26-206	A5	CRC10
MFF;SE:2:227328789-227329606:227329783-227330626:+	-0.256877	0.0289037	2	MFF	MFF-204,MFF-NIC.1,MFF-NIC.4	MFF-NIC.6,MFF-NIC.3,MFF-202,MFF-NIC.4,MFF-205,MFF-201,MFF-NIC.8,MFF-NIC.1,MFF-204,MFF-203	SE	CRC10
MGLL;AF:3:127821838-127822309:127822515:127821838-127823084:127823271:-	-0.202244	0.0223014	3	MGLL	MGLL-201	MGLL-203,MGLL-201	AF	CRC10
MGST1;AF:12:16347142:16347184-16354231:16347778:16347898-16354231:+	-0.178942	0.0131593	12	MGST1	MGST1-201	MGST1-201,MGST1-204	AF	CRC10
MKNK2;A3:19:2039856-2040134:2037829-2040134:-	-0.109057	0.0310078	19	MKNK2	MKNK2-201	MKNK2-211,MKNK2-202,MKNK2-201	A3	CRC10
MORF4L2;A3:X:103678651-103685171:103678600-103685171:-	-0.114853	0.00586118	X	MORF4L2	MORF4L2-206,MORF4L2-204	MORF4L2-204,MORF4L2-206,MORF4L2-210,MORF4L2-213,MORF4L2-201	A3	CRC10
MORF4L2;SE:X:103677051-103678499:103678651-103685171:-	-0.198812	0	X	MORF4L2	MORF4L2-206,MORF4L2-204	MORF4L2-204,MORF4L2-206,MORF4L2-208	SE	CRC10
MRPL11;A5:11:66438259-66438632:66438259-66438710:-	-0.144622	2.09988e-05	11	MRPL11	MRPL11-201,MRPL11-206,MRPL11-202	MRPL11-201,MRPL11-206,MRPL11-203,MRPL11-202	A5	CRC10
MRPL33;SE:2:27772692-27774424:27774530-27779433:+	0.1408	0.0402159	2	MRPL33	MRPL33-201	MRPL33-201,MRPL33-202,MRPL33-206	SE	CRC10
MRPS5;RI:2:95101677:95101723-95104640:95104730:-	-0.317672	2.89364e-05	2	MRPS5	MRPS5-203	MRPS5-201,MRPS5-203	RI	CRC10
MUC20;AL:3:195729739-195733150:195733553:195729739-195734756:195737623:+	-0.197323	0.00584954	3	MUC20	MUC20-203	MUC20-203,MUC20-202	AL	CRC10
MYB;SE:6:135196002-135196961:135197323-135198908:+	-0.260001	0.00157313	6	MYB	MYB-203	MYB-203,MYB-205,MYB-209	SE	CRC10
MYO6;SE:6:75867105-75867431:75867523-75870647:+	0.367136	4.551e-07	6	MYO6	MYO6-216	MYO6-216,MYO6-212,MYO6-215	SE	CRC10
MYO6;SE:6:75908627-75911672:75911698-75914063:+	-0.364658	4.551e-07	6	MYO6	MYO6-215	MYO6-216,MYO6-218,MYO6-215	SE	CRC10
N4BP2L2;A5:13:32537027-32538618:32537027-32538683:-	-0.112608	6.07422e-05	13	N4BP2L2	N4BP2L2-235,N4BP2L2-212,N4BP2L2-237,N4BP2L2-229,N4BP2L2-208	N4BP2L2-235,N4BP2L2-245,N4BP2L2-229,N4BP2L2-244,N4BP2L2-208,N4BP2L2-237,N4BP2L2-222,N4BP2L2-212	A5	CRC10
NACA;A5:12:56724523-56724962:56724523-56725263:-	0.109505	2.05371e-05	12	NACA	NACA-202,NACA-208	NACA-201,NACA-214,NACA-226,NACA-202,NACA-208,NACA-218,NACA-206	A5	CRC10
NAP1L4;SE:11:2945646-2949227:2949264-2951259:-	0.103951	0.000370096	11	NAP1L4	NAP1L4-223,NAP1L4-201	NAP1L4-201,NAP1L4-204,NAP1L4-222,NAP1L4-223,NAP1L4-212	SE	CRC10
NCOA4;AF:10:46016694-46023330:46023455:46016694-46030526:46030623:-	-0.269943	0.000278121	10	NCOA4	NCOA4-207	NCOA4-207,NCOA4-204	AF	CRC10
NDRG2;SE:14:21022497-21022864:21022905-21023241:-	0.145574	0.0390666	14	NDRG2	NDRG2-202,NDRG2-209,NDRG2-208	NDRG2-209,NDRG2-203,NDRG2-226,NDRG2-202,NDRG2-208,NDRG2-NIC	SE	CRC10
NDUFA10;A5:2:240014860-240018553:240014860-240018555:-	-0.123848	0.000558224	2	NDUFA10	NDUFA10-201,NDUFA10-243,NDUFA10-208	NDUFA10-NIC,NDUFA10-201,NDUFA10-208,NDUFA10-243	A5	CRC10
NDUFA10;SE:2:239961186-239987516:239987578-239990074:-	0.129454	0.000427424	2	NDUFA10	NDUFA10-NIC	NDUFA10-NIC,NDUFA10-201	SE	CRC10
NDUFA5;SE:7:123550586-123551368:123551576-123557404:-	0.120581	4.10247e-05	7	NDUFA5	NDUFA5-209	NDUFA5-209,NDUFA5-223	SE	CRC10
NDUFB11;A5:X:47142440-47142584:47142440-47142614:-	0.110015	1.30138e-05	X	NDUFB11	NDUFB11-204	NDUFB11-207,NDUFB11-204,NDUFB11-208,NDUFB11-201,NDUFB11-202	A5	CRC10
NDUFB2;AF:7:140696671:140696842-140702866:140696988:140697074-140702866:+	0.194062	0.0113237	7	NDUFB2	NDUFB2-212	NDUFB2-202,NDUFB2-212	AF	CRC10
NEDD4L;AF:18:58044226:58044708-58165788:58149333:58149559-58165788:+	0.133184	0.0110467	18	NEDD4L	NEDD4L-205	NEDD4L-203,NEDD4L-205	AF	CRC10
NFE2L2;RI:2:177232392:177232583-177233250:177233339:-	-0.173177	0.00574399	2	NFE2L2	NFE2L2-234	NFE2L2-201,NFE2L2-234,NFE2L2-223,NFE2L2-215,NFE2L2-207,NFE2L2-238	RI	CRC10
NKTR;SE:3:42619708-42620016:42620043-42621429:+	-0.158541	8.91709e-05	3	NKTR	NKTR-202	NKTR-201,NKTR-202,NKTR-NIC	SE	CRC10
NKTR;SE:3:42621516-42627200:42627227-42630546:+	-0.224611	7.21075e-05	3	NKTR	NKTR-202	NKTR-201,NKTR-202,NKTR-NIC,NKTR-209	SE	CRC10
NR4A1;SE:12:52051568-52052496:52052645-52054327:+	-0.233183	0.000853099	12	NR4A1	NR4A1-201	NR4A1-209,NR4A1-201,NR4A1-204	SE	CRC10
NSA2;SE:5:74770810-74773868:74774060-74776604:+	0.153035	0.015532	5	NSA2	NSA2-205	NSA2-205,NSA2-201	SE	CRC10
OFD1;A3:X:13751368-13752704:13751368-13753368:+	-0.167312	0.0354212	X	OFD1	OFD1-220,OFD1-212,OFD1-210,OFD1-218	OFD1-212,OFD1-220,OFD1-218,OFD1-201,OFD1-203,OFD1-210	A3	CRC10
OS9;A3:12:57715970-57716089:57715970-57716092:+	-0.124045	0.0108558	12	OS9	OS9-223,OS9-NIC	OS9-NIC,OS9-223,OS9-NIC.1	A3	CRC10
OTUB1;RI:11:63996530:63996648-63996857:63996941:+	0.105139	0.0172307	11	OTUB1	OTUB1-201	OTUB1-201,OTUB1-208	RI	CRC10
PABPC1;RI:8:100717773:100717888-100718087:100718280:-	-0.245809	0.00739757	8	PABPC1	PABPC1-237	PABPC1-237,PABPC1-222,PABPC1-233,PABPC1-201	RI	CRC10
PAK1;AF:11:77392541-77411774:77411944:77392541-77473552:77474094:-	-0.107856	0.0415456	11	PAK1	PAK1-NIC	PAK1-202,PAK1-NIC	AF	CRC10
PARK7;A5:1:7961793-7962763:7961735-7962763:+	-0.138911	0.0177183	1	PARK7	PARK7-201	PARK7-204,PARK7-201,PARK7-209	A5	CRC10
PCBP2;SE:12:53462567-53465932:53465973-53467221:+	0.241176	0.0111395	12	PCBP2	PCBP2-NIC,PCBP2-201,PCBP2-206,PCBP2-213,PCBP2-225,PCBP2-NIC.1,PCBP2-214	PCBP2-NIC.4,PCBP2-225,PCBP2-NIC.1,PCBP2-201,PCBP2-NIC.2,PCBP2-213,PCBP2-206,PCBP2-214,PCBP2-NIC	SE	CRC10
PFDN5;SE:12:53295639-53295839:53296275-53297850:+	0.368294	9.69257e-05	12	PFDN5	PFDN5-209,PFDN5-223	PFDN5-223,PFDN5-209,PFDN5-203	SE	CRC10
PHF3;SE:6:63636150-63646527:63646795-63680000:+	-0.144773	2.227e-07	6	PHF3	PHF3-201	PHF3-201,PHF3-204,PHF3-212	SE	CRC10
PLSCR1;SE:3:146525647-146528614:146528831-146533470:-	0.204737	0.00281545	3	PLSCR1	PLSCR1-201	PLSCR1-NIC,PLSCR1-NIC.1,PLSCR1-201	SE	CRC10
PNISR;SE:6:99414690-99416349:99416428-99425215:-	-0.138272	3.202e-07	6	PNISR	PNISR-201,PNISR-207,PNISR-210	PNISR-201,PNISR-NIC,PNISR-210,PNISR-207,PNISR-202	SE	CRC10
PNPLA2;RI:11:823527:823587-823694:824130:+	-0.280283	0.00409582	11	PNPLA2	PNPLA2-202	PNPLA2-NIC,PNPLA2-NIC.1,PNPLA2-202	RI	CRC10
POLR2F;A5:22:37956901-37959346:37956842-37959346:+	0.117376	0.0127549	22	POLR2F	POLR2F-209	POLR2F-209,POLR2F-205,POLR2F-213	A5	CRC10
PPIA;SE:7:44796793-44798748:44798814-44799247:+	0.240948	0	7	PPIA	PPIA-201	PPIA-201,PPIA-202,PPIA-203,PPIA-204,PPIA-216	SE	CRC10
PPIA;SE:7:44796793-44798748:44798904-44799247:+	0.346869	0	7	PPIA	PPIA-208	PPIA-202,PPIA-208,PPIA-203,PPIA-204,PPIA-216	SE	CRC10
PPIG;AF:2:169584353:169584490-169603642:169584647:169584899-169603642:+	-0.170912	0.000477316	2	PPIG	PPIG-219	PPIG-217,PPIG-219	AF	CRC10
PPIG;RI:2:169603642:169603694-169604026:169604102:+	-0.170912	0.000477316	2	PPIG	PPIG-219	PPIG-217,PPIG-219	RI	CRC10
PPIG;RI:2:169630774:169630987-169631766:169631933:+	-0.170912	0.000477316	2	PPIG	PPIG-219	PPIG-217,PPIG-219	RI	CRC10
PPIG;RI:2:169630774:169630987-169631775:169631933:+	-0.167794	0.000412937	2	PPIG	PPIG-219	PPIG-219,PPIG-211	RI	CRC10
PPP1R1B;AF:17:39626952:39627473-39629170:39628498:39628706-39629170:+	-0.101008	0.015501	17	PPP1R1B	PPP1R1B-201	PPP1R1B-203,PPP1R1B-201	AF	CRC10
PRKCSH;A5:19:11435710-11436041:11435706-11436041:+	-0.254243	0.00551894	19	PRKCSH	PRKCSH-217	PRKCSH-217,PRKCSH-222,PRKCSH-212	A5	CRC10
[truncated: 294 more rows]
