# Supplementary material for: Systematic characterization of full-length RNA isoforms in human colorectal cancer at single-cell resolution
Source: Protein Cell. 2025 Jul 22;16(10):873–95. doi: 10.1093/procel/pwaf049 (PMC12578292; doi:10.1093/procel/pwaf049)
Supplement: pwaf049_suppl_Supplementary_Table_6 [file pwaf049_suppl_supplementary_table_6.xlsx]

## Sheet: DAS between iCMS2 and iCMS3
AS event ID	dPSI	Pval	Chromosome	Gene Symbol	Alternative_transcripts	Total_transcripts	AS type	Analysis	Cluster
AAMP;A3:2:218269537-218269966:218269534-218269966:-	-0.174975	0.00732959	2	AAMP	AAMP-204	AAMP-201,AAMP-204	A3	iCMS3 cancer cells vs. Normal epithelium	Normal epithelium
AAMP;A3:2:218269537-218269966:218269534-218269966:-	-0.139711	0.0230567	2	AAMP	AAMP-204	AAMP-201,AAMP-204	A3	iCMS2 cancer cells vs. Normal epithelium	Normal epithelium
ACAA1;RI:3:38126162:38126341-38126510:38126700:-	-0.116022	0.0254944	3	ACAA1	ACAA1-203,ACAA1-215	ACAA1-215,ACAA1-202,ACAA1-203	RI	iCMS3 cancer cells vs. Normal epithelium	Normal epithelium
ACAA1;SE:3:38129388-38131596:38131638-38131926:-	0.121717	0.0254944	3	ACAA1	ACAA1-202,ACAA1-215	ACAA1-215,ACAA1-203,ACAA1-202	SE	iCMS3 cancer cells vs. Normal epithelium	iCMS3 cancer cells
ACOX1;MX:17:75957566-75960215:75960375-75978534:75957566-75973625:75973785-75978534:-	0.190587	0.000315157	17	ACOX1	ACOX1-201,ACOX1-203	ACOX1-203,ACOX1-201,ACOX1-202	MX	iCMS3 cancer cells vs. Normal epithelium	iCMS3 cancer cells
ACOX1;MX:17:75957566-75960215:75960375-75978534:75957566-75973625:75973785-75978534:-	0.195282	4.80445e-05	17	ACOX1	ACOX1-201,ACOX1-203	ACOX1-203,ACOX1-201,ACOX1-202	MX	iCMS2 cancer cells vs. Normal epithelium	iCMS2 cancer cells
ACSL3;SE:2:222887888-222900674:222900780-222908733:+	-0.1114	0.00792146	2	ACSL3	ACSL3-201	ACSL3-202,ACSL3-231,ACSL3-201	SE	iCMS2 cancer cells vs. Normal epithelium	Normal epithelium
ACSS2;SE:20:34914437-34915218:34915256-34919435:+	-0.170849	0.0157889	20	ACSS2	ACSS2-201	ACSS2-202,ACSS2-214,ACSS2-201	SE	iCMS2 cancer cells vs. Normal epithelium	Normal epithelium
ACTG1;AF:17:81512360-81512601:81512671:81512360-81512734:81512780:-	0.179805	0.00112115	17	ACTG1	ACTG1-218	ACTG1-214,ACTG1-218	AF	iCMS3 cancer cells vs. Normal epithelium	iCMS3 cancer cells
ACTG1;AF:17:81512360-81512601:81512671:81512360-81512734:81512780:-	0.12163	0.0116972	17	ACTG1	ACTG1-218	ACTG1-214,ACTG1-218	AF	iCMS2 cancer cells vs. Normal epithelium	iCMS2 cancer cells
ADGRE5;SE:19:14396473-14397077:14397223-14397658:+	-0.106634	0.0185163	19	ADGRE5	ADGRE5-201	ADGRE5-202,ADGRE5-201	SE	iCMS2 cancer cells vs. Normal epithelium	Normal epithelium
AFDN;A5:6:167966270-167969114:167965853-167969114:+	0.130927	0.0114839	6	AFDN	AFDN-NIC.1	AFDN-NIC.1,AFDN-206	A5	iCMS2 cancer cells vs. iCMS3 cancer cells	iCMS2 cancer cells
AK2;RI:1:33007986:33010833-33013207:33013402:-	-0.141857	6.19086e-05	1	AK2	AK2-214	AK2-214,AK2-202	RI	iCMS2 cancer cells vs. iCMS3 cancer cells	iCMS3 cancer cells
AK2;RI:1:33007986:33010833-33013207:33013402:-	0.112071	0.0394765	1	AK2	AK2-214	AK2-214,AK2-202	RI	iCMS3 cancer cells vs. Normal epithelium	iCMS3 cancer cells
ALG5;SE:13:36972036-36975761:36975853-36985627:-	-0.126058	0.000130439	13	ALG5	ALG5-NIC.4	ALG5-NIC.2,ALG5-NIC.1,ALG5-207,ALG5-NIC.3,ALG5-NIC,ALG5-NIC.4	SE	iCMS2 cancer cells vs. Normal epithelium	Normal epithelium
ANAPC11;AF:17:81891647:81891705-81893552:81891723:81891841-81893552:+	-0.164457	0.00020695	17	ANAPC11	ANAPC11-207	ANAPC11-207,ANAPC11-201	AF	iCMS3 cancer cells vs. Normal epithelium	Normal epithelium
ANAPC11;AF:17:81891647:81891705-81893552:81891723:81891841-81893552:+	-0.135139	0.00267028	17	ANAPC11	ANAPC11-207	ANAPC11-207,ANAPC11-201	AF	iCMS2 cancer cells vs. Normal epithelium	Normal epithelium
ANAPC11;AF:17:81891647:81891705-81893552:81891732:81891833-81893552:+	-0.173723	0.000203855	17	ANAPC11	ANAPC11-207	ANAPC11-207,ANAPC11-210	AF	iCMS3 cancer cells vs. Normal epithelium	Normal epithelium
ANAPC11;AF:17:81891647:81891705-81893552:81891732:81891833-81893552:+	-0.124549	0.00361865	17	ANAPC11	ANAPC11-207	ANAPC11-207,ANAPC11-210	AF	iCMS2 cancer cells vs. Normal epithelium	Normal epithelium
ANAPC16;A5:10:72216138-72223888:72216072-72223888:+	0.104265	0.000602768	10	ANAPC16	ANAPC16-201	ANAPC16-201,ANAPC16-NIC	A5	iCMS2 cancer cells vs. iCMS3 cancer cells	iCMS2 cancer cells
ANAPC16;A5:10:72216138-72223888:72216072-72223888:+	0.13289	0.00126493	10	ANAPC16	ANAPC16-201	ANAPC16-201,ANAPC16-NIC	A5	iCMS2 cancer cells vs. Normal epithelium	iCMS2 cancer cells
ANAPC16;SE:10:72216138-72220054:72220379-72223888:+	-0.115987	0.00171537	10	ANAPC16	ANAPC16-205	ANAPC16-201,ANAPC16-205	SE	iCMS2 cancer cells vs. iCMS3 cancer cells	iCMS3 cancer cells
ANAPC16;SE:10:72216138-72220054:72220379-72223888:+	-0.129139	0.0112011	10	ANAPC16	ANAPC16-205	ANAPC16-201,ANAPC16-205	SE	iCMS2 cancer cells vs. Normal epithelium	Normal epithelium
ANKRD10;SE:13:110893263-110894109:110894202-110906033:-	-0.126219	6.49e-07	13	ANKRD10	ANKRD10-202	ANKRD10-201,ANKRD10-202	SE	iCMS2 cancer cells vs. iCMS3 cancer cells	iCMS3 cancer cells
ANXA2;AF:15:60386086-60397943:60397988:60386086-60402769:60402883:-	-0.121947	0.000560691	15	ANXA2	ANXA2-222	ANXA2-206,ANXA2-222	AF	iCMS2 cancer cells vs. iCMS3 cancer cells	iCMS3 cancer cells
ANXA2;AF:15:60386086-60397943:60397988:60386086-60402769:60402883:-	-0.242081	1.7e-09	15	ANXA2	ANXA2-222	ANXA2-206,ANXA2-222	AF	iCMS2 cancer cells vs. Normal epithelium	Normal epithelium
ANXA2;AF:15:60386086-60397943:60397988:60386086-60402769:60402883:-	-0.120134	0.000641356	15	ANXA2	ANXA2-222	ANXA2-206,ANXA2-222	AF	iCMS3 cancer cells vs. Normal epithelium	Normal epithelium
ANXA2;MX:15:60386086-60393013:60393440-60397943:60386086-60397258:60397338-60397943:-	-0.135829	0.0020915	15	ANXA2	ANXA2-242	ANXA2-242,ANXA2-203	MX	iCMS3 cancer cells vs. Normal epithelium	Normal epithelium
AP1M2;A3:19:10579864-10581266:10579858-10581266:-	-0.122141	0.0146105	19	AP1M2	AP1M2-207	AP1M2-201,AP1M2-207	A3	iCMS3 cancer cells vs. Normal epithelium	Normal epithelium
AP2B1;AF:17:35587274:35587428-35594008:35587452:35587597-35594008:+	0.170579	9.6156e-06	17	AP2B1	AP2B1-221	AP2B1-221,AP2B1-NNC	AF	iCMS2 cancer cells vs. Normal epithelium	iCMS2 cancer cells
ARIH2;SE:3:48922811-48924718:48924839-48927462:+	0.152033	3.09254e-05	3	ARIH2	ARIH2-205	ARIH2-203,ARIH2-205,ARIH2-201	SE	iCMS2 cancer cells vs. Normal epithelium	iCMS2 cancer cells
ARIH2;SE:3:48922811-48924718:48924839-48927462:+	0.177819	3.79883e-05	3	ARIH2	ARIH2-205	ARIH2-203,ARIH2-205,ARIH2-201	SE	iCMS3 cancer cells vs. Normal epithelium	iCMS3 cancer cells
ARL6IP4;A5:12:122981299-122981595:122981266-122981595:+	0.102941	0.00507668	12	ARL6IP4	ARL6IP4-210,ARL6IP4-208	ARL6IP4-220,ARL6IP4-214,ARL6IP4-210,ARL6IP4-205,ARL6IP4-208	A5	iCMS3 cancer cells vs. Normal epithelium	iCMS3 cancer cells
ARSL;A3:X:2958435-2960378:2958423-2960378:-	0.179889	0.000503202	X	ARSL	ARSL-213,ARSL-201,ARSL-214,ARSL-202,ARSL-215,ARSL-220	ARSL-215,ARSL-220,ARSL-202,ARSL-219,ARSL-213,ARSL-201,ARSL-225,ARSL-214	A3	iCMS2 cancer cells vs. Normal epithelium	iCMS2 cancer cells
ARSL;A3:X:2960468-2964224:2960420-2964224:-	-0.178842	0.00796672	X	ARSL	ARSL-225,ARSL-202	ARSL-215,ARSL-220,ARSL-202,ARSL-219,ARSL-213,ARSL-201,ARSL-225,ARSL-205,ARSL-214	A3	iCMS2 cancer cells vs. Normal epithelium	Normal epithelium
ATG4B;SE:2:241651335-241653307:241653369-241653512:+	-0.113042	0.03866	2	ATG4B	ATG4B-220,ATG4B-201	ATG4B-221,ATG4B-201,ATG4B-216,ATG4B-220,ATG4B-205,ATG4B-206	SE	iCMS3 cancer cells vs. Normal epithelium	Normal epithelium
ATG4B;SE:2:241651335-241653307:241653369-241653512:+	-0.138345	0.00968478	2	ATG4B	ATG4B-220,ATG4B-201	ATG4B-221,ATG4B-201,ATG4B-216,ATG4B-220,ATG4B-205,ATG4B-206	SE	iCMS2 cancer cells vs. Normal epithelium	Normal epithelium
ATP5F1D;RI:19:1244315:1244440-1244737:1244825:+	0.111587	4.21172e-05	19	ATP5F1D	ATP5F1D-201,ATP5F1D-203	ATP5F1D-203,ATP5F1D-202,ATP5F1D-201,ATP5F1D-205,ATP5F1D-209	RI	iCMS2 cancer cells vs. iCMS3 cancer cells	iCMS2 cancer cells
ATP5MK;SE:10:103392466-103394199:103394394-103395746:-	-0.166622	3.735e-07	10	ATP5MK	ATP5MK-205	ATP5MK-204,ATP5MK-205	SE	iCMS2 cancer cells vs. iCMS3 cancer cells	iCMS3 cancer cells
ATP5MK;SE:10:103392466-103394199:103394394-103395746:-	-0.111355	0.00928662	10	ATP5MK	ATP5MK-205	ATP5MK-204,ATP5MK-205	SE	iCMS2 cancer cells vs. Normal epithelium	Normal epithelium
AZIN1;SE:8:102843747-102849987:102850144-102858013:-	-0.253821	2.789e-07	8	AZIN1	AZIN1-216	AZIN1-216,AZIN1-201	SE	iCMS3 cancer cells vs. Normal epithelium	Normal epithelium
AZIN1;SE:8:102843747-102849987:102850144-102858013:-	-0.138641	0.00458909	8	AZIN1	AZIN1-216	AZIN1-216,AZIN1-201	SE	iCMS2 cancer cells vs. iCMS3 cancer cells	iCMS3 cancer cells
AZIN1;SE:8:102843747-102849987:102850144-102858013:-	-0.392462	0	8	AZIN1	AZIN1-216	AZIN1-216,AZIN1-201	SE	iCMS2 cancer cells vs. Normal epithelium	Normal epithelium
BABAM1;A3:19:17267527-17268756:17267527-17268794:+	0.154747	0.000661381	19	BABAM1	BABAM1-201,BABAM1-NNC.1	BABAM1-201,BABAM1-NNC,BABAM1-NNC.1	A3	iCMS2 cancer cells vs. Normal epithelium	iCMS2 cancer cells
BABAM1;SE:19:17276909-17277384:17277479-17278845:+	-0.147529	0.000661381	19	BABAM1	BABAM1-NNC	BABAM1-201,BABAM1-NNC,BABAM1-NNC.1,BABAM1-NNC.2	SE	iCMS2 cancer cells vs. Normal epithelium	Normal epithelium
BRD2;RI:6:32976562:32976936-32977442:32977570:+	0.108621	1.3e-08	6	BRD2	BRD2-208	BRD2-212,BRD2-208,BRD2-224,BRD2-201	RI	iCMS2 cancer cells vs. iCMS3 cancer cells	iCMS2 cancer cells
BRD2;SE:6:32974765-32975021:32975112-32975384:+	0.12743	1.253e-07	6	BRD2	BRD2-212,BRD2-208	BRD2-212,BRD2-208,BRD2-224,BRD2-201	SE	iCMS2 cancer cells vs. iCMS3 cancer cells	iCMS2 cancer cells
C12orf57;A5:12:6944652-6945771:6944565-6945771:+	0.103515	0.00079761	12	C12orf57	C12orf57-205,C12orf57-201	C12orf57-205,C12orf57-201,C12orf57-202	A5	iCMS3 cancer cells vs. Normal epithelium	iCMS3 cancer cells
C12orf57;A5:12:6944652-6945771:6944565-6945771:+	0.105593	2.00094e-05	12	C12orf57	C12orf57-205,C12orf57-201	C12orf57-205,C12orf57-201,C12orf57-202	A5	iCMS2 cancer cells vs. Normal epithelium	iCMS2 cancer cells
C12orf57;AF:12:6943433:6943662-6944476:6943817:6944173-6944476:+	-0.12103	0.000112014	12	C12orf57	C12orf57-205	C12orf57-206,C12orf57-205	AF	iCMS2 cancer cells vs. Normal epithelium	Normal epithelium
C12orf57;AF:12:6943433:6943662-6944476:6943817:6944173-6944476:+	-0.108607	0.000558055	12	C12orf57	C12orf57-205	C12orf57-206,C12orf57-205	AF	iCMS2 cancer cells vs. iCMS3 cancer cells	iCMS3 cancer cells
C12orf57;AF:12:6943433:6943662-6944476:6943834:6944173-6944476:+	0.168197	0.00079761	12	C12orf57	C12orf57-205	C12orf57-205,C12orf57-202	AF	iCMS3 cancer cells vs. Normal epithelium	iCMS3 cancer cells
C1orf43;SE:1:154214574-154218716:154218785-154219836:-	-0.130928	0.0202322	1	C1orf43	C1orf43-211	C1orf43-204,C1orf43-211,C1orf43-205,C1orf43-210,C1orf43-206	SE	iCMS2 cancer cells vs. Normal epithelium	Normal epithelium
C7orf50;A5:7:1127386-1137315:1127386-1138189:-	-0.130224	2.0417e-05	7	C7orf50	C7orf50-202	C7orf50-201,C7orf50-202	A5	iCMS2 cancer cells vs. iCMS3 cancer cells	iCMS3 cancer cells
C7orf50;A5:7:1127386-1138189:1127386-1138218:-	0.184244	3.8e-09	7	C7orf50	C7orf50-201	C7orf50-201,C7orf50-203	A5	iCMS2 cancer cells vs. iCMS3 cancer cells	iCMS2 cancer cells
CANT1;RI:17:78996992:78997644-78997840:78997963:-	-0.155027	0.000238524	17	CANT1	CANT1-201	CANT1-201,CANT1-202,CANT1-211	RI	iCMS2 cancer cells vs. iCMS3 cancer cells	iCMS3 cancer cells
CANT1;RI:17:78996992:78997644-78997840:78997963:-	-0.141394	0.00169127	17	CANT1	CANT1-201	CANT1-201,CANT1-202,CANT1-211	RI	iCMS2 cancer cells vs. Normal epithelium	Normal epithelium
CAP1;A3:1:40040801-40059334:40040801-40059337:+	-0.115721	0.00235719	1	CAP1	CAP1-202,CAP1-204	CAP1-202,CAP1-201,CAP1-204,CAP1-206	A3	iCMS3 cancer cells vs. Normal epithelium	Normal epithelium
CCDC186;SE:10:114163329-114173141:114173265-114174015:-	-0.121417	0.00426776	10	CCDC186	CCDC186-207,CCDC186-201	CCDC186-207,CCDC186-201,CCDC186-202,CCDC186-203	SE	iCMS3 cancer cells vs. Normal epithelium	Normal epithelium
CCNL1;A5:3:157150381-157151729:157150381-157151917:-	-0.140382	0.0294509	3	CCNL1	CCNL1-216	CCNL1-216,CCNL1-226	A5	iCMS3 cancer cells vs. Normal epithelium	Normal epithelium
CCNL1;A5:3:157153156-157156936:157153156-157157011:-	0.164085	0.0153185	3	CCNL1	CCNL1-226	CCNL1-216,CCNL1-222,CCNL1-226	A5	iCMS3 cancer cells vs. Normal epithelium	iCMS3 cancer cells
CCNL1;SE:3:157150381-157151917:157151930-157152177:-	-0.104483	0.0497246	3	CCNL1	CCNL1-226	CCNL1-226,CCNL1-203,CCNL1-202,CCNL1-204	SE	iCMS2 cancer cells vs. iCMS3 cancer cells	iCMS3 cancer cells
CCNL1;SE:3:157153156-157156936:157157083-157158866:-	-0.105898	0.0497246	3	CCNL1	CCNL1-226	CCNL1-226,CCNL1-203,CCNL1-202	SE	iCMS2 cancer cells vs. iCMS3 cancer cells	iCMS3 cancer cells
CD151;RI:11:836251:836442-836769:836843:+	-0.15744	0.00153606	11	CD151	CD151-220	CD151-202,CD151-220,CD151-201,CD151-203	RI	iCMS2 cancer cells vs. Normal epithelium	Normal epithelium
CD151;RI:11:836251:836442-836769:836843:+	-0.124688	0.0190758	11	CD151	CD151-220	CD151-202,CD151-220,CD151-201,CD151-203	RI	iCMS3 cancer cells vs. Normal epithelium	Normal epithelium
CD164;AF:6:109379662-109381504:109381739:109379662-109382204:109382444:-	-0.116602	0.00355714	6	CD164	CD164-207	CD164-207,CD164-203	AF	iCMS2 cancer cells vs. iCMS3 cancer cells	iCMS3 cancer cells
CD46;SE:1:207767195-207767779:207767823-207770321:+	-0.121718	0	1	CD46	CD46-220,CD46-208,CD46-203	CD46-204,CD46-208,CD46-220,CD46-203	SE	iCMS2 cancer cells vs. Normal epithelium	Normal epithelium
CD46;SE:1:207785682-207790253:207790345-207793519:+	-0.22231	1.90157e-05	1	CD46	CD46-208	CD46-233,CD46-204,CD46-208,CD46-220,CD46-203	SE	iCMS2 cancer cells vs. Normal epithelium	Normal epithelium
CD46;SE:1:207785682-207790253:207790345-207793519:+	-0.134759	0.0140359	1	CD46	CD46-208	CD46-233,CD46-204,CD46-208,CD46-220,CD46-203	SE	iCMS3 cancer cells vs. Normal epithelium	Normal epithelium
CD47;SE:3:108047292-108049619:108049651-108050578:-	-0.114693	6.2e-09	3	CD47	CD47-202	CD47-NIC,CD47-202	SE	iCMS2 cancer cells vs. iCMS3 cancer cells	iCMS3 cancer cells
CD47;SE:3:108047292-108050578:108050602-108051939:-	0.173077	4.184e-07	3	CD47	CD47-NIC	CD47-NIC,CD47-204,CD47-201	SE	iCMS2 cancer cells vs. iCMS3 cancer cells	iCMS2 cancer cells
CD47;SE:3:108047292-108050578:108050602-108051939:-	0.145251	0.000727307	3	CD47	CD47-NIC	CD47-NIC,CD47-204,CD47-201	SE	iCMS2 cancer cells vs. Normal epithelium	iCMS2 cancer cells
CD74;RI:5:150406881:150406960-150407152:150407324:-	0.103277	0.00372768	5	CD74	CD74-NIC.1	CD74-NIC.1,CD74-201	RI	iCMS2 cancer cells vs. Normal epithelium	iCMS2 cancer cells
CD74;SE:5:150402625-150403121:150403312-150404680:-	-0.107477	0.0027923	5	CD74	CD74-NIC.2,CD74-201	CD74-NIC.1,CD74-201,CD74-NIC,CD74-NIC.2	SE	iCMS2 cancer cells vs. Normal epithelium	Normal epithelium
CD9;SE:12:6200565-6200893:6200973-6225426:+	0.1436	0	12	CD9	CD9-212	CD9-201,CD9-212,CD9-208,CD9-207,CD9-220	SE	iCMS2 cancer cells vs. Normal epithelium	iCMS2 cancer cells
CDH17;RI:8:94170397:94170547-94170854:94170985:-	-0.185861	2.12104e-05	8	CDH17	CDH17-NNC,CDH17-NIC.1	CDH17-NNC,CDH17-NIC,CDH17-NIC.1,CDH17-NIC.2	RI	iCMS2 cancer cells vs. Normal epithelium	Normal epithelium
CDH17;RI:8:94170397:94170547-94170854:94170985:-	-0.182687	2e-10	8	CDH17	CDH17-NNC,CDH17-NIC.1	CDH17-NNC,CDH17-NIC,CDH17-NIC.1,CDH17-NIC.2	RI	iCMS2 cancer cells vs. iCMS3 cancer cells	iCMS3 cancer cells
CDK10;SE:16:89686797-89689252:89689324-89690553:+	0.14975	0.0099922	16	CDK10	CDK10-202	CDK10-NIC.2,CDK10-NIC.1,CDK10-202,CDK10-212	SE	iCMS2 cancer cells vs. Normal epithelium	iCMS2 cancer cells
CDK5RAP3;RI:17:47975514:47975653-47975869:47976013:+	-0.125743	0.00459928	17	CDK5RAP3	CDK5RAP3-NIC.1,CDK5RAP3-NIC,CDK5RAP3-232	CDK5RAP3-232,CDK5RAP3-236,CDK5RAP3-218,CDK5RAP3-NIC.1,CDK5RAP3-219,CDK5RAP3-NIC	RI	iCMS3 cancer cells vs. Normal epithelium	Normal epithelium
CEBPG;AF:19:33373709:33373895-33379144:33374312:33374613-33379144:+	0.113958	0.0243873	19	CEBPG	CEBPG-201	CEBPG-201,CEBPG-202	AF	iCMS3 cancer cells vs. Normal epithelium	iCMS3 cancer cells
CENPX;SE:17:82019381-82019641:82019694-82019858:-	-0.132496	0.00168235	17	CENPX	CENPX-210,CENPX-202,CENPX-209	CENPX-209,CENPX-205,CENPX-210,CENPX-202,CENPX-201,CENPX-206	SE	iCMS2 cancer cells vs. Normal epithelium	Normal epithelium
CENPX;SE:17:82019381-82019641:82019694-82019858:-	-0.149353	2.0508e-06	17	CENPX	CENPX-210,CENPX-202,CENPX-209	CENPX-209,CENPX-205,CENPX-210,CENPX-202,CENPX-201,CENPX-206	SE	iCMS2 cancer cells vs. iCMS3 cancer cells	iCMS3 cancer cells
CHCHD7;SE:8:56211837-56212762:56212889-56214598:+	-0.143385	0.0241006	8	CHCHD7	CHCHD7-207,CHCHD7-218	CHCHD7-218,CHCHD7-211,CHCHD7-202,CHCHD7-207	SE	iCMS3 cancer cells vs. Normal epithelium	Normal epithelium
CHMP2B;SE:3:87227556-87240323:87240453-87240699:+	-0.155495	0.00166127	3	CHMP2B	CHMP2B-204	CHMP2B-204,CHMP2B-205,CHMP2B-201,CHMP2B-207	SE	iCMS2 cancer cells vs. Normal epithelium	Normal epithelium
CHURC1;SE:14:64924126-64926007:64926080-64932138:+	-0.11912	0.00127062	14	CHURC1	CHURC1-208	CHURC1-208,CHURC1-202	SE	iCMS3 cancer cells vs. Normal epithelium	Normal epithelium
CIRBP;SE:19:1271036-1271121:1271246-1271329:+	0.132327	0.0153961	19	CIRBP	CIRBP-NIC.1,CIRBP-NIC.2,CIRBP-NIC	CIRBP-241,CIRBP-NIC.2,CIRBP-NIC.1,CIRBP-NIC,CIRBP-232	SE	iCMS3 cancer cells vs. Normal epithelium	iCMS3 cancer cells
CLCN3;SE:4:169692320-169695612:169695692-169697189:+	-0.10515	0.00500099	4	CLCN3	CLCN3-201	CLCN3-202,CLCN3-201	SE	iCMS2 cancer cells vs. Normal epithelium	Normal epithelium
CLCN3;SE:4:169713295-169717792:169717867-169719907:+	-0.10515	0.00500099	4	CLCN3	CLCN3-201	CLCN3-202,CLCN3-201	SE	iCMS2 cancer cells vs. Normal epithelium	Normal epithelium
CLINT1;A3:5:157789567-157791703:157789513-157791703:-	0.11466	0.0122467	5	CLINT1	CLINT1-206,CLINT1-207	CLINT1-206,CLINT1-201,CLINT1-207	A3	iCMS2 cancer cells vs. Normal epithelium	iCMS2 cancer cells
CLSTN1;A5:1:9773394-9823643:9773394-9823899:-	0.103011	0.0237839	1	CLSTN1	CLSTN1-201	CLSTN1-NNC,CLSTN1-201	A5	iCMS2 cancer cells vs. iCMS3 cancer cells	iCMS2 cancer cells
CLSTN1;SE:1:9736042-9737498:9737554-9741094:-	0.103011	0.0237839	1	CLSTN1	CLSTN1-201	CLSTN1-NNC,CLSTN1-201	SE	iCMS2 cancer cells vs. iCMS3 cancer cells	iCMS2 cancer cells
CMC2;MX:16:80976179-80980770:80980879-80997314:80976179-80981806:80981877-80997314:-	-0.112544	0.000843841	16	CMC2	CMC2-202	CMC2-202,CMC2-206,CMC2-212	MX	iCMS2 cancer cells vs. iCMS3 cancer cells	iCMS3 cancer cells
COMT;SE:22:19941897-19947307:19947490-19961199:+	-0.312367	7.2e-09	22	COMT	COMT-220	COMT-202,COMT-208,COMT-220,COMT-204	SE	iCMS3 cancer cells vs. Normal epithelium	Normal epithelium
COMT;SE:22:19941897-19947307:19947490-19961199:+	-0.258979	7.02e-08	22	COMT	COMT-220	COMT-202,COMT-208,COMT-220,COMT-204	SE	iCMS2 cancer cells vs. Normal epithelium	Normal epithelium
COX20;SE:1:244835756-244841944:244842058-244842195:+	0.13993	1.0707e-06	1	COX20	COX20-203	COX20-202,COX20-203	SE	iCMS2 cancer cells vs. iCMS3 cancer cells	iCMS2 cancer cells
CS;SE:12:56286645-56298609:56298691-56300160:-	-0.112736	0.0137394	12	CS	CS-212	CS-212,CS-201	SE	iCMS2 cancer cells vs. iCMS3 cancer cells	iCMS3 cancer cells
CSDE1;SE:1:114739890-114741527:114741673-114749821:-	0.188496	0	1	CSDE1	CSDE1-204	CSDE1-202,CSDE1-204	SE	iCMS2 cancer cells vs. Normal epithelium	iCMS2 cancer cells
CSDE1;SE:1:114739890-114741527:114741673-114749821:-	0.135073	1.7977e-06	1	CSDE1	CSDE1-204	CSDE1-202,CSDE1-204	SE	iCMS3 cancer cells vs. Normal epithelium	iCMS3 cancer cells
CSTB;A5:21:43774759-43775840:43774759-43776204:-	-0.154422	0	21	CSTB	CSTB-205	CSTB-204,CSTB-205,CSTB-201	A5	iCMS2 cancer cells vs. Normal epithelium	Normal epithelium
CSTB;A5:21:43774759-43775840:43774759-43776204:-	-0.173022	0	21	CSTB	CSTB-205	CSTB-204,CSTB-205,CSTB-201	A5	iCMS3 cancer cells vs. Normal epithelium	Normal epithelium
CTNNA1;SE:5:138932712-138932888:138932958-138933802:+	-0.13604	0.00145692	5	CTNNA1	CTNNA1-244	CTNNA1-244,CTNNA1-230,CTNNA1-201,CTNNA1-236	SE	iCMS3 cancer cells vs. Normal epithelium	Normal epithelium
CTNNA1;SE:5:138932712-138932888:138932958-138933802:+	-0.161767	0.000582454	5	CTNNA1	CTNNA1-244	CTNNA1-244,CTNNA1-230,CTNNA1-201,CTNNA1-236	SE	iCMS2 cancer cells vs. Normal epithelium	Normal epithelium
CTNNBL1;SE:20:37694152-37727302:37727402-37732879:+	-0.106631	2.99309e-05	20	CTNNBL1	CTNNBL1-210	CTNNBL1-201,CTNNBL1-210	SE	iCMS2 cancer cells vs. iCMS3 cancer cells	iCMS3 cancer cells
CTSD;AF:11:1761468-1762133:1762403:1761468-1763792:1763927:-	-0.133961	0.000120166	11	CTSD	CTSD-202	CTSD-202,CTSD-201	AF	iCMS2 cancer cells vs. Normal epithelium	Normal epithelium
CTSD;AF:11:1761468-1762133:1762403:1761468-1763792:1763927:-	-0.188897	2.081e-07	11	CTSD	CTSD-202	CTSD-202,CTSD-201	AF	iCMS3 cancer cells vs. Normal epithelium	Normal epithelium
CTTN;SE:11:70420510-70421470:70421580-70422940:+	0.116279	0.014718	11	CTTN	CTTN-201	CTTN-202,CTTN-201	SE	iCMS2 cancer cells vs. Normal epithelium	iCMS2 cancer cells
CUTA;A5:6:33417695-33417869:33417695-33417959:-	-0.122974	0.00706533	6	CUTA	CUTA-208	CUTA-210,CUTA-208	A5	iCMS2 cancer cells vs. Normal epithelium	Normal epithelium
CYP3A5;RI:7:99662816:99662882-99663207:99665314:-	-0.138905	0.000434532	7	CYP3A5	CYP3A5-NIC.1	CYP3A5-NIC.1,CYP3A5-NNC	RI	iCMS2 cancer cells vs. iCMS3 cancer cells	iCMS3 cancer cells
CYRIB;SE:8:129903350-129904499:129904585-129970943:-	-0.135451	0.000616187	8	CYRIB	CYRIB-229,CYRIB-201,CYRIB-212	CYRIB-229,CYRIB-201,CYRIB-212,CYRIB-202	SE	iCMS2 cancer cells vs. iCMS3 cancer cells	iCMS3 cancer cells
CYTH2;RI:19:48474838:48474949-48478069:48478145:+	0.103496	0.000792358	19	CYTH2	CYTH2-210	CYTH2-204,CYTH2-210	RI	iCMS2 cancer cells vs. iCMS3 cancer cells	iCMS2 cancer cells
DAXX;A3:6:33321977-33322862:33321974-33322862:-	0.12304	0.00485093	6	DAXX	DAXX-202	DAXX-201,DAXX-202	A3	iCMS2 cancer cells vs. iCMS3 cancer cells	iCMS2 cancer cells
DAZAP2;A5:12:51241116-51242330:51240461-51242330:+	-0.134831	0.00623704	12	DAZAP2	DAZAP2-214	DAZAP2-214,DAZAP2-204	A5	iCMS3 cancer cells vs. Normal epithelium	Normal epithelium
DBNDD2;AF:20:45406057:45406210-45408460:45406619:45406732-45408460:+	-0.141446	0.000170926	20	DBNDD2	DBNDD2-208	DBNDD2-208,DBNDD2-202	AF	iCMS2 cancer cells vs. Normal epithelium	Normal epithelium
DDAH2;AF:6:31729225-31729362:31729501:31729225-31730051:31730617:-	0.101784	0.0109431	6	DDAH2	DDAH2-215	DDAH2-213,DDAH2-215	AF	iCMS2 cancer cells vs. iCMS3 cancer cells	iCMS2 cancer cells
DDR1;SE:6:30894671-30895404:30895514-30896621:+	0.13597	0.00303662	6	DDR1	DDR1-NIC.1,DDR1-NNC.1,DDR1-271	DDR1-271,DDR1-NIC.2,DDR1-NIC,DDR1-NIC.1,DDR1-NNC.2,DDR1-NNC.1	SE	iCMS2 cancer cells vs. iCMS3 cancer cells	iCMS2 cancer cells
DDX21;AF:10:68956170:68956312-68959806:68956411:68956748-68959806:+	0.173949	0.000106996	10	DDX21	DDX21-201	DDX21-201,DDX21-202	AF	iCMS2 cancer cells vs. Normal epithelium	iCMS2 cancer cells
DGUOK;SE:2:73927052-73938910:73939022-73946719:+	-0.112281	0.00751723	2	DGUOK	DGUOK-202,DGUOK-201	DGUOK-201,DGUOK-208,DGUOK-202,DGUOK-203	SE	iCMS2 cancer cells vs. Normal epithelium	Normal epithelium
DNM2;AL:19:10830378-10830978:10831903:10830378-10832304:10833484:+	-0.102091	0.000209882	19	DNM2	DNM2-201	DNM2-201,DNM2-221	AL	iCMS2 cancer cells vs. Normal epithelium	Normal epithelium
EIF3K;A5:19:38619317-38620337:38619223-38620337:+	-0.126127	0.049753	19	EIF3K	EIF3K-207	EIF3K-207,EIF3K-213	A5	iCMS2 cancer cells vs. Normal epithelium	Normal epithelium
EIF3K;A5:19:38619317-38620337:38619223-38620337:+	-0.163289	0.000231409	19	EIF3K	EIF3K-207	EIF3K-207,EIF3K-213	A5	iCMS2 cancer cells vs. iCMS3 cancer cells	iCMS3 cancer cells
EIF4G1;SE:3:184316218-184316713:184316733-184317321:+	0.118738	4.92733e-05	3	EIF4G1	EIF4G1-205	EIF4G1-201,EIF4G1-209,EIF4G1-205,EIF4G1-NIC,EIF4G1-202	SE	iCMS2 cancer cells vs. Normal epithelium	iCMS2 cancer cells
EIF4G2;AF:11:10806885-10807255:10807462:10806885-10808705:10808923:-	-0.108135	2.8126e-06	11	EIF4G2	EIF4G2-205	EIF4G2-205,EIF4G2-206	AF	iCMS2 cancer cells vs. Normal epithelium	Normal epithelium
EIF5B;A5:2:99398909-99399307:99398850-99399307:+	-0.185247	1.9082e-06	2	EIF5B	EIF5B-201	EIF5B-201,EIF5B-NNC	A5	iCMS2 cancer cells vs. Normal epithelium	Normal epithelium
EIF5B;A5:2:99398909-99399307:99398850-99399307:+	-0.21191	9.55e-06	2	EIF5B	EIF5B-201	EIF5B-201,EIF5B-NNC	A5	iCMS3 cancer cells vs. Normal epithelium	Normal epithelium
EIF5B;SE:2:99368591-99369392:99369481-99371656:+	-0.21191	9.55e-06	2	EIF5B	EIF5B-201	EIF5B-201,EIF5B-NNC	SE	iCMS3 cancer cells vs. Normal epithelium	Normal epithelium
EIF5B;SE:2:99368591-99369392:99369481-99371656:+	-0.185247	1.9082e-06	2	EIF5B	EIF5B-201	EIF5B-201,EIF5B-NNC	SE	iCMS2 cancer cells vs. Normal epithelium	Normal epithelium
ENY2;A3:8:109339390-109340444:109339390-109340491:+	-0.130246	0.00328176	8	ENY2	ENY2-214,ENY2-202	ENY2-202,ENY2-214,ENY2-215	A3	iCMS2 cancer cells vs. Normal epithelium	Normal epithelium
ENY2;A3:8:109339390-109340444:109339390-109340491:+	-0.173597	9.14747e-05	8	ENY2	ENY2-214,ENY2-202	ENY2-202,ENY2-214,ENY2-215	A3	iCMS3 cancer cells vs. Normal epithelium	Normal epithelium
ENY2;A5:8:109334474-109336128:109334402-109336128:+	0.110036	0.00520856	8	ENY2	ENY2-202,ENY2-211,ENY2-213,ENY2-215	ENY2-210,ENY2-214,ENY2-211,ENY2-202,ENY2-215,ENY2-213	A5	iCMS3 cancer cells vs. Normal epithelium	iCMS3 cancer cells
ERP29;AF:12:112013426:112013609-112019756:112018804:112019343-112019756:+	0.124892	0.000185691	12	ERP29	ERP29-201	ERP29-203,ERP29-201	AF	iCMS3 cancer cells vs. Normal epithelium	iCMS3 cancer cells
ERP29;AF:12:112013426:112013609-112019756:112018804:112019343-112019756:+	0.128235	1.5704e-06	12	ERP29	ERP29-201	ERP29-203,ERP29-201	AF	iCMS2 cancer cells vs. Normal epithelium	iCMS2 cancer cells
ETF1;A5:5:138518867-138542634:138518867-138542833:-	-0.175703	0.00134254	5	ETF1	ETF1-202	ETF1-202,ETF1-201	A5	iCMS3 cancer cells vs. Normal epithelium	Normal epithelium
ETF1;A5:5:138518867-138542634:138518867-138542833:-	-0.199307	0.000122234	5	ETF1	ETF1-202	ETF1-202,ETF1-201	A5	iCMS2 cancer cells vs. Normal epithelium	Normal epithelium
ETS2;A5:21:38819871-38821586:38819766-38821586:+	-0.119563	0.00504232	21	ETS2	ETS2-209	ETS2-202,ETS2-209	A5	iCMS2 cancer cells vs. iCMS3 cancer cells	iCMS3 cancer cells
ETS2;A5:21:38819871-38821586:38819766-38821586:+	-0.118943	0.0333176	21	ETS2	ETS2-209	ETS2-202,ETS2-209	A5	iCMS2 cancer cells vs. Normal epithelium	Normal epithelium
EWSR1;RI:22:29288606:29288786-29291562:29291599:+	-0.318568	8e-10	22	EWSR1	EWSR1-216	EWSR1-206,EWSR1-216	RI	iCMS2 cancer cells vs. Normal epithelium	Normal epithelium
EWSR1;RI:22:29288606:29288786-29291562:29291599:+	-0.276809	2.044e-07	22	EWSR1	EWSR1-216	EWSR1-206,EWSR1-216	RI	iCMS3 cancer cells vs. Normal epithelium	Normal epithelium
EWSR1;RI:22:29288606:29288786-29291565:29291599:+	-0.326787	5e-10	22	EWSR1	EWSR1-216	EWSR1-216,EWSR1-207	RI	iCMS2 cancer cells vs. Normal epithelium	Normal epithelium
EWSR1;RI:22:29288606:29288786-29291565:29291599:+	-0.285815	3.331e-07	22	EWSR1	EWSR1-216	EWSR1-216,EWSR1-207	RI	iCMS3 cancer cells vs. Normal epithelium	Normal epithelium
EZR;SE:6:158787203-158788314:158788479-158789288:-	-0.122672	0.00431188	6	EZR	EZR-NIC	EZR-202,EZR-NIC	SE	iCMS2 cancer cells vs. Normal epithelium	Normal epithelium
FAM120AOS;AF:9:93450599-93451088:93451562:93450599-93452147:93453581:-	0.161913	0.00490877	9	FAM120AOS	FAM120AOS-202,FAM120AOS-206	FAM120AOS-202,FAM120AOS-201,FAM120AOS-206	AF	iCMS3 cancer cells vs. Normal epithelium	iCMS3 cancer cells
FAM234A;A3:16:249654-254381:249654-254388:+	-0.139128	0.000209281	16	FAM234A	FAM234A-203,FAM234A-206	FAM234A-201,FAM234A-206,FAM234A-203	A3	iCMS2 cancer cells vs. Normal epithelium	Normal epithelium
FAM234A;A3:16:249654-254381:249654-254388:+	-0.17049	0.00221336	16	FAM234A	FAM234A-203,FAM234A-206	FAM234A-201,FAM234A-206,FAM234A-203	A3	iCMS3 cancer cells vs. Normal epithelium	Normal epithelium
FAM3D;AF:3:58655601-58657522:58657766:58655601-58666576:58666834:-	0.157959	3.268e-07	3	FAM3D	FAM3D-203	FAM3D-203,FAM3D-204	AF	iCMS3 cancer cells vs. Normal epithelium	iCMS3 cancer cells
FAM3D;AF:3:58655601-58657522:58657766:58655601-58666576:58666834:-	0.264505	6e-10	3	FAM3D	FAM3D-203	FAM3D-203,FAM3D-204	AF	iCMS2 cancer cells vs. Normal epithelium	iCMS2 cancer cells
FAM3D;SE:3:58649335-58653674:58653781-58655551:-	0.264505	6e-10	3	FAM3D	FAM3D-203	FAM3D-203,FAM3D-204	SE	iCMS2 cancer cells vs. Normal epithelium	iCMS2 cancer cells
FAM3D;SE:3:58649335-58653674:58653781-58655551:-	0.157959	3.268e-07	3	FAM3D	FAM3D-203	FAM3D-203,FAM3D-204	SE	iCMS3 cancer cells vs. Normal epithelium	iCMS3 cancer cells
FERMT1;A3:20:6119739-6122774:6119572-6122774:-	0.167237	6.7726e-06	20	FERMT1	FERMT1-NNC	FERMT1-NNC,FERMT1-201	A3	iCMS2 cancer cells vs. Normal epithelium	iCMS2 cancer cells
FERMT1;A3:20:6119739-6122774:6119572-6122774:-	0.222469	2.4e-09	20	FERMT1	FERMT1-NNC	FERMT1-NNC,FERMT1-201	A3	iCMS3 cancer cells vs. Normal epithelium	iCMS3 cancer cells
FUT3;A3:19:5846966-5851390:5846564-5851390:-	0.104834	0.0194101	19	FUT3	FUT3-201	FUT3-209,FUT3-201	A3	iCMS2 cancer cells vs. iCMS3 cancer cells	iCMS2 cancer cells
FXYD3;AF:19:35116262:35116359-35119363:35118530:35118599-35119363:+	0.145083	0	19	FXYD3	FXYD3-202	FXYD3-202,FXYD3-210	AF	iCMS2 cancer cells vs. iCMS3 cancer cells	iCMS2 cancer cells
FXYD3;AF:19:35116262:35116359-35119363:35118530:35118599-35119363:+	-0.116721	1.1569e-05	19	FXYD3	FXYD3-202	FXYD3-202,FXYD3-210	AF	iCMS3 cancer cells vs. Normal epithelium	Normal epithelium
GALE;RI:1:23798117:23798230-23798615:23798730:-	-0.206847	0.000209735	1	GALE	GALE-214	GALE-207,GALE-214,GALE-216	RI	iCMS3 cancer cells vs. Normal epithelium	Normal epithelium
GALE;RI:1:23798117:23798230-23798615:23798730:-	-0.198754	9.2217e-05	1	GALE	GALE-214	GALE-207,GALE-214,GALE-216	RI	iCMS2 cancer cells vs. Normal epithelium	Normal epithelium
GALE;SE:1:23798730-23798887:23799012-23799366:-	0.16992	0.000419253	1	GALE	GALE-216,GALE-207,GALE-208	GALE-208,GALE-207,GALE-216,GALE-214	SE	iCMS2 cancer cells vs. Normal epithelium	iCMS2 cancer cells
GALE;SE:1:23798730-23798887:23799012-23799366:-	0.181241	0.000424621	1	GALE	GALE-216,GALE-207,GALE-208	GALE-208,GALE-207,GALE-216,GALE-214	SE	iCMS3 cancer cells vs. Normal epithelium	iCMS3 cancer cells
GAS5;AL:1:173858997:173859305-173864257:173863895:173864075-173864257:-	-0.17054	0.000142317	1	GAS5	GAS5-280	GAS5-244,GAS5-280,GAS5-259,GAS5-252,GAS5-242	AL	iCMS2 cancer cells vs. Normal epithelium	Normal epithelium
GAS5;AL:1:173858997:173859305-173864257:173863899:173864075-173864257:-	-0.20362	6.05343e-05	1	GAS5	GAS5-280	GAS5-280,GAS5-268,GAS5-234,GAS5-235	AL	iCMS2 cancer cells vs. Normal epithelium	Normal epithelium
GAS5;AL:1:173858997:173859305-173864257:173863899:173864075-173864257:-	-0.143144	0.00136146	1	GAS5	GAS5-280	GAS5-280,GAS5-268,GAS5-234,GAS5-235	AL	iCMS2 cancer cells vs. iCMS3 cancer cells	iCMS3 cancer cells
GAS5;AL:1:173858997:173859305-173864257:173863901:173864075-173864257:-	-0.125911	0.000180006	1	GAS5	GAS5-280	GAS5-289,GAS5-220,GAS5-233,GAS5-203,GAS5-210,GAS5-241,GAS5-217,GAS5-226,GAS5-239,GAS5-269,GAS5-215,GAS5-202,GAS5-246,GAS5-266,GAS5-229,GAS5-280,GAS5-207,GAS5-237,GAS5-257,GAS5-277,GAS5-287,GAS5-286	AL	iCMS2 cancer cells vs. Normal epithelium	Normal epithelium
GAS5;RI:1:173863901:173864075-173864257:173864304:-	-0.1846	0.000142317	1	GAS5	GAS5-228,GAS5-206,GAS5-249	GAS5-202,GAS5-206,GAS5-226,GAS5-237,GAS5-239,GAS5-289,GAS5-207,GAS5-220,GAS5-229,GAS5-228,GAS5-233,GAS5-203,GAS5-287,GAS5-249,GAS5-241,GAS5-217,GAS5-286	RI	iCMS2 cancer cells vs. Normal epithelium	Normal epithelium
GAS5;RI:1:173864484:173864502-173864675:173864704:-	0.187376	0.000142317	1	GAS5	GAS5-233,GAS5-241,GAS5-287	GAS5-233,GAS5-221,GAS5-241,GAS5-287,GAS5-218	RI	iCMS2 cancer cells vs. Normal epithelium	iCMS2 cancer cells
GAS5;RI:1:173864484:173864502-173864675:173864704:-	0.238733	8.1e-09	1	GAS5	GAS5-233,GAS5-241,GAS5-287	GAS5-233,GAS5-221,GAS5-241,GAS5-287,GAS5-218	RI	iCMS2 cancer cells vs. iCMS3 cancer cells	iCMS2 cancer cells
GAS5;RI:1:173865229:173865282-173865510:173865547:-	0.106441	0.000656119	1	GAS5	GAS5-214,GAS5-246,GAS5-266,GAS5-233,GAS5-286,GAS5-203	GAS5-246,GAS5-202,GAS5-206,GAS5-257,GAS5-289,GAS5-266,GAS5-205,GAS5-214,GAS5-233,GAS5-242,GAS5-228,GAS5-203,GAS5-241,GAS5-218,GAS5-286	RI	iCMS2 cancer cells vs. Normal epithelium	iCMS2 cancer cells
GAS5;SE:1:173866206-173866528:173866796-173866991:-	0.138486	1.73062e-05	1	GAS5	GAS5-246,GAS5-220,GAS5-210,GAS5-277,GAS5-279,GAS5-287,GAS5-203,GAS5-216	GAS5-246,GAS5-277,GAS5-220,GAS5-216,GAS5-279,GAS5-203,GAS5-287,GAS5-210,GAS5-202	SE	iCMS2 cancer cells vs. iCMS3 cancer cells	iCMS2 cancer cells
GJB1;AF:X:71215212:71215290-71223692:71223224:71223335-71223692:+	0.256973	0	X	GJB1	GJB1-206	GJB1-206,GJB1-201	AF	iCMS2 cancer cells vs. iCMS3 cancer cells	iCMS2 cancer cells
GNL3;RI:3:52686030:52686105-52686769:52686827:+	-0.116582	0.0107216	3	GNL3	GNL3-NIC.5,GNL3-NIC.6	GNL3-NIC.2,GNL3-NIC.4,GNL3-NIC.3,GNL3-NIC,GNL3-NIC.5,GNL3-NIC.6	RI	iCMS3 cancer cells vs. Normal epithelium	Normal epithelium
GOLM1;AF:9:86079341-86099411:86099558:86079341-86100025:86100149:-	0.119348	5.84571e-05	9	GOLM1	GOLM1-203	GOLM1-202,GOLM1-203	AF	iCMS2 cancer cells vs. Normal epithelium	iCMS2 cancer cells
GOLM1;AF:9:86079341-86099411:86099558:86079341-86100025:86100149:-	0.16131	1.29339e-05	9	GOLM1	GOLM1-203	GOLM1-202,GOLM1-203	AF	iCMS3 cancer cells vs. Normal epithelium	iCMS3 cancer cells
GPBP1;SE:5:57236032-57237113:57237172-57246300:+	-0.104001	0.00660701	5	GPBP1	GPBP1-203	GPBP1-204,GPBP1-201,GPBP1-203	SE	iCMS2 cancer cells vs. Normal epithelium	Normal epithelium
GPBP1;SE:5:57236032-57237113:57237172-57246300:+	-0.149677	1.13031e-05	5	GPBP1	GPBP1-203	GPBP1-204,GPBP1-201,GPBP1-203	SE	iCMS2 cancer cells vs. iCMS3 cancer cells	iCMS3 cancer cells
GRINA;A5:8:143990311-143991200:143990199-143991200:+	-0.129932	0.000179231	8	GRINA	GRINA-201,GRINA-NIC	GRINA-NIC,GRINA-202,GRINA-201	A5	iCMS2 cancer cells vs. iCMS3 cancer cells	iCMS3 cancer cells
GRINA;RI:8:143991878:143992078-143992245:143992373:+	-0.174558	2.01175e-05	8	GRINA	GRINA-NIC	GRINA-201,GRINA-202,GRINA-NIC	RI	iCMS2 cancer cells vs. iCMS3 cancer cells	iCMS3 cancer cells
GSKIP;A5:14:96379788-96382247:96379755-96382247:+	-0.14047	1.05384e-05	14	GSKIP	GSKIP-205	GSKIP-203,GSKIP-205	A5	iCMS2 cancer cells vs. iCMS3 cancer cells	iCMS3 cancer cells
GSN;SE:9:121281562-121282439:121282550-121301963:+	-0.128038	0.00477432	9	GSN	GSN-209	GSN-207,GSN-209	SE	iCMS3 cancer cells vs. Normal epithelium	Normal epithelium
GUSB;A3:7:65975071-65976015:65974704-65976015:-	0.102918	0.0108401	7	GUSB	GUSB-NIC.1,GUSB-NIC.2,GUSB-NIC.3,GUSB-NIC	GUSB-NIC.2,GUSB-NIC,GUSB-NIC.4,GUSB-NIC.3,GUSB-NIC.1,GUSB-NIC.5	A3	iCMS2 cancer cells vs. iCMS3 cancer cells	iCMS2 cancer cells
H2AZ2;AL:7:44826791:44830163-44835529:44831978:44834562-44835529:-	0.120362	0.000556894	7	H2AZ2	H2AZ2-201	H2AZ2-201,H2AZ2-202	AL	iCMS2 cancer cells vs. iCMS3 cancer cells	iCMS2 cancer cells
HMGB1;AF:13:30463694-30464161:30464310:30463694-30465796:30465938:-	-0.125899	1.94675e-05	13	HMGB1	HMGB1-202	HMGB1-202,HMGB1-201	AF	iCMS2 cancer cells vs. iCMS3 cancer cells	iCMS3 cancer cells
HNRNPA2B1;SE:7:26197732-26197831:26197866-26200572:-	-0.179274	0.000242195	7	HNRNPA2B1	HNRNPA2B1-201	HNRNPA2B1-201,HNRNPA2B1-209	SE	iCMS3 cancer cells vs. Normal epithelium	Normal epithelium
HNRNPA2B1;SE:7:26197732-26197831:26197866-26200572:-	0.114678	2.96e-08	7	HNRNPA2B1	HNRNPA2B1-201	HNRNPA2B1-201,HNRNPA2B1-209	SE	iCMS2 cancer cells vs. iCMS3 cancer cells	iCMS2 cancer cells
HNRNPC;AF:14:21234229-21262601:21265516:21234229-21269298:21269425:-	0.148003	0.00112582	14	HNRNPC	HNRNPC-203	HNRNPC-229,HNRNPC-203	AF	iCMS2 cancer cells vs. iCMS3 cancer cells	iCMS2 cancer cells
HNRNPK;AF:9:83978452-83980119:83980194:83978452-83980503:83980630:-	-0.152372	0.000296346	9	HNRNPK	HNRNPK-212	HNRNPK-212,HNRNPK-220	AF	iCMS2 cancer cells vs. Normal epithelium	Normal epithelium
HNRNPK;SE:9:83978279-83978373:83978452-83980503:-	0.13396	0.00118109	9	HNRNPK	HNRNPK-220	HNRNPK-213,HNRNPK-220	SE	iCMS2 cancer cells vs. Normal epithelium	iCMS2 cancer cells
HNRNPR;A3:1:23341020-23344211:23341017-23344211:-	0.169387	0.000980863	1	HNRNPR	HNRNPR-202	HNRNPR-202,HNRNPR-201	A3	iCMS3 cancer cells vs. Normal epithelium	iCMS3 cancer cells
HNRNPR;A3:1:23341020-23344211:23341017-23344211:-	0.167234	0.000930248	1	HNRNPR	HNRNPR-202	HNRNPR-202,HNRNPR-201	A3	iCMS2 cancer cells vs. Normal epithelium	iCMS2 cancer cells
HNRNPR;SE:1:23338608-23340852:23341017-23344211:-	-0.222433	5.2358e-06	1	HNRNPR	HNRNPR-201	HNRNPR-NIC,HNRNPR-210,HNRNPR-201	SE	iCMS2 cancer cells vs. Normal epithelium	Normal epithelium
HNRNPR;SE:1:23338608-23340852:23341017-23344211:-	-0.220879	1.27906e-05	1	HNRNPR	HNRNPR-201	HNRNPR-NIC,HNRNPR-210,HNRNPR-201	SE	iCMS3 cancer cells vs. Normal epithelium	Normal epithelium
HPS1;A3:10:98429889-98430571:98429642-98430571:-	-0.194526	6.3811e-06	10	HPS1	HPS1-224,HPS1-233,HPS1-NIC.1,HPS1-NIC	HPS1-239,HPS1-207,HPS1-204,HPS1-224,HPS1-NIC.1,HPS1-232,HPS1-NIC,HPS1-233,HPS1-251	A3	iCMS2 cancer cells vs. Normal epithelium	Normal epithelium
HSF1;A3:8:144314054-144314125:144314054-144314133:+	0.12547	0.0207551	8	HSF1	HSF1-204,HSF1-208	HSF1-208,HSF1-204,HSF1-NIC,HSF1-NIC.1	A3	iCMS2 cancer cells vs. iCMS3 cancer cells	iCMS2 cancer cells
HSPD1;RI:2:197494157:197495376-197497140:197497392:-	-0.113183	0.040245	2	HSPD1	HSPD1-210	HSPD1-211,HSPD1-210	RI	iCMS2 cancer cells vs. iCMS3 cancer cells	iCMS3 cancer cells
IK;SE:5:140648537-140648883:140648980-140651714:+	-0.108394	0.00382143	5	IK	IK-203	IK-203,IK-201	SE	iCMS2 cancer cells vs. Normal epithelium	Normal epithelium
IL32;A5:16:3067613-3067984:3067415-3067984:+	0.118312	0.00177992	16	IL32	IL32-223,IL32-228,IL32-205,IL32-210,IL32-226	IL32-210,IL32-228,IL32-218,IL32-201,IL32-223,IL32-205,IL32-226	A5	iCMS2 cancer cells vs. iCMS3 cancer cells	iCMS2 cancer cells
IL32;AF:16:3065297:3065494-3065784:3065639:3065687-3065784:+	-0.114082	2.56005e-05	16	IL32	IL32-202	IL32-205,IL32-202	AF	iCMS2 cancer cells vs. iCMS3 cancer cells	iCMS3 cancer cells
IL32;AF:16:3065312:3065494-3065784:3065610:3065710-3065784:+	0.148791	0.000622712	16	IL32	IL32-223	IL32-223,IL32-207	AF	iCMS2 cancer cells vs. iCMS3 cancer cells	iCMS2 cancer cells
IL32;AF:16:3065312:3065494-3065784:3065614:3065655-3065784:+	0.129801	0.0212432	16	IL32	IL32-223	IL32-223,IL32-222	AF	iCMS2 cancer cells vs. iCMS3 cancer cells	iCMS2 cancer cells
IL32;AF:16:3065322:3065494-3065784:3065639:3065687-3065784:+	-0.139367	0.000485622	16	IL32	IL32-204	IL32-205,IL32-204	AF	iCMS2 cancer cells vs. iCMS3 cancer cells	iCMS3 cancer cells
IL32;AF:16:3065392:3065494-3065781:3065653:3065687-3065781:+	0.153826	3.5648e-06	16	IL32	IL32-228	IL32-217,IL32-228	AF	iCMS2 cancer cells vs. iCMS3 cancer cells	iCMS2 cancer cells
IL32;AL:16:3068239-3068990:3069396:3068239-3081633:3082192:+	-0.141361	0.000109967	16	IL32	IL32-217	IL32-210,IL32-217	AL	iCMS2 cancer cells vs. iCMS3 cancer cells	iCMS3 cancer cells
IL32;RI:16:3067377:3067415-3067554:3067613:+	0.129373	0	16	IL32	IL32-223,IL32-228,IL32-205,IL32-210,IL32-226	IL32-213,IL32-210,IL32-222,IL32-202,IL32-228,IL32-206,IL32-207,IL32-229,IL32-217,IL32-227,IL32-204,IL32-212,IL32-223,IL32-205,IL32-226	RI	iCMS2 cancer cells vs. iCMS3 cancer cells	iCMS2 cancer cells
IL32;SE:16:3065494-3065621:3065687-3065784:+	-0.125256	4.23218e-05	16	IL32	IL32-213	IL32-213,IL32-223,IL32-202,IL32-204	SE	iCMS2 cancer cells vs. iCMS3 cancer cells	iCMS3 cancer cells
ILF2;A3:1:153668576-153669836:153668557-153669836:-	-0.210976	0.000131224	1	ILF2	ILF2-205	ILF2-205,ILF2-201	A3	iCMS2 cancer cells vs. Normal epithelium	Normal epithelium
ILF2;A3:1:153668576-153669836:153668557-153669836:-	-0.220037	8.05928e-05	1	ILF2	ILF2-205	ILF2-205,ILF2-201	A3	iCMS3 cancer cells vs. Normal epithelium	Normal epithelium
INTS11;SE:1:1321093-1323181:1323287-1324581:-	-0.164293	0.0138147	1	INTS11	INTS11-248	INTS11-248,INTS11-218,INTS11-221,INTS11-205,INTS11-208,INTS11-223	SE	iCMS3 cancer cells vs. Normal epithelium	Normal epithelium
ITGB1;SE:10:32935558-32953593:32953809-32958145:-	-0.19842	1.82355e-05	10	ITGB1	ITGB1-204	ITGB1-204,ITGB1-201	SE	iCMS2 cancer cells vs. Normal epithelium	Normal epithelium
ITGB1;SE:10:32935558-32953593:32953809-32958145:-	-0.122839	0.000109448	10	ITGB1	ITGB1-204	ITGB1-204,ITGB1-201	SE	iCMS2 cancer cells vs. iCMS3 cancer cells	iCMS3 cancer cells
JMJD1C;AF:10:63380482-63465495:63465977:63380482-63521738:63521850:-	0.107482	0.00315595	10	JMJD1C	JMJD1C-NIC.3	JMJD1C-NIC.3,JMJD1C-NIC.1,JMJD1C-211,JMJD1C-NIC.2	AF	iCMS2 cancer cells vs. iCMS3 cancer cells	iCMS2 cancer cells
JUP;AF:17:41771862-41784947:41785155:41771862-41786588:41786711:-	0.118946	0.0141936	17	JUP	JUP-202	JUP-203,JUP-202	AF	iCMS3 cancer cells vs. Normal epithelium	iCMS3 cancer cells
KHDRBS1;A5:1:32038119-32038552:32038036-32038552:+	-0.153636	0.00402387	1	KHDRBS1	KHDRBS1-201	KHDRBS1-203,KHDRBS1-202,KHDRBS1-201	A5	iCMS2 cancer cells vs. Normal epithelium	Normal epithelium
KHDRBS1;A5:1:32038119-32038552:32038036-32038552:+	-0.205988	0.000163794	1	KHDRBS1	KHDRBS1-201	KHDRBS1-203,KHDRBS1-202,KHDRBS1-201	A5	iCMS3 cancer cells vs. Normal epithelium	Normal epithelium
KIAA1217;RI:10:24544981:24545103-24545827:24547843:+	0.122611	0.00827058	10	KIAA1217	KIAA1217-202	KIAA1217-202,KIAA1217-204	RI	iCMS2 cancer cells vs. Normal epithelium	iCMS2 cancer cells
KIAA1217;SE:10:24474060-24494500:24494604-24495147:+	-0.109558	0.00827058	10	KIAA1217	KIAA1217-204,KIAA1217-NIC	KIAA1217-211,KIAA1217-202,KIAA1217-NIC,KIAA1217-204	SE	iCMS2 cancer cells vs. Normal epithelium	Normal epithelium
KIF2A;A5:5:62352710-62353275:62352653-62353275:+	-0.122316	0.00293236	5	KIF2A	KIF2A-209,KIF2A-201	KIF2A-209,KIF2A-211,KIF2A-201	A5	iCMS2 cancer cells vs. iCMS3 cancer cells	iCMS3 cancer cells
KMT2E;SE:7:105110368-105110477:105110602-105110771:+	-0.103629	0.0181856	7	KMT2E	KMT2E-202	KMT2E-202,KMT2E-206	SE	iCMS2 cancer cells vs. Normal epithelium	Normal epithelium
KRAS;SE:12:25209911-25215437:25215560-25225614:-	-0.204819	8.58834e-05	12	KRAS	KRAS-201	KRAS-202,KRAS-201	SE	iCMS3 cancer cells vs. Normal epithelium	Normal epithelium
KRAS;SE:12:25209911-25215437:25215560-25225614:-	0.122101	0.000483937	12	KRAS	KRAS-201	KRAS-202,KRAS-201	SE	iCMS2 cancer cells vs. iCMS3 cancer cells	iCMS2 cancer cells
KRT8;RI:12:52900588:52900683-52901864:52902072:-	0.208683	8.6064e-06	12	KRT8	KRT8-203	KRT8-203,KRT8-NIC.1	RI	iCMS2 cancer cells vs. iCMS3 cancer cells	iCMS2 cancer cells
KRT8;RI:12:52900588:52900683-52901864:52902072:-	-0.159163	0.0157615	12	KRT8	KRT8-203	KRT8-203,KRT8-NIC.1	RI	iCMS3 cancer cells vs. Normal epithelium	Normal epithelium
LMO7;A3:13:75834387-75835152:75834387-75835233:+	0.158578	1.15016e-05	13	LMO7	LMO7-218,LMO7-211	LMO7-218,LMO7-201,LMO7-211,LMO7-204,LMO7-203	A3	iCMS3 cancer cells vs. Normal epithelium	iCMS3 cancer cells
LSM7;RI:19:2328387:2328477-2328561:2328586:-	-0.114064	0.000641633	19	LSM7	LSM7-204	LSM7-204,LSM7-201	RI	iCMS2 cancer cells vs. Normal epithelium	Normal epithelium
LSM7;RI:19:2328387:2328477-2328561:2328586:-	-0.150194	1.70704e-05	19	LSM7	LSM7-204	LSM7-204,LSM7-201	RI	iCMS3 cancer cells vs. Normal epithelium	Normal epithelium
LSR;A3:19:35266738-35266836:35266738-35266839:+	-0.106419	0.0315492	19	LSR	LSR-214,LSR-203,LSR-202,LSR-213	LSR-212,LSR-202,LSR-203,LSR-214,LSR-213	A3	iCMS2 cancer cells vs. iCMS3 cancer cells	iCMS3 cancer cells
LSR;A3:19:35266738-35266836:35266738-35266839:+	0.170159	0.00112001	19	LSR	LSR-214,LSR-203,LSR-202,LSR-213	LSR-212,LSR-202,LSR-203,LSR-214,LSR-213	A3	iCMS3 cancer cells vs. Normal epithelium	iCMS3 cancer cells
LSR;SE:19:35259064-35261925:35261981-35262546:+	0.108299	0.00576631	19	LSR	LSR-214,LSR-213	LSR-212,LSR-202,LSR-214,LSR-213	SE	iCMS2 cancer cells vs. Normal epithelium	iCMS2 cancer cells
LSR;SE:19:35259064-35261925:35261981-35262546:+	0.123679	0.000414251	19	LSR	LSR-214,LSR-213	LSR-212,LSR-202,LSR-214,LSR-213	SE	iCMS3 cancer cells vs. Normal epithelium	iCMS3 cancer cells
LSR;SE:19:35259064-35262546:35262692-35266359:+	0.133152	2.39192e-05	19	LSR	LSR-212,LSR-202	LSR-212,LSR-202,LSR-203	SE	iCMS2 cancer cells vs. iCMS3 cancer cells	iCMS2 cancer cells
LSR;SE:19:35259064-35262546:35262692-35266359:+	-0.131336	0.000440388	19	LSR	LSR-212,LSR-202	LSR-212,LSR-202,LSR-203	SE	iCMS3 cancer cells vs. Normal epithelium	Normal epithelium
MAP2K2;RI:19:4094453:4094498-4095388:4095449:-	-0.134708	0.00027265	19	MAP2K2	MAP2K2-209	MAP2K2-209,MAP2K2-214,MAP2K2-210,MAP2K2-201	RI	iCMS2 cancer cells vs. Normal epithelium	Normal epithelium
MAP2K2;RI:19:4094453:4094498-4095388:4095449:-	-0.182761	1.4744e-05	19	MAP2K2	MAP2K2-209	MAP2K2-209,MAP2K2-214,MAP2K2-210,MAP2K2-201	RI	iCMS3 cancer cells vs. Normal epithelium	Normal epithelium
MAP7;SE:6:136377868-136383671:136383781-136388393:-	0.10509	3.1539e-06	6	MAP7	MAP7-201	MAP7-201,MAP7-209	SE	iCMS2 cancer cells vs. Normal epithelium	iCMS2 cancer cells
MATR3;A3:5:139322967-139325296:139322967-139325440:+	-0.136636	0.0282785	5	MATR3	MATR3-229	MATR3-206,MATR3-236,MATR3-229,MATR3-201	A3	iCMS2 cancer cells vs. Normal epithelium	Normal epithelium
MCM7;RI:7:100099023:100099203-100099279:100099403:-	-0.143072	0.0385875	7	MCM7	MCM7-203,MCM7-213	MCM7-201,MCM7-213,MCM7-203	RI	iCMS2 cancer cells vs. iCMS3 cancer cells	iCMS3 cancer cells
MDK;AF:11:46380756:46381183-46382057:46381669:46381758-46382057:+	-0.225549	1.88938e-05	11	MDK	MDK-205	MDK-205,MDK-203	AF	iCMS2 cancer cells vs. Normal epithelium	Normal epithelium
MDK;AF:11:46380756:46381183-46382057:46381669:46381758-46382057:+	-0.185116	0.0151613	11	MDK	MDK-205	MDK-205,MDK-203	AF	iCMS3 cancer cells vs. Normal epithelium	Normal epithelium
MDK;AF:11:46380756:46381183-46382057:46381711:46381885-46382057:+	-0.139867	0.0291819	11	MDK	MDK-205	MDK-205,MDK-202	AF	iCMS2 cancer cells vs. iCMS3 cancer cells	iCMS3 cancer cells
MDK;AF:11:46381068:46381288-46382057:46381711:46381885-46382057:+	-0.152197	0.0014811	11	MDK	MDK-201	MDK-202,MDK-201	AF	iCMS2 cancer cells vs. iCMS3 cancer cells	iCMS3 cancer cells
METTL26;A5:16:634797-634889:634797-636094:-	-0.187029	4.406e-07	16	METTL26	METTL26-206	METTL26-202,METTL26-206	A5	iCMS2 cancer cells vs. Normal epithelium	Normal epithelium
METTL26;A5:16:634797-634889:634797-636094:-	-0.144744	2.4e-09	16	METTL26	METTL26-206	METTL26-202,METTL26-206	A5	iCMS2 cancer cells vs. iCMS3 cancer cells	iCMS3 cancer cells
METTL26;SE:16:634797-634889:634956-635281:-	-0.135746	0.028172	16	METTL26	METTL26-211	METTL26-203,METTL26-211	SE	iCMS2 cancer cells vs. iCMS3 cancer cells	iCMS3 cancer cells
MFF;SE:2:227328789-227329606:227329783-227330626:+	-0.181566	0.0185288	2	MFF	MFF-204,MFF-NIC.1,MFF-NIC.4	MFF-NIC.6,MFF-NIC.3,MFF-202,MFF-NIC.4,MFF-205,MFF-201,MFF-NIC.8,MFF-NIC.1,MFF-204,MFF-203	SE	iCMS2 cancer cells vs. Normal epithelium	Normal epithelium
MGLL;AF:3:127821838-127822309:127822515:127821838-127823084:127823271:-	-0.180594	0.000143536	3	MGLL	MGLL-201	MGLL-203,MGLL-201	AF	iCMS2 cancer cells vs. Normal epithelium	Normal epithelium
MGLL;AF:3:127821838-127822309:127822515:127821838-127823084:127823271:-	-0.147411	0.00900292	3	MGLL	MGLL-201	MGLL-203,MGLL-201	AF	iCMS3 cancer cells vs. Normal epithelium	Normal epithelium
MORF4L2;AF:X:103685260-103686631:103686699:103685260-103687989:103688158:-	0.106534	0.0261198	X	MORF4L2	MORF4L2-206	MORF4L2-204,MORF4L2-206	AF	iCMS2 cancer cells vs. iCMS3 cancer cells	iCMS2 cancer cells
MORF4L2;AF:X:103685260-103686631:103686709:103685260-103687989:103688158:-	0.115969	0.00623571	X	MORF4L2	MORF4L2-207	MORF4L2-204,MORF4L2-207	AF	iCMS2 cancer cells vs. iCMS3 cancer cells	iCMS2 cancer cells
MORF4L2;AF:X:103685260-103686631:103686816:103685260-103687989:103688038:-	-0.161369	0.000312768	X	MORF4L2	MORF4L2-213	MORF4L2-205,MORF4L2-213	AF	iCMS2 cancer cells vs. iCMS3 cancer cells	iCMS3 cancer cells
MORF4L2;SE:X:103677051-103678499:103678651-103685171:-	-0.127244	1.769e-07	X	MORF4L2	MORF4L2-206,MORF4L2-204	MORF4L2-204,MORF4L2-206,MORF4L2-208	SE	iCMS2 cancer cells vs. Normal epithelium	Normal epithelium
MRPL33;SE:2:27772692-27774424:27774530-27779433:+	0.114604	0.00599174	2	MRPL33	MRPL33-201	MRPL33-201,MRPL33-202,MRPL33-206	SE	iCMS2 cancer cells vs. Normal epithelium	iCMS2 cancer cells
MRPS5;RI:2:95101677:95101723-95104640:95104730:-	-0.14474	0.00166816	2	MRPS5	MRPS5-203	MRPS5-201,MRPS5-203	RI	iCMS2 cancer cells vs. Normal epithelium	Normal epithelium
MTMR11;SE:1:149930965-149931260:149931426-149931944:-	0.102162	0.00506561	1	MTMR11	MTMR11-NIC.3,MTMR11-NIC.1,MTMR11-NIC,MTMR11-NIC.4,MTMR11-NIC.2,MTMR11-202	MTMR11-202,MTMR11-NIC.5,MTMR11-NIC.4,MTMR11-NIC.3,MTMR11-NIC.1,MTMR11-NIC,MTMR11-NIC.2	SE	iCMS2 cancer cells vs. Normal epithelium	iCMS2 cancer cells
MTMR11;SE:1:149935359-149935584:149935705-149936154:-	0.125057	0.00506561	1	MTMR11	MTMR11-NIC.1,MTMR11-NIC.4,MTMR11-NIC.2,MTMR11-202	MTMR11-202,MTMR11-NIC.5,MTMR11-NIC.4,MTMR11-NIC.1,MTMR11-NIC,MTMR11-NIC.2	SE	iCMS2 cancer cells vs. Normal epithelium	iCMS2 cancer cells
MUC20;AL:3:195729739-195733150:195733553:195729739-195734756:195737623:+	-0.108403	0.00451958	3	MUC20	MUC20-203	MUC20-203,MUC20-202	AL	iCMS3 cancer cells vs. Normal epithelium	Normal epithelium
MYO6;SE:6:75867105-75867431:75867523-75870647:+	0.189304	8.263e-05	6	MYO6	MYO6-216	MYO6-216,MYO6-212,MYO6-215	SE	iCMS2 cancer cells vs. Normal epithelium	iCMS2 cancer cells
MYO6;SE:6:75908627-75911672:75911698-75914063:+	-0.179992	0.000102903	6	MYO6	MYO6-215	MYO6-216,MYO6-218,MYO6-215	SE	iCMS2 cancer cells vs. Normal epithelium	Normal epithelium
NAP1L4;SE:11:2945646-2949227:2949264-2951259:-	0.113113	8.3833e-06	11	NAP1L4	NAP1L4-223,NAP1L4-201	NAP1L4-201,NAP1L4-204,NAP1L4-222,NAP1L4-223,NAP1L4-212	SE	iCMS2 cancer cells vs. Normal epithelium	iCMS2 cancer cells
NBEAL1;SE:2:203049975-203056427:203056508-203057326:+	-0.14182	0.0168959	2	NBEAL1	NBEAL1-222	NBEAL1-211,NBEAL1-NIC,NBEAL1-222	SE	iCMS3 cancer cells vs. Normal epithelium	Normal epithelium
NCOA4;AF:10:46016694-46023330:46023455:46016694-46030526:46030623:-	-0.158763	0.000911931	10	NCOA4	NCOA4-207	NCOA4-207,NCOA4-204	AF	iCMS2 cancer cells vs. Normal epithelium	Normal epithelium
NCOA4;AF:10:46016694-46023330:46023455:46016694-46030526:46030623:-	-0.20164	2.6945e-06	10	NCOA4	NCOA4-207	NCOA4-207,NCOA4-204	AF	iCMS2 cancer cells vs. iCMS3 cancer cells	iCMS3 cancer cells
NMRAL1;A5:16:4474166-4474423:4474166-4474554:-	-0.105195	0.00696346	16	NMRAL1	NMRAL1-212	NMRAL1-212,NMRAL1-NIC,NMRAL1-201	A5	iCMS2 cancer cells vs. iCMS3 cancer cells	iCMS3 cancer cells
NQO1;MX:16:69711281-69713028:69713129-69718123:69711281-69714964:69715077-69718123:-	-0.125375	0.00351779	16	NQO1	NQO1-202	NQO1-203,NQO1-202	MX	iCMS2 cancer cells vs. iCMS3 cancer cells	iCMS3 cancer cells
NT5C3A;AF:7:33035988-33040872:33040909:33035988-33062568:33062796:-	-0.198649	1.756e-07	7	NT5C3A	NT5C3A-201	NT5C3A-204,NT5C3A-201	AF	iCMS2 cancer cells vs. Normal epithelium	Normal epithelium
NT5C3A;AF:7:33035988-33040872:33040909:33035988-33062568:33062796:-	-0.20441	4.735e-07	7	NT5C3A	NT5C3A-201	NT5C3A-204,NT5C3A-201	AF	iCMS3 cancer cells vs. Normal epithelium	Normal epithelium
NT5C3A;SE:7:33026915-33029629:33029709-33035934:-	-0.18353	1.027e-07	7	NT5C3A	NT5C3A-201	NT5C3A-210,NT5C3A-204,NT5C3A-201,NT5C3A-202	SE	iCMS2 cancer cells vs. Normal epithelium	Normal epithelium
NT5C3A;SE:7:33026915-33029629:33029709-33035934:-	-0.19885	1.539e-07	7	NT5C3A	NT5C3A-201	NT5C3A-210,NT5C3A-204,NT5C3A-201,NT5C3A-202	SE	iCMS3 cancer cells vs. Normal epithelium	Normal epithelium
NT5C3A;SE:7:33026915-33035934:33035988-33062568:-	-0.137463	0.000337084	7	NT5C3A	NT5C3A-204	NT5C3A-209,NT5C3A-204	SE	iCMS2 cancer cells vs. iCMS3 cancer cells	iCMS3 cancer cells
OFD1;A3:X:13751368-13752704:13751368-13753368:+	-0.155639	0.00349939	X	OFD1	OFD1-220,OFD1-212,OFD1-210,OFD1-218	OFD1-212,OFD1-220,OFD1-218,OFD1-201,OFD1-203,OFD1-210	A3	iCMS2 cancer cells vs. Normal epithelium	Normal epithelium
OFD1;A3:X:13751368-13752704:13751368-13753368:+	-0.141627	0.00102037	X	OFD1	OFD1-220,OFD1-212,OFD1-210,OFD1-218	OFD1-212,OFD1-220,OFD1-218,OFD1-201,OFD1-203,OFD1-210	A3	iCMS2 cancer cells vs. iCMS3 cancer cells	iCMS3 cancer cells
OFD1;SE:X:13739032-13740089:13740213-13744415:+	0.122226	0.00412702	X	OFD1	OFD1-203	OFD1-212,OFD1-201,OFD1-203,OFD1-210	SE	iCMS2 cancer cells vs. iCMS3 cancer cells	iCMS2 cancer cells
OGT;RI:X:71544567:71544635-71547907:71548023:+	-0.122862	0.000286176	X	OGT	OGT-NIC	OGT-NIC,OGT-202,OGT-216	RI	iCMS2 cancer cells vs. iCMS3 cancer cells	iCMS3 cancer cells
PABPC1;RI:8:100717773:100717888-100718087:100718280:-	-0.148665	9.01e-08	8	PABPC1	PABPC1-237	PABPC1-237,PABPC1-222,PABPC1-233,PABPC1-201	RI	iCMS2 cancer cells vs. iCMS3 cancer cells	iCMS3 cancer cells
PABPC1;RI:8:100717773:100717888-100718087:100718280:-	-0.180272	0.000245811	8	PABPC1	PABPC1-237	PABPC1-237,PABPC1-222,PABPC1-233,PABPC1-201	RI	iCMS2 cancer cells vs. Normal epithelium	Normal epithelium
PCBP2;SE:12:53462567-53465932:53465973-53467221:+	0.150771	0.024152	12	PCBP2	PCBP2-NIC,PCBP2-201,PCBP2-206,PCBP2-213,PCBP2-225,PCBP2-NIC.1,PCBP2-214	PCBP2-NIC.4,PCBP2-225,PCBP2-NIC.1,PCBP2-201,PCBP2-NIC.2,PCBP2-213,PCBP2-206,PCBP2-214,PCBP2-NIC	SE	iCMS2 cancer cells vs. Normal epithelium	iCMS2 cancer cells
PCBP2;SE:12:53462567-53465932:53465973-53467221:+	0.131693	0.0483286	12	PCBP2	PCBP2-NIC,PCBP2-201,PCBP2-206,PCBP2-213,PCBP2-225,PCBP2-NIC.1,PCBP2-214	PCBP2-NIC.4,PCBP2-225,PCBP2-NIC.1,PCBP2-201,PCBP2-NIC.2,PCBP2-213,PCBP2-206,PCBP2-214,PCBP2-NIC	SE	iCMS3 cancer cells vs. Normal epithelium	iCMS3 cancer cells
PDIA6;SE:2:10802640-10810243:10810420-10812678:-	-0.150371	0.00427765	2	PDIA6	PDIA6-207	PDIA6-201,PDIA6-207	SE	iCMS2 cancer cells vs. Normal epithelium	Normal epithelium
PDIA6;SE:2:10802640-10810243:10810420-10812678:-	-0.101326	0.0404681	2	PDIA6	PDIA6-207	PDIA6-201,PDIA6-207	SE	iCMS3 cancer cells vs. Normal epithelium	Normal epithelium
PFDN5;SE:12:53295639-53295839:53296275-53297850:+	0.115697	0.0289673	12	PFDN5	PFDN5-209,PFDN5-223	PFDN5-223,PFDN5-209,PFDN5-203	SE	iCMS2 cancer cells vs. iCMS3 cancer cells	iCMS2 cancer cells
PHB2;RI:12:6967171:6967238-6967892:6968021:-	0.140878	0.000160201	12	PHB2	PHB2-218	PHB2-NIC.1,PHB2-218	RI	iCMS2 cancer cells vs. iCMS3 cancer cells	iCMS2 cancer cells
PHPT1;A3:9:136850137-136850503:136850137-136850506:+	-0.174753	1.625e-07	9	PHPT1	PHPT1-203	PHPT1-206,PHPT1-203	A3	iCMS2 cancer cells vs. Normal epithelium	Normal epithelium
PHPT1;A3:9:136850137-136850503:136850137-136850506:+	-0.177759	1.03666e-05	9	PHPT1	PHPT1-203	PHPT1-206,PHPT1-203	A3	iCMS3 cancer cells vs. Normal epithelium	Normal epithelium
PLSCR1;SE:3:146525647-146528614:146528831-146533470:-	0.133666	0.00455177	3	PLSCR1	PLSCR1-201	PLSCR1-NIC,PLSCR1-NIC.1,PLSCR1-201	SE	iCMS2 cancer cells vs. Normal epithelium	iCMS2 cancer cells
PMEPA1;AF:20:57659697-57709474:57710015:57659697-57710460:57710589:-	0.189322	2.248e-07	20	PMEPA1	PMEPA1-202	PMEPA1-202,PMEPA1-203	AF	iCMS2 cancer cells vs. iCMS3 cancer cells	iCMS2 cancer cells
PNISR;SE:6:99414690-99416349:99416428-99425215:-	-0.112581	7.39665e-05	6	PNISR	PNISR-201,PNISR-207,PNISR-210	PNISR-201,PNISR-NIC,PNISR-210,PNISR-207,PNISR-202	SE	iCMS2 cancer cells vs. Normal epithelium	Normal epithelium
PNPLA2;RI:11:823527:823587-823694:824130:+	-0.148547	0.0123759	11	PNPLA2	PNPLA2-202	PNPLA2-NIC,PNPLA2-NIC.1,PNPLA2-202	RI	iCMS2 cancer cells vs. Normal epithelium	Normal epithelium
PNPLA2;RI:11:823527:823587-823694:824130:+	-0.284656	2.35017e-05	11	PNPLA2	PNPLA2-202	PNPLA2-NIC,PNPLA2-NIC.1,PNPLA2-202	RI	iCMS3 cancer cells vs. Normal epithelium	Normal epithelium
PNPLA2;RI:11:823527:823587-823694:824130:+	0.136109	0.00403763	11	PNPLA2	PNPLA2-202	PNPLA2-NIC,PNPLA2-NIC.1,PNPLA2-202	RI	iCMS2 cancer cells vs. iCMS3 cancer cells	iCMS2 cancer cells
POLD4;AF:11:67353077-67353294:67353561:67353077-67356743:67356972:-	0.165046	0.000207788	11	POLD4	POLD4-210	POLD4-NIC.1,POLD4-210,POLD4-208	AF	iCMS3 cancer cells vs. Normal epithelium	iCMS3 cancer cells
PPIA;SE:7:44796793-44798748:44798904-44799247:+	0.111573	1.7978e-06	7	PPIA	PPIA-208	PPIA-202,PPIA-208,PPIA-203,PPIA-204,PPIA-216	SE	iCMS2 cancer cells vs. iCMS3 cancer cells	iCMS2 cancer cells
PPIA;SE:7:44796793-44798748:44798904-44799247:+	0.129038	2.6472e-06	7	PPIA	PPIA-208	PPIA-202,PPIA-208,PPIA-203,PPIA-204,PPIA-216	SE	iCMS3 cancer cells vs. Normal epithelium	iCMS3 cancer cells
PPIA;SE:7:44796793-44798748:44798904-44799247:+	0.240611	0	7	PPIA	PPIA-208	PPIA-202,PPIA-208,PPIA-203,PPIA-204,PPIA-216	SE	iCMS2 cancer cells vs. Normal epithelium	iCMS2 cancer cells
PPIG;AF:2:169584353:169584490-169603642:169584647:169584899-169603642:+	-0.144656	0.000280853	2	PPIG	PPIG-219	PPIG-217,PPIG-219	AF	iCMS3 cancer cells vs. Normal epithelium	Normal epithelium
PPIG;RI:2:169603642:169603694-169604026:169604102:+	-0.144656	0.000280853	2	PPIG	PPIG-219	PPIG-217,PPIG-219	RI	iCMS3 cancer cells vs. Normal epithelium	Normal epithelium
PPIG;RI:2:169630774:169630987-169631766:169631933:+	-0.144656	0.000280853	2	PPIG	PPIG-219	PPIG-217,PPIG-219	RI	iCMS3 cancer cells vs. Normal epithelium	Normal epithelium
PPP1R1B;AF:17:39626952:39627473-39629170:39628498:39628622-39629170:+	-0.123096	0.023485	17	PPP1R1B	PPP1R1B-201	PPP1R1B-202,PPP1R1B-201	AF	iCMS3 cancer cells vs. Normal epithelium	Normal epithelium
PPP1R1B;AF:17:39626952:39627473-39629170:39628498:39628622-39629170:+	-0.142059	1.33205e-05	17	PPP1R1B	PPP1R1B-201	PPP1R1B-202,PPP1R1B-201	AF	iCMS2 cancer cells vs. Normal epithelium	Normal epithelium
PPP1R1B;AF:17:39626952:39627473-39629170:39628498:39628706-39629170:+	-0.135591	0.000717572	17	PPP1R1B	PPP1R1B-201	PPP1R1B-203,PPP1R1B-201	AF	iCMS2 cancer cells vs. Normal epithelium	Normal epithelium
PRKAR1A;A5:17:68512579-68515394:68512548-68515394:+	-0.103846	0.0435319	17	PRKAR1A	PRKAR1A-203	PRKAR1A-219,PRKAR1A-203,PRKAR1A-216	A5	iCMS2 cancer cells vs. iCMS3 cancer cells	iCMS3 cancer cells
PRKCSH;A5:19:11435710-11436041:11435706-11436041:+	-0.164626	0.00339583	19	PRKCSH	PRKCSH-217	PRKCSH-217,PRKCSH-222,PRKCSH-212	A5	iCMS2 cancer cells vs. Normal epithelium	Normal epithelium
PSMF1;SE:20:1135306-1152369:1152500-1163130:+	0.113095	0.0359932	20	PSMF1	PSMF1-NNC	PSMF1-NNC,PSMF1-210	SE	iCMS2 cancer cells vs. Normal epithelium	iCMS2 cancer cells
PTMA;AF:2:231707630:231707835-231711348:231708530:231708751-231711348:+	-0.12577	0.000338736	2	PTMA	PTMA-208	PTMA-211,PTMA-208,PTMA-212	AF	iCMS2 cancer cells vs. Normal epithelium	Normal epithelium
PTMA;AF:2:231707630:231707835-231711348:231708530:231708751-231711348:+	-0.143541	0.000263728	2	PTMA	PTMA-208	PTMA-211,PTMA-208,PTMA-212	AF	iCMS3 cancer cells vs. Normal epithelium	Normal epithelium
PTRH2;SE:17:59697978-59698871:59700189-59707371:-	0.109197	0.000267978	17	PTRH2	PTRH2-202	PTRH2-201,PTRH2-202	SE	iCMS2 cancer cells vs. iCMS3 cancer cells	iCMS2 cancer cells
PUF60;SE:8:143818534-143820666:143820716-143821597:-	-0.128665	0.000518609	8	PUF60	PUF60-208,PUF60-204	PUF60-208,PUF60-204,PUF60-202	SE	iCMS3 cancer cells vs. Normal epithelium	Normal epithelium
PUF60;SE:8:143818534-143820666:143820716-143821597:-	-0.102923	0.000463716	8	PUF60	PUF60-208,PUF60-204	PUF60-208,PUF60-204,PUF60-202	SE	iCMS2 cancer cells vs. Normal epithelium	Normal epithelium
QARS1;RI:3:49098192:49098258-49098353:49098480:-	-0.100689	0.00153084	3	QARS1	QARS1-216	QARS1-216,QARS1-201	RI	iCMS2 cancer cells vs. Normal epithelium	Normal epithelium
QTRT1;RI:19:10712161:10712299-10712553:10712628:+	-0.108105	0.00252936	19	QTRT1	QTRT1-207,QTRT1-NIC	QTRT1-NIC,QTRT1-201,QTRT1-207	RI	iCMS3 cancer cells vs. Normal epithelium	Normal epithelium
QTRT1;RI:19:10712161:10712299-10712553:10712628:+	-0.168244	7.95724e-05	19	QTRT1	QTRT1-207,QTRT1-NIC	QTRT1-NIC,QTRT1-201,QTRT1-207	RI	iCMS2 cancer cells vs. Normal epithelium	Normal epithelium
QTRT1;RI:19:10712758:10712867-10712953:10713040:+	-0.105019	8.00234e-05	19	QTRT1	QTRT1-NIC	QTRT1-NIC,QTRT1-201,QTRT1-206,QTRT1-207	RI	iCMS2 cancer cells vs. iCMS3 cancer cells	iCMS3 cancer cells
RAB5IF;SE:20:36607818-36607890:36608000-36609601:+	-0.207694	0.000256759	20	RAB5IF	RAB5IF-204	RAB5IF-204,RAB5IF-202	SE	iCMS3 cancer cells vs. Normal epithelium	Normal epithelium
RAC1;SE:7:6392041-6398662:6398718-6400126:+	-0.19587	0	7	RAC1	RAC1-202	RAC1-202,RAC1-209,RAC1-201	SE	iCMS2 cancer cells vs. iCMS3 cancer cells	iCMS3 cancer cells
RAC1;SE:7:6392041-6398662:6398718-6400126:+	0.168599	0	7	RAC1	RAC1-202	RAC1-202,RAC1-209,RAC1-201	SE	iCMS3 cancer cells vs. Normal epithelium	iCMS3 cancer cells
RBM26;AL:13:79311824:79314993-79322349:79319954:79320710-79322349:-	0.107209	0.00889535	13	RBM26	RBM26-204	RBM26-NIC,RBM26-204,RBM26-201	AL	iCMS2 cancer cells vs. iCMS3 cancer cells	iCMS2 cancer cells
RBMX;A3:X:136879158-136879319:136879123-136879319:-	-0.128387	0.0420463	X	RBMX	RBMX-NIC	RBMX-NIC,RBMX-201,RBMX-207	A3	iCMS2 cancer cells vs. Normal epithelium	Normal epithelium
RBPJ;SE:4:26321048-26362446:26362628-26386353:+	-0.143292	0.00253045	4	RBPJ	RBPJ-204	RBPJ-205,RBPJ-204	SE	iCMS2 cancer cells vs. iCMS3 cancer cells	iCMS3 cancer cells
REX1BD;SE:19:18589077-18589479:18589683-18590854:+	-0.108539	0.000125262	19	REX1BD	REX1BD-202	REX1BD-208,REX1BD-202	SE	iCMS2 cancer cells vs. Normal epithelium	Normal epithelium
RHOC;SE:1:112703806-112705100:112705168-112707078:-	-0.119409	6.8559e-06	1	RHOC	RHOC-202	RHOC-208,RHOC-202	SE	iCMS2 cancer cells vs. iCMS3 cancer cells	iCMS3 cancer cells
RNF6;AF:13:26221330-26221782:26221842:26221330-26222003:26222314:-	0.115053	0.0023866	13	RNF6	RNF6-201	RNF6-203,RNF6-201	AF	iCMS2 cancer cells vs. iCMS3 cancer cells	iCMS2 cancer cells
RPL10A;RI:6:35468420:35468439-35468799:35468873:+	-0.118517	5.51e-08	6	RPL10A	RPL10A-202	RPL10A-202,RPL10A-204	RI	iCMS3 cancer cells vs. Normal epithelium	Normal epithelium
RPL10A;RI:6:35468420:35468439-35468799:35468873:+	-0.119356	2.53e-07	6	RPL10A	RPL10A-202	RPL10A-202,RPL10A-204	RI	iCMS2 cancer cells vs. Normal epithelium	Normal epithelium
RPL10A;RI:6:35468947:35469285-35469381:35469529:+	-0.167323	2.2923e-06	6	RPL10A	RPL10A-203	RPL10A-204,RPL10A-203	RI	iCMS3 cancer cells vs. Normal epithelium	Normal epithelium
RPL12;A5:9:127450804-127451050:127450804-127451281:-	0.125411	0.00495962	9	RPL12	RPL12-204	RPL12-201,RPL12-204	A5	iCMS2 cancer cells vs. Normal epithelium	iCMS2 cancer cells
RPL12;A5:9:127450804-127451050:127450804-127451281:-	0.203889	2e-10	9	RPL12	RPL12-204	RPL12-201,RPL12-204	A5	iCMS2 cancer cells vs. iCMS3 cancer cells	iCMS2 cancer cells
RPL15;A3:3:23917173-23917837:23917173-23917850:+	0.153832	3.68016e-05	3	RPL15	RPL15-212	RPL15-212,RPL15-209	A3	iCMS2 cancer cells vs. iCMS3 cancer cells	iCMS2 cancer cells
RPL15;A3:3:23917173-23917837:23917173-23917850:+	-0.160952	0.00128205	3	RPL15	RPL15-212	RPL15-212,RPL15-209	A3	iCMS3 cancer cells vs. Normal epithelium	Normal epithelium
RPL15;A5:3:23917295-23917850:23917173-23917850:+	0.159149	0.00222556	3	RPL15	RPL15-214	RPL15-209,RPL15-214	A5	iCMS3 cancer cells vs. Normal epithelium	iCMS3 cancer cells
RPL15;A5:3:23917295-23917850:23917173-23917850:+	0.125409	0.0234788	3	RPL15	RPL15-214	RPL15-209,RPL15-214	A5	iCMS2 cancer cells vs. Normal epithelium	iCMS2 cancer cells
RPL21;A5:13:27251656-27253765:27251585-27253765:+	-0.199219	3.35e-08	13	RPL21	RPL21-201	RPL21-205,RPL21-202,RPL21-207,RPL21-201	A5	iCMS2 cancer cells vs. iCMS3 cancer cells	iCMS3 cancer cells
RPL30;AL:8:98024851:98025738-98044943:98042645:98042775-98044943:-	-0.121844	0.00405285	8	RPL30	RPL30-205	RPL30-205,RPL30-203	AL	iCMS2 cancer cells vs. Normal epithelium	Normal epithelium
RPS11;RI:19:49497194:49497325-49497520:49498046:+	0.161058	0.00176426	19	RPS11	RPS11-204	RPS11-204,RPS11-206	RI	iCMS2 cancer cells vs. Normal epithelium	iCMS2 cancer cells
RPS20;AF:8:56074159-56074254:56074356:56074159-56074381:56074498:-	0.129107	0.00011326	8	RPS20	RPS20-210	RPS20-202,RPS20-210	AF	iCMS2 cancer cells vs. Normal epithelium	iCMS2 cancer cells
RPS20;AF:8:56074159-56074254:56074356:56074159-56074381:56074506:-	0.109451	0.00011326	8	RPS20	RPS20-210	RPS20-203,RPS20-204,RPS20-210	AF	iCMS2 cancer cells vs. Normal epithelium	iCMS2 cancer cells
RPS24;SE:10:78037304-78040204:78040225-78040615:+	-0.102388	0	10	RPS24	RPS24-202	RPS24-212,RPS24-202,RPS24-214	SE	iCMS3 cancer cells vs. Normal epithelium	Normal epithelium
RPS24;SE:10:78037304-78040204:78040225-78040615:+	-0.163349	0	10	RPS24	RPS24-202	RPS24-212,RPS24-202,RPS24-214	SE	iCMS2 cancer cells vs. Normal epithelium	Normal epithelium
RSRC2;A3:12:122508450-122511109:122508447-122511109:-	0.102228	0.00704838	12	RSRC2	RSRC2-220	RSRC2-201,RSRC2-203,RSRC2-204,RSRC2-220	A3	iCMS3 cancer cells vs. Normal epithelium	iCMS3 cancer cells
RSRC2;A3:12:122519051-122520504:122519029-122520504:-	-0.109285	0.0168454	12	RSRC2	RSRC2-204	RSRC2-204,RSRC2-220	A3	iCMS2 cancer cells vs. Normal epithelium	Normal epithelium
RSRC2;A3:12:122519051-122520504:122519029-122520504:-	-0.216035	5.54017e-05	12	RSRC2	RSRC2-204	RSRC2-204,RSRC2-220	A3	iCMS3 cancer cells vs. Normal epithelium	Normal epithelium
RSRC2;A3:12:122519051-122520504:122519029-122520504:-	0.106751	0.00209191	12	RSRC2	RSRC2-204	RSRC2-204,RSRC2-220	A3	iCMS2 cancer cells vs. iCMS3 cancer cells	iCMS2 cancer cells
RTN3;SE:11:63681778-63718702:63721032-63749991:+	-0.151108	0.0470427	11	RTN3	RTN3-202	RTN3-203,RTN3-202,RTN3-208,RTN3-212	SE	iCMS2 cancer cells vs. Normal epithelium	Normal epithelium
SAFB2;RI:19:5611120:5611630-5612540:5612567:-	-0.155246	0.00215708	19	SAFB2	SAFB2-NIC.1	SAFB2-NIC.1,SAFB2-NIC,SAFB2-201	RI	iCMS2 cancer cells vs. Normal epithelium	Normal epithelium
SAFB2;RI:19:5611120:5611630-5612540:5612567:-	-0.145187	0.0168996	19	SAFB2	SAFB2-NIC.1	SAFB2-NIC.1,SAFB2-NIC,SAFB2-201	RI	iCMS3 cancer cells vs. Normal epithelium	Normal epithelium
SARAF;SE:8:30070059-30073877:30074051-30082847:-	0.149301	2.42802e-05	8	SARAF	SARAF-203	SARAF-203,SARAF-214	SE	iCMS2 cancer cells vs. iCMS3 cancer cells	iCMS2 cancer cells
SARAF;SE:8:30070059-30073877:30074051-30082847:-	-0.109286	0.0364316	8	SARAF	SARAF-203	SARAF-203,SARAF-214	SE	iCMS3 cancer cells vs. Normal epithelium	Normal epithelium
SDCBP2;AF:20:1320435-1325588:1325707:1320435-1329085:1329139:-	-0.116901	4.03647e-05	20	SDCBP2	SDCBP2-204	SDCBP2-202,SDCBP2-204,SDCBP2-206	AF	iCMS3 cancer cells vs. Normal epithelium	Normal epithelium
SDF4;A3:1:1217804-1218458:1217688-1218458:-	-0.13074	0.02848	1	SDF4	SDF4-201	SDF4-202,SDF4-201	A3	iCMS3 cancer cells vs. Normal epithelium	Normal epithelium
SEC13;AF:3:10318094-10320871:10321041:10318094-10321050:10321112:-	-0.169978	0.000462247	3	SEC13	SEC13-208	SEC13-202,SEC13-208,SEC13-205	AF	iCMS2 cancer cells vs. Normal epithelium	Normal epithelium
SEC13;AF:3:10318094-10320871:10321041:10318094-10321050:10321112:-	-0.14094	0.0402908	3	SEC13	SEC13-208	SEC13-202,SEC13-208,SEC13-205	AF	iCMS3 cancer cells vs. Normal epithelium	Normal epithelium
SERPINB6;AF:6:2959342-2961894:2962108:2959342-2971533:2971567:-	-0.100549	4.9286e-06	6	SERPINB6	SERPINB6-202	SERPINB6-202,SERPINB6-204	AF	iCMS2 cancer cells vs. iCMS3 cancer cells	iCMS3 cancer cells
SERPINB6;SE:6:2959342-2968779:2968913-2971533:-	0.132497	4.9286e-06	6	SERPINB6	SERPINB6-207	SERPINB6-207,SERPINB6-204	SE	iCMS2 cancer cells vs. iCMS3 cancer cells	iCMS2 cancer cells
SET;AF:9:128683655:128684007-128691170:128689222:128689655-128691170:+	0.142625	0.00774662	9	SET	SET-204	SET-204,SET-201	AF	iCMS3 cancer cells vs. Normal epithelium	iCMS3 cancer cells
SET;AF:9:128683655:128684007-128691170:128689222:128689655-128691170:+	0.20531	1.1579e-05	9	SET	SET-204	SET-204,SET-201	AF	iCMS2 cancer cells vs. Normal epithelium	iCMS2 cancer cells
SF3B1;A5:2:197418588-197418896:197418588-197420428:-	-0.208438	1.94e-08	2	SF3B1	SF3B1-213	SF3B1-201,SF3B1-213	A5	iCMS2 cancer cells vs. iCMS3 cancer cells	iCMS3 cancer cells
SF3B1;A5:2:197418588-197418896:197418588-197420428:-	-0.247038	3e-08	2	SF3B1	SF3B1-213	SF3B1-201,SF3B1-213	A5	iCMS2 cancer cells vs. Normal epithelium	Normal epithelium
SF3B1;RI:2:197418896:197419640-197420428:197420542:-	-0.19744	2.308e-07	2	SF3B1	SF3B1-213	SF3B1-214,SF3B1-213	RI	iCMS2 cancer cells vs. Normal epithelium	Normal epithelium
SF3B1;RI:2:197418896:197419640-197420428:197420542:-	-0.153316	0.000408392	2	SF3B1	SF3B1-213	SF3B1-214,SF3B1-213	RI	iCMS3 cancer cells vs. Normal epithelium	Normal epithelium
SF3B1;SE:2:197418588-197418896:197419640-197420428:-	-0.200808	1.94e-08	2	SF3B1	SF3B1-214	SF3B1-201,SF3B1-214	SE	iCMS2 cancer cells vs. iCMS3 cancer cells	iCMS3 cancer cells
SFT2D1;SE:6:166330247-166331385:166331407-166342419:-	0.115478	0.000175713	6	SFT2D1	SFT2D1-202	SFT2D1-202,SFT2D1-201	SE	iCMS3 cancer cells vs. Normal epithelium	iCMS3 cancer cells
SIGIRR;AF:11:410027-414823:414999:410027-417325:417397:-	-0.234091	0.000633347	11	SIGIRR	SIGIRR-203	SIGIRR-201,SIGIRR-203	AF	iCMS3 cancer cells vs. Normal epithelium	Normal epithelium
SIGIRR;AF:11:410027-414823:414999:410027-417325:417397:-	-0.17648	0.0138294	11	SIGIRR	SIGIRR-203	SIGIRR-201,SIGIRR-203	AF	iCMS2 cancer cells vs. Normal epithelium	Normal epithelium
SLC1A5;RI:19:46782383:46782549-46784097:46784144:-	-0.210142	0.000897339	19	SLC1A5	SLC1A5-NIC	SLC1A5-203,SLC1A5-NIC	RI	iCMS2 cancer cells vs. Normal epithelium	Normal epithelium
SLC1A5;RI:19:46782383:46782549-46784097:46784144:-	-0.159031	0.0162416	19	SLC1A5	SLC1A5-NIC	SLC1A5-203,SLC1A5-NIC	RI	iCMS3 cancer cells vs. Normal epithelium	Normal epithelium
SMAGP;AF:12:51269316-51270059:51270198:51269316-51270256:51270415:-	0.124082	0.000729267	12	SMAGP	SMAGP-202	SMAGP-202,SMAGP-203	AF	iCMS2 cancer cells vs. iCMS3 cancer cells	iCMS2 cancer cells
SMAGP;AF:12:51269316-51270059:51270198:51269316-51270256:51270415:-	0.245717	9.63e-08	12	SMAGP	SMAGP-202	SMAGP-202,SMAGP-203	AF	iCMS2 cancer cells vs. Normal epithelium	iCMS2 cancer cells
SMAGP;AF:12:51269316-51270059:51270198:51269316-51270256:51270415:-	0.121635	0.0107137	12	SMAGP	SMAGP-202	SMAGP-202,SMAGP-203	AF	iCMS3 cancer cells vs. Normal epithelium	iCMS3 cancer cells
SMIM4;A5:3:52536906-52540424:52536773-52540424:+	0.103386	0.00522238	3	SMIM4	SMIM4-203	SMIM4-201,SMIM4-203	A5	iCMS2 cancer cells vs. iCMS3 cancer cells	iCMS2 cancer cells
SNHG6;MX:8:66922114-66922324:66922392-66925437:66922114-66922614:66922725-66925437:-	0.154802	0.00114319	8	SNHG6	SNHG6-205	SNHG6-205,SNHG6-206	MX	iCMS2 cancer cells vs. iCMS3 cancer cells	iCMS2 cancer cells
SNHG8;A5:4:118279137-118279389:118278792-118279389:+	-0.147926	0.00725964	4	SNHG8	SNHG8-206	SNHG8-206,SNHG8-203	A5	iCMS2 cancer cells vs. Normal epithelium	Normal epithelium
SNHG8;A5:4:118279137-118279389:118278792-118279389:+	-0.245764	0	4	SNHG8	SNHG8-206	SNHG8-206,SNHG8-203	A5	iCMS2 cancer cells vs. iCMS3 cancer cells	iCMS3 cancer cells
SNHG8;SE:4:118278792-118278944:118279137-118279389:+	-0.231744	3.57e-08	4	SNHG8	SNHG8-211	SNHG8-211,SNHG8-203	SE	iCMS2 cancer cells vs. iCMS3 cancer cells	iCMS3 cancer cells
SNX13;A3:7:17821681-17826022:17821648-17826022:-	-0.12904	0.000198362	7	SNX13	SNX13-213	SNX13-203,SNX13-213	A3	iCMS2 cancer cells vs. iCMS3 cancer cells	iCMS3 cancer cells
SNX14;RI:6:85507968:85508059-85513800:85513895:-	-0.151629	0.000522513	6	SNX14	SNX14-243	SNX14-201,SNX14-240,SNX14-203,SNX14-210,SNX14-243,SNX14-274,SNX14-202	RI	iCMS2 cancer cells vs. iCMS3 cancer cells	iCMS3 cancer cells
SPATS2L;AF:2:200306151:200306601-200329431:200306718:200306922-200329431:+	0.122002	2e-10	2	SPATS2L	SPATS2L-209	SPATS2L-221,SPATS2L-209	AF	iCMS2 cancer cells vs. iCMS3 cancer cells	iCMS2 cancer cells
SPSB3;RI:16:1778134:1778321-1778435:1778612:-	-0.151985	0.000451927	16	SPSB3	SPSB3-209	SPSB3-208,SPSB3-209	RI	iCMS3 cancer cells vs. Normal epithelium	Normal epithelium
SPSB3;RI:16:1778134:1778321-1778435:1778612:-	-0.108379	0.00749155	16	SPSB3	SPSB3-209	SPSB3-208,SPSB3-209	RI	iCMS2 cancer cells vs. Normal epithelium	Normal epithelium
SRRM1;A3:1:24646789-24647079:24646789-24648859:+	0.114989	0.00358098	1	SRRM1	SRRM1-NIC.4,SRRM1-NIC,SRRM1-NIC.2	SRRM1-NIC.4,SRRM1-224,SRRM1-201,SRRM1-NIC,SRRM1-206,SRRM1-221,SRRM1-223,SRRM1-NIC.2	A3	iCMS2 cancer cells vs. Normal epithelium	iCMS2 cancer cells
SRRM2;A3:16:2759661-2759747:2759661-2760301:+	-0.155125	0.000456912	16	SRRM2	SRRM2-NIC	SRRM2-208,SRRM2-NIC,SRRM2-220,SRRM2-225	A3	iCMS2 cancer cells vs. iCMS3 cancer cells	iCMS3 cancer cells
SRRM2;A3:16:2759661-2759747:2759661-2760301:+	-0.125782	0.0455234	16	SRRM2	SRRM2-NIC	SRRM2-208,SRRM2-NIC,SRRM2-220,SRRM2-225	A3	iCMS2 cancer cells vs. Normal epithelium	Normal epithelium
SRRM2;A5:16:2752854-2756334:2752846-2756334:+	0.173181	0.000456912	16	SRRM2	SRRM2-225	SRRM2-NIC,SRRM2-225	A5	iCMS2 cancer cells vs. iCMS3 cancer cells	iCMS2 cancer cells
SRSF10;A3:1:23971439-23971573:23967723-23971573:-	-0.114287	0.00793167	1	SRSF10	SRSF10-214	SRSF10-NIC,SRSF10-214	A3	iCMS3 cancer cells vs. Normal epithelium	Normal epithelium
SRSF2;RI:17:76734115:76735158-76736154:76736464:-	-0.103794	0.0115342	17	SRSF2	SRSF2-203	SRSF2-202,SRSF2-203	RI	iCMS2 cancer cells vs. Normal epithelium	Normal epithelium
SRSF2;RI:17:76734115:76735158-76736154:76736464:-	-0.121993	0.000651767	17	SRSF2	SRSF2-203	SRSF2-202,SRSF2-203	RI	iCMS3 cancer cells vs. Normal epithelium	Normal epithelium
SRSF4;SE:1:29159486-29159864:29160058-29160375:-	-0.158611	0.000241687	1	SRSF4	SRSF4-208	SRSF4-208,SRSF4-201	SE	iCMS2 cancer cells vs. Normal epithelium	Normal epithelium
SRSF4;SE:1:29159486-29159864:29160058-29160375:-	-0.141702	0.00286389	1	SRSF4	SRSF4-208	SRSF4-208,SRSF4-201	SE	iCMS3 cancer cells vs. Normal epithelium	Normal epithelium
SRSF7;RI:2:38748579:38748653-38749529:38749705:-	-0.104077	0.000219264	2	SRSF7	SRSF7-206,SRSF7-208	SRSF7-202,SRSF7-201,SRSF7-206,SRSF7-208,SRSF7-209	RI	iCMS2 cancer cells vs. Normal epithelium	Normal epithelium
SSB;RI:2:169806785:169806892-169806971:169807071:+	-0.216991	6.462e-07	2	SSB	SSB-NIC	SSB-NIC,SSB-201	RI	iCMS2 cancer cells vs. Normal epithelium	Normal epithelium
SSB;RI:2:169806785:169806892-169806971:169807071:+	-0.16271	8.15315e-05	2	SSB	SSB-NIC	SSB-NIC,SSB-201	RI	iCMS3 cancer cells vs. Normal epithelium	Normal epithelium
SSBP1;A5:7:141738593-141739124:141738503-141739124:+	-0.116661	5.08e-08	7	SSBP1	SSBP1-215	SSBP1-215,SSBP1-214	A5	iCMS2 cancer cells vs. Normal epithelium	Normal epithelium
SSBP1;A5:7:141738593-141739124:141738575-141739124:+	-0.113377	7.62e-08	7	SSBP1	SSBP1-215	SSBP1-215,SSBP1-206	A5	iCMS2 cancer cells vs. Normal epithelium	Normal epithelium
STAG2;SE:X:123961856-124021367:124021431-124022531:+	-0.125302	0.00011721	X	STAG2	STAG2-203,STAG2-202	STAG2-204,STAG2-202,STAG2-203,STAG2-227	SE	iCMS2 cancer cells vs. iCMS3 cancer cells	iCMS3 cancer cells
STAG2;SE:X:124090764-124090854:124090964-124094018:+	-0.121962	8.99993e-05	X	STAG2	STAG2-201,STAG2-203	STAG2-204,STAG2-202,STAG2-201,STAG2-203,STAG2-227	SE	iCMS2 cancer cells vs. iCMS3 cancer cells	iCMS3 cancer cells
SUN1;RI:7:852609:852667-852810:852952:+	-0.16802	3.93384e-05	7	SUN1	SUN1-NIC.1,SUN1-206	SUN1-206,SUN1-NIC.1,SUN1-NIC,SUN1-203	RI	iCMS2 cancer cells vs. iCMS3 cancer cells	iCMS3 cancer cells
SUN1;SE:7:849603-849923:850033-851384:+	0.170813	3.93384e-05	7	SUN1	SUN1-NIC.2,SUN1-NIC,SUN1-206	SUN1-206,SUN1-NIC,SUN1-NIC.1,SUN1-NIC.2	SE	iCMS2 cancer cells vs. iCMS3 cancer cells	iCMS2 cancer cells
SURF4;SE:9:133367445-133375239:133375388-133375922:-	-0.112572	0.00411057	9	SURF4	SURF4-209	SURF4-209,SURF4-202	SE	iCMS3 cancer cells vs. Normal epithelium	Normal epithelium
SYNCRIP;SE:6:85640564-85641292:85641451-85642797:-	0.246674	2.16233e-05	6	SYNCRIP	SYNCRIP-219,SYNCRIP-201,SYNCRIP-217,SYNCRIP-206,SYNCRIP-202	SYNCRIP-202,SYNCRIP-206,SYNCRIP-201,SYNCRIP-220,SYNCRIP-219,SYNCRIP-217,SYNCRIP-204	SE	iCMS3 cancer cells vs. Normal epithelium	iCMS3 cancer cells
SYNCRIP;SE:6:85640564-85641292:85641451-85642797:-	0.221337	0.000191917	6	SYNCRIP	SYNCRIP-219,SYNCRIP-201,SYNCRIP-217,SYNCRIP-206,SYNCRIP-202	SYNCRIP-202,SYNCRIP-206,SYNCRIP-201,SYNCRIP-220,SYNCRIP-219,SYNCRIP-217,SYNCRIP-204	SE	iCMS2 cancer cells vs. Normal epithelium	iCMS2 cancer cells
SYNGR2;AF:17:78168611:78168715-78170817:78169158:78169229-78170817:+	0.12692	1.80499e-05	17	SYNGR2	SYNGR2-203	SYNGR2-203,SYNGR2-207	AF	iCMS3 cancer cells vs. Normal epithelium	iCMS3 cancer cells
SYNGR2;AF:17:78168611:78168715-78170817:78169158:78169229-78170817:+	0.10909	9.39919e-05	17	SYNGR2	SYNGR2-203	SYNGR2-203,SYNGR2-207	AF	iCMS2 cancer cells vs. Normal epithelium	iCMS2 cancer cells
TALDO1;A5:11:763944-764288:763940-764288:+	0.147105	0	11	TALDO1	TALDO1-201	TALDO1-201,TALDO1-203	A5	iCMS2 cancer cells vs. Normal epithelium	iCMS2 cancer cells
TALDO1;A5:11:763944-764288:763940-764288:+	0.160109	2.4e-09	11	TALDO1	TALDO1-201	TALDO1-201,TALDO1-203	A5	iCMS3 cancer cells vs. Normal epithelium	iCMS3 cancer cells
TATDN1;SE:8:124495542-124503840:124503951-124504271:-	-0.134043	0.0321241	8	TATDN1	TATDN1-217	TATDN1-217,TATDN1-221,TATDN1-201	SE	iCMS2 cancer cells vs. iCMS3 cancer cells	iCMS3 cancer cells
TCERG1;SE:5:146480094-146481150:146481200-146482592:+	-0.106946	0.0471241	5	TCERG1	TCERG1-217	TCERG1-217,TCERG1-202,TCERG1-216,TCERG1-201	SE	iCMS3 cancer cells vs. Normal epithelium	Normal epithelium
TCERG1;SE:5:146480094-146481150:146481200-146482592:+	-0.166369	0.00199632	5	TCERG1	TCERG1-217	TCERG1-217,TCERG1-202,TCERG1-216,TCERG1-201	SE	iCMS2 cancer cells vs. Normal epithelium	Normal epithelium
TFG;AF:3:100709353:100709431-100713643:100709472:100709721-100713643:+	0.144019	0.00269708	3	TFG	TFG-NIC	TFG-NIC,TFG-NIC.1	AF	iCMS2 cancer cells vs. Normal epithelium	iCMS2 cancer cells
TGOLN2;RI:2:85326508:85326804-85326979:85327685:-	0.114465	0.0457175	2	TGOLN2	TGOLN2-201,TGOLN2-205	TGOLN2-201,TGOLN2-205,TGOLN2-202	RI	iCMS3 cancer cells vs. Normal epithelium	iCMS3 cancer cells
TGOLN2;RI:2:85326508:85326804-85326979:85327685:-	0.116602	0.0137363	2	TGOLN2	TGOLN2-201,TGOLN2-205	TGOLN2-201,TGOLN2-205,TGOLN2-202	RI	iCMS2 cancer cells vs. Normal epithelium	iCMS2 cancer cells
TIMM8B;SE:11:112085462-112085978:112086310-112086640:-	0.139721	0.00062518	11	TIMM8B	TIMM8B-203	TIMM8B-203,TIMM8B-204	SE	iCMS2 cancer cells vs. Normal epithelium	iCMS2 cancer cells
TKT;SE:3:53235174-53237797:53237820-53240251:-	0.115197	7.5275e-05	3	TKT	TKT-201	TKT-201,TKT-NIC	SE	iCMS2 cancer cells vs. Normal epithelium	iCMS2 cancer cells
TLE5;AF:19:3061257-3062174:3062495:3061257-3062700:3063107:-	0.297164	7.4e-09	19	TLE5	TLE5-202	TLE5-202,TLE5-201	AF	iCMS3 cancer cells vs. Normal epithelium	iCMS3 cancer cells
TLE5;AF:19:3061257-3062174:3062495:3061257-3062700:3063107:-	-0.24313	6e-10	19	TLE5	TLE5-202	TLE5-202,TLE5-201	AF	iCMS2 cancer cells vs. iCMS3 cancer cells	iCMS3 cancer cells
TMC5;AF:16:19410539:19410773-19430413:19417883:19418092-19430413:+	-0.147901	0.00130822	16	TMC5	TMC5-204	TMC5-205,TMC5-204	AF	iCMS3 cancer cells vs. Normal epithelium	Normal epithelium
TMC5;AF:16:19410539:19410773-19430413:19417883:19418092-19430413:+	-0.253124	1e-10	16	TMC5	TMC5-204	TMC5-205,TMC5-204	AF	iCMS2 cancer cells vs. Normal epithelium	Normal epithelium
TMC5;AF:16:19410539:19410773-19430413:19417883:19418092-19430413:+	-0.105223	6.71072e-05	16	TMC5	TMC5-204	TMC5-205,TMC5-204	AF	iCMS2 cancer cells vs. iCMS3 cancer cells	iCMS3 cancer cells
TMC5;AF:16:19410735:19411176-19430413:19417883:19418092-19430413:+	-0.204696	1.38102e-05	16	TMC5	TMC5-203	TMC5-205,TMC5-203	AF	iCMS2 cancer cells vs. Normal epithelium	Normal epithelium
TMC5;AF:16:19410735:19411176-19430413:19417883:19418092-19430413:+	-0.145187	0.00493325	16	TMC5	TMC5-203	TMC5-205,TMC5-203	AF	iCMS3 cancer cells vs. Normal epithelium	Normal epithelium
TMC5;SE:16:19469825-19472088:19472243-19474125:+	0.147651	0.000129076	16	TMC5	TMC5-203,TMC5-205	TMC5-205,TMC5-203,TMC5-204	SE	iCMS2 cancer cells vs. Normal epithelium	iCMS2 cancer cells
TMEM123;SE:11:102402206-102448812:102448868-102452524:-	0.19627	7.80811e-05	11	TMEM123	TMEM123-202	TMEM123-202,TMEM123-201	SE	iCMS2 cancer cells vs. Normal epithelium	iCMS2 cancer cells
TMEM123;SE:11:102402206-102448812:102448868-102452524:-	0.215191	6.26202e-05	11	TMEM123	TMEM123-202	TMEM123-202,TMEM123-201	SE	iCMS3 cancer cells vs. Normal epithelium	iCMS3 cancer cells
TMEM141;SE:9:136791424-136791626:136791777-136791947:+	-0.147971	4.84e-08	9	TMEM141	TMEM141-202	TMEM141-204,TMEM141-202	SE	iCMS2 cancer cells vs. iCMS3 cancer cells	iCMS3 cancer cells
TMEM141;SE:9:136791424-136791626:136791777-136791947:+	-0.240908	0	9	TMEM141	TMEM141-202	TMEM141-204,TMEM141-202	SE	iCMS2 cancer cells vs. Normal epithelium	Normal epithelium
TMEM14C;SE:6:10723241-10724556:10724633-10724961:+	0.111537	0.000367931	6	TMEM14C	TMEM14C-205	TMEM14C-203,TMEM14C-205	SE	iCMS2 cancer cells vs. iCMS3 cancer cells	iCMS2 cancer cells
TMEM176A;A5:7:150800968-150801536:150800828-150801536:+	0.103388	3.808e-07	7	TMEM176A	TMEM176A-210	TMEM176A-201,TMEM176A-210	A5	iCMS3 cancer cells vs. Normal epithelium	iCMS3 cancer cells
TMX2;SE:11:57737668-57737913:57738026-57738354:+	-0.108085	1.7837e-06	11	TMX2	TMX2-201	TMX2-202,TMX2-201	SE	iCMS2 cancer cells vs. Normal epithelium	Normal epithelium
TPD52;AF:8:80064593-80080315:80080816:80064593-80171425:80171558:-	-0.237377	4.05e-08	8	TPD52	TPD52-202	TPD52-201,TPD52-202	AF	iCMS3 cancer cells vs. Normal epithelium	Normal epithelium
TPD52;AF:8:80064593-80080315:80080816:80064593-80171425:80171558:-	-0.287608	0	8	TPD52	TPD52-202	TPD52-201,TPD52-202	AF	iCMS2 cancer cells vs. Normal epithelium	Normal epithelium
TPD52;AF:8:80064593-80080315:80080816:80064593-80171425:80171564:-	-0.281351	2.3e-09	8	TPD52	TPD52-202	TPD52-209,TPD52-202	AF	iCMS2 cancer cells vs. Normal epithelium	Normal epithelium
TPD52;AF:8:80064593-80080315:80080816:80064593-80171425:80171564:-	-0.205726	7.37747e-05	8	TPD52	TPD52-202	TPD52-209,TPD52-202	AF	iCMS3 cancer cells vs. Normal epithelium	Normal epithelium
TPD52;AF:8:80064593-80080315:80080831:80064593-80171425:80171558:-	-0.13699	2.36675e-05	8	TPD52	TPD52-203	TPD52-203,TPD52-201	AF	iCMS2 cancer cells vs. Normal epithelium	Normal epithelium
TPD52;AF:8:80064593-80080315:80080831:80064593-80171425:80171558:-	-0.130026	0.000144557	8	TPD52	TPD52-203	TPD52-203,TPD52-201	AF	iCMS3 cancer cells vs. Normal epithelium	Normal epithelium
TPM1;AL:15:63062645-63064064:63065278:63062645-63065896:63066092:+	-0.122284	0.000121201	15	TPM1	TPM1-216	TPM1-216,TPM1-NIC	AL	iCMS2 cancer cells vs. Normal epithelium	Normal epithelium
TPM1;AL:15:63062645-63064064:63065278:63062645-63065896:63066092:+	-0.157061	3.28627e-05	15	TPM1	TPM1-216	TPM1-216,TPM1-NIC	AL	iCMS3 cancer cells vs. Normal epithelium	Normal epithelium
TPM1;AL:15:63062645-63064064:63065278:63062645-63071090:63071915:+	-0.10898	0.00130024	15	TPM1	TPM1-216	TPM1-216,TPM1-201	AL	iCMS2 cancer cells vs. Normal epithelium	Normal epithelium
TRABD;A5:22:50186001-50193027:50185976-50193027:+	-0.105354	0.0130668	22	TRABD	TRABD-201	TRABD-201,TRABD-202	A5	iCMS2 cancer cells vs. Normal epithelium	Normal epithelium
TRIM2;SE:4:153204560-153222243:153223039-153270338:+	-0.131702	9.5764e-06	4	TRIM2	TRIM2-225	TRIM2-204,TRIM2-225	SE	iCMS3 cancer cells vs. Normal epithelium	Normal epithelium
TRIM2;SE:4:153204560-153222243:153223039-153270338:+	0.121846	9.2533e-06	4	TRIM2	TRIM2-225	TRIM2-204,TRIM2-225	SE	iCMS2 cancer cells vs. iCMS3 cancer cells	iCMS2 cancer cells
TRIM2;SE:4:153204560-153270335:153270519-153275893:+	-0.204771	1.71436e-05	4	TRIM2	TRIM2-211,TRIM2-209,TRIM2-274,TRIM2-206	TRIM2-209,TRIM2-274,TRIM2-206,TRIM2-211,TRIM2-202	SE	iCMS2 cancer cells vs. iCMS3 cancer cells	iCMS3 cancer cells
TRIR;A3:19:12731557-12734313:12731421-12734313:-	0.120182	0.00137934	19	TRIR	TRIR-204	TRIR-201,TRIR-204	A3	iCMS2 cancer cells vs. iCMS3 cancer cells	iCMS2 cancer cells
TSTD1;SE:1:161038075-161038551:161038673-161038880:-	-0.114693	0.00357526	1	TSTD1	TSTD1-201,TSTD1-204	TSTD1-201,TSTD1-204,TSTD1-203	SE	iCMS2 cancer cells vs. iCMS3 cancer cells	iCMS3 cancer cells
TUBA1B;RI:12:49129500:49129722-49131298:49131395:-	-0.138558	0.00444222	12	TUBA1B	TUBA1B-201	TUBA1B-202,TUBA1B-201	RI	iCMS3 cancer cells vs. Normal epithelium	Normal epithelium
TUBA1B;RI:12:49129500:49129722-49131298:49131395:-	-0.128796	0.0107171	12	TUBA1B	TUBA1B-201	TUBA1B-202,TUBA1B-201	RI	iCMS2 cancer cells vs. Normal epithelium	Normal epithelium
TUBA4A;AF:2:219252230-219253856:219253918:219252230-219254095:219254608:-	0.143676	0.00101817	2	TUBA4A	TUBA4A-201	TUBA4A-202,TUBA4A-201	AF	iCMS3 cancer cells vs. Normal epithelium	iCMS3 cancer cells
TUBA4A;AF:2:219252230-219253856:219253918:219252230-219254095:219254608:-	0.145746	2.76407e-05	2	TUBA4A	TUBA4A-201	TUBA4A-202,TUBA4A-201	AF	iCMS2 cancer cells vs. Normal epithelium	iCMS2 cancer cells
TWF1;SE:12:43804572-43805831:43806002-43806221:-	-0.11488	0.0331356	12	TWF1	TWF1-NIC	TWF1-NIC,TWF1-201	SE	iCMS2 cancer cells vs. iCMS3 cancer cells	iCMS3 cancer cells
UBE2D3;A5:4:102826636-102827592:102826636-102827944:-	0.18076	1.10115e-05	4	UBE2D3	UBE2D3-207	UBE2D3-207,UBE2D3-208	A5	iCMS2 cancer cells vs. iCMS3 cancer cells	iCMS2 cancer cells
UBE2D3;AF:4:102826636-102827427:102827551:102826636-102827592:102827948:-	-0.142123	0	4	UBE2D3	UBE2D3-210	UBE2D3-207,UBE2D3-210	AF	iCMS2 cancer cells vs. Normal epithelium	Normal epithelium
UBE2V1;AF:20:50096820-50113107:50113150:50096820-50115485:50115954:-	0.162647	0.00879668	20	UBE2V1	UBE2V1-203	UBE2V1-201,UBE2V1-203	AF	iCMS3 cancer cells vs. Normal epithelium	iCMS3 cancer cells
UBE2V1;AF:20:50096820-50113107:50113150:50096820-50115485:50115954:-	0.133702	0.0158653	20	UBE2V1	UBE2V1-203	UBE2V1-201,UBE2V1-203	AF	iCMS2 cancer cells vs. Normal epithelium	iCMS2 cancer cells
UBXN4;SE:2:135748369-135753539:135754277-135755517:+	0.154601	3.2983e-06	2	UBXN4	UBXN4-203	UBXN4-203,UBXN4-204	SE	iCMS2 cancer cells vs. Normal epithelium	iCMS2 cancer cells
UGP2;AF:2:63840969:63841232-63856306:63841896:63842204-63856306:+	0.227477	1.82e-08	2	UGP2	UGP2-202	UGP2-201,UGP2-202	AF	iCMS2 cancer cells vs. Normal epithelium	iCMS2 cancer cells
UGP2;AF:2:63840969:63841232-63856306:63841896:63842204-63856306:+	0.212221	6.1385e-06	2	UGP2	UGP2-202	UGP2-201,UGP2-202	AF	iCMS3 cancer cells vs. Normal epithelium	iCMS3 cancer cells
UQCRQ;A3:5:132866687-132866869:132866687-132867488:+	-0.200902	6.45056e-05	5	UQCRQ	UQCRQ-206	UQCRQ-206,UQCRQ-205	A3	iCMS2 cancer cells vs. iCMS3 cancer cells	iCMS3 cancer cells
UQCRQ;A5:5:132867035-132867488:132866687-132867488:+	-0.118825	0.000115511	5	UQCRQ	UQCRQ-201	UQCRQ-205,UQCRQ-201	A5	iCMS2 cancer cells vs. iCMS3 cancer cells	iCMS3 cancer cells
USO1;SE:4:75757573-75760594:75760605-75770439:+	-0.160241	1.4439e-06	4	USO1	USO1-201	USO1-204,USO1-201	SE	iCMS2 cancer cells vs. iCMS3 cancer cells	iCMS3 cancer cells
USO1;SE:4:75757573-75760594:75760605-75770439:+	-0.119959	0.00171217	4	USO1	USO1-201	USO1-204,USO1-201	SE	iCMS2 cancer cells vs. Normal epithelium	Normal epithelium
USO1;SE:4:75793901-75795336:75795356-75799622:+	-0.160241	1.4439e-06	4	USO1	USO1-201	USO1-204,USO1-201	SE	iCMS2 cancer cells vs. iCMS3 cancer cells	iCMS3 cancer cells
USO1;SE:4:75793901-75795336:75795356-75799622:+	-0.119959	0.00171217	4	USO1	USO1-201	USO1-204,USO1-201	SE	iCMS2 cancer cells vs. Normal epithelium	Normal epithelium
USP16;A3:21:29036374-29037276:29036374-29037279:+	-0.150261	0.000676638	21	USP16	USP16-201,USP16-204	USP16-201,USP16-204,USP16-203	A3	iCMS3 cancer cells vs. Normal epithelium	Normal epithelium
USP16;SE:21:29024777-29025709:29025771-29027873:+	-0.164279	0.000676638	21	USP16	USP16-201	USP16-201,USP16-204,USP16-203	SE	iCMS3 cancer cells vs. Normal epithelium	Normal epithelium
VASP;A3:19:45523695-45523841:45523695-45523844:+	-0.14121	0.00160856	19	VASP	VASP-202	VASP-213,VASP-202	A3	iCMS2 cancer cells vs. iCMS3 cancer cells	iCMS3 cancer cells
VPS29;SE:12:110496203-110498820:110498859-110502049:-	-0.104177	1.83451e-05	12	VPS29	VPS29-202	VPS29-202,VPS29-206	SE	iCMS2 cancer cells vs. iCMS3 cancer cells	iCMS3 cancer cells
WAC;A5:10:28534182-28535562:28534034-28535562:+	-0.160398	0.00322757	10	WAC	WAC-207	WAC-219,WAC-NNC,WAC-207,WAC-NNC.1,WAC-202	A5	iCMS2 cancer cells vs. Normal epithelium	Normal epithelium
WAC;AF:10:28532768:28533007-28533998:28533371:28533620-28533998:+	0.125929	0.0133817	10	WAC	WAC-221	WAC-207,WAC-221	AF	iCMS2 cancer cells vs. Normal epithelium	iCMS2 cancer cells
WSB1;AF:17:27294103:27294435-27304780:27302435:27303635-27304780:+	-0.109351	0.0159844	17	WSB1	WSB1-207	WSB1-207,WSB1-205	AF	iCMS2 cancer cells vs. Normal epithelium	Normal epithelium
YME1L1;A3:10:27147668-27148906:27145590-27148906:-	-0.108242	0.00171483	10	YME1L1	YME1L1-206	YME1L1-202,YME1L1-206	A3	iCMS3 cancer cells vs. Normal epithelium	Normal epithelium
YME1L1;A3:10:27147668-27148906:27145590-27148906:-	-0.128517	0.0219239	10	YME1L1	YME1L1-206	YME1L1-202,YME1L1-206	A3	iCMS2 cancer cells vs. Normal epithelium	Normal epithelium
YPEL5;SE:2:30147062-30148245:30148541-30156628:+	0.13717	0.000175623	2	YPEL5	YPEL5-202	YPEL5-202,YPEL5-201	SE	iCMS2 cancer cells vs. iCMS3 cancer cells	iCMS2 cancer cells
YPEL5;SE:2:30148541-30155850:30155910-30156628:+	-0.103778	0.00992319	2	YPEL5	YPEL5-203	YPEL5-202,YPEL5-203	SE	iCMS2 cancer cells vs. iCMS3 cancer cells	iCMS3 cancer cells
YWHAZ;AF:8:100948900-100951929:100951969:100948900-100952850:100952993:-	-0.134189	0.00188967	8	YWHAZ	YWHAZ-212	YWHAZ-211,YWHAZ-212	AF	iCMS3 cancer cells vs. Normal epithelium	Normal epithelium
YWHAZ;AF:8:100948900-100951929:100951969:100948900-100953269:100953341:-	-0.215106	4e-10	8	YWHAZ	YWHAZ-212	YWHAZ-212,YWHAZ-201	AF	iCMS2 cancer cells vs. Normal epithelium	Normal epithelium
YWHAZ;AF:8:100948900-100951929:100951969:100948900-100953269:100953341:-	-0.201032	0.000990449	8	YWHAZ	YWHAZ-212	YWHAZ-212,YWHAZ-201	AF	iCMS3 cancer cells vs. Normal epithelium	Normal epithelium
YWHAZ;AF:8:100948900-100951929:100952619:100948900-100952850:100952993:-	-0.106783	0.0394351	8	YWHAZ	YWHAZ-208	YWHAZ-211,YWHAZ-208	AF	iCMS2 cancer cells vs. Normal epithelium	Normal epithelium
YWHAZ;AF:8:100948900-100951929:100952619:100948900-100952850:100952993:-	-0.119452	0.0481137	8	YWHAZ	YWHAZ-208	YWHAZ-211,YWHAZ-208	AF	iCMS3 cancer cells vs. Normal epithelium	Normal epithelium
YWHAZ;AF:8:100948900-100951929:100952619:100948900-100953269:100953341:-	-0.199366	2e-10	8	YWHAZ	YWHAZ-208	YWHAZ-208,YWHAZ-201	AF	iCMS2 cancer cells vs. iCMS3 cancer cells	iCMS3 cancer cells
YWHAZ;AF:8:100948900-100951929:100952619:100948900-100953269:100953341:-	-0.287094	1.47e-07	8	YWHAZ	YWHAZ-208	YWHAZ-208,YWHAZ-201	AF	iCMS2 cancer cells vs. Normal epithelium	Normal epithelium
YWHAZ;AF:8:100948900-100952850:100952993:100948900-100953269:100953341:-	-0.117728	0.00245612	8	YWHAZ	YWHAZ-211	YWHAZ-211,YWHAZ-201	AF	iCMS2 cancer cells vs. iCMS3 cancer cells	iCMS3 cancer cells
ZCRB1;A3:12:42313231-42313690:42313198-42313690:-	0.130729	0.000589118	12	ZCRB1	ZCRB1-204	ZCRB1-202,ZCRB1-204,ZCRB1-201	A3	iCMS2 cancer cells vs. Normal epithelium	iCMS2 cancer cells
ZCRB1;A3:12:42313231-42313690:42313198-42313690:-	0.100335	0.018245	12	ZCRB1	ZCRB1-204	ZCRB1-202,ZCRB1-204,ZCRB1-201	A3	iCMS3 cancer cells vs. Normal epithelium	iCMS3 cancer cells
ZFAND5;SE:9:72360787-72363470:72363606-72364696:-	-0.119618	0.0113972	9	ZFAND5	ZFAND5-205	ZFAND5-205,ZFAND5-204	SE	iCMS2 cancer cells vs. Normal epithelium	Normal epithelium
ZFAND5;SE:9:72360787-72363470:72363606-72364696:-	-0.182773	0.000361929	9	ZFAND5	ZFAND5-205	ZFAND5-205,ZFAND5-204	SE	iCMS3 cancer cells vs. Normal epithelium	Normal epithelium
ZFAS1;AF:20:49278271:49278397-49279104:49278640:49278738-49279104:+	-0.192157	0.00190675	20	ZFAS1	ZFAS1-NNC,ZFAS1-207	ZFAS1-204,ZFAS1-NNC,ZFAS1-207	AF	iCMS2 cancer cells vs. Normal epithelium	Normal epithelium
ZFAS1;AF:20:49278271:49278397-49279104:49278640:49278738-49279104:+	-0.205587	0.000852043	20	ZFAS1	ZFAS1-NNC,ZFAS1-207	ZFAS1-204,ZFAS1-NNC,ZFAS1-207	AF	iCMS3 cancer cells vs. Normal epithelium	Normal epithelium
ZFAS1;AF:20:49278271:49278397-49279104:49278642:49278738-49279104:+	-0.145634	0.00989125	20	ZFAS1	ZFAS1-NNC,ZFAS1-207	ZFAS1-201,ZFAS1-NNC,ZFAS1-207,ZFAS1-213	AF	iCMS2 cancer cells vs. Normal epithelium	Normal epithelium
ZFAS1;AF:20:49278271:49278397-49279104:49278642:49278738-49279104:+	-0.195331	0.000334372	20	ZFAS1	ZFAS1-NNC,ZFAS1-207	ZFAS1-201,ZFAS1-NNC,ZFAS1-207,ZFAS1-213	AF	iCMS3 cancer cells vs. Normal epithelium	Normal epithelium
ZFAS1;SE:20:49280570-49280903:49280964-49289045:+	-0.159965	1.4686e-06	20	ZFAS1	ZFAS1-207,ZFAS1-204,ZFAS1-212	ZFAS1-204,ZFAS1-201,ZFAS1-207,ZFAS1-212	SE	iCMS3 cancer cells vs. Normal epithelium	Normal epithelium
ZFAS1;SE:20:49280570-49280903:49280964-49289045:+	0.118316	7.1e-09	20	ZFAS1	ZFAS1-207,ZFAS1-204,ZFAS1-212	ZFAS1-204,ZFAS1-201,ZFAS1-207,ZFAS1-212	SE	iCMS2 cancer cells vs. iCMS3 cancer cells	iCMS2 cancer cells
ZMYM2;A5:13:19958841-19959958:19958771-19959958:+	-0.144198	3.25523e-05	13	ZMYM2	ZMYM2-NIC,ZMYM2-204	ZMYM2-203,ZMYM2-NIC,ZMYM2-204	A5	iCMS2 cancer cells vs. iCMS3 cancer cells	iCMS3 cancer cells
ZMYM2;RI:13:19993063:19993564-19993826:19993919:+	0.119255	3.58437e-05	13	ZMYM2	ZMYM2-203,ZMYM2-202	ZMYM2-203,ZMYM2-202,ZMYM2-NIC,ZMYM2-204	RI	iCMS2 cancer cells vs. iCMS3 cancer cells	iCMS2 cancer cells
ZMYND8;SE:20:47210897-47212642:47212725-47220258:-	-0.100839	0.0120098	20	ZMYND8	ZMYND8-217,ZMYND8-204,ZMYND8-211	ZMYND8-204,ZMYND8-212,ZMYND8-211,ZMYND8-202,ZMYND8-217,ZMYND8-205	SE	iCMS2 cancer cells vs. Normal epithelium	Normal epithelium
ZNF207;SE:17:32360967-32361468:32361515-32362914:+	0.113885	0.000143071	17	ZNF207	ZNF207-204	ZNF207-204,ZNF207-201	SE	iCMS2 cancer cells vs. Normal epithelium	iCMS2 cancer cells
ZNF207;SE:17:32365487-32366665:32366757-32367772:+	-0.113885	0.000143071	17	ZNF207	ZNF207-201	ZNF207-204,ZNF207-201	SE	iCMS2 cancer cells vs. Normal epithelium	Normal epithelium
