# Supplementary material for: Systematic characterization of full-length RNA isoforms in human colorectal cancer at single-cell resolution
Source: Protein Cell. 2025 Jul 22;16(10):873–95. doi: 10.1093/procel/pwaf049 (PMC12578292; doi:10.1093/procel/pwaf049)
Supplement: pwaf049_suppl_Supplementary_Table_7 [file pwaf049_suppl_supplementary_table_7.xlsx]

## Sheet: DTU in each patient
Gene Symbol	Transcript Symbol	Patient	Proportion of transcript in Stem/TA	Proportion of transcript in Stem/TA-like	Proportion difference (stem/TAlike - stem/TA)	Average proportion difference (stem/TAlike - stem/TA) in corresponding DTU patients	DTU_tx_nPatients	Tx_fdr	Gene_qvalue	TPM of transcript in Stem/TA	TPM of transcript in Stem/TA-like	TPM of gene in Stem/TA	TPM of gene in Stem/TA-like
THAP4	THAP4-204	CRC01	0	0.837606	0.838	0.4291	10	0	6.82535e-16	0	73.2837	5.71824	23.1
THAP4	THAP4-204	CRC05	0.249816	0.804123	0.554	0.4291	10	6.75054e-22	1.01388e-19	27.7964	35.4145	88.0327	18.9479
THAP4	THAP4-204	CRC04	0.393668	0.808134	0.414	0.4291	10	5.64889e-10	9.41968e-09	23.9543	30.1908	78.2354	16.5106
THAP4	THAP4-204	CRC02	0.31303	0.78742	0.474	0.4291	10	2.41108e-12	2.23343e-11	9.19535	62.6122	53.6872	38.7138
THAP4	THAP4-204	CRC08	0.125	0.678738	0.554	0.4291	10	1.78535e-07	1.40854e-08	0.262487	23.6521	50.35	17.5718
THAP4	THAP4-204	CRC09	0.339365	0.678208	0.339	0.4291	10	3.04493e-05	2.57991e-05	37.1669	26.2265	15.9075	15.1336
THAP4	THAP4-204	CRC07	0.268536	0.645809	0.377	0.4291	10	0	3.8688e-11	36.7021	41.2575	107.678	31.0308
THAP4	THAP4-204	CRC10	0.331635	0.563756	0.232	0.4291	10	2.52629e-07	6.49909e-06	29.2938	26.7158	40.9991	20.7648
THAP4	THAP4-204	HTCRC04	0.608384	0.746648	0.138	0.4291	10	0	0.00984328	96.0074	205.571	24.9654	43.3777
THAP4	THAP4-204	CRC03	0.25	0.621351	0.371	0.4291	10	9.0071e-06	0.000411458	0.800015	23.8694	43.5096	40.7858
RTN4	RTN4-205	CRC01	0.670966	0.0463825	-0.625	-0.402778	9	1.72981e-49	9.9254e-47	133.643	7.68993	91.3359	33.7712
RTN4	RTN4-205	CRC07	0.639477	0.0450444	-0.594	-0.402778	9	5.1173e-57	1.06615e-47	161.442	3.26164	142.205	26.9468
RTN4	RTN4-205	CRC04	0.745631	0.148608	-0.597	-0.402778	9	7.32155e-19	6.12543e-15	180.546	7.1388	154.472	21.7978
RTN4	RTN4-205	CRC10	0.677089	0.200278	-0.477	-0.402778	9	1.12956e-21	3.7091e-19	210.758	24.2209	214.47	63.5716
RTN4	RTN4-205	CRC02	0.727755	0.151793	-0.576	-0.402778	9	4.3861e-22	4.57143e-15	230.899	28.1333	226.98	75.3489
RTN4	RTN4-205	HTCRC04	0.33031	0.0656197	-0.265	-0.402778	9	1.86663e-05	3.47738e-09	49.6838	17.4617	81.7558	182.009
RTN4	RTN4-205	CRC09	0.393701	0.285159	-0.109	-0.402778	9	1.27674e-10	7.90095e-11	43.953	49.6036	51.3657	68.6868
RTN4	RTN4-205	HTCRC05	0.158887	0.0587448	-0.1	-0.402778	9	0.000737359	0.00887824	16.1512	9.62389	38.4884	71.9154
RTN4	RTN4-205	CRC05	0.833794	0.552182	-0.282	-0.402778	9	0.00512734	0.00241346	270.056	134.106	263.694	148.738
THAP4	THAP4-202	CRC01	1	0.127717	-0.872	-0.468889	9	0	6.82535e-16	20.0139	4.18815	5.71824	23.1
THAP4	THAP4-202	CRC05	0.747881	0.143536	-0.604	-0.468889	9	2.64e-22	1.01388e-19	112.932	9.79827	88.0327	18.9479
THAP4	THAP4-202	CRC04	0.605991	0.17605	-0.43	-0.468889	9	5.94291e-10	9.41968e-09	96.878	14.4622	78.2354	16.5106
THAP4	THAP4-202	CRC02	0.676532	0.19197	-0.485	-0.468889	9	6.66898e-13	2.23343e-11	105.743	16.4271	53.6872	38.7138
THAP4	THAP4-202	CRC08	0.873667	0.208808	-0.665	-0.468889	9	5.3013e-10	1.40854e-08	125.34	12.0721	50.35	17.5718
THAP4	THAP4-202	CRC09	0.660635	0.236497	-0.424	-0.468889	9	7.84584e-07	2.57991e-05	67.8224	40.7982	15.9075	15.1336
THAP4	THAP4-202	CRC07	0.718849	0.33816	-0.381	-0.468889	9	0	3.8688e-11	171.825	47.2758	107.678	31.0308
THAP4	THAP4-202	CRC10	0.61281	0.383319	-0.229	-0.468889	9	4.87625e-07	6.49909e-06	47.8769	12.7988	40.9991	20.7648
THAP4	THAP4-202	CRC03	0.5	0.369814	-0.13	-0.468889	9	3.35894e-05	0.000411458	38.9794	41.9421	43.5096	40.7858
MYC	MYC-202	HTCRC04	0.334078	0.0827953	-0.251	0.284111	9	7.03754e-06	7.05517e-05	274.5	22.2499	140.796	32.9926
MYC	MYC-206	HTCRC04	0.546099	0.75292	0.207	-0.270556	9	0.00151073	7.05517e-05	115.79	137.018	140.796	32.9926
MYC	MYC-206	CRC04	0.445222	0.15512	-0.29	-0.270556	9	6.78317e-08	2.64136e-07	41.4624	99.2969	148.385	1015.48
MYC	MYC-202	CRC04	0.482095	0.723672	0.242	0.284111	9	1.03489e-07	2.64136e-07	150.134	915.442	148.385	1015.48
MYC	MYC-202	CRC01	0.49381	0.704302	0.21	0.284111	9	3.89276e-12	1.71872e-09	392.444	1206.6	171.193	1384.49
MYC	MYC-206	CRC01	0.505315	0.219747	-0.286	-0.270556	9	4.5523e-10	1.71872e-09	5.98279	222.047	171.193	1384.49
MYC	MYC-206	CRC05	0.419519	0.197312	-0.222	-0.270556	9	1.5788e-11	8.76073e-11	49.0015	185.768	151.261	1205.48
MYC	MYC-202	CRC05	0.49881	0.70957	0.211	0.284111	9	1.62104e-11	8.76073e-11	136.893	929.353	151.261	1205.48
MYC	MYC-206	CRC02	0.936464	0.281556	-0.655	-0.270556	9	2.67217e-05	0.000536367	138.227	96.893	67.2702	577.935
MYC	MYC-202	CRC02	0.0634232	0.590674	0.527	0.284111	9	0.00157812	0.000536367	63.47	489.175	67.2702	577.935
MYC	MYC-206	HTCRC05	0.47125	0.366258	-0.105	-0.270556	9	0.000159816	0.000800065	99.7724	82.9237	118.818	513.346
MYC	MYC-206	HTCRC01	0.937418	0.344769	-0.593	-0.270556	9	0.000982681	0.00332767	445.241	85.249	66.8924	324.734
MYC	MYC-202	HTCRC01	0	0.544767	0.545	0.284111	9	0.0127439	0.00332767	0	369.485	66.8924	324.734
MYC	MYC-202	CRC10	0.290553	0.600473	0.31	0.284111	9	0.00067787	0.00324795	140.463	735.906	132.593	952.242
MYC	MYC-206	CRC10	0.502566	0.285919	-0.217	-0.270556	9	0.00167848	0.00324795	87.5069	230.43	132.593	952.242
MYC	MYC-202	CRC09	0.153248	0.492889	0.34	0.284111	9	0.000725519	0.010119	78.866	611.649	110.857	683.734
MYC	MYC-206	CRC09	0.717168	0.443507	-0.274	-0.270556	9	0.00272495	0.010119	205.885	104.723	110.857	683.734
MYC	MYC-202	CRC08	0.142268	0.564985	0.423	0.284111	9	0.00111453	0.0245931	24.1141	453.154	56.9293	609.475
COMT	COMT-220	CRC05	0.923077	0.272463	-0.651	-0.333222	9	2.8384e-26	3.52074e-27	120.704	58.1893	98.221	274.974
COMT	COMT-202	CRC05	0.0769231	0.681432	0.605	0.298889	9	5.00735e-14	3.52074e-27	0.183492	215.99	98.221	274.974
COMT	COMT-220	CRC03	0.75	0.215004	-0.535	-0.333222	9	1.17973e-14	2.36402e-11	33.9308	33.3159	53.4311	247.308
COMT	COMT-202	CRC03	0.25	0.756341	0.506	0.298889	9	7.96982e-14	2.36402e-11	32.8581	204.935	53.4311	247.308
COMT	COMT-220	CRC04	0.516488	0.248297	-0.268	-0.333222	9	8.25463e-11	1.9738e-09	62.0173	57.3737	132.934	182.686
COMT	COMT-202	CRC04	0.466667	0.676114	0.209	0.298889	9	1.77929e-06	1.9738e-09	87.2107	168.467	132.934	182.686
COMT	COMT-220	CRC02	0.5	0.345353	-0.155	-0.333222	9	5.68691e-09	6.48477e-07	119.457	59.9261	120.233	227.73
COMT	COMT-202	CRC02	0.5	0.623709	0.124	0.298889	9	9.00121e-08	6.48477e-07	60.8924	191.254	120.233	227.73
COMT	COMT-220	HTCRC04	0.710526	0.352461	-0.358	-0.333222	9	9.62986e-08	3.09122e-06	85.6335	54.5068	57.3513	85.8527
COMT	COMT-202	HTCRC04	0.236842	0.593262	0.356	0.298889	9	5.85595e-07	3.09122e-06	74.9952	139.412	57.3513	85.8527
COMT	COMT-220	CRC10	0.727273	0.373407	-0.354	-0.333222	9	1.39161e-06	3.46974e-07	66.7265	45.1377	85.7526	117.582
COMT	COMT-202	CRC10	0.272727	0.582133	0.309	0.298889	9	0.00024243	3.46974e-07	65.8003	82.6778	85.7526	117.582
COMT	COMT-220	CRC08	0.675274	0.443603	-0.232	-0.333222	9	6.01665e-07	1.41444e-06	87.5025	59.1325	162.301	184.829
COMT	COMT-202	CRC08	0.3125	0.509859	0.197	0.298889	9	2.33616e-05	1.41444e-06	113.608	153.428	162.301	184.829
COMT	COMT-202	CRC07	0.210526	0.478729	0.268	0.298889	9	0	0.000358742	59.3456	69.4796	81.2255	87.2545
COMT	COMT-220	CRC07	0.777498	0.486183	-0.291	-0.333222	9	0	0.000358742	98.5612	43.9437	81.2255	87.2545
COMT	COMT-220	CRC01	0.666667	0.511335	-0.155	-0.333222	9	0.00061915	0.000111237	15.1721	36.566	23.539	77.066
COMT	COMT-202	CRC01	0.333333	0.449462	0.116	0.298889	9	0.00730586	0.000111237	39.7522	43.2685	23.539	77.066
SATB2-AS1	SATB2-AS1-207	CRC02	0.53025	0.96	0.43	0.467667	9	0	3.09477e-08	57.6869	155.623	42.4925	58.9821
SATB2-AS1	SATB2-AS1-201	CRC02	0.46975	0.04	-0.43	-0.467667	9	0	3.09477e-08	33.3684	0.0900057	42.4925	58.9821
SATB2-AS1	SATB2-AS1-207	CRC07	0.321651	0.962851	0.641	0.467667	9	0	4.64359e-13	13.3629	65.0167	22.3938	19.2937
SATB2-AS1	SATB2-AS1-201	CRC07	0.678349	0.0371493	-0.641	-0.467667	9	0	4.64359e-13	78.7003	0.23117	22.3938	19.2937
SATB2-AS1	SATB2-AS1-201	CRC01	0.590595	0.0760099	-0.515	-0.467667	9	0	3.7146e-12	19.802	2.53432	14.5614	86.2899
SATB2-AS1	SATB2-AS1-207	CRC01	0.409405	0.92399	0.515	0.467667	9	0	3.7146e-12	9.32083	155.664	14.5614	86.2899
SATB2-AS1	SATB2-AS1-207	CRC08	0.475876	0.863026	0.387	0.467667	9	0	5.87078e-07	50.2232	68.145	27.5226	31.4435
SATB2-AS1	SATB2-AS1-201	CRC08	0.524124	0.136974	-0.387	-0.467667	9	0	5.87078e-07	28.4127	1.94773	27.5226	31.4435
SATB2-AS1	SATB2-AS1-201	CRC05	1	0.152766	-0.847	-0.467667	9	0	2.16142e-08	34.5043	7.0575	10.7826	46.0012
SATB2-AS1	SATB2-AS1-207	CRC05	0	0.847234	0.847	0.467667	9	0	2.16142e-08	0	80.886	10.7826	46.0012
SATB2-AS1	SATB2-AS1-201	CRC10	0.666667	0.184937	-0.482	-0.467667	9	0	0.000237343	37.3873	13.6742	23.1926	63.1516
SATB2-AS1	SATB2-AS1-207	CRC10	0.333333	0.815063	0.482	0.467667	9	0	0.000237343	28.325	86.5447	23.1926	63.1516
SATB2-AS1	SATB2-AS1-207	CRC09	0.501044	0.778899	0.278	0.467667	9	0	0.000828955	40.0713	92.2384	30.0767	46.8615
SATB2-AS1	SATB2-AS1-201	CRC09	0.498956	0.221101	-0.278	-0.467667	9	0	0.000828955	36.2773	5.94766	30.0767	46.8615
SATB2-AS1	SATB2-AS1-207	CRC04	0.597496	0.840498	0.243	0.467667	9	0	0.000930039	156.864	83.705	78.2769	64.4924
SATB2-AS1	SATB2-AS1-201	CRC04	0.402504	0.159502	-0.243	-0.467667	9	0	0.000930039	9.47411	8.19665	78.2769	64.4924
SATB2-AS1	SATB2-AS1-207	CRC03	0.333333	0.719614	0.386	0.467667	9	0	0.0356688	22.5783	55.0293	21.7134	28.3365
SATB2-AS1	SATB2-AS1-201	CRC03	0.666667	0.280386	-0.386	-0.467667	9	0	0.0356688	13.6107	7.94071	21.7134	28.3365
PNKD	PNKD-201	HTCRC04	0.916043	0.49853	-0.418	-0.271111	9	4.56934e-39	9.70276e-36	555.245	103.55	348.164	73.6756
PNKD	PNKD-201	CRC01	0.816123	0.469905	-0.346	-0.271111	9	2.20134e-28	1.22076e-23	31.3329	39.2881	27.6657	235.992
PNKD	PNKD-201	CRC10	0.816727	0.546126	-0.271	-0.271111	9	1.12953e-10	1.38143e-08	75.569	21.0002	72.1444	32.1171
PNKD	PNKD-201	HTCRC01	1	0.631369	-0.369	-0.271111	9	1.35453e-13	3.04928e-11	571.14	195.295	380.76	83.1536
PNKD	PNKD-201	CRC04	0.994321	0.665436	-0.329	-0.271111	9	0.000344902	0.00155355	161.558	75.7445	143.253	63.617
PNKD	PNKD-201	CRC05	0.935096	0.708952	-0.226	-0.271111	9	1.33177e-06	9.6917e-05	125.033	60.0009	109.979	67.8509
PNKD	PNKD-201	CRC08	0.84376	0.720437	-0.123	-0.271111	9	0.000307926	0.00538727	91.5022	72.6869	111.826	70.673
PNKD	PNKD-201	CRC09	0.933808	0.684285	-0.25	-0.271111	9	0.0206184	0.0109503	122.406	123.354	74.9415	88.4174
PNKD	PNKD-201	CRC07	0.88944	0.781307	-0.108	-0.271111	9	0.000101671	0.000705636	178.163	191.296	132.193	175.205
RTN4	RTN4-201	CRC01	0.0127746	0.468699	0.456	0.32725	8	1.22513e-29	9.9254e-47	3.11815	16.7507	91.3359	33.7712
RTN4	RTN4-201	CRC07	0.048002	0.340633	0.293	0.32725	8	7.40576e-17	1.06615e-47	2.32418	12.6883	142.205	26.9468
RTN4	RTN4-201	CRC04	0.00948142	0.404671	0.395	0.32725	8	3.66623e-08	6.12543e-15	2.38447	16.8626	154.472	21.7978
RTN4	RTN4-201	CRC10	0.063195	0.376726	0.314	0.32725	8	2.59157e-13	3.7091e-19	8.50367	32.2563	214.47	63.5716
RTN4	RTN4-201	CRC02	0.0410735	0.28426	0.243	0.32725	8	7.79167e-05	4.57143e-15	12.735	20.8286	226.98	75.3489
RTN4	RTN4-201	HTCRC04	0.26507	0.760967	0.496	0.32725	8	5.93871e-13	3.47738e-09	120.946	275.893	81.7558	182.009
RTN4	RTN4-201	CRC08	0.044988	0.220009	0.175	0.32725	8	0.00108521	0.000197339	3.35614	20.9225	212.286	120.209
RTN4	RTN4-201	CRC03	0	0.246457	0.246	0.32725	8	1.34233e-08	5.69694e-06	0	34.5249	271.364	164.629
EWSR1	EWSR1-216	HTCRC04	0.409185	0.0388509	-0.37	-0.32325	8	2.1443e-14	6.92208e-16	40.5703	4.33289	180.037	483.077
EWSR1	EWSR1-216	HTCRC01	0.794681	0.18297	-0.612	-0.32325	8	2.82397e-05	7.7819e-09	92.9158	9.92065	72.4519	208.569
EWSR1	EWSR1-216	CRC10	0.378296	0.0545969	-0.324	-0.32325	8	3.51072e-07	3.00042e-07	11.3174	4.01555	129.385	366.935
EWSR1	EWSR1-216	CRC01	0.52251	0.101191	-0.421	-0.32325	8	5.80464e-10	2.37832e-10	242.36	22.3743	377.421	733.22
EWSR1	EWSR1-216	CRC04	0.230315	0.0973856	-0.133	-0.32325	8	0.00027999	0.000328526	4.11001	5.926	116.75	187.785
EWSR1	EWSR1-216	CRC03	0.427803	0.106966	-0.321	-0.32325	8	0.00170605	0.000997348	8.43784	2.88837	158.944	192.786
EWSR1	EWSR1-216	CRC05	0.211867	0.0882082	-0.124	-0.32325	8	0.000267653	8.18395e-05	8.01392	7.12189	262.235	215.217
EWSR1	EWSR1-216	CRC07	0.491275	0.210216	-0.281	-0.32325	8	0.0027207	0.00374109	32.1926	8.02274	99.2485	79.2839
PNKD	PNKD-202	HTCRC04	0.0497271	0.410274	0.361	0.249	8	5.80446e-34	9.70276e-36	11.4513	91.4878	348.164	73.6756
PNKD	PNKD-202	CRC01	0.111111	0.468764	0.358	0.249	8	1.50051e-23	1.22076e-23	1.03649	219.443	27.6657	235.992
PNKD	PNKD-202	CRC10	0.165761	0.372642	0.207	0.249	8	6.06478e-07	1.38143e-08	16.6261	23.6471	72.1444	32.1171
PNKD	PNKD-202	HTCRC01	0	0.30981	0.31	0.249	8	2.91358e-12	3.04928e-11	0	79.3395	380.76	83.1536
PNKD	PNKD-202	CRC04	0.00567854	0.322228	0.317	0.249	8	0.000104567	0.00155355	0.795135	15.1503	143.253	63.617
PNKD	PNKD-202	CRC05	0.0553092	0.252299	0.197	0.249	8	1.41293e-05	9.6917e-05	9.30773	19.1863	109.979	67.8509
PNKD	PNKD-202	CRC08	0.10624	0.247857	0.142	0.249	8	0.00653093	0.00538727	20.2901	25.1635	111.826	70.673
PNKD	PNKD-202	CRC07	0.103392	0.203582	0.1	0.249	8	9.07586e-05	0.000705636	7.89564	29.7277	132.193	175.205
CERS2	CERS2-201	HTCRC04	0.695652	0.239627	-0.456	-0.299125	8	0	5.89811e-07	88.6389	62.6602	34.1919	212.551
CERS2	CERS2-205	HTCRC04	0.304348	0.760373	0.456	0.299125	8	0	5.89811e-07	76.3742	296.453	34.1919	212.551
CERS2	CERS2-201	CRC01	0.507833	0.204947	-0.303	-0.299125	8	0	1.79425e-10	3.79385	25.7674	40.0339	230.269
CERS2	CERS2-205	CRC01	0.492167	0.795053	0.303	0.299125	8	0	1.79425e-10	136.325	252.858	40.0339	230.269
CERS2	CERS2-201	CRC03	0	0.208937	0.209	-0.299125	8	0	1.67352e-05	0	10.484	2.05846	64.9152
CERS2	CERS2-205	CRC03	1	0.791063	-0.209	0.299125	8	0	1.67352e-05	10.2923	63.0049	2.05846	64.9152
CERS2	CERS2-201	CRC07	0.416667	0.251871	-0.165	-0.299125	8	0	4.90637e-08	21.4492	20.3793	26.0055	64.5528
CERS2	CERS2-205	CRC07	0.583333	0.748129	0.165	0.299125	8	0	4.90637e-08	58.7346	79.6775	26.0055	64.5528
CERS2	CERS2-201	CRC04	0.8	0.231609	-0.568	-0.299125	8	0	0.000407582	57.7387	8.19451	43.6502	61.6925
CERS2	CERS2-205	CRC04	0.2	0.768391	0.568	0.299125	8	0	0.000407582	16.4667	89.4853	43.6502	61.6925
CERS2	CERS2-201	CRC10	0.714286	0.255457	-0.459	-0.299125	8	0	1.37026e-05	48.8376	29.5872	52.0043	149.55
CERS2	CERS2-205	CRC10	0.285714	0.744543	0.459	0.299125	8	0	1.37026e-05	35.3599	143.701	52.0043	149.55
CERS2	CERS2-201	HTCRC01	1	0.450502	-0.549	-0.299125	8	0	0.012898	240.959	75.4821	16.0639	51.4147
CERS2	CERS2-205	HTCRC01	0	0.549498	0.549	0.299125	8	0	0.012898	0	139.006	16.0639	51.4147
CERS2	CERS2-201	CRC05	0.555556	0.453908	-0.102	-0.299125	8	0	0.0116144	19.4666	25.9217	34.9677	75.7423
CERS2	CERS2-205	CRC05	0.444444	0.546092	0.102	0.299125	8	0	0.0116144	42.6981	70.6127	34.9677	75.7423
RPS24	RPS24-214	CRC04	0.134013	0.567274	0.433	0.180857	7	1.28983e-40	1.24211e-35	176.276	429.067	1218.59	749.369
RPS24	RPS24-202	CRC04	0.854616	0.420457	-0.434	-0.169571	7	4.66919e-36	1.24211e-35	1025.9	367.349	1218.59	749.369
RPS24	RPS24-202	HTCRC04	0.267318	0.0152744	-0.252	-0.169571	7	7.99189e-26	2.9374e-24	254.105	3.91492	480.965	76.3918
RPS24	RPS24-214	CRC01	0.299296	0.41096	0.112	0.180857	7	1.1528e-22	8.81911e-19	23.0331	125.328	137.209	358.569
RPS24	RPS24-202	CRC10	0.885368	0.640013	-0.245	-0.169571	7	5.11795e-13	6.04372e-11	655.856	238.901	689.209	352.064
RPS24	RPS24-214	CRC10	0.102584	0.315249	0.213	0.180857	7	6.54209e-13	6.04372e-11	69.0311	106.355	689.209	352.064
RPS24	RPS24-214	CRC09	0.198223	0.313793	0.116	0.180857	7	1.5691e-14	1.69719e-12	235.84	458.969	1529.27	1658.3
RPS24	RPS24-202	CRC09	0.775632	0.658723	-0.117	-0.169571	7	1.02256e-11	1.69719e-12	1250.42	1192.05	1529.27	1658.3
RPS24	RPS24-214	CRC05	0.133317	0.262275	0.129	0.180857	7	8.72667e-13	7.03451e-10	86.6999	267.269	947.304	1082.18
RPS24	RPS24-214	CRC07	0.14198	0.288529	0.147	0.180857	7	5.8199e-13	3.01957e-11	127.167	601.311	973.118	2142.09
RPS24	RPS24-202	CRC07	0.796826	0.695294	-0.102	-0.169571	7	1.97066e-09	3.01957e-11	832.18	1559	973.118	2142.09
RPS24	RPS24-214	HTCRC01	0.118403	0.234775	0.116	0.180857	7	0.000949892	0.0015211	72.6321	143.027	528.918	428.27
RPS24	RPS24-202	HTCRC01	0.275182	0.136861	-0.138	-0.169571	7	0.00123493	0.0015211	274.356	120.912	528.918	428.27
RPS24	RPS24-202	CRC02	0.611136	0.712573	0.101	-0.169571	7	0.000704109	0.0152286	429.413	636.804	594.689	839.304
PPIA	PPIA-208	CRC10	0.094673	0.318366	0.224	0.193	7	8.47297e-14	9.20179e-19	13.294	50.4807	77.176	133.183
PPIA	PPIA-208	CRC05	0.00412112	0.376388	0.372	0.193	7	4.9436e-22	4.20871e-17	0.858863	123.22	99.5841	254.775
PPIA	PPIA-208	CRC04	0.103647	0.279595	0.176	0.193	7	5.39207e-07	4.38391e-06	11.9723	72.8277	96.9058	167.476
PPIA	PPIA-208	CRC08	0.0406966	0.234694	0.194	0.193	7	8.85338e-09	5.87078e-07	6.99576	76.5458	55.478	202.3
PPIA	PPIA-208	CRC09	0.0431806	0.167699	0.125	0.193	7	0.00035131	0.00122885	8.14414	32.4983	82.217	89.2666
PPIA	PPIA-208	CRC02	0.0721183	0.232224	0.16	0.193	7	0.00125299	0.00157155	6.98295	28.781	31.1151	88.3216
PPIA	PPIA-208	CRC07	0.0667589	0.166316	0.1	0.193	7	3.30733e-05	6.70248e-05	19.033	51.0968	107.392	175.344
ELP5	ELP5-209	HTCRC01	0.62264	0.830415	0.208	-0.227143	7	2.82664e-13	1.40869e-09	223.379	243.215	312.797	80.1973
ELP5	ELP5-209	CRC02	0.153981	0.0384615	-0.116	-0.227143	7	2.72441e-06	0.000432892	6.79409	0.183547	37.1251	26.4846
ELP5	ELP5-209	CRC01	0.349503	0.0267723	-0.323	-0.227143	7	1.12215e-05	0.000144696	2.25128	0.680323	10.0576	6.66267
ELP5	ELP5-209	CRC07	0.343007	0.077931	-0.265	-0.227143	7	1.88237e-09	7.08419e-07	47.3678	2.41519	80.4436	30.3198
ELP5	ELP5-209	CRC04	0.309318	0.0534624	-0.256	-0.227143	7	3.25612e-05	0.000481162	26.3348	2.83446	41.4125	28.7234
ELP5	ELP5-209	CRC09	0.554862	0.111636	-0.443	-0.227143	7	0.000115988	0.00340714	255.576	4.76363	144.838	22.0775
ELP5	ELP5-209	CRC10	0.520898	0.125504	-0.395	-0.227143	7	0.000393656	0.00236585	19.7791	1.60803	64.3665	38.4205
ZFAS1	ZFAS1-207	HTCRC05	0.486913	0.390518	-0.096	-0.195	7	8.29169e-12	3.40447e-08	139.734	133.539	89.1418	336.766
ZFAS1	ZFAS1-207	HTCRC01	0.990565	0.590782	-0.4	-0.195	7	2.04972e-06	1.00597e-05	238.396	304.652	48.2197	364.183
ZFAS1	ZFAS1-207	HTCRC04	0.784062	0.492074	-0.292	-0.195	7	6.84832e-05	0.000167169	150.326	96.5677	93.0963	70.7744
ZFAS1	ZFAS1-207	CRC04	0.254129	0.0860807	-0.168	-0.195	7	8.45333e-10	2.26341e-12	20.7596	25.8689	161.913	661.485
ZFAS1	ZFAS1-207	CRC07	0.297319	0.126772	-0.171	-0.195	7	3.53123e-11	2.35859e-14	49.5196	91.2973	258.506	1176.36
ZFAS1	ZFAS1-207	CRC10	0.232707	0.102824	-0.13	-0.195	7	9.03754e-06	5.84829e-07	31.4647	17.9829	659.544	322.031
ZFAS1	ZFAS1-207	CRC09	0.293195	0.18529	-0.108	-0.195	7	0.0310507	0.0066729	85.9234	48.1183	515.019	711.371
UGP2	UGP2-202	CRC01	0.37491	0.724523	0.35	0.270286	7	8.17769e-13	1.26167e-10	87.775	248.205	98.1858	258.087
UGP2	UGP2-201	CRC01	0.419793	0.260394	-0.159	-0.298571	7	3.03276e-11	1.26167e-10	58.6978	64.615	98.1858	258.087
UGP2	UGP2-202	CRC04	0.39409	0.795858	0.402	0.270286	7	5.1362e-06	6.51549e-05	98.7043	76.3061	129.125	63.5024
UGP2	UGP2-201	CRC04	0.583639	0.19274	-0.391	-0.298571	7	2.10476e-05	6.51549e-05	50.9151	17.1446	129.125	63.5024
UGP2	UGP2-202	CRC02	0.491415	0.598489	0.107	0.270286	7	0.00152165	0.00462708	191.713	113.459	236.542	113.368
UGP2	UGP2-201	CRC02	0.508585	0.397315	-0.111	-0.298571	7	0.0337265	0.00462708	130.844	44.8675	236.542	113.368
UGP2	UGP2-201	CRC10	0.666794	0.300141	-0.367	-0.298571	7	0.000375669	0.000693544	54.0437	47.1262	113.886	127.936
UGP2	UGP2-202	CRC10	0.281521	0.660352	0.379	0.270286	7	0.000512827	0.000693544	94.9351	107.953	113.886	127.936
UGP2	UGP2-201	HTCRC01	0.857143	0.100786	-0.756	-0.298571	7	9.28082e-05	0.000418026	32.8897	7.25531	16.8581	38.7017
UGP2	UGP2-201	CRC03	0.5	0.348017	-0.152	-0.298571	7	0.0423192	0.0375315	140.891	31.6376	270.51	100.564
UGP2	UGP2-202	CRC03	0.301718	0.62465	0.323	0.270286	7	0.0483049	0.0375315	181.028	76.2768	270.51	100.564
UGP2	UGP2-202	CRC05	0.43895	0.612977	0.174	0.270286	7	2.75965e-05	0.00127042	51.593	71.1962	65.8697	94.4137
UGP2	UGP2-201	CRC05	0.528561	0.374163	-0.154	-0.298571	7	0.00109323	0.00127042	35.028	42.8929	65.8697	94.4137
UGP2	UGP2-202	CRC07	0.412829	0.569945	0.157	0.270286	7	0.0017768	0.00862074	74.9945	61.1518	80.7292	67.2506
NT5C3B	NT5C3B-216	HTCRC01	0	0.705882	0.706	0.197714	7	0	0.00215983	0	182.272	4.51316	8.75854
NT5C3B	NT5C3B-216	HTCRC04	0.175645	0.624842	0.449	0.197714	7	0.000329679	0.000526421	14.7962	210.914	12.2779	72.1046
NT5C3B	NT5C3B-216	CRC01	1	0.729329	-0.271	0.197714	7	5.90584e-06	2.86459e-05	234.783	37.8939	16.7702	27.8747
NT5C3B	NT5C3B-216	CRC04	0.351713	0.537147	0.185	0.197714	7	0.0219376	0.00271976	37.6543	55.0233	18.0448	39.5533
NT5C3B	NT5C3B-216	CRC07	0.799718	0.588374	-0.211	0.197714	7	0.00663003	0.0198693	36.4393	40.3648	6.88451	18.8808
NT5C3B	NT5C3B-216	CRC10	0.142704	0.544558	0.402	0.197714	7	0.0102503	0.0360799	18.157	53.5702	28.2325	42.4687
NT5C3B	NT5C3B-216	CRC05	0.370044	0.494415	0.124	0.197714	7	0.0151923	0.00539148	32.8173	43.7195	20.1001	53.8548
AZIN1	AZIN1-201	CRC05	0.586754	0.784723	0.198	0.372857	7	0	2.36234e-37	114.851	632.857	99.4499	759.607
AZIN1	AZIN1-216	CRC05	0.413246	0.215277	-0.198	-0.372857	7	0	2.36234e-37	29.8029	126.75	99.4499	759.607
AZIN1	AZIN1-201	CRC10	0.268578	0.706348	0.438	0.372857	7	0	8.14149e-16	30.5097	183.986	58.3789	221.159
AZIN1	AZIN1-216	CRC10	0.731422	0.293652	-0.438	-0.372857	7	0	8.14149e-16	52.1938	46.6516	58.3789	221.159
AZIN1	AZIN1-201	CRC01	0.0614621	0.53684	0.475	0.372857	7	0	1.15205e-10	16.166	208.306	50.3427	251.527
AZIN1	AZIN1-216	CRC01	0.938538	0.46316	-0.475	-0.372857	7	0	1.15205e-10	101.3	73.4979	50.3427	251.527
AZIN1	AZIN1-201	CRC04	0.175498	0.586705	0.411	0.372857	7	0	2.11974e-05	3.80803	99.8805	45.5658	107.906
AZIN1	AZIN1-216	CRC04	0.824502	0.413295	-0.411	-0.372857	7	0	2.11974e-05	60.7435	43.1576	45.5658	107.906
AZIN1	AZIN1-216	CRC07	0.919998	0.529106	-0.391	-0.372857	7	0	2.28044e-08	59.653	27.0461	39.8625	51.8583
AZIN1	AZIN1-201	CRC07	0.0800024	0.470894	0.391	0.372857	7	0	2.28044e-08	14.0926	42.3471	39.8625	51.8583
AZIN1	AZIN1-201	CRC08	0.105127	0.453662	0.349	0.372857	7	0	0.000483525	6.02749	86.8913	31.4981	123.241
AZIN1	AZIN1-216	CRC08	0.894873	0.546338	-0.349	-0.372857	7	0	0.000483525	31.0291	54.9017	31.4981	123.241
AZIN1	AZIN1-201	CRC09	0.0577691	0.405722	0.348	0.372857	7	0	0.00215134	17.7665	112.696	46.2187	156.716
AZIN1	AZIN1-216	CRC09	0.942231	0.594278	-0.348	-0.372857	7	0	0.00215134	99.5579	80.6355	46.2187	156.716
LMNA	LMNA-238	HTCRC01	0.153672	0.567988	0.414	0.280429	7	1.48939e-17	1.06597e-13	24.0482	330.695	58.1218	321.101
LMNA	LMNA-238	HTCRC04	0.252859	0.543772	0.291	0.280429	7	1.98165e-14	4.49954e-13	201.138	746.939	434.263	1174.74
LMNA	LMNA-238	CRC05	0.463918	0.706278	0.242	0.280429	7	1.26604e-12	1.11937e-08	261.003	214.79	549.444	253.199
LMNA	LMNA-238	CRC04	0.456099	0.702211	0.246	0.280429	7	3.78314e-05	0.00018881	302.551	290.469	531.937	319.634
LMNA	LMNA-238	CRC07	0.446781	0.683388	0.237	0.280429	7	1.12046e-12	7.12743e-10	209.806	367.006	333.098	468.573
LMNA	LMNA-238	CRC10	0.305236	0.672762	0.368	0.280429	7	7.62855e-05	0.00403363	206.202	698.704	660.22	994.121
LMNA	LMNA-238	HTCRC05	0.248256	0.41279	0.165	0.280429	7	0.000478594	0.0113133	183.835	222.755	441.41	384.249
TALDO1	TALDO1-203	CRC05	0.874785	0.527189	-0.348	-0.218286	7	0	2.96154e-17	405.747	526.012	438.102	1012.93
TALDO1	TALDO1-201	CRC05	0.125215	0.472419	0.347	0.218143	7	0	2.96154e-17	94.9403	518.849	438.102	1012.93
TALDO1	TALDO1-201	CRC08	0.303914	0.411122	0.107	0.218143	7	0	4.47379e-06	150.828	253.793	343.866	526.618
TALDO1	TALDO1-203	CRC08	0.696086	0.588469	-0.108	-0.218286	7	0	4.47379e-06	340.409	358.239	343.866	526.618
TALDO1	TALDO1-201	CRC02	0.20233	0.43234	0.23	0.218143	7	0	0.000869714	41.6528	233.617	170.002	390.226
TALDO1	TALDO1-203	CRC02	0.79767	0.564825	-0.233	-0.218286	7	0	0.000869714	170.85	202.41	170.002	390.226
TALDO1	TALDO1-201	CRC04	0.199669	0.363798	0.164	0.218143	7	0	0.00104875	74.4739	254.029	282.327	538.166
TALDO1	TALDO1-203	CRC04	0.800331	0.632307	-0.168	-0.218286	7	0	0.00104875	245.497	395.778	282.327	538.166
TALDO1	TALDO1-201	CRC07	0.154177	0.385749	0.232	0.218143	7	0	2.26346e-07	63.605	231.755	203.74	478.979
TALDO1	TALDO1-203	CRC07	0.835031	0.613584	-0.221	-0.218286	7	0	2.26346e-07	249.974	317.889	203.74	478.979
TALDO1	TALDO1-201	CRC01	0.0887833	0.367242	0.278	0.218143	7	0	2.13695e-05	37.1352	105.629	121.933	254.64
TALDO1	TALDO1-203	CRC01	0.911217	0.63082	-0.28	-0.218286	7	0	2.13695e-05	206.731	159.168	121.933	254.64
TALDO1	TALDO1-201	HTCRC01	0.202055	0.371273	0.169	0.218143	7	0	0.0374929	79.957	319.189	124.314	593.341
TALDO1	TALDO1-203	HTCRC01	0.797945	0.628192	-0.17	-0.218286	7	0	0.0374929	153.131	500.066	124.314	593.341
ILF2	ILF2-201	HTCRC04	0.775661	0.915893	0.14	0.414714	7	0	9.96145e-05	85.7108	162.178	75.1428	144.22
ILF2	ILF2-205	HTCRC04	0.224339	0.0841072	-0.14	-0.414714	7	0	9.96145e-05	99.6416	18.7963	75.1428	144.22
ILF2	ILF2-201	HTCRC01	0	0.882223	0.882	0.414714	7	0	0.00459304	0	104.975	9.62193	60.0476
ILF2	ILF2-205	HTCRC01	1	0.117777	-0.882	-0.414714	7	0	0.00459304	72.1644	17.191	9.62193	60.0476
ILF2	ILF2-201	CRC03	0.25	0.997737	0.748	0.414714	7	0	0.001289	16.3634	296.962	24.8887	293.021
ILF2	ILF2-205	CRC03	0.75	0.0022635	-0.748	-0.414714	7	0	0.001289	14.7475	1.02498	24.8887	293.021
ILF2	ILF2-201	CRC05	0.78506	0.957371	0.172	0.414714	7	0	3.7145e-06	145.671	325.87	142.979	307.792
ILF2	ILF2-205	CRC05	0.21494	0.0426286	-0.172	-0.414714	7	0	3.7145e-06	17.7334	4.81591	142.979	307.792
ILF2	ILF2-205	CRC07	0.494269	0.109749	-0.385	-0.414714	7	0	0.0025919	37.7797	13.7895	98.4732	178.166
ILF2	ILF2-201	CRC07	0.505731	0.890251	0.385	0.414714	7	0	0.0025919	135.721	214.755	98.4732	178.166
ILF2	ILF2-201	CRC01	0.569465	0.896774	0.327	0.414714	7	0	0.00509734	159.722	239.112	81.9488	221.529
ILF2	ILF2-205	CRC01	0.430535	0.103226	-0.327	-0.414714	7	0	0.00509734	4.1759	16.1733	81.9488	221.529
ILF2	ILF2-201	CRC10	0.730039	0.978725	0.249	0.414714	7	0	0.00387611	225.464	743.526	199.678	740.486
ILF2	ILF2-205	CRC10	0.269961	0.0212753	-0.249	-0.414714	7	0	0.00387611	25.982	7.24403	199.678	740.486
CSTB	CSTB-201	HTCRC05	0.252756	0.473537	0.221	0.203	6	4.12727e-07	2.16429e-05	57.7618	185.126	60.0446	219.583
CSTB	CSTB-201	CRC02	0.791716	0.889575	0.098	0.203	6	9.58283e-08	1.015e-05	687.719	707.08	682.737	706.851
CSTB	CSTB-201	CRC05	0.656716	0.880725	0.224	0.203	6	1.65449e-11	7.1714e-11	289.513	540.164	386.625	566.666
CSTB	CSTB-201	CRC04	0.625137	0.858262	0.233	0.203	6	9.32799e-05	9.59533e-05	238.424	379.459	308.858	388.049
CSTB	CSTB-201	CRC07	0.643313	0.84302	0.2	0.203	6	6.22528e-11	2.42623e-10	366.193	1739.35	327.004	1889.32
CSTB	CSTB-201	CRC09	0.517737	0.759662	0.242	0.203	6	0.00229385	0.00388223	112.654	457.354	138.792	491.381
EWSR1	EWSR1-207	HTCRC04	0.0638549	0.301993	0.238	0.201167	6	2.3847e-06	6.92208e-16	30.972	206.851	180.037	483.077
EWSR1	EWSR1-207	HTCRC01	0	0.207979	0.208	0.201167	6	0.00365171	7.7819e-09	0	105.971	72.4519	208.569
EWSR1	EWSR1-207	CRC10	0.223677	0.382698	0.159	0.201167	6	6.13951e-05	3.00042e-07	46.333	169.275	129.385	366.935
EWSR1	EWSR1-207	CRC01	0.0902954	0.317882	0.228	0.201167	6	0.00066981	2.37832e-10	49.2108	257.979	377.421	733.22
EWSR1	EWSR1-207	CRC03	0.0802569	0.346823	0.267	0.201167	6	0.0480488	0.000997348	34.3049	82.0797	158.944	192.786
EWSR1	EWSR1-207	CRC05	0.186928	0.293598	0.107	0.201167	6	0.0071472	8.18395e-05	65.2761	75.4617	262.235	215.217
TSPAN8	TSPAN8-203	HTCRC04	0.719744	0.203499	-0.516	-0.337167	6	4.64347e-52	6.36636e-50	447.683	69.1887	544.391	183.514
TSPAN8	TSPAN8-201	HTCRC04	0.238292	0.727268	0.489	0.320667	6	1.03715e-46	6.36636e-50	119.726	267.26	544.391	183.514
TSPAN8	TSPAN8-201	CRC01	0.33604	0.636993	0.301	0.320667	6	2.10052e-37	2.6336e-33	84.817	487.214	404.464	818.467
TSPAN8	TSPAN8-203	CRC01	0.643064	0.353054	-0.29	-0.337167	6	4.34458e-34	2.6336e-33	373.786	332.396	404.464	818.467
TSPAN8	TSPAN8-201	CRC05	0.210976	0.567298	0.356	0.320667	6	8.53993e-36	1.30591e-31	402.083	1185.6	1872.29	2169.45
TSPAN8	TSPAN8-203	CRC05	0.788275	0.425047	-0.363	-0.337167	6	2.81716e-32	1.30591e-31	1467.8	1006.46	1872.29	2169.45
TSPAN8	TSPAN8-203	CRC04	0.888355	0.435197	-0.453	-0.337167	6	1.4566e-09	1.85459e-22	3692.18	455.718	3885.6	707.392
TSPAN8	TSPAN8-201	CRC04	0.104065	0.503968	0.4	0.320667	6	4.13967e-07	1.85459e-22	411.032	330.954	3885.6	707.392
TSPAN8	TSPAN8-203	CRC02	0.721024	0.52944	-0.192	-0.337167	6	1.06198e-06	8.45618e-07	1228.49	1031.15	1507.9	1695.64
TSPAN8	TSPAN8-201	CRC02	0.275322	0.446794	0.171	0.320667	6	1.17499e-06	8.45618e-07	379.475	691.395	1507.9	1695.64
TSPAN8	TSPAN8-201	CRC08	0.214339	0.421541	0.207	0.320667	6	8.86063e-09	1.5166e-06	503.259	831.102	2287.38	2330.22
TSPAN8	TSPAN8-203	CRC08	0.784294	0.574958	-0.209	-0.337167	6	2.37518e-07	1.5166e-06	1781.39	1535.37	2287.38	2330.22
CD9	CD9-212	HTCRC04	0.190629	0.514327	0.324	0.1995	6	1.30265e-41	4.53337e-38	287.562	960.684	1071.15	1731.89
CD9	CD9-212	CRC04	0.161449	0.330636	0.169	0.1995	6	5.39485e-10	2.75106e-08	399.316	570.722	2230.56	1386.86
CD9	CD9-212	CRC05	0.161277	0.300637	0.139	0.1995	6	2.69012e-21	2.92285e-17	254.218	445.622	1654.55	1442.38
CD9	CD9-212	CRC10	0.106386	0.301289	0.195	0.1995	6	2.68029e-11	5.53429e-08	284.712	557.576	1868.48	1929.81
CD9	CD9-212	CRC01	0.0334211	0.279912	0.246	0.1995	6	1.0257e-08	1.29744e-06	24.5571	194.703	519.212	669.607
CD9	CD9-212	CRC08	0.124125	0.248456	0.124	0.1995	6	4.15212e-08	1.02295e-06	242	526.57	1874.69	1675.12
MAP1LC3A	MAP1LC3A-NNC	HTCRC04	0.896613	0.451846	-0.445	-0.323	6	1.29249e-14	2.31136e-13	387.244	131.26	130.913	180.693
MAP1LC3A	MAP1LC3A-201	HTCRC04	0.0993242	0.506917	0.408	0.333667	6	1.65036e-14	2.31136e-13	52.5207	195.716	130.913	180.693
MAP1LC3A	MAP1LC3A-201	CRC07	0.142857	0.567136	0.424	0.333667	6	4.36149e-15	3.32041e-13	26.1322	117.722	85.7711	96.8955
MAP1LC3A	MAP1LC3A-NNC	CRC07	0.840481	0.416354	-0.424	-0.323	6	5.86113e-12	3.32041e-13	123.511	34.4532	85.7711	96.8955
MAP1LC3A	MAP1LC3A-201	CRC08	0.001097	0.498798	0.498	0.333667	6	1.25662e-11	1.47183e-09	0.180216	240.349	63.0759	242.283
MAP1LC3A	MAP1LC3A-NNC	CRC08	0.968905	0.480967	-0.488	-0.323	6	1.44109e-09	1.47183e-09	95.2454	65.6461	63.0759	242.283
MAP1LC3A	MAP1LC3A-201	CRC10	0.151713	0.447173	0.295	0.333667	6	1.10998e-08	7.33735e-07	21.787	61.6852	87.6939	82.306
MAP1LC3A	MAP1LC3A-NNC	CRC10	0.772806	0.545795	-0.227	-0.323	6	5.28167e-06	7.33735e-07	104.205	32.6581	87.6939	82.306
MAP1LC3A	MAP1LC3A-201	CRC05	0.170663	0.32405	0.153	0.333667	6	0.00011464	0.000582577	13.3781	39.3131	94.4985	79.077
MAP1LC3A	MAP1LC3A-NNC	CRC05	0.787638	0.66219	-0.125	-0.323	6	0.0133472	0.000582577	102.456	59.71	94.4985	79.077
MAP1LC3A	MAP1LC3A-NNC	HTCRC01	1	0.771437	-0.229	-0.323	6	0	0.023705	149.855	222.288	19.9807	94.2274
MAP1LC3A	MAP1LC3A-201	HTCRC01	0	0.224464	0.224	0.333667	6	0	0.023705	0	93.1483	19.9807	94.2274
SCNM1	SCNM1-201	HTCRC04	0.555556	0.115765	-0.44	0.0448333	6	0.00025247	0.000662619	133.423	18.846	16.9421	23.8628
SCNM1	SCNM1-201	HTCRC05	0.400425	0.119382	-0.281	0.0448333	6	0.00648537	0.0191398	139.438	32.1409	10.7941	44.5747
SCNM1	SCNM1-201	CRC01	0	0.313986	0.314	0.0448333	6	2.4972e-08	4.79251e-05	0	20.0081	1.16562	20.2926
SCNM1	SCNM1-201	CRC10	0.000132902	0.281258	0.281	0.0448333	6	4.84506e-08	3.94694e-05	0.0013536	28.532	7.09436	88.4305
SCNM1	SCNM1-201	CRC07	0.114589	0.25048	0.136	0.0448333	6	3.69326e-06	0.0003872	26.9904	34.6669	46.5542	44.5637
SCNM1	SCNM1-201	CRC08	0	0.258874	0.259	0.0448333	6	0.000806333	0.0392115	0	29.3281	54.3464	34.2748
TPD52	TPD52-202	HTCRC04	0.251285	0.0125857	-0.239	-0.221	6	4.55926e-20	9.68408e-23	55.3995	4.52941	76.6947	118.965
TPD52	TPD52-202	CRC01	0.473643	0.0548484	-0.419	-0.221	6	4.37387e-23	9.23866e-29	491.15	45.9923	477.788	355.239
TPD52	TPD52-201	CRC01	0.471272	0.747876	0.277	0.280833	6	2.89913e-19	9.23866e-29	134.127	284.316	477.788	355.239
TPD52	TPD52-201	CRC08	0.412061	0.591724	0.18	0.280833	6	7.55929e-06	8.31438e-05	233.08	136.838	484.187	228.93
TPD52	TPD52-202	CRC08	0.296138	0.199773	-0.096	-0.221	6	0.000365093	8.31438e-05	190.825	92.749	484.187	228.93
TPD52	TPD52-201	CRC03	0.217288	0.622775	0.405	0.280833	6	0.000887059	0.00880815	58.2595	100.668	175.935	161.469
TPD52	TPD52-201	CRC07	0.279576	0.58624	0.307	0.280833	6	7.71981e-06	2.45268e-06	72.7443	67.9786	197.133	95.155
TPD52	TPD52-202	CRC07	0.281562	0.165237	-0.116	-0.221	6	0.00015441	2.45268e-06	110.897	31.6202	197.133	95.155
TPD52	TPD52-201	CRC05	0.283471	0.631544	0.348	0.280833	6	7.74038e-09	1.94663e-09	126.687	222.392	347.286	361.704
TPD52	TPD52-202	CRC05	0.430485	0.204086	-0.226	-0.221	6	0.00492648	1.94663e-09	180.2	97.5252	347.286	361.704
TPD52	TPD52-202	CRC09	0.411637	0.181537	-0.23	-0.221	6	0.000296006	0.0188845	126.394	96.1502	174.284	244.453
TPD52	TPD52-201	CRC09	0.314982	0.482756	0.168	0.280833	6	0.0156974	0.0188845	117.657	146.614	174.284	244.453
NT5C3A	NT5C3A-209	CRC01	0.12852	0.478009	0.349	0.206	6	4.57702e-18	1.00901e-17	0.735741	119.025	103.562	183.203
NT5C3A	NT5C3A-209	CRC05	0.310112	0.432395	0.122	0.206	6	5.07485e-17	1.60833e-19	32.689	112.482	102.537	234.551
NT5C3A	NT5C3A-209	CRC04	0.0944856	0.394613	0.3	0.206	6	2.13705e-07	2.45269e-09	49.7887	60.1815	227.301	104.327
NT5C3A	NT5C3A-209	CRC07	0.000148765	0.192834	0.193	0.206	6	0.00205895	1.2827e-09	0.0424167	24.7868	89.2628	102.413
NT5C3A	NT5C3A-209	CRC08	0.127179	0.286212	0.159	0.206	6	0.00686822	0.000106999	43.1515	49.4966	97.6866	95.2074
NT5C3A	NT5C3A-209	CRC10	0.149604	0.26245	0.113	0.206	6	0.000146346	0.0302173	43.1483	85.4219	120.026	303.784
ELOVL1	ELOVL1-NIC.1	CRC01	0.4	0.191876	-0.208	-0.308333	6	7.01935e-08	7.30247e-07	51.6512	12.3567	72.5639	73.1075
ELOVL1	ELOVL1-NIC.1	CRC03	0.666667	0.240157	-0.427	-0.308333	6	8.25557e-05	0.000463346	29.7963	7.07239	26.5898	78.7748
ELOVL1	ELOVL1-NIC.1	CRC04	0.291639	0.180806	-0.111	-0.308333	6	8.6607e-06	0.000105163	8.23395	5.0594	87.3052	49.4363
ELOVL1	ELOVL1-NIC.1	CRC07	0.459168	0.237075	-0.222	-0.308333	6	2.46148e-08	5.04014e-08	36.5518	16.3616	112.029	66.1759
ELOVL1	ELOVL1-NIC.1	CRC10	0.625	0.197319	-0.428	-0.308333	6	8.40684e-06	0.000599998	53.9266	11.432	59.2297	113.945
ELOVL1	ELOVL1-NIC.1	CRC08	0.714286	0.26052	-0.454	-0.308333	6	0.000641334	0.0241668	49.241	20.7331	22.3947	118.205
EIF5B	EIF5B-201	CRC10	0.830146	0.427503	-0.403	-0.193	6	0	5.48093e-05	20.3013	13.4173	21.4868	41.2953
EIF5B	EIF5B-NNC	CRC10	0.169854	0.572497	0.403	0.193	6	0	5.48093e-05	7.79685	30.9144	21.4868	41.2953
EIF5B	EIF5B-201	CRC03	0.542856	0.423138	-0.12	-0.193	6	0	0.00199252	19.4873	14.1516	34.5863	42.2014
EIF5B	EIF5B-NNC	CRC03	0.457144	0.576862	0.12	0.193	6	0	0.00199252	15.0991	30.2709	34.5863	42.2014
EIF5B	EIF5B-201	CRC05	0.760041	0.48737	-0.273	-0.193	6	0	2.46753e-05	18.2486	18.6171	23.3285	49.5666
EIF5B	EIF5B-NNC	CRC05	0.239959	0.51263	0.273	0.193	6	0	2.46753e-05	8.41259	34.6362	23.3285	49.5666
EIF5B	EIF5B-201	CRC01	0.428571	0.527288	0.099	-0.193	6	0	0.00353552	2.59613	14.0946	3.29927	36.2219
EIF5B	EIF5B-NNC	CRC01	0.571429	0.472712	-0.099	0.193	6	0	0.00353552	4.0024	28.4573	3.29927	36.2219
EIF5B	EIF5B-201	CRC07	0.73913	0.543914	-0.195	-0.193	6	0	0.00168662	11.1442	18.1515	16.951	38.0532
EIF5B	EIF5B-NNC	CRC07	0.26087	0.456086	0.195	0.193	6	0	0.00168662	16.1247	27.5123	16.951	38.0532
EIF5B	EIF5B-NNC	CRC04	0.232109	0.498337	0.266	0.193	6	0	0.0372307	10.7594	37.2008	20.7461	47.6657
EIF5B	EIF5B-201	CRC04	0.767891	0.501663	-0.266	-0.193	6	0	0.0372307	14.4323	20.6066	20.7461	47.6657
RBCK1	RBCK1-202	CRC05	0.714512	0.179949	-0.535	-0.302167	6	4.59872e-10	8.5975e-10	35.6394	39.8222	34.455	311.4
RBCK1	RBCK1-202	CRC09	0.417825	0.297856	-0.12	-0.302167	6	9.92204e-05	0.00215134	63.3087	14.2474	87.697	49.6116
RBCK1	RBCK1-202	CRC04	0.662278	0.203845	-0.458	-0.302167	6	0.00127208	5.11869e-06	26.5335	29.9556	41.6491	659.336
RBCK1	RBCK1-202	CRC01	0.406194	0.301669	-0.105	-0.302167	6	0.000196467	0.000539951	7.70972	46.0677	8.26176	76.1679
RBCK1	RBCK1-202	CRC07	0.577781	0.275837	-0.302	-0.302167	6	4.83795e-06	8.29471e-06	30.7799	37.7455	99.5534	177.455
RBCK1	RBCK1-202	CRC10	0.60136	0.3084	-0.293	-0.302167	6	0.0282207	0.00059715	35.064	109.049	78.315	362.55
SYNCRIP	SYNCRIP-204	CRC04	0.283665	0.135863	-0.148	-0.2255	6	6.51546e-05	1.33995e-06	2.85025	8.41581	24.9795	66.1909
SYNCRIP	SYNCRIP-204	CRC05	0.41656	0.154655	-0.262	-0.2255	6	7.83607e-06	8.22622e-09	18.0544	8.95708	40.1643	92.4873
SYNCRIP	SYNCRIP-204	CRC10	0.422519	0.192304	-0.23	-0.2255	6	0.00303663	9.46312e-08	15.324	15.2466	27.4326	114.172
SYNCRIP	SYNCRIP-204	CRC02	0.398459	0.186927	-0.212	-0.2255	6	0.00231977	0.00847781	8.44535	7.56519	19.4032	72.6225
SYNCRIP	SYNCRIP-204	CRC01	0.350507	0.23673	-0.114	-0.2255	6	0.00234056	3.24509e-06	5.54515	7.87325	17.8739	59.9712
SYNCRIP	SYNCRIP-204	CRC07	0.637477	0.250359	-0.387	-0.2255	6	0.0477363	0.0122396	19.718	7.55987	17.2877	33.7109
SLC38A10	SLC38A10-202	HTCRC01	1	0.785458	-0.215	-0.220667	6	0	0.0147641	50.8632	93.3675	3.39088	19.4827
SLC38A10	SLC38A10-202	CRC04	0.998958	0.72452	-0.274	-0.220667	6	0	2.10528e-05	35.6795	20.6093	16.806	17.1383
SLC38A10	SLC38A10-202	CRC01	0.999953	0.749949	-0.25	-0.220667	6	6.02155e-06	6.10348e-06	167.395	46.273	83.706	37.4087
SLC38A10	SLC38A10-202	HTCRC04	0.957073	0.849281	-0.108	-0.220667	6	0.00156084	0.00299201	112.466	102.306	41.5506	28.7478
SLC38A10	SLC38A10-202	CRC07	1	0.782771	-0.217	-0.220667	6	0.0001197	5.33138e-05	53.4352	19.0913	15.8861	12.252
SLC38A10	SLC38A10-202	CRC08	0.999102	0.739239	-0.26	-0.220667	6	0	0.024778	52.8325	20.821	31.704	10.0178
POLR3F	POLR3F-203	CRC03	0	0.142857	0.143	-0.4925	6	0	0.0159244	0	8.27871	75.6725	12.3995
POLR3F	POLR3F-203	CRC04	1	0.168867	-0.831	-0.4925	6	6.26313e-06	0.000171557	58.0795	3.54485	13.6658	34.2079
POLR3F	POLR3F-203	CRC09	1	0.230815	-0.769	-0.4925	6	0	0.0457418	27.0906	5.89107	0.820927	5.3019
POLR3F	POLR3F-203	CRC10	0.8	0.244807	-0.555	-0.4925	6	6.31498e-05	0.00141115	53.843	8.77577	11.749	62.2788
POLR3F	POLR3F-203	CRC05	1	0.266708	-0.733	-0.4925	6	0	0.0172151	0.370359	6.98032	0.0231475	4.92254
POLR3F	POLR3F-203	CRC01	0.560234	0.349815	-0.21	-0.4925	6	0.00144275	0.00528493	22.3922	11.3332	2.85496	33.294
SNX11	SNX11-201	CRC02	1	0.579808	-0.42	-0.386167	6	0	0.00200427	145.569	18.4053	29.1138	29.2077
SNX11	SNX11-202	CRC02	0	0.420192	0.42	0.386167	6	0	0.00200427	0	73.3902	29.1138	29.2077
SNX11	SNX11-201	CRC10	1	0.531028	-0.469	-0.386167	6	0	1.78422e-05	57.6619	28.7821	1.69594	26.9694
SNX11	SNX11-202	CRC10	0	0.468972	0.469	0.386167	6	0	1.78422e-05	0	34.7264	1.69594	26.9694
SNX11	SNX11-202	CRC04	0	0.413797	0.414	0.386167	6	0	0.000629309	0	27.8376	14.1946	18.3187
SNX11	SNX11-201	CRC04	1	0.586203	-0.414	-0.386167	6	0	0.000629309	120.654	24.3706	14.1946	18.3187
SNX11	SNX11-201	CRC07	0.87543	0.510971	-0.364	-0.386167	6	0	6.67928e-05	44.473	16.1304	11.8003	6.90828
SNX11	SNX11-202	CRC07	0.12457	0.489029	0.364	0.386167	6	0	6.67928e-05	10.1033	21.662	11.8003	6.90828
SNX11	SNX11-201	CRC01	1	0.617982	-0.382	-0.386167	6	0	0.00262551	321.033	74.9171	160.516	52.0309
SNX11	SNX11-202	CRC01	0	0.382018	0.382	0.386167	6	0	0.00262551	0	78.6376	160.516	52.0309
SNX11	SNX11-202	CRC05	0	0.268105	0.268	0.386167	6	0	0.0208571	0	13.0895	0.876352	15.6022
SNX11	SNX11-201	CRC05	1	0.731895	-0.268	-0.386167	6	0	0.0208571	14.0216	34.0801	0.876352	15.6022
BNIP5	BNIP5-201	CRC10	0.0588047	0.455418	0.397	0.221	6	2.29948e-15	2.55877e-11	11.0574	115.184	56.8942	144.58
BNIP5	BNIP5-201	CRC07	0.0100851	0.264778	0.255	0.221	6	3.25076e-09	2.60518e-06	0.294695	32.338	37.2586	56.4211
BNIP5	BNIP5-201	CRC09	0	0.195171	0.195	0.221	6	3.87644e-06	0.000942937	0	48.1454	82.3022	91.8584
BNIP5	BNIP5-201	CRC04	0	0.180589	0.181	0.221	6	3.18791e-06	0.00057489	0	28.7786	33.3029	95.502
BNIP5	BNIP5-201	CRC01	0.0446449	0.198906	0.154	0.221	6	4.56565e-05	0.00223961	18.8037	28.985	87.1846	105.752
BNIP5	BNIP5-201	CRC08	0	0.143949	0.144	0.221	6	0.012218	0.035497	0	22.7855	22.9965	87.2155
LUC7L2	LUC7L2-207	CRC04	0.357143	0.059562	-0.298	-0.24	6	0.000262681	6.04045e-05	24.165	1.93685	38.0623	42.2874
LUC7L2	LUC7L2-207	CRC05	0.470086	0.12882	-0.341	-0.24	6	7.58357e-05	9.0701e-08	13.4743	5.47994	36.0937	53.2139
LUC7L2	LUC7L2-207	CRC01	0.248533	0.153172	-0.095	-0.24	6	0.00291827	3.98379e-06	74.498	17.7985	159.266	122.892
LUC7L2	LUC7L2-207	CRC07	0.453536	0.152621	-0.301	-0.24	6	0.00243458	3.45638e-05	125.937	4.41298	84.8811	30.403
LUC7L2	LUC7L2-207	CRC10	0.305763	0.0610122	-0.245	-0.24	6	0.000138123	1.15244e-05	42.9389	7.68146	88.5973	97.4662
LUC7L2	LUC7L2-207	HTCRC04	0.185185	0.0251397	-0.16	-0.24	6	0	0.000195725	10.6446	1.36295	26.9098	120.662
SLC38A5	SLC38A5-NNC	CRC05	0	0.313048	0.313	0.241333	6	0	0.000645281	0	12.115	20.2733	3.85648
SLC38A5	SLC38A5-NNC.1	CRC05	0.819463	0.678332	-0.141	-0.256833	6	0	0.000645281	58.7754	7.85745	20.2733	3.85648
SLC38A5	SLC38A5-NNC.1	CRC08	1	0.5958	-0.404	-0.256833	6	4.01871e-05	0.000696964	18.7131	50.1661	1.87131	86.4567
SLC38A5	SLC38A5-NNC	CRC08	0	0.288588	0.289	0.241333	6	0.000840254	0.000696964	0	60.8009	1.87131	86.4567
SLC38A5	SLC38A5-NNC	CRC10	0	0.300889	0.301	0.241333	6	6.16456e-07	3.84614e-05	0	62.6648	11.803	125.085
SLC38A5	SLC38A5-NNC.1	CRC10	1	0.685013	-0.315	-0.256833	6	7.46512e-06	3.84614e-05	80.2607	91.5696	11.803	125.085
SLC38A5	SLC38A5-NNC	CRC07	0.158684	0.28457	0.126	0.241333	6	0	0.0056121	15.7808	20.1788	10.8414	8.61673
SLC38A5	SLC38A5-NNC.1	CRC07	0.841316	0.647211	-0.194	-0.256833	6	0	0.0056121	51.0746	48.1015	10.8414	8.61673
SLC38A5	SLC38A5-NNC.1	CRC09	1	0.757514	-0.242	-0.256833	6	0	0.0246285	162.101	59.5021	39.2971	44.2169
SLC38A5	SLC38A5-NNC	CRC09	0	0.226672	0.227	0.241333	6	0	0.0246285	0	38.2611	39.2971	44.2169
SLC38A5	SLC38A5-NNC.1	CRC01	1	0.755029	-0.245	-0.256833	6	0.0027032	0.0139789	138.889	132.135	29.7619	149.361
SLC38A5	SLC38A5-NNC	CRC01	0	0.191638	0.192	0.241333	6	0.00280574	0.0139789	0	50.9266	29.7619	149.361
UQCRQ	UQCRQ-206	HTCRC04	0.143796	0.407519	0.264	0.1634	5	1.11961e-39	2.38967e-39	138.315	153.038	592.817	184.215
UQCRQ	UQCRQ-206	CRC10	0.110034	0.330915	0.221	0.1634	5	9.96824e-08	4.78814e-06	26.1547	64.6962	123.21	136.006
UQCRQ	UQCRQ-206	CRC04	0.146245	0.267884	0.122	0.1634	5	0.0154527	0.00155268	44.3261	150.605	221.707	350.982
UQCRQ	UQCRQ-206	CRC02	0.2673	0.371278	0.104	0.1634	5	2.15303e-07	0.00060176	196.175	170.33	551.55	429.512
UQCRQ	UQCRQ-206	CRC08	0.227387	0.333496	0.106	0.1634	5	2.80167e-05	0.00768782	86.3957	71.1111	170.561	137.144
GSKIP	GSKIP-205	CRC01	0.798126	0.236532	-0.562	-0.39	5	3.99422e-39	1.19588e-35	240.116	43.4843	96.3838	162.19
GSKIP	GSKIP-201	CRC01	0.18059	0.655766	0.475	0.222	5	7.75401e-12	1.19588e-35	26.6291	180.199	96.3838	162.19
GSKIP	GSKIP-205	CRC08	0.692227	0.32689	-0.365	-0.39	5	7.98379e-21	1.31429e-18	133.049	23.4538	128.725	65.7325
GSKIP	GSKIP-201	CRC08	0.272645	0.591382	0.319	0.222	5	4.37458e-07	1.31429e-18	57.4652	95.8685	128.725	65.7325
GSKIP	GSKIP-201	CRC02	0.679072	0.549989	-0.129	0.222	5	0.000246012	1.87318e-14	278.998	102.9	165.899	111.774
GSKIP	GSKIP-205	HTCRC01	0.980045	0.346236	-0.634	-0.39	5	0.00422082	0.00667377	105.486	47.4903	36.1127	37.9664
GSKIP	GSKIP-205	CRC04	0.654458	0.476771	-0.178	-0.39	5	0.00563349	0.021963	131.142	43.4865	130.566	35.8815
GSKIP	GSKIP-201	CRC04	0.219715	0.479898	0.26	0.222	5	0.0248225	0.021963	38.9838	29.9476	130.566	35.8815
GSKIP	GSKIP-205	CRC05	0.835079	0.624492	-0.211	-0.39	5	0.00404231	0.00270467	156.453	79.1651	145.141	99.9361
GSKIP	GSKIP-201	CRC05	0.154329	0.339754	0.185	0.222	5	0.0305439	0.00270467	34.5928	41.9982	145.141	99.9361
CD9	CD9-201	HTCRC04	0.698138	0.412139	-0.286	-0.197	5	2.48207e-39	4.53337e-38	883.348	827.555	1071.15	1731.89
CD9	CD9-201	CRC04	0.741663	0.5977	-0.144	-0.197	5	2.90816e-05	2.75106e-08	1616.25	939.68	2230.56	1386.86
CD9	CD9-201	CRC05	0.770332	0.629794	-0.141	-0.197	5	5.57951e-11	2.92285e-17	1279.14	948.96	1654.55	1442.38
CD9	CD9-201	CRC10	0.823483	0.57926	-0.244	-0.197	5	6.24062e-09	5.53429e-08	1610.7	1178.58	1868.48	1929.81
CD9	CD9-201	CRC08	0.807681	0.637991	-0.17	-0.197	5	0.000180848	1.02295e-06	1458.64	1094.28	1874.69	1675.12
TMX2	TMX2-202	CRC04	0.0561447	0.265783	0.21	0.1646	5	2.80489e-09	6.29629e-07	3.18554	59.5193	66.9933	152.021
TMX2	TMX2-202	HTCRC04	0.0243902	0.14251	0.118	0.1646	5	5.26167e-05	0.000627334	2.95929	32.1907	89.9066	91.0183
TMX2	TMX2-202	CRC02	0	0.189259	0.189	0.1646	5	0.000901514	0.00471111	0	39.2647	117.977	111.654
TMX2	TMX2-202	CRC01	0	0.168362	0.168	0.1646	5	5.21571e-06	7.86934e-05	0	28.5509	281.981	159.34
TMX2	TMX2-202	CRC05	0.0100222	0.148115	0.138	0.1646	5	9.84802e-08	1.05841e-05	2.64189	33.5612	186.788	160.627
UBE2D3	UBE2D3-207	CRC05	0.0671644	0.225665	0.159	0.1664	5	1.65337e-20	4.66014e-14	29.4971	74.7453	223.137	293.488
UBE2D3	UBE2D3-207	CRC10	0.0270462	0.247139	0.22	0.1664	5	1.07101e-11	5.53429e-08	8.59662	74.74	252.498	263.868
UBE2D3	UBE2D3-207	HTCRC01	0.00152967	0.130027	0.128	0.1664	5	0.00260881	0.0114249	1.68724	33.8743	229.526	134.642
UBE2D3	UBE2D3-207	CRC08	0.00664818	0.179466	0.173	0.1664	5	0.000184158	0.00326807	2.86969	49.8413	191.64	195.5
UBE2D3	UBE2D3-207	CRC01	0.00787367	0.159528	0.152	0.1664	5	5.59899e-07	7.63353e-05	4.66519	88.327	627.279	478.288
CD46	CD46-204	CRC10	0.0309925	0.321515	0.291	0.1494	5	3.83519e-27	6.42683e-23	5.33935	128.871	86.9046	347.754
CD46	CD46-204	CRC05	0.027431	0.159896	0.132	0.1494	5	7.40357e-15	1.1414e-14	7.38384	38.3295	139.917	204.491
CD46	CD46-204	CRC07	0.0384615	0.134078	0.096	0.1494	5	5.00383e-12	4.98898e-10	0.135661	32.5523	89.5123	232.36
CD46	CD46-204	CRC01	0	0.119808	0.12	0.1494	5	1.31662e-05	0.000138431	0	23.5461	36.9503	164.208
CD46	CD46-204	CRC09	0	0.108443	0.108	0.1494	5	1.48462e-06	0.000576753	0	35.4266	71.0633	212.446
NT5C3B	NT5C3B-206	HTCRC01	1	0.258505	-0.741	-0.2764	5	0	0.00215983	67.6975	20.3968	4.51316	8.75854
NT5C3B	NT5C3B-206	HTCRC04	0.5	0.159569	-0.34	-0.2764	5	7.7345e-05	0.000526421	175.158	38.7253	12.2779	72.1046
NT5C3B	NT5C3B-206	CRC01	0	0.137177	0.137	-0.2764	5	0.000282237	2.86459e-05	0	15.9362	16.7702	27.8747
NT5C3B	NT5C3B-206	CRC04	0.348505	0.115436	-0.233	-0.2764	5	0.00154814	0.00271976	9.14173	4.20033	18.0448	39.5533
NT5C3B	NT5C3B-206	CRC05	0.4	0.19535	-0.205	-0.2764	5	0.00438932	0.00539148	12.31	9.51911	20.1001	53.8548
PLA2G2A	PLA2G2A-201	HTCRC04	0.731136	0.319015	-0.412	-0.285	5	5.49877e-05	0.000882207	1051.06	47.2777	1085.81	5.08583
PLA2G2A	PLA2G2A-202	HTCRC04	0.230753	0.577147	0.346	0.3428	5	0.000183827	0.000882207	135.013	162.932	1085.81	5.08583
PLA2G2A	PLA2G2A-202	CRC04	0.0530401	0.670115	0.617	0.3428	5	1.60809e-05	0.000930039	75.3614	77.789	347.154	25.099
PLA2G2A	PLA2G2A-201	CRC04	0.94696	0.296431	-0.651	-0.285	5	0.000747787	0.000930039	580.374	1.64505	347.154	25.099
PLA2G2A	PLA2G2A-202	HTCRC05	0.308339	0.522162	0.214	0.3428	5	4.76742e-10	2.25796e-08	429.451	129.93	2049.52	140.169
PLA2G2A	PLA2G2A-201	HTCRC05	0.679359	0.453692	-0.226	-0.285	5	1.66077e-08	2.25796e-08	2694.94	302.038	2049.52	140.169
PLA2G2A	PLA2G2A-201	CRC08	0.682776	0.336358	-0.346	-0.285	5	0.0107779	0.0364842	563.667	58.9948	591.805	45.1322
PLA2G2A	PLA2G2A-202	CRC08	0.263361	0.536534	0.273	0.3428	5	0.0173798	0.0364842	125.653	37.8611	591.805	45.1322
PLA2G2A	PLA2G2A-201	CRC03	0.647447	0.857556	0.21	-0.285	5	0.000353918	2.65122e-07	489.632	388.499	546.598	390.646
PLA2G2A	PLA2G2A-202	CRC05	0.168068	0.432291	0.264	0.3428	5	0.0192262	0.00376932	785.687	18.3686	3363.51	36.3216
SLC39A4	SLC39A4-202	HTCRC04	0.135352	0.260536	0.125	0.1646	5	9.35993e-08	6.16231e-27	47.2386	122.128	145.299	211.13
SLC39A4	SLC39A4-202	CRC04	0.1136	0.47077	0.357	0.1646	5	7.25546e-10	4.58265e-24	42.24	51.0407	170.667	55.49
SLC39A4	SLC39A4-202	CRC10	0.0517328	0.290214	0.238	0.1646	5	3.35076e-08	1.69133e-10	24.6245	62.7129	61.6595	143.215
SLC39A4	SLC39A4-202	CRC08	0.0578942	0.279906	0.222	0.1646	5	0.000144176	8.87448e-09	23.1874	196.576	114.193	357.415
SLC39A4	SLC39A4-202	CRC01	0.32298	0.204395	-0.119	0.1646	5	0.0250248	0.000682965	195.301	100.451	88.9273	250.151
CTNNBL1	CTNNBL1-201	HTCRC01	0	0.7	0.7	0.4224	5	0	0.00309149	0	179.772	3.54426	110.755
CTNNBL1	CTNNBL1-210	HTCRC01	1	0.3	-0.7	-0.4224	5	0	0.00309149	53.1639	74.3483	3.54426	110.755
CTNNBL1	CTNNBL1-201	HTCRC04	0.285714	0.760204	0.474	0.4224	5	0	0.0016688	52.6295	172.173	18.7157	79.3843
CTNNBL1	CTNNBL1-210	HTCRC04	0.714286	0.239796	-0.474	-0.4224	5	0	0.0016688	95.7594	37.2232	18.7157	79.3843
CTNNBL1	CTNNBL1-210	CRC09	0.444444	0.047619	-0.397	-0.4224	5	0	0.00163516	30.041	2.23828	38.5296	154.651
CTNNBL1	CTNNBL1-201	CRC09	0.555556	0.952381	0.397	0.4224	5	0	0.00163516	111.234	240.785	38.5296	154.651
CTNNBL1	CTNNBL1-201	CRC10	0.615385	0.950074	0.335	0.4224	5	0	0.00102967	121.58	214.576	77.2678	206.35
CTNNBL1	CTNNBL1-210	CRC10	0.384615	0.0499255	-0.335	-0.4224	5	0	0.00102967	80.5049	13.6592	77.2678	206.35
CTNNBL1	CTNNBL1-201	CRC05	0.75	0.95614	0.206	0.4224	5	0	7.7302e-06	98.4642	171.332	24.9448	151.501
CTNNBL1	CTNNBL1-210	CRC05	0.25	0.0438596	-0.206	-0.4224	5	0	7.7302e-06	1.31482	1.43322	24.9448	151.501
ACSS2	ACSS2-201	HTCRC04	0.760197	0.536643	-0.224	-0.2996	5	1.57991e-10	2.00322e-11	217.718	106.078	129.403	122.407
ACSS2	ACSS2-201	HTCRC01	0.991988	0.545646	-0.446	-0.2996	5	6.11941e-08	1.34565e-07	287.185	122.964	115.864	110.285
ACSS2	ACSS2-201	CRC04	0.451723	0.216355	-0.235	-0.2996	5	0.00479643	0.00201651	17.6714	33.0247	31.6627	52.8145
ACSS2	ACSS2-201	CRC10	0.606721	0.303372	-0.303	-0.2996	5	0.00614813	0.00710678	146.94	45.0873	177.195	149.354
ACSS2	ACSS2-201	CRC07	0.600837	0.310962	-0.29	-0.2996	5	0.00799957	5.26698e-05	106.762	16.245	103.314	41.0561
NT5C3A	NT5C3A-201	CRC01	0.386919	0.0772904	-0.31	-0.3098	5	7.04209e-07	1.00901e-17	19.732	16.7673	103.562	183.203
NT5C3A	NT5C3A-201	CRC05	0.238648	0.0449061	-0.194	-0.3098	5	1.40196e-09	1.60833e-19	35.0318	10.9429	102.537	234.551
NT5C3A	NT5C3A-201	CRC04	0.251224	0.0517985	-0.199	-0.3098	5	4.84552e-06	2.45269e-09	26.0477	1.56043	227.301	104.327
NT5C3A	NT5C3A-201	CRC07	0.527953	0.0724509	-0.456	-0.3098	5	3.64604e-07	1.2827e-09	77.5686	11.3269	89.2628	102.413
NT5C3A	NT5C3A-201	CRC02	0.467713	0.0775826	-0.39	-0.3098	5	0.0168187	0.0178234	136.139	13.003	125.555	90.4569
SLC38A10	SLC38A10-210	HTCRC01	0	0.169409	0.169	0.2072	5	0	0.0147641	0	28.2571	3.39088	19.4827
SLC38A10	SLC38A10-210	CRC04	0.00104211	0.2751	0.274	0.2072	5	0	2.10528e-05	0.0332709	7.28024	16.806	17.1383
SLC38A10	SLC38A10-210	CRC01	4.66562e-05	0.192137	0.192	0.2072	5	9.14866e-05	6.10348e-06	0.0168771	27.8525	83.706	37.4087
SLC38A10	SLC38A10-210	CRC07	0	0.165493	0.165	0.2072	5	0.00113844	5.33138e-05	0	6.87888	15.8861	12.252
SLC38A10	SLC38A10-210	CRC08	0.00089757	0.236552	0.236	0.2072	5	0	0.024778	0.00746834	4.24321	31.704	10.0178
SRI	SRI-201	HTCRC04	0.754161	0.971608	0.217	0.1824	5	4.7804e-17	1.25835e-17	286.282	196.456	343.691	134.447
SRI	SRI-201	CRC04	0.717602	0.896235	0.179	0.1824	5	8.53574e-09	1.93827e-11	857.789	322.917	1124.5	344.362
SRI	SRI-201	CRC07	0.747525	0.9329	0.185	0.1824	5	7.18656e-19	2.35859e-14	514.241	375.122	670.202	385.968
SRI	SRI-201	CRC01	0.789467	0.922166	0.133	0.1824	5	1.69225e-08	5.38411e-07	334.256	230.758	456.253	236.207
SRI	SRI-201	CRC02	0.656227	0.853858	0.198	0.1824	5	0.0241594	0.0239479	586.18	202.34	731.288	237.223
RABAC1	RABAC1-202	HTCRC04	0.263123	0.000324883	-0.263	-0.2478	5	1.15267e-23	1.20151e-22	143.795	0.0560104	504.535	187.107
RABAC1	RABAC1-202	CRC05	0.268566	0.00528093	-0.263	-0.2478	5	1.8772e-20	2.65798e-18	82.1448	0.468061	270.592	170.232
RABAC1	RABAC1-202	CRC01	0.312926	0.0373633	-0.276	-0.2478	5	9.46604e-09	2.53712e-08	9.81636	2.56317	22.736	112.797
RABAC1	RABAC1-202	HTCRC01	0.279528	0.0857848	-0.194	-0.2478	5	5.89136e-05	0.000347607	255.874	40.8906	326.829	345.544
RABAC1	RABAC1-202	CRC08	0.317494	0.0746779	-0.243	-0.2478	5	1.25476e-05	0.00103692	23.9776	10.3612	147.696	201.884
TUBA4A	TUBA4A-201	CRC03	0.5	0.980392	0.48	0.2938	5	0	0.000657058	44.6183	135.337	126.168	118.316
TUBA4A	TUBA4A-202	CRC03	0.5	0.0196078	-0.48	-0.2938	5	0	0.000657058	113.091	3.85786	126.168	118.316
TUBA4A	TUBA4A-201	HTCRC04	0.653846	0.953186	0.299	0.2938	5	0	0.000320564	228.951	428.711	59.0245	257.743
TUBA4A	TUBA4A-202	HTCRC04	0.346154	0.046814	-0.299	-0.2938	5	0	0.000320564	23.0383	15.4653	59.0245	257.743
TUBA4A	TUBA4A-201	CRC04	0.818182	0.934783	0.117	0.2938	5	0	0.0105244	124.887	208.202	81.1971	250.964
TUBA4A	TUBA4A-202	CRC04	0.181818	0.0652174	-0.117	-0.2938	5	0	0.0105244	0.599828	102.775	81.1971	250.964
TUBA4A	TUBA4A-201	CRC10	0.73913	0.966477	0.227	0.2938	5	0	9.77534e-05	154.927	319.933	114.649	297.049
TUBA4A	TUBA4A-202	CRC10	0.26087	0.0335227	-0.227	-0.2938	5	0	9.77534e-05	14.5532	8.62097	114.649	297.049
TUBA4A	TUBA4A-201	CRC01	0.6	0.946484	0.346	0.2938	5	0	7.86934e-05	55.2639	207.411	21.595	180.959
TUBA4A	TUBA4A-202	CRC01	0.4	0.0535156	-0.346	-0.2938	5	0	7.86934e-05	5.20218	5.17257	21.595	180.959
PPP1R7	PPP1R7-206	CRC07	0.290581	0.474919	0.184	0.193	5	9.94504e-08	1.55702e-06	37.6843	86.784	23.582	104.047
PPP1R7	PPP1R7-206	CRC08	0.29938	0.475051	0.176	0.193	5	5.25828e-05	0.00282752	43.7283	73.2237	83.2518	83.2317
PPP1R7	PPP1R7-206	CRC05	0.110149	0.452381	0.342	0.193	5	3.40972e-06	0.000131771	8.84566	68.7232	54.4408	108.813
PPP1R7	PPP1R7-206	CRC04	0.335244	0.456448	0.121	0.193	5	0.00292531	0.027139	43.3121	80.7532	69.8475	104.083
PPP1R7	PPP1R7-206	CRC10	0.2215	0.363749	0.142	0.193	5	0.00362191	0.0397037	25.5125	40.4562	42.1101	100.269
MYADM	MYADM-203	HTCRC01	1	0.290323	-0.71	-0.3492	5	0	4.44731e-07	159.7	12.6669	42.5866	13.1898
MYADM	MYADM-204	HTCRC01	0	0.682665	0.683	0.3834	5	0	4.44731e-07	0	154.24	42.5866	13.1898
MYADM	MYADM-204	HTCRC04	0	0.506011	0.506	0.3834	5	9.69023e-09	2.03057e-09	0	194.247	15.4921	168.264
MYADM	MYADM-203	HTCRC04	0.583333	0.173546	-0.41	-0.3492	5	2.27412e-08	2.03057e-09	57.9322	34.3395	15.4921	168.264
MYADM	MYADM-204	HTCRC05	0.125	0.308717	0.184	0.3834	5	0.0048271	0.0240187	36.982	63.9719	44.7329	21.2693
MYADM	MYADM-203	CRC07	0.6875	0.397436	-0.29	-0.3492	5	2.92752e-06	1.95322e-05	30.4362	10.8166	17.5979	17.1309
MYADM	MYADM-204	CRC07	0.0625	0.470408	0.408	0.3834	5	1.93009e-05	1.95322e-05	0.362912	24.1405	17.5979	17.1309
MYADM	MYADM-203	CRC10	0.65	0.45554	-0.194	-0.3492	5	0.00758451	0.0377005	19.9238	14.4484	38.5948	25.8236
MYADM	MYADM-203	CRC05	0.625	0.482759	-0.142	-0.3492	5	0.00252008	0.00738804	19.0647	6.71006	14.8788	13.118
MYADM	MYADM-204	CRC05	0.246115	0.381658	0.136	0.3834	5	0.00462599	0.00738804	9.90529	16.4688	14.8788	13.118
MUC12	MUC12-202	HTCRC04	0.712406	0.00939853	-0.703	-0.3572	5	4.83127e-09	1.19977e-09	43.6544	2.66797	56.1084	10.0598
MUC12	MUC12-202	CRC01	0.905751	0.449635	-0.456	-0.3572	5	2.02778e-14	1.69584e-23	1.08862	24.4697	0.442217	15.6486
MUC12	MUC12-202	CRC05	0.97702	0.594883	-0.382	-0.3572	5	2.3663e-21	2.04562e-29	35.3681	6.66177	35.9464	21.8345
MUC12	MUC12-202	CRC08	0.825798	0.690057	-0.136	-0.3572	5	3.5532e-05	1.23342e-10	36.1989	24.0136	37.4958	55.8101
MUC12	MUC12-202	CRC07	0.906047	0.797079	-0.109	-0.3572	5	0.00179319	0.000242908	78.6417	22.6256	89.3059	33.0826
POLR3F	POLR3F-201	CRC03	1	0.778913	-0.221	0.4744	5	0	0.0159244	378.362	43.2003	75.6725	12.3995
POLR3F	POLR3F-201	CRC04	0	0.743775	0.744	0.4744	5	0.00870951	0.000171557	0	63.5134	13.6658	34.2079
POLR3F	POLR3F-201	CRC09	0	0.751213	0.751	0.4744	5	0	0.0457418	0	47.5487	0.820927	5.3019
POLR3F	POLR3F-201	CRC10	0.199427	0.674165	0.475	0.4744	5	0.00151117	0.00141115	25.9755	66.8412	11.749	62.2788
POLR3F	POLR3F-201	CRC05	0	0.623341	0.623	0.4744	5	0	0.0172151	0	19.6952	0.0231475	4.92254
ACOX1	ACOX1-201	HTCRC04	0.151352	0.534606	0.383	0.3068	5	0	0.0171313	10.4246	35.4611	10.2652	9.99789
ACOX1	ACOX1-202	HTCRC04	0.826087	0.439114	-0.387	-0.3316	5	0	0.0171313	38.4214	14.9757	10.2652	9.99789
ACOX1	ACOX1-201	HTCRC01	0	0.441196	0.441	0.3068	5	0	0.0357864	0	31.3011	6.64245	12.6103
ACOX1	ACOX1-202	HTCRC01	1	0.531677	-0.468	-0.3316	5	0	0.0357864	99.6367	18.777	6.64245	12.6103
ACOX1	ACOX1-202	CRC10	0.750035	0.371103	-0.379	-0.3316	5	6.74412e-07	1.11998e-05	20.3183	18.7486	12.4545	45.8103
ACOX1	ACOX1-201	CRC10	0.249965	0.573561	0.324	0.3068	5	2.4172e-05	1.11998e-05	9.9284	30.1086	12.4545	45.8103
ACOX1	ACOX1-202	CRC05	0.6	0.397825	-0.202	-0.3316	5	2.38839e-07	5.3599e-06	4.83378	13.793	8.08116	31.6498
ACOX1	ACOX1-201	CRC05	0.363847	0.548147	0.184	0.3068	5	3.96132e-05	5.3599e-06	7.8093	20.258	8.08116	31.6498
ACOX1	ACOX1-202	CRC07	0.711167	0.489244	-0.222	-0.3316	5	5.5975e-05	0.000893143	8.88801	9.09069	5.97655	14.0018
ACOX1	ACOX1-201	CRC07	0.27346	0.475281	0.202	0.3068	5	0.00185356	0.000893143	3.1876	13.5403	5.97655	14.0018
GRB7	GRB7-204	CRC04	0.2	0.520111	0.32	0.2836	5	3.46878e-10	1.23097e-10	1.37199	50.5402	6.56834	47.2407
GRB7	GRB7-204	CRC10	0	0.378452	0.378	0.2836	5	3.49976e-10	1.21021e-07	0	91.0447	37.5887	128.146
GRB7	GRB7-204	CRC09	0.1	0.31232	0.212	0.2836	5	1.20838e-08	2.66674e-07	39.9243	221.667	37.679	481.1
GRB7	GRB7-204	CRC05	0.111111	0.325255	0.214	0.2836	5	1.05078e-10	8.82627e-09	7.59732	45.3649	29.3417	93.6541
GRB7	GRB7-204	CRC03	0	0.29432	0.294	0.2836	5	0.0139525	0.0174658	0	33.0949	3.98901	54.0484
LINC01610	LINC01610-201	CRC04	0	0.556808	0.557	0.2912	5	0	4.35048e-05	0	129.767	2.67564	149.869
LINC01610	LINC01610-203	CRC04	1	0.443192	-0.557	-0.2912	5	0	4.35048e-05	45.4859	89.2721	2.67564	149.869
LINC01610	LINC01610-201	CRC08	0.111841	0.573877	0.462	0.2912	5	0	0.000288782	36.0618	193.288	18.6405	278.805
LINC01610	LINC01610-203	CRC08	0.888159	0.426123	-0.462	-0.2912	5	0	0.000288782	150.343	141.904	18.6405	278.805
LINC01610	LINC01610-201	CRC09	0.0225091	0.520367	0.498	0.2912	5	0	0.00133242	4.64537	293.049	41.3105	440.815
LINC01610	LINC01610-203	CRC09	0.977491	0.479633	-0.498	-0.2912	5	0	0.00133242	268.004	208.568	41.3105	440.815
LINC01610	LINC01610-201	CRC02	1	0.501118	-0.499	0.2912	5	0	0.00398514	20.8708	99.7887	1.39139	131.082
LINC01610	LINC01610-203	CRC02	0	0.498882	0.499	-0.2912	5	0	0.00398514	0	73.2399	1.39139	131.082
LINC01610	LINC01610-203	CRC05	1	0.562087	-0.438	-0.2912	5	0	0.0236831	11.1937	26.9261	1.39922	15.7365
LINC01610	LINC01610-201	CRC05	0	0.437913	0.438	0.2912	5	0	0.0236831	0	26.9095	1.39922	15.7365
ADGRG1	ADGRG1-216	HTCRC01	1	0.487914	-0.512	-0.2758	5	3.14913e-05	0.00436716	57.4352	67.4688	7.65802	100.712
ADGRG1	ADGRG1-216	CRC10	0.636698	0.305366	-0.331	-0.2758	5	9.45924e-11	1.01468e-10	33.8872	41.3036	41.253	122.696
ADGRG1	ADGRG1-216	CRC04	0.574173	0.453564	-0.121	-0.2758	5	0.00258533	1.22986e-05	24.4914	41.6978	41.2818	54.3421
ADGRG1	ADGRG1-216	CRC05	0.643011	0.4613	-0.182	-0.2758	5	0.00237839	2.31904e-05	11.5324	26.4593	29.57	47.087
ADGRG1	ADGRG1-216	CRC07	0.758672	0.525179	-0.233	-0.2758	5	0.00872062	0.000256393	29.1022	28.1841	22.7937	42.0893
CSDE1	CSDE1-204	CRC10	0.0856417	0.373624	0.288	0.2052	5	3.96703e-19	3.42735e-22	13.1548	175.883	157.497	438.036
CSDE1	CSDE1-202	CRC10	0.82312	0.556174	-0.267	-0.215	5	2.67278e-17	3.42735e-22	166.397	237.644	157.497	438.036
CSDE1	CSDE1-204	CRC05	0.231577	0.346939	0.115	0.2052	5	5.89156e-17	1.62461e-19	39.402	85.6873	121.559	208.895
CSDE1	CSDE1-202	CRC05	0.758101	0.583971	-0.174	-0.215	5	4.32348e-16	1.62461e-19	98.3918	119.343	121.559	208.895
CSDE1	CSDE1-204	CRC01	0.104574	0.383656	0.279	0.2052	5	1.31597e-16	1.60825e-13	145.631	367.685	237.209	589.879
CSDE1	CSDE1-202	CRC01	0.895426	0.56165	-0.334	-0.215	5	1.87176e-14	1.60825e-13	186.462	223.524	237.209	589.879
CSDE1	CSDE1-204	CRC04	0.104535	0.277842	0.173	0.2052	5	2.27515e-08	7.63762e-07	21.2463	84.6063	169.501	181.213
CSDE1	CSDE1-202	CRC04	0.881144	0.699659	-0.181	-0.215	5	0.000250913	7.63762e-07	156.643	138.763	169.501	181.213
CSDE1	CSDE1-204	CRC07	0.0751844	0.246653	0.171	0.2052	5	9.37368e-10	1.78591e-08	22.7554	43.4161	96.9882	129.328
CSDE1	CSDE1-202	CRC07	0.823762	0.704855	-0.119	-0.215	5	1.97206e-08	1.78591e-08	90.0349	95.0505	96.9882	129.328
DKC1	DKC1-201	CRC01	0.246833	0.641576	0.395	0.4018	5	1.12613e-13	1.47222e-08	103.281	237.633	33.5982	253.891
DKC1	DKC1-201	CRC05	0.240892	0.621208	0.38	0.4018	5	2.50532e-12	2.07416e-08	29.5794	153.851	65.4568	208.845
DKC1	DKC1-201	CRC04	0.171271	0.59766	0.426	0.4018	5	1.23084e-06	0.00106675	7.31434	156.126	10.5244	184.377
DKC1	DKC1-201	CRC10	0.0881063	0.580114	0.492	0.4018	5	3.56165e-06	0.00118423	16.1123	123.639	47.6274	179.674
DKC1	DKC1-201	CRC02	0.148022	0.464413	0.316	0.4018	5	0.0177751	0.0367773	1.56769	120.197	11.6054	194.041
CEACAM1	CEACAM1-207	CRC05	0.248434	0.429146	0.181	0.2214	5	2.38925e-13	1.98178e-09	46.3743	204.033	80.6678	343.39
CEACAM1	CEACAM1-207	CRC09	0.0184483	0.332047	0.314	0.2214	5	8.74804e-07	0.00071752	0.227253	340.931	84.192	443.662
CEACAM1	CEACAM1-207	CRC01	0.00919126	0.293202	0.284	0.2214	5	2.20311e-05	0.00106147	11.8546	245.454	455.003	477.21
CEACAM1	CEACAM1-207	CRC08	0.230168	0.328779	0.099	0.2214	5	0.0189109	0.0174071	26.5423	54.0939	19.7793	124.901
CEACAM1	CEACAM1-207	CRC10	0.0938842	0.322427	0.229	0.2214	5	0.0046045	0.00521666	20.7805	56.0084	84.6424	122.365
SMAGP	SMAGP-202	CRC08	0.459524	0.641796	0.182	0.284	5	6.60808e-08	6.96145e-07	96.8663	160.97	115.652	170.76
SMAGP	SMAGP-203	CRC08	0.434483	0.281437	-0.153	-0.2066	5	7.33115e-05	6.96145e-07	61.0064	47.4744	115.652	170.76
SMAGP	SMAGP-202	CRC05	0.262938	0.655704	0.393	0.284	5	1.23668e-12	1.56167e-11	117.495	230.102	277.055	290.196
SMAGP	SMAGP-203	CRC05	0.540641	0.303299	-0.237	-0.2066	5	1.52115e-05	1.56167e-11	144.127	72.9598	277.055	290.196
SMAGP	SMAGP-202	CRC09	0.338614	0.567539	0.229	0.284	5	4.8861e-05	2.56366e-05	134.835	142.04	98.4573	111.424
SMAGP	SMAGP-203	CRC09	0.476198	0.345984	-0.13	-0.2066	5	0.000477029	2.56366e-05	59.1196	38.1471	98.4573	111.424
SMAGP	SMAGP-202	CRC01	0.166074	0.620572	0.454	0.284	5	4.21263e-09	4.68518e-07	11.9148	48.1948	29.1547	59.4612
SMAGP	SMAGP-203	CRC01	0.690145	0.300562	-0.39	-0.2066	5	8.97541e-05	4.68518e-07	28.7391	18.3838	29.1547	59.4612
SMAGP	SMAGP-202	CRC07	0.389459	0.551433	0.162	0.284	5	3.80061e-05	7.05557e-05	48.6697	93.2586	83.1717	92.8552
SMAGP	SMAGP-203	CRC07	0.491604	0.369075	-0.123	-0.2066	5	0.00950118	7.05557e-05	100.97	43.719	83.1717	92.8552
CD44	CD44-209	CRC04	0.171046	0.344495	0.173	0.1554	5	0.000113811	1.1038e-05	50.0591	60.462	66.4097	87.9327
CD44	CD44-209	CRC10	0.0617816	0.460562	0.399	0.1554	5	3.64468e-08	5.68924e-06	15.6836	101.918	33.5241	147.652
CD44	CD44-209	CRC03	0.600827	0.406165	-0.195	0.1554	5	2.12074e-05	0.00121783	117.209	64.0991	94.1374	110.407
CD44	CD44-209	CRC05	0.110902	0.352224	0.241	0.1554	5	2.7521e-06	0.000621351	9.32145	35.8887	30.8653	46.9937
CD44	CD44-209	CRC07	0.105877	0.265142	0.159	0.1554	5	0.00749972	0.0025919	6.44868	46.1356	15.0208	62.3824
UBR4	UBR4-202	CRC08	0.657242	0.248232	-0.409	-0.3608	5	0.000173263	0.00160073	23.5618	9.26281	8.01745	43.7525
UBR4	UBR4-203	CRC08	0.199959	0.454329	0.254	0.3044	5	0.00123893	0.00160073	7.73435	32.4386	8.01745	43.7525
UBR4	UBR4-203	CRC07	0.0857034	0.435354	0.35	0.3044	5	0.000201133	0.0025919	6.48868	34.6756	34.8241	21.4637
UBR4	UBR4-202	CRC07	0.74261	0.311497	-0.431	-0.3608	5	0.00446753	0.0025919	64.3952	8.70529	34.8241	21.4637
UBR4	UBR4-203	CRC05	0.114986	0.428893	0.314	0.3044	5	2.54835e-05	0.000322386	0.715454	40.2566	12.3221	56.2569
UBR4	UBR4-202	CRC05	0.663211	0.245777	-0.417	-0.3608	5	0.000331882	0.000322386	29.7249	15.5037	12.3221	56.2569
UBR4	UBR4-202	CRC02	0.485166	0.298497	-0.187	-0.3608	5	0.0225125	0.0210618	8.6751	41.3302	25.2221	76.059
UBR4	UBR4-203	CRC09	0.223462	0.393201	0.17	0.3044	5	0.0188116	0.0302616	36.4618	29.3554	50.4095	41.9248
UBR4	UBR4-203	CRC01	0.00706218	0.441446	0.434	0.3044	5	0.00110086	0.00633784	0.135836	18.5038	4.01156	86.0663
UBR4	UBR4-202	CRC01	0.660615	0.300854	-0.36	-0.3608	5	0.0119959	0.00633784	12.5106	59.9184	4.01156	86.0663
PUF60	PUF60-208	CRC04	0.681544	0.410868	-0.271	-0.1138	5	0.00379797	7.38371e-05	173.722	220.856	174.031	369.012
PUF60	PUF60-202	CRC04	0.316031	0.576229	0.26	0.1146	5	0.00559458	7.38371e-05	35.8335	258.734	174.031	369.012
PUF60	PUF60-208	CRC10	0.560674	0.436121	-0.125	-0.1138	5	0.000143754	4.34879e-05	213.698	354.872	239.769	785.546
PUF60	PUF60-202	CRC10	0.422696	0.554707	0.132	0.1146	5	0.000162348	4.34879e-05	106.26	457.864	239.769	785.546
PUF60	PUF60-208	CRC07	0.789459	0.46504	-0.324	-0.1138	5	9.54809e-05	1.57969e-05	245.395	93.5045	206.592	200.102
PUF60	PUF60-202	CRC07	0.195432	0.50531	0.31	0.1146	5	0.000337023	1.57969e-05	35.9922	139.615	206.592	200.102
PUF60	PUF60-208	CRC01	0.626822	0.513764	-0.113	-0.1138	5	0.00365648	0.000439813	118.768	347.001	192.124	614.777
PUF60	PUF60-202	CRC01	0.329114	0.476785	0.148	0.1146	5	0.00395053	0.000439813	148.943	318.263	192.124	614.777
PUF60	PUF60-208	CRC05	0.282502	0.546636	0.264	-0.1138	5	0	0.0292076	69.4009	323.984	210.445	610.669
PUF60	PUF60-202	CRC05	0.71733	0.439897	-0.277	0.1146	5	0	0.0292076	211.149	292.83	210.445	610.669
TFG	TFG-NIC	CRC04	0.106733	0.303139	0.196	0.161	5	0.00887764	0.000259729	26.7578	79.0735	154.528	184.909
TFG	TFG-NIC	CRC05	0	0.214591	0.215	0.161	5	0.0017919	9.27602e-08	0	51.4386	174.043	201.583
TFG	TFG-NIC	HTCRC04	0.0782159	0.186525	0.108	0.161	5	0.00144599	0.000155019	10.6676	43.5502	62.0201	87.0075
TFG	TFG-NIC	CRC10	0.0795203	0.22204	0.143	0.161	5	0.0344451	7.52576e-05	9.44276	94.048	199.855	357.626
TFG	TFG-NIC	CRC07	0.0546824	0.197272	0.143	0.161	5	0.0265778	0.000787328	11.7828	37.6377	76.063	126.28
LUC7L2	LUC7L2-202	CRC04	0.470346	0.674239	0.204	0.318	5	6.54815e-05	6.04045e-05	15.601	47.595	38.0623	42.2874
LUC7L2	LUC7L2-202	CRC05	0.329862	0.654174	0.324	0.318	5	1.68237e-10	9.0701e-08	23.3569	41.3755	36.0937	53.2139
LUC7L2	LUC7L2-202	CRC01	0.25	0.646878	0.397	0.318	5	1.93791e-09	3.98379e-06	80.3251	116.566	159.266	122.892
LUC7L2	LUC7L2-202	CRC07	0.285714	0.554653	0.269	0.318	5	1.10837e-06	3.45638e-05	17.0481	32.026	84.8811	30.403
LUC7L2	LUC7L2-202	CRC10	0.235181	0.6316	0.396	0.318	5	8.44714e-07	1.15244e-05	28.9555	76.9812	88.5973	97.4662
EXD3	EXD3-203	HTCRC04	0.0714286	0.943446	0.872	0.5678	5	2.76463e-13	2.52799e-10	64.9957	248.439	55.8105	28.5227
EXD3	EXD3-203	HTCRC05	0.5	0.813665	0.314	0.5678	5	1.16606e-09	2.09293e-07	214.022	175.873	55.6401	42.3859
EXD3	EXD3-203	CRC05	0.318196	0.798006	0.48	0.5678	5	2.85246e-08	2.42234e-07	45.1683	37.9487	55.0239	10.0063
EXD3	EXD3-203	CRC09	0.23285	0.704991	0.472	0.5678	5	0.000268356	0.00115001	375.751	66.6852	172.476	16.547
EXD3	EXD3-203	CRC01	0	0.700647	0.701	0.5678	5	8.43296e-06	0.000438293	0	49.6308	2.23337	16.0318
CES2	CES2-211	HTCRC04	0.363846	0.934696	0.571	0.2908	5	0	1.76175e-12	73.0572	169.545	306.917	15.4633
CES2	CES2-201	HTCRC04	0.636154	0.0653045	-0.571	-0.2908	5	0	1.76175e-12	393.624	25.4442	306.917	15.4633
CES2	CES2-211	CRC10	0.135158	0.45888	0.324	0.2908	5	0	0.00402412	30.5218	47.9004	200.574	105.56
CES2	CES2-201	CRC10	0.864842	0.54112	-0.324	-0.2908	5	0	0.00402412	253.625	92.2059	200.574	105.56
CES2	CES2-201	HTCRC05	0.524896	0.413496	-0.111	-0.2908	5	0	0.0126064	281.162	113.315	249.658	106.415
CES2	CES2-211	HTCRC05	0.475104	0.586504	0.111	0.2908	5	0	0.0126064	155.74	72.0001	249.658	106.415
CES2	CES2-201	CRC01	0.804202	0.575637	-0.229	-0.2908	5	0	0.00136861	1370.54	194.488	1212.61	239.189
CES2	CES2-211	CRC01	0.195798	0.424363	0.229	0.2908	5	0	0.00136861	172.789	138.177	1212.61	239.189
CES2	CES2-211	CRC07	0.178217	0.397274	0.219	0.2908	5	0	0.00884067	20.0456	30.9933	147.108	43.7699
CES2	CES2-201	CRC07	0.821783	0.602726	-0.219	-0.2908	5	0	0.00884067	161.388	57.498	147.108	43.7699
FASTKD2	FASTKD2-201	HTCRC04	0.0769231	0.718801	0.642	0.3548	5	0.00791711	0.0287911	0.541112	18.8181	5.75794	7.21211
FASTKD2	FASTKD2-201	CRC07	0.374499	0.547495	0.173	0.3548	5	2.28692e-06	1.89222e-05	72.4563	26.9376	11.1309	14.8539
FASTKD2	FASTKD2-201	CRC10	0.202451	0.599555	0.397	0.3548	5	2.56357e-06	0.000399703	23.6824	53.3909	20.705	58.9389
FASTKD2	FASTKD2-201	CRC04	0.227631	0.559091	0.331	0.3548	5	0.000850874	0.00622481	22.7941	31.5658	52.0596	31.1402
FASTKD2	FASTKD2-201	CRC05	0.259807	0.490766	0.231	0.3548	5	0.000146963	0.00579503	7.91863	23.906	13.6736	26.4511
SEC24C	SEC24C-201	CRC04	0.625	0.386808	-0.238	-0.0046	5	0	2.08261e-05	19.4922	6.20244	16.6019	11.9954
SEC24C	SEC24C-202	CRC04	0.375	0.613192	0.238	0.0046	5	0	2.08261e-05	15.7867	17.3747	16.6019	11.9954
SEC24C	SEC24C-201	HTCRC01	0	0.945205	0.945	-0.0046	5	0	0.0400667	0	120.936	0.174042	21.8104
SEC24C	SEC24C-202	HTCRC01	1	0.0547945	-0.945	0.0046	5	0	0.0400667	2.61063	2.45679	0.174042	21.8104
SEC24C	SEC24C-202	CRC10	0.125	0.408842	0.284	0.0046	5	0	0.00170321	3.27196	32.4139	7.81886	45.0102
SEC24C	SEC24C-201	CRC10	0.875	0.591158	-0.284	-0.0046	5	0	0.00170321	29.9582	26.2601	7.81886	45.0102
SEC24C	SEC24C-202	CRC05	0.166667	0.363929	0.197	0.0046	5	0	0.00264558	1.47698	10.8455	51.1785	18.2297
SEC24C	SEC24C-201	CRC05	0.833333	0.636071	-0.197	-0.0046	5	0	0.00264558	134.999	18.7777	51.1785	18.2297
SEC24C	SEC24C-202	CRC07	0.103096	0.352072	0.249	0.0046	5	0	0.00921735	0.0817305	7.17037	11.4865	7.46486
SEC24C	SEC24C-201	CRC07	0.896904	0.647928	-0.249	-0.0046	5	0	0.00921735	53.0433	13.867	11.4865	7.46486
RND3	RND3-201	CRC10	0.262579	0.575535	0.313	0.2328	5	0	6.40564e-11	34.8535	136.418	32.8086	139.202
RND3	RND3-202	CRC10	0.737421	0.406575	-0.331	-0.24	5	0	6.40564e-11	30.7637	45.6661	32.8086	139.202
RND3	RND3-201	CRC01	0.374347	0.486163	0.112	0.2328	5	0	1.81847e-08	180.365	143.665	106.113	129.403
RND3	RND3-202	CRC01	0.625653	0.513837	-0.112	-0.24	5	0	1.81847e-08	5.33307	34.2636	106.113	129.403
RND3	RND3-202	CRC05	0.857143	0.641089	-0.216	-0.24	5	0	0.000250814	7.63049	31.403	3.59975	49.518
RND3	RND3-201	CRC05	0.142857	0.357222	0.214	0.2328	5	0	0.000250814	0.597513	32.6718	3.59975	49.518
RND3	RND3-202	CRC07	0.950442	0.665973	-0.284	-0.24	5	0	0.000872917	48.3045	34.0525	27.5855	46.5846
RND3	RND3-201	CRC07	0.0489642	0.31676	0.268	0.2328	5	0	0.000872917	2.59331	28.9948	27.5855	46.5846
RND3	RND3-202	CRC09	0.962681	0.706006	-0.257	-0.24	5	0	0.0359423	98.6984	84.9924	65.6952	158.909
RND3	RND3-201	CRC09	0.0373187	0.293994	0.257	0.2328	5	0	0.0359423	4.53688	118.657	65.6952	158.909
TLE5	TLE5-202	CRC07	0.218267	0.540904	0.323	0.2436	5	0	1.05968e-13	27.1579	75.4266	188.012	102.245
TLE5	TLE5-201	CRC07	0.781733	0.459096	-0.323	-0.2436	5	0	1.05968e-13	221.287	48.0641	188.012	102.245
TLE5	TLE5-201	CRC03	0.8	0.519089	-0.281	-0.2436	5	0	0.000128669	47.1664	47.8808	163.15	90.3214
TLE5	TLE5-202	CRC03	0.2	0.480911	0.281	0.2436	5	0	0.000128669	115.984	48.8922	163.15	90.3214
TLE5	TLE5-202	CRC10	0.142857	0.409441	0.267	0.2436	5	0	0.000200991	15.6121	35.5535	77.2789	43.3564
TLE5	TLE5-201	CRC10	0.857143	0.590559	-0.267	-0.2436	5	0	0.000200991	78.2265	33.2511	77.2789	43.3564
TLE5	TLE5-202	CRC04	0.260164	0.403708	0.144	0.2436	5	0	0.00425136	32.2185	28.2795	78.9033	78.3638
TLE5	TLE5-201	CRC04	0.739836	0.596292	-0.144	-0.2436	5	0	0.00425136	63.5926	73.2372	78.9033	78.3638
TLE5	TLE5-201	HTCRC04	0.890078	0.6875	-0.203	-0.2436	5	0	0.00158649	214.754	139.473	129.664	42.9021
TLE5	TLE5-202	HTCRC04	0.109922	0.3125	0.203	0.2436	5	0	0.00158649	42.2573	91.5728	129.664	42.9021
COG4	COG4-201	CRC01	0	0.621164	0.621	0.4288	5	9.74212e-09	6.21047e-08	0	304.346	0.519556	261.749
COG4	COG4-201	CRC10	0.337327	0.62764	0.29	0.4288	5	2.90935e-06	0.000342171	51.9368	84.5197	68.7217	90.3713
COG4	COG4-201	CRC05	0.300245	0.626591	0.326	0.4288	5	4.46279e-07	6.50382e-06	19.0912	40.9836	17.3096	47.3302
COG4	COG4-201	CRC07	0	0.486018	0.486	0.4288	5	0.000404032	0.00846199	0	30.9142	6.87339	19.6833
COG4	COG4-201	CRC04	0.136985	0.557642	0.421	0.4288	5	0.00491466	0.0440014	7.6461	47.3936	13.4156	69.1996
ATG16L1	ATG16L1-206	CRC10	0.9	0.341662	-0.558	-0.1536	5	0.00264441	0.00614309	30.2685	17.605	13.8319	34.2463
ATG16L1	ATG16L1-206	CRC01	0.0992544	0.321485	0.222	-0.1536	5	0.00176145	0.00237751	2.85993	24.8611	133.082	93.3415
ATG16L1	ATG16L1-206	CRC04	0.75	0.332345	-0.418	-0.1536	5	0.0109645	0.0211289	22.1468	9.13171	8.33165	36.3167
ATG16L1	ATG16L1-206	CRC07	0.8	0.392297	-0.408	-0.1536	5	0.00459743	0.00820703	34.4689	15.247	5.57642	44.6899
ATG16L1	ATG16L1-206	CRC05	0	0.394388	0.394	-0.1536	5	0.00373292	0.0174171	0	14.1884	11.1305	20.4121
CDK5RAP1	CDK5RAP1-202	CRC05	0.166667	0.508703	0.342	0.3574	5	7.81375e-09	3.27889e-09	24.2625	68.5828	28.594	95.7389
CDK5RAP1	CDK5RAP1-203	CRC05	0.611141	0.313045	-0.298	-0.366	5	1.02393e-08	3.27889e-09	48.4587	32.8409	28.594	95.7389
CDK5RAP1	CDK5RAP1-203	CRC04	0.820633	0.303454	-0.517	-0.366	5	1.42343e-05	4.91029e-06	82.6164	61.366	41.0648	137.737
CDK5RAP1	CDK5RAP1-202	CRC04	0.168528	0.505646	0.337	0.3574	5	7.57059e-05	4.91029e-06	16.0569	86.686	41.0648	137.737
CDK5RAP1	CDK5RAP1-203	CRC08	0.892085	0.411221	-0.481	-0.366	5	0.000282792	0.00145803	75.1729	26.8442	11.6594	57.6279
CDK5RAP1	CDK5RAP1-202	CRC08	0	0.447507	0.448	0.3574	5	0.00103446	0.00145803	0	67.9936	11.6594	57.6279
CDK5RAP1	CDK5RAP1-202	CRC01	0.131828	0.491609	0.36	0.3574	5	3.48566e-06	3.00832e-05	188.758	146.09	823.715	161.545
CDK5RAP1	CDK5RAP1-203	CRC01	0.722117	0.36909	-0.353	-0.366	5	7.92932e-06	3.00832e-05	1584.89	76.0519	823.715	161.545
CDK5RAP1	CDK5RAP1-203	CRC10	0.557458	0.376707	-0.181	-0.366	5	0.000163413	5.22882e-05	16.1064	48.0533	8.94705	127.14
CDK5RAP1	CDK5RAP1-202	CRC10	0.151711	0.451599	0.3	0.3574	5	0.000338965	5.22882e-05	11.3443	82.3586	8.94705	127.14
APPL2	APPL2-201	CRC01	0.166667	0.539306	0.373	0.3136	5	0	6.50359e-06	4.06403	129.366	11.725	103.473
APPL2	APPL2-205	CRC01	0.833333	0.460694	-0.373	-0.3136	5	0	6.50359e-06	23.2943	46.9761	11.725	103.473
APPL2	APPL2-205	CRC07	1	0.54711	-0.453	-0.3136	5	0	0.00022099	37.4144	22.5275	8.0896	19.9807
APPL2	APPL2-201	CRC07	0	0.45289	0.453	0.3136	5	0	0.00022099	0	22.7945	8.0896	19.9807
APPL2	APPL2-205	CRC04	0.669917	0.505279	-0.165	-0.3136	5	0	0.00561973	36.6734	46.8636	34.8916	53.2821
APPL2	APPL2-201	CRC04	0.330083	0.494721	0.165	0.3136	5	0	0.00561973	29.2329	33.0596	34.8916	53.2821
APPL2	APPL2-205	CRC05	0.8	0.530409	-0.27	-0.3136	5	0	0.00048581	11.1393	22.0873	6.01286	39.5233
APPL2	APPL2-201	CRC05	0.2	0.469591	0.27	0.3136	5	0	0.00048581	8.10183	34.3746	6.01286	39.5233
APPL2	APPL2-201	CRC10	0.0368547	0.343569	0.307	0.3136	5	0	0.0337353	3.3443	35.4055	15.9819	45.3605
APPL2	APPL2-205	CRC10	0.963145	0.656431	-0.307	-0.3136	5	0	0.0337353	50.9941	43.4354	15.9819	45.3605
FBXW2	FBXW2-203	CRC10	1	0.552137	-0.448	-0.3058	5	0	8.41767e-05	37.3986	10.451	13.1995	9.65214
FBXW2	FBXW2-206	CRC10	0	0.447863	0.448	0.3058	5	0	8.41767e-05	0	10.9007	13.1995	9.65214
FBXW2	FBXW2-206	CRC04	0.0504024	0.346206	0.296	0.3058	5	0	0.00515608	1.17043	3.96634	5.85874	4.30047
FBXW2	FBXW2-203	CRC04	0.949598	0.653794	-0.296	-0.3058	5	0	0.00515608	15.4293	5.11244	5.85874	4.30047
FBXW2	FBXW2-206	CRC08	0.0172174	0.285245	0.268	0.3058	5	0	0.0296041	0.448392	6.42164	11.4876	4.66996
FBXW2	FBXW2-203	CRC08	0.982783	0.714755	-0.268	-0.3058	5	0	0.0296041	28.2705	8.72036	11.4876	4.66996
FBXW2	FBXW2-206	CRC07	0.0574896	0.280372	0.223	0.3058	5	0	0.0185675	0.130199	1.51765	0.644815	1.96425
FBXW2	FBXW2-203	CRC07	0.94251	0.719628	-0.223	-0.3058	5	0	0.0185675	2.85207	4.57152	0.644815	1.96425
FBXW2	FBXW2-203	CRC01	1	0.705888	-0.294	-0.3058	5	0	0.0334146	72.5564	15.342	25.913	6.65888
FBXW2	FBXW2-206	CRC01	0	0.294112	0.294	0.3058	5	0	0.0334146	0	4.80108	25.913	6.65888
SH3RF2	SH3RF2-201	CRC05	0.0731638	0.666683	0.594	0.3218	5	3.51271e-09	9.74848e-07	2.99726	32.9751	27.3517	21.8822
SH3RF2	SH3RF2-201	CRC10	0.264218	0.649011	0.385	0.3218	5	8.33143e-07	0.000132989	22.5027	92.3742	43.122	84.1096
SH3RF2	SH3RF2-201	CRC04	0.330005	0.621916	0.292	0.3218	5	0.0301623	0.0361348	18.8381	21.2176	56.6772	14.5321
SH3RF2	SH3RF2-201	CRC07	0.338722	0.564312	0.226	0.3218	5	0.000446575	0.00292458	124.453	18.2669	87.4596	9.13335
SH3RF2	SH3RF2-201	CRC01	0.336528	0.448533	0.112	0.3218	5	0.00313337	0.00918685	494.208	151.159	670.988	101.704
CTTN	CTTN-202	HTCRC04	0.961338	0.575566	-0.386	-0.2962	5	0.00395063	0.00484053	88.8113	92.7457	22.0095	55.6962
CTTN	CTTN-202	HTCRC01	1	0.622238	-0.378	-0.2962	5	0.00417986	0.0136095	10.8541	57.175	4.34166	36.9338
CTTN	CTTN-202	CRC10	0.834175	0.475017	-0.359	-0.2962	5	2.85838e-05	0.00075408	53.425	34.5039	47.0453	70.586
CTTN	CTTN-202	CRC07	0.735494	0.592324	-0.143	-0.2962	5	0.000733694	1.57968e-06	46.5951	28.9812	25.1101	41.3896
CTTN	CTTN-202	CRC05	0.809304	0.594048	-0.215	-0.2962	5	0.0108945	0.0249574	35.8177	20.3596	29.5908	25.1202
PNPLA2	PNPLA2-NIC	CRC01	0.318371	0.56055	0.242	0.2484	5	9.60716e-10	3.32641e-06	32.2252	80.3085	25.7682	65.357
PNPLA2	PNPLA2-NIC	HTCRC04	0	0.209534	0.21	0.2484	5	0.000203263	1.75971e-06	0	70.7157	93.5554	137.545
PNPLA2	PNPLA2-NIC	CRC07	0.195493	0.486649	0.291	0.2484	5	5.98896e-07	7.98451e-06	20.1253	61.8337	58.3397	74.3516
PNPLA2	PNPLA2-NIC	CRC05	0.052782	0.417329	0.365	0.2484	5	0.00181549	0.0140104	4.42497	24.4778	7.5611	25.5127
PNPLA2	PNPLA2-NIC	CRC10	0.273582	0.407569	0.134	0.2484	5	0.00281576	0.0190907	17.7287	57.0702	67.6299	88.9356
GLA	GLA-201	CRC10	0.157385	0.674548	0.517	0.4646	5	5.82858e-07	0.000244157	48.2264	109.022	37.2609	117.677
GLA	GLA-201	CRC04	0.276515	0.673757	0.397	0.4646	5	0.000176338	0.00644345	38.0543	111.109	45.0989	88.9605
GLA	GLA-201	CRC05	0.226752	0.588049	0.361	0.4646	5	1.01048e-06	0.000201856	19.7109	105.057	38.7601	132.128
GLA	GLA-201	CRC01	0.118531	0.620117	0.502	0.4646	5	1.85078e-05	0.00184398	0.222394	75.5581	10.8069	92.0564
GLA	GLA-201	CRC08	0	0.546357	0.546	0.4646	5	0.00551873	0.0178881	0	116.426	0.440732	98.3736
RAB1B	RAB1B-202	HTCRC04	0.458431	0.832704	0.374	0.2136	5	0	2.27626e-08	133.443	196.014	130.415	114.528
RAB1B	RAB1B-NNC	HTCRC04	0.541569	0.167296	-0.374	-0.2136	5	0	2.27626e-08	161.986	36.1864	130.415	114.528
RAB1B	RAB1B-NNC	CRC05	0.372464	0.218933	-0.154	-0.2136	5	0	0.000625432	17.7927	17.226	75.0078	62.6385
RAB1B	RAB1B-202	CRC05	0.627536	0.781067	0.154	0.2136	5	0	0.000625432	74.5246	58.8769	75.0078	62.6385
RAB1B	RAB1B-NNC	CRC10	0.544871	0.249	-0.296	-0.2136	5	0	0.00819943	33.0209	20.2127	50.925	93.1318
RAB1B	RAB1B-202	CRC10	0.455129	0.751	0.296	0.2136	5	0	0.00819943	53.5515	95.0183	50.925	93.1318
RAB1B	RAB1B-NNC	CRC07	0.373567	0.236178	-0.137	-0.2136	5	0	0.00243304	79.423	25.6987	83.6166	86.1232
RAB1B	RAB1B-202	CRC07	0.626433	0.763822	0.137	0.2136	5	0	0.00243304	75.2678	94.7443	83.6166	86.1232
RAB1B	RAB1B-202	CRC01	0.622908	0.730153	0.107	0.2136	5	0	0.00563068	122.037	129.48	66.654	120.812
RAB1B	RAB1B-NNC	CRC01	0.377092	0.269847	-0.107	-0.2136	5	0	0.00563068	11.2707	19.6865	66.654	120.812
NPRL2	NPRL2-211	CRC08	1	0.24507	-0.755	-0.2978	5	0	0.00445252	79.688	17.2061	15.9376	53.7783
NPRL2	NPRL2-201	CRC08	0	0.75493	0.755	0.2978	5	0	0.00445252	0	83.7462	15.9376	53.7783
NPRL2	NPRL2-201	CRC03	0.995333	0.766014	-0.229	0.2978	5	0	0.0131123	51.6647	94.7777	31.0116	64.9641
NPRL2	NPRL2-211	CRC03	0.00466667	0.233986	0.229	-0.2978	5	0	0.0131123	0.0213795	13.4959	31.0116	64.9641
NPRL2	NPRL2-201	CRC10	0.339617	0.707638	0.368	0.2978	5	0	0.0189812	34.8837	95.2186	26.0172	75.6135
NPRL2	NPRL2-211	CRC10	0.660383	0.292362	-0.368	-0.2978	5	0	0.0189812	142.034	27.4432	26.0172	75.6135
NPRL2	NPRL2-211	CRC07	0.551408	0.341775	-0.21	-0.2978	5	0	0.0208618	86.0139	15.1119	41.6447	24.6933
NPRL2	NPRL2-201	CRC07	0.448592	0.658225	0.21	0.2978	5	0	0.0208618	54.0638	55.5491	41.6447	24.6933
NPRL2	NPRL2-211	CRC05	0.670326	0.285088	-0.385	-0.2978	5	0	0.0107299	143.394	16.7779	38.6511	57.4748
NPRL2	NPRL2-201	CRC05	0.329674	0.714912	0.385	0.2978	5	0	0.0107299	62.7448	77.8009	38.6511	57.4748
ACADVL	ACADVL-NIC.2	CRC01	0.474557	0.1132	-0.361	-0.1528	5	2.22274e-19	9.33375e-22	3983.65	93.0816	5346.39	473.551
ACADVL	ACADVL-NIC.2	CRC03	0.0606516	0.20765	0.147	-0.1528	5	0.00279635	2.08825e-07	45.8823	124.889	390.488	365.028
ACADVL	ACADVL-NIC.2	CRC05	0.357244	0.196282	-0.161	-0.1528	5	3.46508e-07	1.92002e-08	482.288	21.3514	754.836	73.5899
ACADVL	ACADVL-NIC.2	CRC10	0.330563	0.175265	-0.155	-0.1528	5	0.000976989	0.000712476	305.275	31.7533	562.129	136.49
ACADVL	ACADVL-NIC.2	CRC07	0.492682	0.258731	-0.234	-0.1528	5	8.977e-05	0.000343224	224.988	36.6956	369.511	102.837
MAP2K2	MAP2K2-209	CRC03	0.408204	0.0337631	-0.374	-0.2736	5	0.000176944	0.000378844	30.3735	1.5255	139.112	76.4174
MAP2K2	MAP2K2-209	CRC04	0.265636	0.0304842	-0.235	-0.2736	5	0.000197767	0.000930039	5.61706	0.601475	45.8295	29.4397
MAP2K2	MAP2K2-209	CRC05	0.4	0.0857338	-0.314	-0.2736	5	9.35117e-06	0.000151884	10.189	0.830082	8.5434	38.5129
MAP2K2	MAP2K2-209	CRC10	0.347588	0.0953892	-0.252	-0.2736	5	0.0180222	0.0396154	35.0242	1.41221	95.8415	14.5731
MAP2K2	MAP2K2-209	CRC07	0.326262	0.133211	-0.193	-0.2736	5	0.00148411	0.0172485	23.5662	2.44473	45.5008	27.9139
FDFT1	FDFT1-201	HTCRC05	0.157112	0.489168	0.332	0.3048	5	0.0331978	0.0366437	18.9565	202.409	29.7086	224.346
FDFT1	FDFT1-201	CRC01	0.0791155	0.830602	0.751	0.3048	5	1.91976e-06	7.63353e-05	32.567	281.238	93.1535	274.612
FDFT1	FDFT1-201	CRC05	0.874036	0.723822	-0.15	0.3048	5	0.000469898	0.00183101	229.437	165.706	161.568	174.583
FDFT1	FDFT1-201	CRC07	0.418696	0.720878	0.302	0.3048	5	0.00155221	0.00885206	67.871	157.404	86.0435	132.203
FDFT1	FDFT1-201	CRC03	0.58813	0.876878	0.289	0.3048	5	0.015422	0.00153704	61.6572	480.721	90.2943	536.546
CTNNA1	CTNNA1-244	CRC10	0.269621	0.121577	-0.148	-0.1848	5	1.89573e-05	2.46535e-05	31.3631	28.5745	149.504	325.641
CTNNA1	CTNNA1-244	CRC04	0.24061	0.11678	-0.124	-0.1848	5	2.58074e-06	6.41657e-05	20.4833	18.0582	111.097	169.458
CTNNA1	CTNNA1-244	CRC01	0.315871	0.113676	-0.202	-0.1848	5	4.11851e-13	1.80922e-12	48.5128	45.6129	121.874	1397.61
CTNNA1	CTNNA1-244	CRC05	0.414437	0.220653	-0.194	-0.1848	5	0.00193298	0.000108431	23.811	10.3184	81.1889	101.884
CTNNA1	CTNNA1-244	CRC07	0.520573	0.264912	-0.256	-0.1848	5	0.00587295	0.000822011	53.4367	24.7484	84.6243	104.01
ANXA3	ANXA3-201	CRC03	0.418379	0.641035	0.223	-0.0644	5	0.00220926	0.000142253	61.0218	397.869	111.559	634.309
ANXA3	ANXA3-201	CRC02	0.883135	0.614163	-0.269	-0.0644	5	0.0109776	0.0126739	153.246	415.679	120.099	514.532
ANXA3	ANXA3-201	CRC07	0.506298	0.643575	0.137	-0.0644	5	0.00042154	0.000110362	106.428	340.659	82.3957	439.333
ANXA3	ANXA3-201	CRC05	0.760053	0.61955	-0.141	-0.0644	5	0.00783755	0.0138718	260.324	162.159	186.374	176.453
ANXA3	ANXA3-201	CRC01	0.922398	0.650057	-0.272	-0.0644	5	0.0188909	0.042041	89.5373	233.564	31.9637	323.422
HNRNPR	HNRNPR-NIC	CRC04	0.0935304	0.414808	0.321	0.1412	5	1.71321e-05	0.00023432	16.2481	88.2246	78.9861	134.504
HNRNPR	HNRNPR-NIC	CRC01	0.0344547	0.250506	0.216	0.1412	5	0.00797376	0.000588551	9.74925	115.029	86.263	308.119
HNRNPR	HNRNPR-NIC	CRC10	0.105601	0.276713	0.171	0.1412	5	0.00301291	0.00952969	18.3185	55.3383	67.0654	131.102
HNRNPR	HNRNPR-NIC	CRC05	0.394685	0.298163	-0.097	0.1412	5	9.46592e-05	0.000225586	50.2432	50.8159	93.3202	129.288
HNRNPR	HNRNPR-NIC	CRC07	0.109031	0.204251	0.095	0.1412	5	0.0150625	0.00314288	21.0725	22.1969	49.5974	62.8373
RTN4	RTN4-202	CRC01	0.268727	0.408718	0.14	0.11375	4	0.000286036	9.9254e-47	2.61735	10.32	91.3359	33.7712
RTN4	RTN4-202	CRC07	0.248011	0.526808	0.279	0.11375	4	1.26123e-10	1.06615e-47	16.34	15.8947	142.205	26.9468
RTN4	RTN4-202	CRC02	0.230769	0.463064	0.232	0.11375	4	0.0330457	4.57143e-15	18.084	23.9264	226.98	75.3489
RTN4	RTN4-202	HTCRC04	0.334423	0.138298	-0.196	0.11375	4	0.002759	3.47738e-09	31.1347	12.3521	81.7558	182.009
CSTB	CSTB-205	CRC05	0.246542	0.0530608	-0.193	-0.19	4	2.17166e-09	7.1714e-11	73.6282	25.6371	386.625	566.666
CSTB	CSTB-205	CRC07	0.243628	0.0865891	-0.157	-0.19	4	9.35631e-06	2.42623e-10	76.2871	118.883	327.004	1889.32
CSTB	CSTB-205	CRC09	0.284783	0.105958	-0.179	-0.19	4	0.0012439	0.00388223	67.1529	33.5714	138.792	491.381
CSTB	CSTB-205	CRC08	0.325019	0.0942311	-0.231	-0.19	4	0.0152251	0.047923	35.391	25.5333	129.288	312.104
RPL35A	RPL35A-205	HTCRC04	0.0793819	0.279546	0.2	0.17525	4	3.15793e-29	1.1179e-26	40.6379	65.5089	609.767	175.202
RPL35A	RPL35A-211	HTCRC04	0.895388	0.68428	-0.211	-0.17825	4	3.18344e-25	1.1179e-26	571.764	151.787	609.767	175.202
RPL35A	RPL35A-205	CRC04	0.070386	0.220334	0.15	0.17525	4	4.78736e-10	6.34192e-08	11.5249	39.6028	126.841	159.912
RPL35A	RPL35A-211	CRC04	0.928215	0.772013	-0.156	-0.17825	4	2.55334e-09	6.34192e-08	132.121	144.78	126.841	159.912
RPL35A	RPL35A-205	CRC05	0.0542989	0.203327	0.149	0.17525	4	3.09942e-08	1.16332e-06	8.41279	50.8369	124.721	208.525
RPL35A	RPL35A-211	CRC05	0.930043	0.78926	-0.141	-0.17825	4	8.82806e-08	1.16332e-06	122.035	160.258	124.721	208.525
RPL35A	RPL35A-211	CRC03	0.993235	0.787762	-0.205	-0.17825	4	0.000250648	0.00488951	215.676	148.925	216.741	204.358
RPL35A	RPL35A-205	CRC03	0.00569142	0.207735	0.202	0.17525	4	0.000304377	0.00488951	0.920226	53.7711	216.741	204.358
ZFAS1	ZFAS1-204	CRC04	0.159745	0.292243	0.132	0.149	4	1.26883e-05	2.26341e-12	38.528	206.95	161.913	661.485
ZFAS1	ZFAS1-204	CRC05	0.198442	0.295781	0.097	0.149	4	9.59121e-10	5.2678e-22	47.3485	120.231	226.025	370.22
ZFAS1	ZFAS1-204	CRC07	0.102555	0.256721	0.154	0.149	4	0.000172895	2.35859e-14	42.1026	374.169	258.506	1176.36
ZFAS1	ZFAS1-204	CRC10	0.107643	0.321103	0.213	0.149	4	1.23664e-05	5.84829e-07	47.9875	151.673	659.544	322.031
HSPE1	HSPE1-201	HTCRC05	0.528392	0.710722	0.182	0.13175	4	4.62862e-26	4.31746e-32	432.86	945.294	555.387	1200.08
HSPE1	HSPE1-201	HTCRC01	0.310328	0.673265	0.363	0.13175	4	1.7129e-20	7.86024e-34	384.792	915.673	1116.91	1134.74
HSPE1	HSPE1-201	HTCRC04	0.474739	0.309796	-0.165	0.13175	4	6.595e-07	3.17853e-07	419.453	114.465	906.068	287.985
HSPE1	HSPE1-201	CRC05	0.625034	0.77233	0.147	0.13175	4	3.3761e-06	0.000928366	277.804	803.268	389.313	1000.68
RPL15	RPL15-212	HTCRC05	0.632012	0.335764	-0.296	-0.267	4	2.4442e-12	6.44027e-12	395.871	235.361	535.461	774.462
RPL15	RPL15-212	CRC03	0.483018	0.190746	-0.292	-0.267	4	1.14493e-07	1.02902e-07	330.183	69.9613	669.322	397.356
RPL15	RPL15-212	HTCRC01	0.726564	0.46359	-0.263	-0.267	4	0.00296977	0.00142009	580.857	268.371	665.797	500.763
RPL15	RPL15-212	CRC07	0.545189	0.32836	-0.217	-0.267	4	0.00198975	0.000725987	189.878	235.878	383.033	732.197
ELF3	ELF3-203	CRC10	0.664877	0.88179	0.217	0.15	4	1.63981e-13	2.36596e-11	1284.69	1133.88	3106.86	1231.13
ELF3	ELF3-203	HTCRC04	0.297357	0.446709	0.149	0.15	4	2.26128e-14	3.69364e-15	193.335	672.628	760.578	1394.42
ELF3	ELF3-203	CRC08	0.719613	0.835879	0.116	0.15	4	3.82806e-11	2.40408e-09	724.899	871.035	919.653	991.531
ELF3	ELF3-203	HTCRC01	0.23128	0.349466	0.118	0.15	4	4.79427e-06	0.00249641	129.239	170.617	417.763	355.069
SLC39A4	SLC39A4-209	HTCRC04	0.559579	0.232077	-0.328	-0.3725	4	1.08571e-18	6.16231e-27	288.705	65.276	145.299	211.13
SLC39A4	SLC39A4-209	CRC04	0.718871	0.0430464	-0.676	-0.3725	4	4.58014e-20	4.58265e-24	119.558	3.15547	170.667	55.49
SLC39A4	SLC39A4-209	CRC10	0.551082	0.329521	-0.222	-0.3725	4	5.52277e-07	1.69133e-10	65.2523	41.3811	61.6595	143.215
SLC39A4	SLC39A4-209	CRC08	0.569125	0.305182	-0.264	-0.3725	4	4.94042e-10	8.87448e-09	83.561	76.0053	114.193	357.415
ACSS2	ACSS2-202	HTCRC04	0.0752614	0.341746	0.266	0.229	4	2.7789e-13	2.00322e-11	18.1199	142.181	129.403	122.407
ACSS2	ACSS2-202	HTCRC01	0	0.227365	0.227	0.229	4	1.04387e-05	1.34565e-07	0	108.685	115.864	110.285
ACSS2	ACSS2-202	CRC05	0.453903	0.640553	0.187	0.229	4	1.30643e-08	1.39037e-06	67.9565	71.8101	145.521	88.1355
ACSS2	ACSS2-202	CRC10	0.291144	0.527592	0.236	0.229	4	0.0243862	0.00710678	54.9787	92.4446	177.195	149.354
QTRT1	QTRT1-204	HTCRC04	0.221301	0.0348759	-0.186	-0.06875	4	2.47082e-11	3.26934e-22	80.7472	9.21623	236.503	136.184
QTRT1	QTRT1-204	CRC04	0.135559	0.0371959	-0.098	-0.06875	4	0.00341685	5.51366e-08	14.8782	0.895552	154.91	114.015
QTRT1	QTRT1-204	HTCRC05	0.351508	0.107455	-0.244	-0.06875	4	0.000232699	0.0014604	175.629	30.4948	214.378	169.915
QTRT1	QTRT1-204	CRC07	0.0967299	0.349608	0.253	-0.06875	4	0.00207926	0.00419761	5.04715	29.9805	89.0079	51.7057
ELOVL1	ELOVL1-201	CRC03	0	0.594154	0.594	0.36675	4	3.3917e-05	0.000463346	0	85.3976	26.5898	78.7748
ELOVL1	ELOVL1-201	CRC04	0.311555	0.596962	0.285	0.36675	4	0.000151584	0.000105163	72.8164	59.0858	87.3052	49.4363
ELOVL1	ELOVL1-201	CRC07	0.246639	0.486569	0.24	0.36675	4	0.000644979	5.04014e-08	49.0307	63.0889	112.029	66.1759
ELOVL1	ELOVL1-201	CRC10	0.184758	0.532461	0.348	0.36675	4	0.000259191	0.000599998	35.0699	92.8363	59.2297	113.945
LMNA	LMNA-205	HTCRC01	0.617204	0.312337	-0.305	-0.21675	4	1.65309e-09	1.06597e-13	54.4324	143.92	58.1218	321.101
LMNA	LMNA-205	HTCRC04	0.573714	0.396262	-0.177	-0.21675	4	3.1537e-05	4.49954e-13	326.377	462.527	434.263	1174.74
LMNA	LMNA-205	CRC05	0.41239	0.229539	-0.183	-0.21675	4	1.8781e-06	1.11937e-08	246.463	56.2553	549.444	253.199
LMNA	LMNA-205	CRC07	0.466776	0.264505	-0.202	-0.21675	4	7.0225e-06	7.12743e-10	137.797	115.421	333.098	468.573
PPP1R7	PPP1R7-201	HTCRC04	0.97009	0.779438	-0.191	-0.117	4	1.36744e-06	1.76641e-05	120.993	92.126	55.0708	63.3969
PPP1R7	PPP1R7-201	CRC07	0.61927	0.453487	-0.166	-0.117	4	0.000300365	1.55702e-06	37.0903	66.6524	23.582	104.047
PPP1R7	PPP1R7-201	CRC01	0.214929	0.488783	0.274	-0.117	4	0.0155019	0.000145972	28.844	32.8566	10.5796	47.4198
PPP1R7	PPP1R7-201	CRC05	0.882111	0.497148	-0.385	-0.117	4	0.0326965	0.000131771	99.7551	67.0325	54.4408	108.813
RBCK1	RBCK1-213	CRC05	0.222009	0.718182	0.496	0.284	4	8.48685e-09	8.5975e-10	25.1024	252.355	34.455	311.4
RBCK1	RBCK1-213	CRC02	0.508356	0.654056	0.146	0.284	4	0.0424959	0.0026408	19.3959	160.158	39.9092	215.92
RBCK1	RBCK1-213	CRC07	0.325145	0.597253	0.272	0.284	4	0.00407654	8.29471e-06	151.517	124.153	99.5534	177.455
RBCK1	RBCK1-213	CRC10	0.39864	0.621032	0.222	0.284	4	0.0214722	0.00059715	75.8823	244.991	78.315	362.55
RPAP3	RPAP3-204	CRC10	0.297789	0.0492133	-0.249	-0.428	4	0.00195213	0.000107303	15.0191	3.25481	28.4676	40.0945
RPAP3	RPAP3-204	CRC01	0.815204	0.125605	-0.69	-0.428	4	0.000676177	3.49178e-05	261.692	4.16782	59.0354	112.312
RPAP3	RPAP3-204	CRC05	0.5	0.120234	-0.38	-0.428	4	0.0416706	0.00145054	20.1763	7.17506	3.19226	41.6763
RPAP3	RPAP3-204	CRC09	0.469452	0.0769508	-0.393	-0.428	4	0.0156025	0.01832	34.0361	3.02153	10.5593	25.0557
MRPL51	MRPL51-201	HTCRC04	0.92698	0.772597	-0.154	-0.16625	4	9.04909e-10	7.83741e-10	457.609	210.875	286.115	157.347
MRPL51	MRPL51-205	HTCRC04	0.0498726	0.163766	0.114	0.14025	4	7.74274e-09	7.83741e-10	35.5842	62.3062	286.115	157.347
MRPL51	MRPL51-205	CRC01	0.022768	0.152293	0.13	0.14025	4	6.67257e-14	3.39742e-14	0.627481	12.215	18.7524	90.2649
MRPL51	MRPL51-201	CRC01	0.940036	0.773601	-0.166	-0.16625	4	6.44968e-11	3.39742e-14	31.1768	77.6889	18.7524	90.2649
MRPL51	MRPL51-205	CRC03	0	0.220554	0.221	0.14025	4	2.34197e-12	6.3941e-09	0	60.0309	91.9764	229.633
MRPL51	MRPL51-201	CRC03	0.984165	0.764413	-0.22	-0.16625	4	8.99003e-06	6.3941e-09	91.2759	166.228	91.9764	229.633
MRPL51	MRPL51-205	CRC05	0.0201016	0.11619	0.096	0.14025	4	1.35507e-08	9.02178e-09	2.72544	34.4338	125.507	259.83
MRPL51	MRPL51-201	CRC05	0.960122	0.834935	-0.125	-0.16625	4	1.09592e-06	9.02178e-09	137.022	226.222	125.507	259.83
MRPS12	MRPS12-201	HTCRC04	0.916042	0.747963	-0.168	-0.146	4	0	2.50656e-05	501.928	225.569	189.123	128.794
MRPS12	MRPS12-202	HTCRC04	0.0781533	0.222476	0.144	0.1415	4	0	2.50656e-05	33.8836	90.2581	189.123	128.794
MRPS12	MRPS12-201	CRC10	0.90796	0.802996	-0.105	-0.146	4	0	0.00192415	192.087	53.3099	122.849	61.7886
MRPS12	MRPS12-202	CRC10	0.0646003	0.183129	0.119	0.1415	4	0	0.00192415	10.4207	29.1575	122.849	61.7886
MRPS12	MRPS12-201	CRC05	0.998567	0.837563	-0.161	-0.146	4	0	0.0021034	138.509	202.992	103.994	214.716
MRPS12	MRPS12-202	CRC05	0	0.157921	0.158	0.1415	4	0	0.0021034	0	38.3358	103.994	214.716
MRPS12	MRPS12-201	CRC01	0.998835	0.848982	-0.15	-0.146	4	0	0.0293015	33.0388	52.8893	21.2752	45.1938
MRPS12	MRPS12-202	CRC01	0	0.144554	0.145	0.1415	4	0	0.0293015	0	7.35793	21.2752	45.1938
NACA	NACA-202	CRC03	0.196818	0.360502	0.164	0.06075	4	3.9285e-13	1.85242e-08	103.946	214.928	420.795	511.294
NACA	NACA-202	CRC10	0.126376	0.233658	0.107	0.06075	4	1.23039e-07	9.76876e-07	105.744	99.7426	388.515	356.134
NACA	NACA-202	HTCRC04	0.0355529	0.148528	0.113	0.06075	4	1.63965e-15	9.48928e-11	27.3788	98.6315	418.929	388.117
NACA	NACA-202	CRC04	0.273624	0.132968	-0.141	0.06075	4	0.0124806	0.0205369	98.9478	138.413	433.736	790.508
RABAC1	RABAC1-210	HTCRC04	0.287167	0.47552	0.188	0.18425	4	1.1673e-05	1.20151e-22	238.092	187.941	504.535	187.107
RABAC1	RABAC1-210	CRC05	0.216953	0.412917	0.196	0.18425	4	0.000732386	2.65798e-18	56.8397	79.6927	270.592	170.232
RABAC1	RABAC1-210	CRC01	0.20375	0.392339	0.189	0.18425	4	0.00181064	2.53712e-08	7.3795	56.8763	22.736	112.797
RABAC1	RABAC1-210	HTCRC01	0.264947	0.429174	0.164	0.18425	4	0.0107166	0.000347607	124.156	305.745	326.829	345.544
PRKAG2	PRKAG2-203	CRC05	0.437107	0.750001	0.313	0.539	4	1.34706e-09	1.07699e-07	26.5511	30.652	21.0197	13.33
PRKAG2	PRKAG2-201	CRC05	0.562327	0.214286	-0.348	-0.39125	4	9.23157e-05	1.07699e-07	15.4822	8.63247	21.0197	13.33
PRKAG2	PRKAG2-203	CRC10	0.275405	0.737071	0.462	0.539	4	1.20709e-05	0.000438313	34.9471	41.3049	17.7539	12.3055
PRKAG2	PRKAG2-201	CRC10	0.504579	0.208713	-0.296	-0.39125	4	0.00506887	0.000438313	13.983	2.4834	17.7539	12.3055
PRKAG2	PRKAG2-203	CRC02	0	0.724586	0.725	0.539	4	0.0103207	0.00471111	0	31.1401	169.738	8.1298
PRKAG2	PRKAG2-203	CRC07	0	0.655548	0.656	0.539	4	1.36638e-06	8.17133e-06	0	32.4707	3.06524	10.9019
PRKAG2	PRKAG2-201	CRC07	0.909569	0.329456	-0.58	-0.39125	4	0.0290091	8.17133e-06	22.4393	5.99635	3.06524	10.9019
PRKAG2	PRKAG2-201	HTCRC04	0.63671	0.295705	-0.341	-0.39125	4	0.0140175	0.0438705	42.4084	13.1583	17.6797	17.5436
GRB7	GRB7-201	CRC04	0.623959	0.375531	-0.248	-0.21125	4	3.28441e-09	1.23097e-10	19.2052	22.6863	6.56834	47.2407
GRB7	GRB7-201	CRC10	0.861931	0.582501	-0.279	-0.21125	4	0.000112213	1.21021e-07	159.42	79.3283	37.5887	128.146
GRB7	GRB7-201	CRC09	0.782206	0.625244	-0.157	-0.21125	4	0.000153159	2.66674e-07	76.1492	289.245	37.679	481.1
GRB7	GRB7-201	CRC05	0.781118	0.620287	-0.161	-0.21125	4	7.84604e-05	8.82627e-09	37.8479	68.8885	29.3417	93.6541
CD81	CD81-201	HTCRC04	0	0.350674	0.351	0.243	4	0	1.88823e-05	0	132.757	26.7018	114.538
CD81	CD81-205	HTCRC04	1	0.649326	-0.351	-0.243	4	0	1.88823e-05	148.195	142.666	26.7018	114.538
CD81	CD81-201	CRC04	0	0.349199	0.349	0.243	4	0	0.00093782	0	47.4698	30.3761	112.201
CD81	CD81-205	CRC04	1	0.650801	-0.349	-0.243	4	0	0.00093782	64.5492	97.8814	30.3761	112.201
CD81	CD81-205	CRC05	0.833333	0.704017	-0.129	-0.243	4	0	9.63545e-05	72.7699	84.0726	31.6454	131.998
CD81	CD81-201	CRC05	0.166667	0.295983	0.129	0.243	4	0	9.63545e-05	11.6178	62.5922	31.6454	131.998
CD81	CD81-201	CRC10	0.0588235	0.201395	0.143	0.243	4	0	0.0116286	4.48873	27.0325	30.635	96.8145
CD81	CD81-205	CRC10	0.941176	0.798605	-0.143	-0.243	4	0	0.0116286	56.7814	90.7584	30.635	96.8145
SF3B1	SF3B1-213	CRC04	0.385207	0.27176	-0.113	-0.2095	4	5.68702e-11	8.55291e-15	12.6919	18.042	56.8653	77.603
SF3B1	SF3B1-213	CRC10	0.399441	0.218924	-0.181	-0.2095	4	3.07263e-14	6.52625e-17	57.1616	19.641	83.0414	118.534
SF3B1	SF3B1-213	HTCRC04	0.681743	0.35143	-0.33	-0.2095	4	0.00238359	0.0119905	34.2582	17.4146	26.7702	70.389
SF3B1	SF3B1-213	CRC07	0.703884	0.489963	-0.214	-0.2095	4	0.0187749	0.0417797	41.853	20.1429	52.4606	45.7118
RPL10	RPL10-201	HTCRC04	0.704194	0.312522	-0.392	-0.19025	4	7.30616e-16	4.75749e-20	131.146	53.2436	196.886	140.97
RPL10	RPL10-201	CRC01	0.595987	0.331296	-0.265	-0.19025	4	1.89688e-06	2.64417e-08	8.34242	33.6746	17.8131	153.129
RPL10	RPL10-201	CRC10	0.563568	0.333164	-0.23	-0.19025	4	0.00125532	1.97608e-06	91.5877	55.3114	175.05	243.478
RPL10	RPL10-201	CRC07	0.589185	0.714985	0.126	-0.19025	4	1.26308e-06	9.66218e-09	52.3322	122.866	140.711	195.145
SRPK2	SRPK2-202	CRC05	0.331953	0.601449	0.269	0.29475	4	4.13421e-08	1.26601e-07	33.0444	28.0275	32.64	33.0095
SRPK2	SRPK2-202	CRC04	0.288281	0.494605	0.206	0.29475	4	0.00591564	0.0154122	13.66	18.5945	22.9971	17.3253
SRPK2	SRPK2-202	CRC08	0	0.456534	0.457	0.29475	4	0.00921926	0.0152036	0	15.419	19.8926	17.085
SRPK2	SRPK2-202	CRC10	0.251967	0.498943	0.247	0.29475	4	0.00176326	0.0236126	16.1044	12.3107	13.0665	27.5038
NUP85	NUP85-NNC	CRC05	0.677635	0.255889	-0.422	-0.3605	4	0	4.77178e-06	35.8649	13.4614	24.4694	70.4951
NUP85	NUP85-201	CRC05	0.322365	0.744111	0.422	0.3605	4	0	4.77178e-06	20.0652	91.8761	24.4694	70.4951
NUP85	NUP85-201	CRC10	0.25	0.703739	0.454	0.3605	4	0	0.00191557	4.37261	121.437	5.18407	88.4382
NUP85	NUP85-NNC	CRC10	0.75	0.296261	-0.454	-0.3605	4	0	0.00191557	39.692	22.0299	5.18407	88.4382
NUP85	NUP85-201	CRC08	0.375271	0.627807	0.253	0.3605	4	0	0.0400892	37.0022	66.4978	20.5136	29.8281
NUP85	NUP85-NNC	CRC08	0.624729	0.372193	-0.253	-0.3605	4	0	0.0400892	31.3767	17.492	20.5136	29.8281
NUP85	NUP85-201	CRC01	0.261904	0.574735	0.313	0.3605	4	0	0.0281054	235.997	141.121	424.848	143.408
NUP85	NUP85-NNC	CRC01	0.738096	0.425265	-0.313	-0.3605	4	0	0.0281054	304.718	93.3701	424.848	143.408
BABAM1	BABAM1-201	CRC10	0.259977	0.521465	0.261	0.297	4	1.08612e-07	1.17562e-06	66.1613	119.355	125.976	166.609
BABAM1	BABAM1-201	CRC04	0.132678	0.522006	0.389	0.297	4	2.67026e-05	0.000924943	11.2701	322.246	136.777	289.378
BABAM1	BABAM1-201	CRC02	0.182373	0.38984	0.207	0.297	4	0.0129165	0.0109733	33.4427	95.8767	54.9664	150.238
BABAM1	BABAM1-201	CRC01	0	0.331347	0.331	0.297	4	0.0221885	0.0274612	0	41.104	155.079	74.8303
NOP56	NOP56-201	HTCRC01	0	0.559704	0.56	0.33775	4	0.00220756	0.0339329	0	55.7862	10.9036	30.9147
NOP56	NOP56-201	CRC03	0.463685	0.749251	0.286	0.33775	4	1.29913e-09	3.7569e-05	84.1459	137.489	141.877	150.073
NOP56	NOP56-201	CRC09	0.304904	0.617088	0.312	0.33775	4	0.00010883	0.00524286	84.0203	112.698	135.863	105.538
NOP56	NOP56-201	CRC05	0.439495	0.632628	0.193	0.33775	4	0.000320789	0.0386163	69.2374	93.7417	83.7761	105.468
EIF4G1	EIF4G1-205	CRC10	0.0694842	0.282729	0.213	0.166	4	9.68226e-07	1.52119e-08	9.92726	29.7982	43.5963	98.9315
EIF4G1	EIF4G1-205	CRC05	0.00107062	0.181558	0.18	0.166	4	0.000930619	3.40641e-06	0.00411829	12.1873	26.5946	55.4405
EIF4G1	EIF4G1-205	CRC01	0.0461586	0.208209	0.162	0.166	4	0.00594601	0.000505164	19.6158	77.627	215.736	231.412
EIF4G1	EIF4G1-205	CRC07	0.0498682	0.159014	0.109	0.166	4	0.00477624	0.0192872	1.76786	10.4432	25.6768	35.0966
C12orf57	C12orf57-206	CRC08	0.0878297	0.368397	0.281	0.1835	4	6.98073e-06	6.04485e-07	22.0178	40.6639	107.458	74.9283
C12orf57	C12orf57-206	HTCRC04	0.0233526	0.146317	0.123	0.1835	4	1.33331e-06	2.30615e-08	6.87023	47.3687	190.425	119.122
C12orf57	C12orf57-206	CRC01	0.0691617	0.278107	0.209	0.1835	4	6.06553e-05	6.39691e-07	3.9304	20.5364	19.0418	31.5785
C12orf57	C12orf57-206	CRC05	0.115712	0.23713	0.121	0.1835	4	0.000373885	1.31982e-07	14.1411	17.1951	114.501	55.0494
PPP1R1B	PPP1R1B-201	CRC05	0.500613	0.381155	-0.119	-0.23775	4	1.51147e-08	2.15611e-08	235.444	100.806	367.717	285.071
PPP1R1B	PPP1R1B-201	HTCRC01	0.993382	0.596731	-0.397	-0.23775	4	0.000426091	8.60444e-05	259.218	327.429	123.86	386.178
PPP1R1B	PPP1R1B-201	HTCRC05	0.705694	0.587945	-0.118	-0.23775	4	0.0264031	0.0230355	277.463	162.966	220.681	217.509
PPP1R1B	PPP1R1B-201	CRC09	0.79212	0.475412	-0.317	-0.23775	4	0.00402574	0.0185052	237.252	183.706	256.39	427.177
EXD3	EXD3-201	HTCRC04	0.52111	0.0254798	-0.496	-0.405	4	0.000156815	2.52799e-10	89.1445	1.92281	55.8105	28.5227
EXD3	EXD3-201	HTCRC05	0.376796	0.130091	-0.247	-0.405	4	0.0294052	2.09293e-07	34.6567	12.9821	55.6401	42.3859
EXD3	EXD3-201	CRC05	0.512384	0.188078	-0.324	-0.405	4	0.00978792	2.42234e-07	52.5531	4.35846	55.0239	10.0063
EXD3	EXD3-201	CRC01	0.671002	0.118116	-0.553	-0.405	4	0.00408912	0.000438293	9.84204	1.02445	2.23337	16.0318
SERPINA1	SERPINA1-208	HTCRC04	0.494748	0.929574	0.435	0.2815	4	2.42549e-36	3.1893e-36	77.0572	920.161	238.074	921.815
SERPINA1	SERPINA1-208	HTCRC01	0.5	0.72629	0.226	0.2815	4	2.18797e-07	5.63222e-06	10.3511	267.289	83.895	248.371
SERPINA1	SERPINA1-208	HTCRC05	0.4	0.740704	0.341	0.2815	4	0.000521994	0.00374299	146.361	102.229	68.8866	48.2616
SERPINA1	SERPINA1-208	CRC02	0.501054	0.625453	0.124	0.2815	4	9.32959e-05	0.00368371	4.20683	183.414	81.5488	244.13
FASTKD2	FASTKD2-202	CRC07	0.411222	0.312375	-0.099	-0.22125	4	1.77387e-06	1.89222e-05	9.79773	5.52187	11.1309	14.8539
FASTKD2	FASTKD2-202	CRC10	0.597549	0.397062	-0.2	-0.22125	4	0.000349824	0.000399703	20.9588	24.5451	20.705	58.9389
FASTKD2	FASTKD2-202	CRC04	0.772369	0.310585	-0.462	-0.22125	4	0.00233588	0.00622481	57.6616	14.1877	52.0596	31.1402
FASTKD2	FASTKD2-202	CRC05	0.613179	0.488743	-0.124	-0.22125	4	0.00722637	0.00579503	22.7897	14.4134	13.6736	26.4511
ACOT7	ACOT7-204	CRC02	0.75	0.325581	-0.424	0.226	4	0	3.63132e-06	337.554	38.7666	204.549	112.696
ACOT7	ACOT7-203	CRC02	0.25	0.674419	0.424	-0.226	4	0	3.63132e-06	45.9756	134.209	204.549	112.696
ACOT7	ACOT7-204	CRC03	0.666667	0.975	0.308	0.226	4	0	0.00702628	83.6066	90.535	136.648	64.1664
ACOT7	ACOT7-203	CRC03	0.333333	0.025	-0.308	-0.226	4	0	0.00702628	144.14	5.71463	136.648	64.1664
ACOT7	ACOT7-203	CRC01	1	0.0853659	-0.915	-0.226	4	0	0.00720919	182.412	20.2029	39.0884	96.6762
ACOT7	ACOT7-204	CRC01	0	0.914634	0.915	0.226	4	0	0.00720919	0	122.453	39.0884	96.6762
ACOT7	ACOT7-204	CRC05	0.8	0.905263	0.105	0.226	4	0	0.00278956	95.2424	117.246	41.2067	97.4806
ACOT7	ACOT7-203	CRC05	0.2	0.0947368	-0.105	-0.226	4	0	0.00278956	36.6192	16.1481	41.2067	97.4806
NSUN5P2	NSUN5P2-NNC	HTCRC04	0.857778	0.486789	-0.371	-0.2635	4	0.000915681	0.0028573	162.943	62.2663	16.4033	39.0872
NSUN5P2	NSUN5P2-NNC	CRC01	0.936386	0.50122	-0.435	-0.2635	4	0.000360321	0.00615317	106.794	43.2056	64.4837	42.061
NSUN5P2	NSUN5P2-NNC	CRC08	0.658787	0.512744	-0.146	-0.2635	4	0.0152468	0.0373981	16.6085	17.3093	5.28508	37.0002
NSUN5P2	NSUN5P2-NNC	CRC05	0.661099	0.55882	-0.102	-0.2635	4	0.00917967	0.0447747	67.3673	13.2983	102.408	18.7884
DDX3X	DDX3X-244	HTCRC04	0.0454545	0.467199	0.422	0.27325	4	0.0184603	0.00519037	2.45758	48.4658	11.4667	70.4203
DDX3X	DDX3X-244	CRC04	0.186783	0.55838	0.372	0.27325	4	1.03904e-05	1.93827e-11	31.5314	48.0061	56.7436	63.0992
DDX3X	DDX3X-244	CRC05	0.33102	0.43931	0.108	0.27325	4	1.00952e-06	8.21626e-07	22.5402	35.8936	36.7367	56.5838
DDX3X	DDX3X-244	CRC07	0.119268	0.310585	0.191	0.27325	4	0.0421851	8.50409e-06	2.02357	21.9629	54.6839	51.987
SPINT1	SPINT1-202	HTCRC04	0.066314	0.192124	0.126	0.109	4	2.71315e-05	5.11113e-12	26.0498	100.776	141.781	300.724
SPINT1	SPINT1-202	HTCRC01	0	0.241092	0.241	0.109	4	0.000132034	9.78917e-05	0	63.1361	36.9352	56.0636
SPINT1	SPINT1-202	CRC01	0.364999	0.270079	-0.095	0.109	4	0.0125374	0.000129065	415.602	259.303	2413.01	709.304
SPINT1	SPINT1-202	CRC05	0.203602	0.36809	0.164	0.109	4	4.0093e-09	0.000156586	35.76	74.3426	171.115	175.525
GRINA	GRINA-202	CRC10	0.0909091	0.501329	0.41	0.33425	4	1.51724e-07	1.15707e-05	3.04239	24.5733	5.61894	46.8035
GRINA	GRINA-NIC	CRC10	0.818182	0.308689	-0.509	-0.38925	4	2.55004e-05	1.15707e-05	7.45306	18.4193	5.61894	46.8035
GRINA	GRINA-202	CRC05	0.166667	0.416067	0.249	0.33425	4	5.53256e-06	0.000131771	6.99954	31.3256	4.20153	53.0928
GRINA	GRINA-NIC	CRC05	0.833333	0.415503	-0.418	-0.38925	4	0.000778007	0.000131771	4.20455	14.1354	4.20153	53.0928
GRINA	GRINA-NIC	CRC08	0.666667	0.403013	-0.264	-0.38925	4	0.00279786	0.00880075	5.74876	18.1995	6.98415	65.6454
GRINA	GRINA-202	CRC08	0.111111	0.339366	0.228	0.33425	4	0.0098657	0.00880075	2.0387	29.3677	6.98415	65.6454
GRINA	GRINA-202	HTCRC04	0.35	0.800391	0.45	0.33425	4	0.000765355	0.00635133	200.846	400.135	61.3022	292.604
GRINA	GRINA-NIC	HTCRC04	0.45	0.0838836	-0.366	-0.38925	4	0.0359673	0.00635133	30.1375	17.9877	61.3022	292.604
DBNDD2	DBNDD2-202	HTCRC04	0.369774	0.741427	0.372	0.285	4	5.85322e-16	3.07242e-11	108.436	320.17	153.242	228.662
DBNDD2	DBNDD2-202	HTCRC01	0.275105	0.686031	0.411	0.285	4	4.56594e-12	1.7993e-07	109.084	384.924	232.716	331.682
DBNDD2	DBNDD2-202	HTCRC05	0.347502	0.532117	0.185	0.285	4	0.000796562	0.010864	208.439	208.653	201.96	214.629
DBNDD2	DBNDD2-202	CRC08	0.635805	0.808092	0.172	0.285	4	1.84855e-05	1.94993e-06	244.635	257.687	252.403	259.156
SH3RF2	SH3RF2-NIC	CRC05	0.87848	0.292623	-0.586	-0.35075	4	4.38049e-07	9.74848e-07	35.231	4.50905	27.3517	21.8822
SH3RF2	SH3RF2-NIC	CRC10	0.609465	0.325521	-0.284	-0.35075	4	6.36248e-05	0.000132989	45.5182	18.7834	43.122	84.1096
SH3RF2	SH3RF2-NIC	CRC04	0.636142	0.309732	-0.326	-0.35075	4	0.0156214	0.0361348	48.8226	4.13584	56.6772	14.5321
SH3RF2	SH3RF2-NIC	CRC07	0.561049	0.353603	-0.207	-0.35075	4	0.000918205	0.00292458	34.6203	5.45665	87.4596	9.13335
SRSF4	SRSF4-201	HTCRC04	0.252358	0.709793	0.457	0.30075	4	0	6.79035e-05	56.4308	156.065	41.2424	96.795
SRSF4	SRSF4-208	HTCRC04	0.747642	0.290207	-0.457	-0.30075	4	0	6.79035e-05	78.2136	29.2799	41.2424	96.795
SRSF4	SRSF4-208	CRC04	0.306794	0.127431	-0.179	-0.30075	4	0	0.00543799	16.8468	5.51977	74.6702	63.5206
SRSF4	SRSF4-201	CRC04	0.693206	0.872569	0.179	0.30075	4	0	0.00543799	80.7989	84.9971	74.6702	63.5206
SRSF4	SRSF4-201	CRC01	0.349936	0.807154	0.457	0.30075	4	0	0.0151777	47.0662	200	327.319	209.464
SRSF4	SRSF4-208	CRC01	0.650064	0.192846	-0.457	-0.30075	4	0	0.0151777	462.096	66.791	327.319	209.464
SRSF4	SRSF4-208	CRC07	0.320591	0.210843	-0.11	-0.30075	4	0	0.0347966	44.1944	8.66497	69.6818	61.7211
SRSF4	SRSF4-201	CRC07	0.679409	0.789157	0.11	0.30075	4	0	0.0347966	84.717	81.7297	69.6818	61.7211
FERMT1	FERMT1-NNC	CRC05	0.231518	0.502234	0.271	0.20075	4	1.6377e-10	3.0244e-08	22.2208	26.5741	60.8167	32.095
FERMT1	FERMT1-201	CRC05	0.598754	0.455241	-0.144	-0.13	4	3.66563e-06	3.0244e-08	54.1859	12.7819	60.8167	32.095
FERMT1	FERMT1-201	CRC01	0.389092	0.487544	0.098	-0.13	4	1.03813e-06	1.7852e-07	4.10984	11.1962	5.31701	28.7636
FERMT1	FERMT1-NNC	CRC02	0.317537	0.44772	0.13	0.20075	4	3.25538e-06	6.63354e-05	33.9361	37.9038	33.4728	88.8499
FERMT1	FERMT1-201	CRC02	0.677664	0.399644	-0.278	-0.13	4	0.000124352	6.63354e-05	21.774	35.8425	33.4728	88.8499
FERMT1	FERMT1-NNC	CRC08	0.149689	0.387203	0.238	0.20075	4	1.29707e-05	0.000461831	10.4876	41.1875	21.1797	60.8475
FERMT1	FERMT1-201	CRC08	0.748746	0.552743	-0.196	-0.13	4	0.0189062	0.000461831	17.2806	27.8871	21.1797	60.8475
FERMT1	FERMT1-NNC	CRC07	0.124967	0.289116	0.164	0.20075	4	0.000370208	0.00459358	33.1333	21.067	31.3212	42.4046
GLA	GLA-213	CRC10	0.375685	0.151756	-0.224	-0.33875	4	0.00272217	0.000244157	45.2158	26.8677	37.2609	117.677
GLA	GLA-213	CRC05	0.539382	0.205757	-0.334	-0.33875	4	0.002094	0.000201856	30.3886	24.4763	38.7601	132.128
GLA	GLA-213	CRC01	0.608862	0.180034	-0.429	-0.33875	4	0.00666253	0.00184398	24.2172	27.3681	10.8069	92.0564
GLA	GLA-213	CRC08	0.5	0.132408	-0.368	-0.33875	4	0.00612618	0.0178881	1.42101	16.8192	0.440732	98.3736
ACADVL	ACADVL-NIC.3	CRC01	0.359931	0.649314	0.289	0.2045	4	1.84826e-21	9.33375e-22	616.722	248.977	5346.39	473.551
ACADVL	ACADVL-NIC.3	CRC05	0.437217	0.578534	0.141	0.2045	4	4.06602e-14	1.92002e-08	202.443	49.8601	754.836	73.5899
ACADVL	ACADVL-NIC.3	CRC10	0.346047	0.50583	0.16	0.2045	4	0.000265989	0.000712476	105.422	87.3077	562.129	136.49
ACADVL	ACADVL-NIC.3	CRC07	0.235922	0.464236	0.228	0.2045	4	2.43898e-05	0.000343224	74.3191	59.5377	369.511	102.837
ZMYND8	ZMYND8-204	CRC07	0.83934	0.528001	-0.311	-0.25175	4	7.03877e-06	1.9571e-06	8.99286	20.6752	4.69117	38.2857
ZMYND8	ZMYND8-204	CRC10	0.772256	0.58357	-0.189	-0.25175	4	0.00471713	0.0106554	40.0184	22.1711	32.0111	47.2354
ZMYND8	ZMYND8-204	CRC05	0.880586	0.537055	-0.344	-0.25175	4	0.000243696	0.000689051	23.7435	19.9416	19.1005	43.1292
ZMYND8	ZMYND8-204	CRC01	0.760037	0.596773	-0.163	-0.25175	4	0.0162548	0.0277943	72.2795	60.5629	63.7586	104.96
NUB1	NUB1-203	CRC01	0	0.459791	0.46	0.2745	4	6.97982e-07	0.000243646	0	59.6853	36.7003	64.5653
NUB1	NUB1-203	CRC07	0.204089	0.440786	0.237	0.2745	4	1.43378e-07	2.90987e-06	21.5045	44.0425	30.4034	44.7032
NUB1	NUB1-203	CRC10	0.213204	0.347665	0.134	0.2745	4	0.0045797	0.00216841	12.5095	47.2995	19.0598	87.9268
NUB1	NUB1-203	CRC05	0	0.267366	0.267	0.2745	4	0.0406111	0.00423904	0	27.5008	15.3375	56.5253
SSB	SSB-201	CRC10	0.528087	0.716364	0.188	0.33875	4	0	5.18042e-07	86.4272	158.637	76.9341	193.616
SSB	SSB-NIC	CRC10	0.471913	0.283636	-0.188	-0.33875	4	0	5.18042e-07	38.1327	43.2775	76.9341	193.616
SSB	SSB-NIC	CRC04	0.631505	0.318329	-0.313	-0.33875	4	0	0.000283856	90.863	112.934	96.8489	321.583
SSB	SSB-201	CRC04	0.368495	0.681671	0.313	0.33875	4	0	0.000283856	46.3396	268.946	96.8489	321.583
SSB	SSB-201	CRC01	0.0723003	0.598628	0.526	0.33875	4	0	0.00036399	5.42172	90.9157	19.0016	138.41
SSB	SSB-NIC	CRC01	0.9277	0.401372	-0.526	-0.33875	4	0	0.00036399	32.5814	65.6035	19.0016	138.41
SSB	SSB-NIC	CRC05	0.711777	0.38412	-0.328	-0.33875	4	0	0.000386886	87.6496	110.799	107.303	305.852
SSB	SSB-201	CRC05	0.288223	0.61588	0.328	0.33875	4	0	0.000386886	34.9819	207.288	107.303	305.852
GNPAT	GNPAT-206	CRC05	0.569597	0.270212	-0.299	-0.32	4	7.01471e-05	0.000770317	17.9089	13.6691	52.4541	48.9551
GNPAT	GNPAT-201	CRC05	0.429841	0.709924	0.28	0.3375	4	0.00017886	0.000770317	51.9992	52.5786	52.4541	48.9551
GNPAT	GNPAT-201	HTCRC04	0.222222	0.550795	0.329	0.3375	4	0	0.0376094	52.2555	162.275	31.6631	72.7811
GNPAT	GNPAT-206	HTCRC04	0.777778	0.445587	-0.332	-0.32	4	0	0.0376094	77.9148	47.065	31.6631	72.7811
GNPAT	GNPAT-201	CRC10	0.431423	0.668635	0.237	0.3375	4	0.00636844	0.0289396	39.4026	67.7595	28.5926	56.9759
GNPAT	GNPAT-206	CRC10	0.534627	0.322523	-0.212	-0.32	4	0.0134279	0.0289396	14.0094	14.7934	28.5926	56.9759
GNPAT	GNPAT-206	CRC07	0.754646	0.317497	-0.437	-0.32	4	0.000576237	0.0041694	108.156	11.7597	51.336	45.7145
GNPAT	GNPAT-201	CRC07	0.158702	0.662351	0.504	0.3375	4	0.00072762	0.0041694	7.15986	56.3101	51.336	45.7145
TMEM123	TMEM123-202	CRC04	0.66292	0.907068	0.244	0.2535	4	0	4.20621e-05	87.3685	289.3	90.7917	262.466
TMEM123	TMEM123-201	CRC04	0.33708	0.0929317	-0.244	-0.2535	4	0	4.20621e-05	31.3591	16.0175	90.7917	262.466
TMEM123	TMEM123-201	CRC10	0.520129	0.107237	-0.413	-0.2535	4	0	0.000156609	31.72	25.1511	88.8837	327.812
TMEM123	TMEM123-202	CRC10	0.479871	0.892763	0.413	0.2535	4	0	0.000156609	94.1986	307.214	88.8837	327.812
TMEM123	TMEM123-201	CRC01	0.544005	0.291022	-0.253	-0.2535	4	0	0.0160468	12.1237	22.5083	43.1159	107.897
TMEM123	TMEM123-202	CRC01	0.455995	0.708978	0.253	0.2535	4	0	0.0160468	63.3291	95.1089	43.1159	107.897
TMEM123	TMEM123-202	CRC07	0.592912	0.696414	0.104	0.2535	4	0	0.0333164	62.4285	71.7224	35.7368	76.2115
TMEM123	TMEM123-201	CRC07	0.407088	0.303586	-0.104	-0.2535	4	0	0.0333164	15.3516	22.7798	35.7368	76.2115
CTNNA1	CTNNA1-201	CRC10	0.545052	0.860006	0.315	0.265	4	1.49715e-05	2.46535e-05	104.328	310.112	149.504	325.641
CTNNA1	CTNNA1-201	CRC01	0.664383	0.836973	0.173	0.265	4	3.34554e-08	1.80922e-12	139.823	1325.94	121.874	1397.61
CTNNA1	CTNNA1-201	CRC05	0.496443	0.74278	0.246	0.265	4	0.000143331	0.000108431	64.2199	98.3785	81.1889	101.884
CTNNA1	CTNNA1-201	CRC07	0.376852	0.702881	0.326	0.265	4	0.00089904	0.000822011	43.0723	98.5996	84.6243	104.01
MEST	MEST-201	CRC04	0.377201	0.0753431	-0.302	-0.172	4	0.00230555	0.00509201	8.29168	0.850319	84.4963	122.565
MEST	MEST-201	CRC07	0.272727	0.145128	-0.128	-0.172	4	0.0139176	0.0498811	52.698	3.92073	34.5135	32.2719
MEST	MEST-201	CRC10	0.213532	0.102974	-0.111	-0.172	4	0.00908986	0.00568238	9.5518	12.8575	53.8086	217.75
MEST	MEST-201	CRC05	0.25	0.102904	-0.147	-0.172	4	0.000580555	0.00207689	22.6946	7.44696	41.66	158.565
HNMT	HNMT-201	CRC02	0.139873	0.318092	0.178	0.12375	4	0.0103507	0.0357651	10.9809	37.58	51.1638	63.715
HNMT	HNMT-201	CRC08	0.416667	0.306052	-0.111	0.12375	4	0.000451274	0.0074342	16.532	31.7259	48.5607	85.8246
HNMT	HNMT-201	CRC09	0.0928683	0.298153	0.205	0.12375	4	0.000126579	0.00343585	14.4278	35.4159	46.6949	90.299
HNMT	HNMT-201	CRC05	0.0177043	0.240827	0.223	0.12375	4	0.000145168	0.00396076	4.24536	25.8619	86.9914	88.6859
CYB561A3	CYB561A3-201	CRC03	0	0.206289	0.206	0.15575	4	0.00134633	0.0126064	0	23.2408	57.0338	56.0792
CYB561A3	CYB561A3-201	CRC07	0	0.140501	0.141	0.15575	4	0.00202635	0.00584614	0	8.41299	21.3757	17.9364
CYB561A3	CYB561A3-201	CRC01	0	0.15313	0.153	0.15575	4	0.00309906	0.0193096	0	43.2057	67.2117	67.4322
CYB561A3	CYB561A3-201	CRC05	0.0385048	0.16104	0.123	0.15575	4	0.00123962	0.0141626	1.62442	14.8774	32.9921	55.7843
PBDC1	PBDC1-202	CRC07	0.896375	0.658047	-0.238	-0.20775	4	0	0.000151754	109.022	75.6926	42.2641	75.4069
PBDC1	PBDC1-201	CRC07	0.103625	0.341953	0.238	0.20775	4	0	0.000151754	11.2687	45.2184	42.2641	75.4069
PBDC1	PBDC1-201	CRC10	0.150064	0.348155	0.198	0.20775	4	0	0.00251274	21.771	68.93	33.6029	141.485
PBDC1	PBDC1-202	CRC10	0.849936	0.651845	-0.198	-0.20775	4	0	0.00251274	66.1136	87.5606	33.6029	141.485
PBDC1	PBDC1-201	CRC01	0.0820693	0.307624	0.226	0.20775	4	0	0.00121271	0.0991317	26.0262	18.4183	55.8072
PBDC1	PBDC1-202	CRC01	0.917931	0.692376	-0.226	-0.20775	4	0	0.00121271	42.8768	47.3723	18.4183	55.8072
PBDC1	PBDC1-202	CRC05	0.864049	0.695101	-0.169	-0.20775	4	0	0.000521763	149.569	123.885	139.784	163.901
PBDC1	PBDC1-201	CRC05	0.135951	0.304899	0.169	0.20775	4	0	0.000521763	36.81	63.0199	139.784	163.901
DDX21	DDX21-202	CRC10	0.242644	0.132369	-0.11	-0.165	4	0.000861048	0.00118937	11.1991	3.26058	39.8594	78.3759
DDX21	DDX21-202	CRC04	0.307443	0.0652888	-0.242	-0.165	4	0.00114117	0.00627163	11.6649	5.03331	23.2527	48.7107
DDX21	DDX21-202	CRC09	0.233785	0.113067	-0.121	-0.165	4	0.00178003	0.00141678	13.017	8.51803	65.4344	69.6957
DDX21	DDX21-202	CRC05	0.313804	0.12635	-0.187	-0.165	4	0.00109766	0.00217172	14.1262	8.21178	38.7414	62.4698
CNIH1	CNIH1-207	CRC05	0.0940459	0.232789	0.139	0.1365	4	0	7.83143e-05	7.41931	31.7498	36.9682	81.7527
CNIH1	CNIH1-201	CRC05	0.905954	0.763462	-0.142	-0.13725	4	0	7.83143e-05	38.08	62.9325	36.9682	81.7527
CNIH1	CNIH1-201	CRC04	0.869389	0.764845	-0.105	-0.13725	4	0	0.00985139	85.8372	49.1169	73.8055	47.345
CNIH1	CNIH1-207	CRC04	0.130611	0.23472	0.104	0.1365	4	0	0.00985139	28.2259	21.8553	73.8055	47.345
CNIH1	CNIH1-201	CRC01	0.999853	0.83039	-0.169	-0.13725	4	0	0.0128102	17.6447	18.7944	8.82659	13.7895
CNIH1	CNIH1-207	CRC01	0	0.16857	0.169	0.1365	4	0	0.0128102	0	6.08854	8.82659	13.7895
CNIH1	CNIH1-207	CRC08	0.0616371	0.195946	0.134	0.1365	4	0	0.0485362	17.1605	40.3044	42.1473	94.854
CNIH1	CNIH1-201	CRC08	0.935414	0.802551	-0.133	-0.13725	4	0	0.0485362	47.6494	74.782	42.1473	94.854
HLA-DRB1	HLA-DRB1-202	CRC05	0.222222	0.7	0.478	0.24775	4	0	4.24315e-15	9.53594	28.8364	257.26	7.98315
HLA-DRB1	HLA-DRB1-202	CRC04	0.240523	0.48745	0.247	0.24775	4	0	0.00670655	28.2197	110.406	195.726	245.824
HLA-DRB1	HLA-DRB1-202	CRC01	0.26491	0.401839	0.137	0.24775	4	0	0.0007632	43.0694	71.3551	193.646	194.239
HLA-DRB1	HLA-DRB1-202	CRC10	0.187337	0.316589	0.129	0.24775	4	0	0.0311879	21.4857	44.1537	237.21	182.544
LRSAM1	LRSAM1-201	HTCRC04	0.0833333	0.500346	0.417	0.1865	4	0.00371441	0.0188243	14.8759	80.9265	8.0596	11.568
LRSAM1	LRSAM1-201	CRC01	0.742124	0.47773	-0.264	0.1865	4	0.00305993	0.0181799	45.9325	76.1806	14.25	29.6399
LRSAM1	LRSAM1-201	CRC10	0.184496	0.515579	0.331	0.1865	4	0.00686426	0.0408249	10.4466	26.7733	17.49	18.9315
LRSAM1	LRSAM1-201	CRC05	0.2	0.462272	0.262	0.1865	4	0.00833991	0.0335811	0.606777	16.5221	3.86648	11.6924
RGS16	RGS16-201	CRC07	0	0.860487	0.86	0.63975	4	0	0.00106548	0	118.993	0.0962493	17.7206
RGS16	RGS16-NIC	CRC07	1	0.139513	-0.86	-0.63975	4	0	0.00106548	3.56122	3.08203	0.0962493	17.7206
RGS16	RGS16-201	CRC01	0.333333	0.800351	0.467	0.63975	4	0	0.000870485	1.66825	64.9027	19.8063	36.6624
RGS16	RGS16-NIC	CRC01	0.666667	0.199649	-0.467	-0.63975	4	0	0.000870485	90.7611	7.82112	19.8063	36.6624
RGS16	RGS16-201	CRC05	0	0.767751	0.768	0.63975	4	0	0.00097354	0	56.8628	0.693267	28.478
RGS16	RGS16-NIC	CRC05	1	0.232249	-0.768	-0.63975	4	0	0.00097354	11.0923	11.6955	0.693267	28.478
RGS16	RGS16-201	CRC10	0.275182	0.739243	0.464	0.63975	4	0	0.00413658	278.368	41.6561	34.3397	37.9733
RGS16	RGS16-NIC	CRC10	0.724818	0.260757	-0.464	-0.63975	4	0	0.00413658	110.816	7.84482	34.3397	37.9733
SIRT7	SIRT7-201	HTCRC04	0.258142	0.479712	0.222	0.06125	4	0	0.000304637	13.3246	125.026	16.6529	26.8547
SIRT7	SIRT7-211	HTCRC04	0.741858	0.520288	-0.222	-0.06125	4	0	0.000304637	89.3684	55.2843	16.6529	26.8547
SIRT7	SIRT7-201	HTCRC01	0.094946	0.506742	0.412	0.06125	4	0	0.00683983	32.2698	74.1219	35.8043	8.54071
SIRT7	SIRT7-211	HTCRC01	0.905054	0.493258	-0.412	-0.06125	4	0	0.00683983	75.1431	29.6226	35.8043	8.54071
SIRT7	SIRT7-201	CRC01	0.379744	0.51277	0.133	0.06125	4	0	0.00151446	53.5093	55.8075	25.626	45.8115
SIRT7	SIRT7-211	CRC01	0.620256	0.48723	-0.133	-0.06125	4	0	0.00151446	18.2435	32.1797	25.626	45.8115
SIRT7	SIRT7-201	CRC03	1	0.4781	-0.522	0.06125	4	0	0.0312807	89.8918	35.9801	17.9784	34.9788
SIRT7	SIRT7-211	CRC03	0	0.5219	0.522	-0.06125	4	0	0.0312807	0	16.4882	17.9784	34.9788
PABPN1	PABPN1-201	HTCRC01	0	0.570453	0.57	0.39	4	1.25154e-08	6.28484e-10	0	119.463	57.0293	58.0682
PABPN1	PABPN1-201	HTCRC04	0.22348	0.568639	0.345	0.39	4	0.000957189	0.000785667	41.2177	91.8366	49.1684	54.7347
PABPN1	PABPN1-201	CRC03	0	0.502573	0.503	0.39	4	0.00166312	0.0204226	0	9.85397	5.8987	10.5875
PABPN1	PABPN1-201	HTCRC05	0.214286	0.355806	0.142	0.39	4	0.0192028	0.0295847	48.8423	54.1156	81.013	48.8744
PALLD	PALLD-209	CRC01	0	0.439492	0.439	0.3345	4	0	8.04744e-06	0	23.3162	3.66606	7.87033
PALLD	PALLD-NIC	CRC01	1	0.560508	-0.439	-0.30425	4	0	8.04744e-06	12.8312	10.6949	3.66606	7.87033
PALLD	PALLD-209	CRC07	0.012941	0.374548	0.362	0.3345	4	0	0.00044641	0.0619926	5.66332	17.5617	3.44458
PALLD	PALLD-NIC	CRC07	0.987059	0.625452	-0.362	-0.30425	4	0	0.00044641	36.0371	10.354	17.5617	3.44458
PALLD	PALLD-209	CRC05	0	0.363268	0.363	0.3345	4	0	0.000645283	0	10.228	15.5931	5.5898
PALLD	PALLD-NIC	CRC05	0.878679	0.636732	-0.242	-0.30425	4	0	0.000645283	16.0016	8.89505	15.5931	5.5898
PALLD	PALLD-209	CRC10	0.142857	0.316646	0.174	0.3345	4	0	0.00851297	4.25432	18.2509	10.9098	15.5528
PALLD	PALLD-NIC	CRC10	0.857143	0.683354	-0.174	-0.30425	4	0	0.00851297	22.2408	18.3735	10.9098	15.5528
NFATC3	NFATC3-203	HTCRC04	0.875	0.589041	-0.286	-0.31375	4	0	0.0133537	40.5255	23.0761	12.1603	7.87048
NFATC3	NFATC3-203	CRC10	0.894737	0.569493	-0.325	-0.31375	4	1.38484e-06	6.06113e-05	7.34836	5.63263	5.96117	13.179
NFATC3	NFATC3-203	CRC04	0.897723	0.605551	-0.292	-0.31375	4	0.0122767	0.0202806	20.4369	6.53754	13.6829	8.72539
NFATC3	NFATC3-203	CRC05	1	0.648399	-0.352	-0.31375	4	0.00367036	0.031161	15.9434	7.43789	10.9611	8.90326
SCRN3	SCRN3-201	CRC10	1	0.623741	-0.376	-0.24125	4	4.04435e-10	8.00967e-10	31.0413	54.266	5.47787	60.2318
SCRN3	SCRN3-201	CRC04	1	0.744367	-0.256	-0.24125	4	0.000256089	0.00057489	86.6191	28.9852	5.09524	17.0568
SCRN3	SCRN3-201	CRC09	0.874262	0.7227	-0.152	-0.24125	4	0	0.00162906	123.866	34.5779	19.2622	12.3336
SCRN3	SCRN3-201	CRC05	1	0.818629	-0.181	-0.24125	4	0	0.00467628	4.10204	27.3914	0.512755	16.8909
DDX19A	DDX19A-214	CRC10	0.672536	0.208472	-0.464	-0.3305	4	1.5747e-08	1.29671e-06	46.8471	11.5706	20.8369	55.1004
DDX19A	DDX19A-214	CRC04	0.799833	0.316096	-0.484	-0.3305	4	0.000165714	0.0013836	14.5805	21.1882	10.8981	51.8359
DDX19A	DDX19A-214	CRC01	0.5	0.39928	-0.101	-0.3305	4	5.62806e-06	0.000267274	0.237778	46.3096	3.72829	171.807
DDX19A	DDX19A-214	CRC05	0.692886	0.420338	-0.273	-0.3305	4	0.000125617	0.00190578	24.8701	12.5622	13.694	28.4179
GALK2	GALK2-216	CRC02	0.327116	0.693057	0.366	0.32625	4	3.79391e-08	4.16192e-06	31.7261	57.1068	38.3249	50.3295
GALK2	GALK2-201	CRC02	0.569849	0.288464	-0.281	-0.29625	4	9.21913e-06	4.16192e-06	25.5867	7.06443	38.3249	50.3295
GALK2	GALK2-216	CRC04	0.245232	0.705034	0.46	0.32625	4	0.000125801	0.000930039	13.8546	19.0947	12.9995	10.9233
GALK2	GALK2-201	CRC04	0.72728	0.291037	-0.436	-0.29625	4	0.00813215	0.000930039	20.8439	6.50966	12.9995	10.9233
GALK2	GALK2-216	CRC10	0.448515	0.634948	0.186	0.32625	4	1.43563e-06	5.67585e-05	19.2037	53.5308	13.2661	63.1262
GALK2	GALK2-201	CRC10	0.503068	0.341432	-0.162	-0.29625	4	0.000813867	5.67585e-05	12.0506	16.2733	13.2661	63.1262
GALK2	GALK2-216	CRC05	0.322922	0.616038	0.293	0.32625	4	1.46231e-05	0.000179465	2.89915	26.1443	13.1706	26.5788
GALK2	GALK2-201	CRC05	0.677078	0.371441	-0.306	-0.29625	4	0.00479023	0.000179465	23.442	8.94088	13.1706	26.5788
SEPTIN8	SEPTIN8-NIC.1	CRC04	0.25	0.445576	0.196	-0.23325	4	0.000430909	0.00166945	21.9719	16.627	13.0799	22.1866
SEPTIN8	SEPTIN8-NIC.1	CRC05	0.833333	0.538462	-0.295	-0.23325	4	6.07613e-05	0.000346076	27.5716	12.8851	10.9242	7.39904
SEPTIN8	SEPTIN8-NIC.1	CRC10	0.923077	0.528458	-0.395	-0.23325	4	3.74254e-05	0.000466008	41.9628	15.6534	17.1319	22.039
SEPTIN8	SEPTIN8-NIC.1	CRC01	1	0.561453	-0.439	-0.23325	4	0.00676503	0.0170831	97.5237	40.5848	27.8639	29.6972
CXXC5	CXXC5-201	CRC04	1	0.504518	-0.495	-0.316	4	0	0.000267297	81.5536	27.9916	4.79727	42.2634
CXXC5	CXXC5-211	CRC04	0	0.495482	0.495	0.316	4	0	0.000267297	0	49.7186	4.79727	42.2634
CXXC5	CXXC5-201	CRC05	0.987604	0.70188	-0.286	-0.316	4	0	0.0103873	47.4073	22.7853	15.0752	23.4628
CXXC5	CXXC5-211	CRC05	0.012396	0.29812	0.286	0.316	4	0	0.0103873	0.833307	22.7395	15.0752	23.4628
CXXC5	CXXC5-201	CRC10	0.957162	0.724678	-0.232	-0.316	4	0	0.0424418	27.5224	53.0842	10.9944	68.3936
CXXC5	CXXC5-211	CRC10	0.0428377	0.275322	0.232	0.316	4	0	0.0424418	3.62841	41.1183	10.9944	68.3936
CXXC5	CXXC5-201	CRC01	1	0.748838	-0.251	-0.316	4	0	0.0190719	79.221	86.4642	33.9519	105.221
CXXC5	CXXC5-211	CRC01	0	0.251162	0.251	0.316	4	0	0.0190719	0	34.7901	33.9519	105.221
NBN	NBN-210	CRC04	1	0.52959	-0.47	-0.31025	4	0.00045027	0.000128317	30.5893	30.829	16.1943	47.4952
NBN	NBN-210	CRC01	1	0.623349	-0.377	-0.31025	4	0.000125311	0.000355255	431.115	31.947	92.3817	48.6723
NBN	NBN-210	CRC05	0.762788	0.613121	-0.15	-0.31025	4	5.62552e-05	0.000277822	27.3762	34.6165	25.8013	65.2468
NBN	NBN-210	CRC10	0.889822	0.646119	-0.244	-0.31025	4	0.0140339	0.0271846	29.0926	42.0912	13.6155	73.4018
AHNAK	AHNAK-201	CRC01	0.49948	0.362511	-0.137	0.16775	4	0	0.000230909	4.53795	10.3279	0.672215	11.1418
AHNAK	AHNAK-202	CRC01	0.50052	0.637489	0.137	-0.16775	4	0	0.000230909	0.16756	10.0987	0.672215	11.1418
AHNAK	AHNAK-201	CRC03	0	0.370431	0.37	0.16775	4	0	0.00240768	0	39.2898	18.6982	30.5666
AHNAK	AHNAK-202	CRC03	1	0.629569	-0.37	-0.16775	4	0	0.00240768	23.3727	3.36131	18.6982	30.5666
AHNAK	AHNAK-201	CRC05	0.141064	0.338546	0.197	0.16775	4	0	0.00125956	20.0358	22.0458	11.0253	8.37295
AHNAK	AHNAK-202	CRC05	0.858936	0.661454	-0.197	-0.16775	4	0	0.00125956	5.16483	3.26771	11.0253	8.37295
AHNAK	AHNAK-201	CRC07	0.0414277	0.282385	0.241	0.16775	4	0	0.000639316	7.10781	23.9528	7.75555	16.1208
AHNAK	AHNAK-202	CRC07	0.958572	0.717615	-0.241	-0.16775	4	0	0.000639316	7.23995	5.44401	7.75555	16.1208
UBTF	UBTF-201	HTCRC04	0.8	0.53947	-0.261	-0.27025	4	0	0.0372946	74.163	32.6732	12.6732	30.4126
UBTF	UBTF-202	HTCRC04	0.2	0.415856	0.216	0.20875	4	0	0.0372946	19.619	38.485	12.6732	30.4126
UBTF	UBTF-201	CRC10	0.90428	0.526684	-0.378	-0.27025	4	8.68136e-05	0.000798499	30.7973	22.8226	23.9421	38.8257
UBTF	UBTF-202	CRC10	0.0496577	0.371168	0.322	0.20875	4	0.0017675	0.000798499	4.18793	22.4437	23.9421	38.8257
UBTF	UBTF-201	CRC07	0.854555	0.544788	-0.31	-0.27025	4	0	0.00136928	26.9225	10.3901	18.0876	8.55308
UBTF	UBTF-202	CRC07	0.140889	0.33788	0.197	0.20875	4	0	0.00136928	24.1773	9.08533	18.0876	8.55308
UBTF	UBTF-201	CRC05	0.722493	0.590102	-0.132	-0.27025	4	0.000199668	0.00322768	24.2999	13.8484	15.9858	20.7067
UBTF	UBTF-202	CRC05	0.247683	0.347621	0.1	0.20875	4	0.000977634	0.00322768	9.75145	11.9503	15.9858	20.7067
ECI2	ECI2-201	CRC05	0.505412	0.61041	0.105	0.266	4	1.62843e-11	4.99651e-09	109.085	108.635	114.949	108.871
ECI2	ECI2-201	CRC01	0.309632	0.553526	0.244	0.266	4	0.000868983	0.0059517	154.1	25.3897	92.3903	11.7792
ECI2	ECI2-201	CRC04	0.166313	0.579566	0.413	0.266	4	0.00157894	0.0140328	39.5603	89.2128	170.797	62.9476
ECI2	ECI2-201	CRC03	0.260627	0.56258	0.302	0.266	4	0.00139509	0.00438556	85.7862	66.8007	223.026	87.6865
EEF1G	EEF1G-203	CRC03	0.25	0.410256	0.16	-0.21775	4	0.0140845	0.0147263	170.878	0.979454	144.348	18.3005
EEF1G	EEF1G-203	CRC05	0.833333	0.467669	-0.366	-0.21775	4	0.00244983	0.00232591	3.41659	4.49243	1.46994	10.276
EEF1G	EEF1G-203	CRC01	0.91164	0.507701	-0.404	-0.21775	4	0.0470863	0.0259541	2.64185	5.61715	0.956556	7.86961
EEF1G	EEF1G-203	CRC07	0.714286	0.453026	-0.261	-0.21775	4	0.000664289	0.00266085	3.29397	6.68533	4.59069	24.8152
ECE1	ECE1-203	CRC09	0	0.259723	0.26	0.20475	4	0	0.00210058	0	17.9351	19.8487	5.25685
ECE1	ECE1-204	CRC09	0.875	0.740258	-0.135	-0.19	4	0	0.00210058	58.3148	10.9748	19.8487	5.25685
ECE1	ECE1-203	CRC07	0	0.255349	0.255	0.20475	4	0	2.77309e-05	0	9.93669	17.6783	14.561
ECE1	ECE1-204	CRC07	1	0.705291	-0.295	-0.19	4	0	2.77309e-05	65.4099	26.7492	17.6783	14.561
ECE1	ECE1-203	CRC04	0.0578556	0.245564	0.188	0.20475	4	0.00536495	0.0325761	2.25792	8.86855	17.8906	7.37945
ECE1	ECE1-204	CRC04	0.90136	0.724954	-0.176	-0.19	4	0.0292902	0.0325761	39.5991	10.2095	17.8906	7.37945
ECE1	ECE1-203	CRC01	0	0.116247	0.116	0.20475	4	0	0.0359483	0	38.5792	0.494108	84.6913
ECE1	ECE1-204	CRC01	1	0.84638	-0.154	-0.19	4	0	0.0359483	3.45876	113.274	0.494108	84.6913
AGPAT1	AGPAT1-206	CRC10	0.833333	0.487801	-0.346	-0.13525	4	0.00486975	0.0132241	44.6528	20.569	19.9004	29.3747
AGPAT1	AGPAT1-206	CRC07	0.636364	0.499724	-0.137	-0.13525	4	0	0.00203088	22.2553	16.4526	23.1585	24.1179
AGPAT1	AGPAT1-206	CRC05	0.4	0.529391	0.129	-0.13525	4	0.000925256	0.010255	29.6465	12.9732	17.067	15.8596
AGPAT1	AGPAT1-206	CRC01	0.75	0.562666	-0.187	-0.13525	4	0	0.00946441	2.54575	56.7833	22.6054	52.8682
TMPO	TMPO-202	CRC10	0.212231	0.530185	0.318	0.2395	4	2.23564e-05	0.000692181	15.9937	35.5842	14.6678	33.3483
TMPO	TMPO-202	CRC05	0.147772	0.475913	0.328	0.2395	4	2.14819e-05	0.000480433	3.20017	22.5838	28.5902	33.2094
TMPO	TMPO-202	CRC01	0	0.409772	0.41	0.2395	4	0	0.01073	0	21.1305	0.0334643	16.2384
TMPO	TMPO-202	CRC04	0.514537	0.416061	-0.098	0.2395	4	0.00852557	0.0325761	32.8055	43.6504	15.1757	52.7141
MT1F	MT1F-202	HTCRC05	0.192542	0.641512	0.449	0.33	4	0.00300524	0.0236279	57.8695	40.0487	561.354	10.7484
MT1F	MT1F-202	HTCRC04	0.251966	0.559734	0.308	0.33	4	0.000931371	0.00823247	44.2606	52.9935	253.144	8.75973
MT1F	MT1F-202	HTCRC01	0.072843	0.433233	0.36	0.33	4	0.000187711	0.00313967	31.3038	74.1407	176.76	53.4622
MT1F	MT1F-202	CRC05	0.116728	0.31958	0.203	0.33	4	0.0320924	0.0256592	5.53379	7.81372	51.998	13.4224
ACOT9	ACOT9-201	CRC04	0	0.702346	0.702	0.23075	4	0.0177337	0.0151765	0	85.8965	3.28464	59.9609
ACOT9	ACOT9-201	CRC07	0.36084	0.611884	0.251	0.23075	4	0.00795474	0.0291504	49.3279	73.0457	9.22467	43.1293
ACOT9	ACOT9-201	CRC05	0.5	0.628853	0.129	0.23075	4	0.00881359	0.0362285	69.2531	60.1744	51.5478	53.7171
ACOT9	ACOT9-201	CRC01	0.75	0.591266	-0.159	0.23075	4	0.0414274	0.0235911	196.595	90.5337	72.5081	76.3084
ACOT2	ACOT2-202	CRC07	0.2	0.38347	0.183	0.085	4	7.10056e-05	0.000740832	16.6537	28.7278	24.1256	14.3845
ACOT2	ACOT2-202	CRC08	0.666667	0.386875	-0.28	0.085	4	0.00178167	0.0241668	42.9682	32.184	13.7413	22.0284
ACOT2	ACOT2-202	HTCRC04	0.0361442	0.26267	0.227	0.085	4	0.0176632	0.0159019	18.828	63.6203	92.2381	31.9215
ACOT2	ACOT2-202	CRC10	0.117863	0.328146	0.21	0.085	4	0.000898564	0.033954	76.7365	22.8395	96.3926	44.3192
RRM1	RRM1-201	CRC04	0.5	0.899375	0.399	0.30075	4	0	0.0150733	12.3442	82.7949	9.24894	48.3455
RRM1	RRM1-210	CRC04	0.5	0.100625	-0.399	-0.30075	4	0	0.0150733	26.9638	6.09855	9.24894	48.3455
RRM1	RRM1-201	CRC05	0.75	0.861702	0.112	0.30075	4	0	0.000105299	85.8368	93.6096	55.4218	72.6733
RRM1	RRM1-210	CRC05	0.25	0.138298	-0.112	-0.30075	4	0	0.000105299	25.0067	6.89607	55.4218	72.6733
RRM1	RRM1-201	CRC10	0.625	0.850206	0.225	0.30075	4	0	0.0158779	47.257	100.101	18.0809	59.4995
RRM1	RRM1-210	CRC10	0.375	0.149794	-0.225	-0.30075	4	0	0.0158779	29.5868	8.4853	18.0809	59.4995
RRM1	RRM1-201	CRC01	0.333333	0.8	0.467	0.30075	4	0	0.00303131	18.4638	244.583	4.99126	165.097
RRM1	RRM1-210	CRC01	0.666667	0.2	-0.467	-0.30075	4	0	0.00303131	4.82869	5.12634	4.99126	165.097
ZFAND5	ZFAND5-204	CRC10	0.35916	0.5232	0.164	0.2375	4	0.000197083	0.00394394	51.457	75.5641	61.5423	97.6528
ZFAND5	ZFAND5-205	CRC10	0.618066	0.448782	-0.169	-0.2245	4	0.000628517	0.00394394	30.3582	27.1411	61.5423	97.6528
ZFAND5	ZFAND5-204	CRC01	0.191425	0.467021	0.276	0.2375	4	0.000235519	0.000798074	77.8161	186.781	251.953	231.385
ZFAND5	ZFAND5-205	CRC01	0.792658	0.528322	-0.264	-0.2245	4	0.00335747	0.000798074	313.847	71.0891	251.953	231.385
ZFAND5	ZFAND5-204	CRC07	0.253275	0.452932	0.2	0.2375	4	0.00197823	0.0109084	25.1798	33.9186	20.4642	37.2791
ZFAND5	ZFAND5-205	CRC07	0.729887	0.527702	-0.202	-0.2245	4	0.00815564	0.0109084	18.1992	17.6296	20.4642	37.2791
ZFAND5	ZFAND5-204	CRC05	0.161237	0.471691	0.31	0.2375	4	0.00340833	0.0267792	23.3624	38.3191	28.3383	51.6867
ZFAND5	ZFAND5-205	CRC05	0.77678	0.513989	-0.263	-0.2245	4	0.0264074	0.0267792	18.3605	20.9462	28.3383	51.6867
TIMM8B	TIMM8B-203	CRC05	0.209383	0.516798	0.307	0.21225	4	0	1.87525e-05	19.4937	47.5101	46.9224	69.8531
TIMM8B	TIMM8B-204	CRC05	0.743717	0.465587	-0.278	-0.21375	4	0	1.87525e-05	19.8434	27.165	46.9224	69.8531
TIMM8B	TIMM8B-204	CRC10	0.692851	0.542974	-0.15	-0.21375	4	0.000421745	0.000526039	24.5571	17.8565	26.2828	33.8449
TIMM8B	TIMM8B-203	CRC10	0.306969	0.436477	0.13	0.21225	4	0.000788678	0.000526039	14.2836	21.3368	26.2828	33.8449
TIMM8B	TIMM8B-203	CRC04	0.387561	0.507412	0.12	0.21225	4	0	0.00683681	36.619	70.8555	44.9512	96.6749
TIMM8B	TIMM8B-204	CRC04	0.612439	0.491615	-0.121	-0.21375	4	0	0.00683681	27.0618	57.1845	44.9512	96.6749
TIMM8B	TIMM8B-203	CRC08	0.117056	0.409311	0.292	0.21225	4	0	0.046926	5.74953	32.1226	22.5002	41.8069
TIMM8B	TIMM8B-204	CRC08	0.882944	0.577208	-0.306	-0.21375	4	0	0.046926	24.2508	26.4712	22.5002	41.8069
SIGIRR	SIGIRR-203	CRC03	0	0.2316	0.232	-0.0915	4	0.0438755	0.00295214	0	20.2721	557.205	125.056
SIGIRR	SIGIRR-203	CRC07	0.583002	0.288571	-0.294	-0.0915	4	0.0101004	0.000787328	53.7842	31.4167	58.6909	90.4586
SIGIRR	SIGIRR-203	CRC10	0.382169	0.259319	-0.123	-0.0915	4	0.00872604	0.00625972	19.4714	43.8464	89.2615	185.457
SIGIRR	SIGIRR-203	CRC05	0.414783	0.233625	-0.181	-0.0915	4	0.00285131	0.0201371	30.0547	17.3726	60.6302	100.225
WBP1	WBP1-201	CRC03	0.0140006	0.261903	0.248	0.19225	4	5.05055e-05	0.000834448	1.80208	27.8792	116.542	78.1482
WBP1	WBP1-201	HTCRC04	0.119861	0.304886	0.185	0.19225	4	0.00208507	0.00453169	59.0199	121.209	124.989	209.269
WBP1	WBP1-201	CRC07	0	0.133901	0.134	0.19225	4	0.00036131	9.17176e-06	0	14.2226	15.1278	42.8037
WBP1	WBP1-201	CRC05	0.00596595	0.208153	0.202	0.19225	4	0.00536322	0.0345366	0.888455	20.744	46.3841	34.5063
TSSC4	TSSC4-203	CRC10	0.484891	0.261442	-0.223	-0.13525	4	0.000129714	0.00169051	55.6226	49.1264	52.7387	150.551
TSSC4	TSSC4-201	CRC10	0.449641	0.615399	0.166	0.11025	4	0.0145216	0.00169051	92.0638	115.966	52.7387	150.551
TSSC4	TSSC4-203	CRC01	0	0.245574	0.246	-0.13525	4	0.000160402	0.00498374	0	27.0315	1.39883	43.0361
TSSC4	TSSC4-201	CRC01	0.939584	0.622769	-0.317	0.11025	4	0.0241182	0.00498374	18.4005	38.372	1.39883	43.0361
TSSC4	TSSC4-203	CRC07	0.533186	0.296495	-0.237	-0.13525	4	0.000474323	0.00607707	229.545	24.977	93.5007	38.8152
TSSC4	TSSC4-201	CRC07	0.416594	0.592673	0.176	0.11025	4	0.0353002	0.00607707	49.2748	51.8302	93.5007	38.8152
TSSC4	TSSC4-203	CRC05	0.630987	0.30419	-0.327	-0.13525	4	0.00352363	0.0287032	67.1996	38.3221	44.7607	117.316
TSSC4	TSSC4-201	CRC05	0.158098	0.573905	0.416	0.11025	4	0.0215052	0.0287032	21.1623	100.615	44.7607	117.316
NRDC	NRDC-201	CRC08	0.717927	0.861767	0.144	0.27725	4	0.000177632	0.00491967	38.4471	74.3994	36.859	51.4206
NRDC	NRDC-211	CRC08	0.225696	0.121033	-0.105	-0.27325	4	0.000305665	0.00491967	19.9293	3.67076	36.859	51.4206
NRDC	NRDC-201	CRC01	0.395718	0.79478	0.399	0.27725	4	0.000598945	0.0118226	52.1819	85.5104	25.0465	70.4288
NRDC	NRDC-211	CRC01	0.604248	0.179282	-0.425	-0.27325	4	0.000978763	0.0118226	17.9398	8.21545	25.0465	70.4288
NRDC	NRDC-201	CRC05	0.550914	0.808879	0.258	0.27725	4	0.000228936	0.00433992	51.5296	54.5523	53.4822	64.4374
NRDC	NRDC-211	CRC05	0.43692	0.168841	-0.268	-0.27325	4	0.000481147	0.00433992	25.832	15.9996	53.4822	64.4374
NRDC	NRDC-201	CRC10	0.537174	0.845513	0.308	0.27725	4	0.00104957	0.0171462	54.1082	164.172	120.463	187.595
NRDC	NRDC-211	CRC10	0.422839	0.127771	-0.295	-0.27325	4	0.0023922	0.0171462	127.682	23.0421	120.463	187.595
INF2	INF2-204	CRC10	0.108368	0.42448	0.316	0.22725	4	0.000251341	0.0398443	10.215	41.29	30.814	44.7483
INF2	INF2-204	CRC01	0.136993	0.41503	0.278	0.22725	4	0.00852262	0.0188811	9.24191	44.7013	628.49	50.5713
INF2	INF2-204	CRC05	0.246025	0.383532	0.138	0.22725	4	0.000686885	0.0206403	23.3143	23.7319	49.2378	30.6437
INF2	INF2-204	CRC07	0.171271	0.348637	0.177	0.22725	4	0.00149753	0.0279688	15.9955	29.7705	23.038	44.2573
ARIH2	ARIH2-205	CRC10	0.125419	0.313716	0.188	0.2395	4	0.00427954	0.0093355	18.046	25.4086	33.421	62.8369
ARIH2	ARIH2-205	CRC05	0.0602484	0.379375	0.319	0.2395	4	4.1102e-06	0.000185182	5.76218	33.744	53.2201	60.8025
ARIH2	ARIH2-205	CRC07	0.106157	0.298237	0.192	0.2395	4	0.000766679	0.0101408	19.7163	25.421	36.0232	33.2893
ARIH2	ARIH2-205	CRC04	0.152524	0.411059	0.259	0.2395	4	0.00200339	0.0426059	5.91075	41.8335	56.902	53.7514
SLC33A1	SLC33A1-201	CRC01	0.124622	0.253585	0.129	0.1545	4	0	0.00959425	7.61291	60.4108	6.39657	49.7517
SLC33A1	SLC33A1-NIC	CRC01	0.875378	0.746415	-0.129	-0.1545	4	0	0.00959425	22.2378	90.0881	6.39657	49.7517
SLC33A1	SLC33A1-201	CRC04	0.0917173	0.200744	0.109	0.1545	4	0	0.0180128	8.30988	14.6752	5.70624	21.3122
SLC33A1	SLC33A1-NIC	CRC04	0.908283	0.799256	-0.109	-0.1545	4	0	0.0180128	15.9416	30.3172	5.70624	21.3122
SLC33A1	SLC33A1-201	CRC10	0	0.192284	0.192	0.1545	4	0	0.0067768	0	35.3262	4.45677	89.6961
SLC33A1	SLC33A1-NIC	CRC10	1	0.807716	-0.192	-0.1545	4	0	0.0067768	21.6472	81.599	4.45677	89.6961
SLC33A1	SLC33A1-201	CRC05	0	0.188186	0.188	0.1545	4	0	0.0480599	0	10.7596	13.965	12.5731
SLC33A1	SLC33A1-NIC	CRC05	1	0.811814	-0.188	-0.1545	4	0	0.0480599	44.6879	21.9303	13.965	12.5731
TERF1	TERF1-201	CRC10	0	0.162843	0.163	0.16525	4	7.63731e-06	0.000734042	0	7.25782	9.68044	24.5972
TERF1	TERF1-201	CRC05	0	0.201219	0.201	0.16525	4	5.16184e-06	4.50945e-06	0	15.6546	7.3173	32.9341
TERF1	TERF1-201	CRC01	0	0.155526	0.156	0.16525	4	5.87854e-05	0.000740841	0	5.95178	0.842894	8.84714
TERF1	TERF1-201	CRC03	0	0.140935	0.141	0.16525	4	0.00744651	0.00451284	0	11.0626	4.58899	23.5856
KTN1	KTN1-204	CRC04	0.0545377	0.207915	0.153	0.1325	4	0.0276432	0.00155268	1.00077	12.52	31.0702	40.5999
KTN1	KTN1-204	CRC05	0.0433719	0.171173	0.128	0.1325	4	3.25191e-05	4.04988e-06	1.77678	7.61605	33.0592	50.0875
KTN1	KTN1-204	CRC03	0.0276345	0.165485	0.138	0.1325	4	0.00514855	0.015168	0.646834	11.7581	127.356	66.6093
KTN1	KTN1-204	CRC07	0.0403286	0.150878	0.111	0.1325	4	0.000207303	0.00100925	3.75754	7.65476	127.059	43.3232
SCOC	SCOC-202	CRC04	0.497231	0.0575824	-0.44	-0.2735	4	0	0.0223441	32.5286	3.77179	35.5368	45.7243
SCOC	SCOC-209	CRC04	0.502769	0.942418	0.44	0.2735	4	0	0.0223441	42.9871	61.3853	35.5368	45.7243
SCOC	SCOC-202	CRC07	0.397866	0.0646371	-0.333	-0.2735	4	0	0.00347816	53.0066	3.38542	33.5924	21.862
SCOC	SCOC-209	CRC07	0.602134	0.935363	0.333	0.2735	4	0	0.00347816	29.8546	36.0935	33.5924	21.862
SCOC	SCOC-202	CRC01	0.25	0.0643352	-0.186	-0.2735	4	0	0.00997596	33.0128	7.07106	16.49	46.8233
SCOC	SCOC-209	CRC01	0.75	0.935665	0.186	0.2735	4	0	0.00997596	24.7022	57.3109	16.49	46.8233
SCOC	SCOC-202	CRC05	0.237603	0.102256	-0.135	-0.2735	4	0	0.0162719	28.3291	10.6986	32.9912	52.026
SCOC	SCOC-209	CRC05	0.762397	0.897744	0.135	0.2735	4	0	0.0162719	47.0794	48.6293	32.9912	52.026
MAIP1	MAIP1-201	CRC07	0	0.286668	0.287	0.26725	4	0	0.00155743	0	21.8192	14.0122	36.7235
MAIP1	MAIP1-202	CRC07	1	0.713332	-0.287	-0.26725	4	0	0.00155743	103.69	60.4768	14.0122	36.7235
MAIP1	MAIP1-201	CRC04	0	0.303863	0.304	0.26725	4	0	0.0316892	0	23.2401	41.9721	48.4561
MAIP1	MAIP1-202	CRC04	1	0.696137	-0.304	-0.26725	4	0	0.0316892	89.1907	68.8265	41.9721	48.4561
MAIP1	MAIP1-201	CRC01	0	0.251417	0.251	0.26725	4	0	0.00495228	0	17.7571	38.3621	29.0852
MAIP1	MAIP1-202	CRC01	1	0.748583	-0.251	-0.26725	4	0	0.00495228	179.023	33.9974	38.3621	29.0852
MAIP1	MAIP1-201	CRC05	0	0.22749	0.227	0.26725	4	0	0.0340545	0	14.018	53.6951	59.7039
MAIP1	MAIP1-202	CRC05	1	0.77251	-0.227	-0.26725	4	0	0.0340545	122.732	71.2734	53.6951	59.7039
PPIA	PPIA-204	HTCRC01	0.4	0.0812252	-0.319	-0.295	3	0.000170757	1.68704e-06	9.52185	11.9487	9.71943	178.786
PPIA	PPIA-204	CRC10	0.534896	0.328628	-0.206	-0.295	3	1.51611e-05	9.20179e-19	55.5503	50.5181	77.176	133.183
PPIA	PPIA-204	CRC05	0.746859	0.387099	-0.36	-0.295	3	0.000534546	4.20871e-17	96.5021	79.3173	99.5841	254.775
RAB5IF	RAB5IF-204	HTCRC04	0.6	0.0481807	-0.552	-0.374667	3	6.36671e-08	2.78989e-06	116.907	14.9948	29.6027	217.527
RAB5IF	RAB5IF-204	CRC03	0.25	0.060223	-0.19	-0.374667	3	0.00774286	0.000496067	35.5136	11.1029	57.1812	209.596
RAB5IF	RAB5IF-204	CRC07	0.481168	0.0986999	-0.382	-0.374667	3	0.000386167	4.08096e-06	15.5642	17.7511	74.5358	185.82
GNAS	GNAS-201	HTCRC01	0.0319288	0.279647	0.248	0.221667	3	1.39077e-15	1.20146e-12	2.70731	135.755	17.3102	179.426
GNAS	GNAS-201	HTCRC04	0.100212	0.356366	0.256	0.221667	3	1.01436e-07	8.40524e-21	27.5059	242.412	113.472	552.555
GNAS	GNAS-201	HTCRC05	0.139574	0.300199	0.161	0.221667	3	5.10888e-05	8.66382e-06	12.6466	133.972	74.6617	231.439
ZFAS1	ZFAS1-201	HTCRC05	0.0345884	0.194224	0.16	0.197	3	0.0144522	3.40447e-08	11.0714	113.642	89.1418	336.766
ZFAS1	ZFAS1-201	HTCRC01	0	0.182354	0.182	0.197	3	0.000126152	1.00597e-05	0	127.964	48.2197	364.183
ZFAS1	ZFAS1-201	CRC07	0.186245	0.434934	0.249	0.197	3	2.88214e-08	2.35859e-14	54.4556	529.217	258.506	1176.36
GMNN	GMNN-202	CRC08	0.350841	0.575772	0.225	0.321333	3	0.00469773	0.0021372	110.532	71.6577	276.594	40.5634
GMNN	GMNN-202	HTCRC04	0.434783	0.869085	0.434	0.321333	3	0.0130055	0.0104626	70.792	88.0543	24.5261	21.5093
GMNN	GMNN-202	CRC10	0.228554	0.533186	0.305	0.321333	3	0.013319	0.0102856	145.249	64.138	235.295	61.7499
CLDN7	CLDN7-202	HTCRC04	0.266846	0.027559	-0.239	-0.244	3	9.40638e-51	1.15308e-47	381.81	31.3284	904.036	785.199
CLDN7	CLDN7-201	HTCRC04	0.691795	0.947688	0.256	0.245	3	3.97559e-44	1.15308e-47	555.725	824.219	904.036	785.199
CLDN7	CLDN7-201	HTCRC05	0.648724	0.859492	0.211	0.245	3	6.22405e-12	9.12357e-10	482.098	397.589	689.759	407.913
CLDN7	CLDN7-202	HTCRC05	0.334266	0.12563	-0.209	-0.244	3	1.04676e-09	9.12357e-10	410.532	93.8792	689.759	407.913
CLDN7	CLDN7-201	HTCRC01	0.582769	0.851237	0.268	0.245	3	1.2067e-08	2.91175e-06	832.557	657.112	1367.77	657.096
CLDN7	CLDN7-202	HTCRC01	0.406086	0.121818	-0.284	-0.244	3	6.33228e-08	2.91175e-06	520.771	134.269	1367.77	657.096
RPL15	RPL15-204	HTCRC05	0.187387	0.448677	0.261	0.259667	3	1.23594e-11	6.44027e-12	164.084	409.743	535.461	774.462
RPL15	RPL15-204	CRC03	0.395322	0.694815	0.299	0.259667	3	2.92148e-05	1.02902e-07	254.223	285.76	669.322	397.356
RPL15	RPL15-204	CRC07	0.320258	0.539286	0.219	0.259667	3	0.00146333	0.000725987	242.995	445.768	383.033	732.197
METTL26	METTL26-203	CRC04	0.10868	0.228291	0.12	0.0556667	3	0.00920465	3.89142e-15	15.6955	43.0736	78.0563	192.062
METTL26	METTL26-203	CRC10	0.317135	0.197794	-0.119	0.0556667	3	0.0259998	6.23172e-06	29.3602	22.9057	83.0683	81.304
METTL26	METTL26-203	CRC05	0.0650235	0.231128	0.166	0.0556667	3	0.00022925	1.82671e-17	11.8623	71.0016	110.455	266.441
NR4A1	NR4A1-204	HTCRC04	0.0608008	0.412105	0.351	0.1	3	1.89258e-25	1.07359e-25	52.1778	427.741	141.116	531.468
NR4A1	NR4A1-201	HTCRC04	0.706953	0.319944	-0.387	-0.125667	3	1.43876e-18	1.07359e-25	114.385	111.735	141.116	531.468
NR4A1	NR4A1-204	HTCRC01	0	0.201617	0.202	0.1	3	7.24415e-08	5.24118e-06	0	96.945	21.7051	101.338
NR4A1	NR4A1-201	HTCRC01	0.833333	0.543937	-0.289	-0.125667	3	0.000327725	5.24118e-06	33.4133	90.1943	21.7051	101.338
NR4A1	NR4A1-201	CRC05	0.465847	0.765051	0.299	-0.125667	3	0.00232855	0.0206968	96.0755	22.0403	178.252	21.0447
NR4A1	NR4A1-204	CRC05	0.437462	0.184066	-0.253	0.1	3	0.0144272	0.0206968	125.475	18.2801	178.252	21.0447
QTRT1	QTRT1-201	HTCRC04	0.210729	0.492741	0.282	0.243333	3	1.51931e-17	3.26934e-22	91.2767	208.686	236.503	136.184
QTRT1	QTRT1-201	CRC04	0.322345	0.542732	0.22	0.243333	3	4.52099e-07	5.51366e-08	74.2234	80.7869	154.91	114.015
QTRT1	QTRT1-201	CRC10	0.132396	0.360857	0.228	0.243333	3	0.0186588	0.011047	33.9614	56.3841	145.121	107.075
RPAP3	RPAP3-205	CRC10	0.16217	0.374012	0.212	0.308667	3	0.000283494	0.000107303	11.0366	34.0231	28.4676	40.0945
RPAP3	RPAP3-205	CRC01	0	0.354852	0.355	0.308667	3	0.000229974	3.49178e-05	0	118.166	59.0354	112.312
RPAP3	RPAP3-205	CRC05	0	0.358879	0.359	0.308667	3	0.000593765	0.00145054	0	25.216	3.19226	41.6763
RPL10A	RPL10A-201	CRC04	0.63486	0.479246	-0.156	-0.144667	3	1.63763e-06	1.51069e-17	753.795	771.194	1205.27	1310.12
RPL10A	RPL10A-201	CRC10	0.677228	0.50069	-0.177	-0.144667	3	8.53486e-08	6.72042e-21	618.61	276.977	885.401	561.875
RPL10A	RPL10A-201	CRC01	0.651368	0.550655	-0.101	-0.144667	3	0.000922609	2.12578e-06	119.013	184.389	133.165	303.668
CD55	CD55-204	CRC02	0.625284	0.830806	0.206	0.200333	3	0.0258366	4.13802e-07	107.028	127.23	97.8254	128.221
CD55	CD55-204	CRC10	0.727729	0.833242	0.106	0.200333	3	0.0282536	0.00273696	390.89	204.755	390.703	178.138
CD55	CD55-204	CRC01	0.535374	0.824391	0.289	0.200333	3	0.0338259	1.90695e-06	88.3198	255.391	79.5803	249.537
PLAUR	PLAUR-202	CRC02	0.0240344	0.414064	0.39	0.271667	3	0.00351407	0.0154707	11.5113	88.1793	42.8549	104.751
PLAUR	PLAUR-215	CRC07	0.288466	0.0378918	-0.251	-0.208333	3	1.64876e-08	1.37797e-08	45.4229	5.02022	104.907	248.731
PLAUR	PLAUR-202	CRC07	0.124432	0.253918	0.129	0.271667	3	0.000951706	1.37797e-08	35.5443	72.3724	104.907	248.731
PLAUR	PLAUR-215	CRC10	0.179492	0.00672402	-0.173	-0.208333	3	6.66072e-05	0.00104864	99.3816	4.95344	173.13	474.42
PLAUR	PLAUR-215	CRC09	0.251086	0.0496672	-0.201	-0.208333	3	0.000788803	0.00940831	192.349	16.882	192.631	491.299
PLAUR	PLAUR-202	CRC01	0	0.296182	0.296	0.271667	3	0.00634665	0.0107004	0	42.9727	0.398417	124.093
SRI	SRI-202	HTCRC04	0.187458	0.0132173	-0.174	-0.158333	3	1.36342e-18	1.25835e-17	95.6468	5.39086	343.691	134.447
SRI	SRI-202	CRC07	0.148946	0.0387453	-0.11	-0.158333	3	2.4803e-14	2.35859e-14	100.101	20.3761	670.202	385.968
SRI	SRI-202	CRC02	0.240624	0.0501217	-0.191	-0.158333	3	0.00477852	0.0239479	229.813	19.4862	731.288	237.223
DYNC1I2	DYNC1I2-204	CRC05	0.161014	0.0440185	-0.117	-0.218667	3	0.000495114	6.84339e-05	4.55863	2.06808	16.1994	26.1417
DYNC1I2	DYNC1I2-204	CRC01	0.387045	0.00321542	-0.384	-0.218667	3	9.44957e-10	2.44206e-07	33.1952	0.457956	34.9218	78.0224
DYNC1I2	DYNC1I2-204	CRC10	0.176263	0.0212904	-0.155	-0.218667	3	9.75491e-05	0.000138636	13.2141	0.969109	23.1035	40.7727
HMGA1	HMGA1-201	HTCRC05	0.21982	0.458259	0.238	0.255667	3	0.00712428	0.041056	57.5804	263.995	106.952	374.252
HMGA1	HMGA1-201	HTCRC01	0.166667	0.475377	0.309	0.255667	3	0.00159667	0.000792117	11.7841	405.756	37.9237	569.162
HMGA1	HMGA1-201	HTCRC04	0.246009	0.465604	0.22	0.255667	3	0.00414814	0.00553699	93.196	263.312	114.352	313.033
ATP5PF	ATP5PF-201	HTCRC04	0.924642	0.743143	-0.181	-0.138	3	1.04414e-11	2.8528e-24	1000.57	164.331	1067.47	124.868
ATP5PF	ATP5PF-201	CRC07	0.929477	0.792705	-0.137	-0.138	3	6.2418e-06	3.74867e-10	473.13	480.912	416.207	556.311
ATP5PF	ATP5PF-201	CRC10	0.890077	0.79414	-0.096	-0.138	3	0.0456411	0.000153459	207.581	83.1443	199.504	110.304
CD151	CD151-203	CRC04	0.125695	0.347009	0.221	0.158333	3	6.20448e-05	0.000233625	9.8821	59.2178	145.009	93.3911
CD151	CD151-220	CRC04	0.19291	0.0565669	-0.136	-0.183333	3	0.0162658	0.000233625	4.21576	2.63289	145.009	93.3911
CD151	CD151-203	HTCRC04	0.115289	0.21407	0.099	0.158333	3	4.77981e-06	1.33791e-06	138.592	234.357	668.065	990.128
CD151	CD151-220	HTCRC04	0.199955	0.0616118	-0.138	-0.183333	3	0.0228733	1.33791e-06	101.236	56.7948	668.065	990.128
CD151	CD151-220	CRC08	0.388889	0.113094	-0.276	-0.183333	3	0.00243159	0.00282752	7.36169	6.32534	38.0715	99.7658
CD151	CD151-203	HTCRC05	0.0449955	0.199497	0.155	0.158333	3	0.0432813	0.0240187	86.7142	120.095	446.427	367.313
MUC12	MUC12-203	CRC01	0	0.325498	0.325	0.213667	3	3.5951e-19	1.69584e-23	0	11.3255	0.442217	15.6486
MUC12	MUC12-203	CRC05	0	0.177891	0.178	0.213667	3	1.21369e-21	2.04562e-29	0	14.2253	35.9464	21.8345
MUC12	MUC12-203	CRC08	0	0.137615	0.138	0.213667	3	1.56652e-09	1.23342e-10	0	16.2564	37.4958	55.8101
SAT1	SAT1-204	HTCRC04	0.24567	0.607415	0.362	0.314	3	1.5472e-33	3.41403e-23	76.922	760.434	267.732	926.868
SAT1	SAT1-204	HTCRC05	0.261229	0.501133	0.24	0.314	3	5.0482e-14	2.43926e-09	149.666	172.884	484.657	247.867
SAT1	SAT1-204	HTCRC01	0.0828693	0.422957	0.34	0.314	3	1.41581e-07	0.00274868	21.1921	166.74	195.777	140.013
GJB1	GJB1-201	CRC07	0.357143	0.532623	0.175	-0.0193333	3	2.0272e-10	1.59747e-10	45.3761	92.3731	70.7293	112.267
GJB1	GJB1-201	HTCRC01	0	0.179341	0.179	-0.0193333	3	0	0.038172	0	42.0332	85.2341	225.962
GJB1	GJB1-201	CRC10	0.5	0.0879429	-0.412	-0.0193333	3	0.0220718	0.00997738	39.5593	8.50486	68.0768	135.201
BABAM1	BABAM1-NNC	CRC10	0.739659	0.418789	-0.321	-0.315667	3	5.46255e-08	1.17562e-06	159.206	67.8441	125.976	166.609
BABAM1	BABAM1-NNC	CRC04	0.817426	0.469059	-0.348	-0.315667	3	0.000443148	0.000924943	134.215	67.6863	136.777	289.378
BABAM1	BABAM1-NNC	CRC02	0.809916	0.531753	-0.278	-0.315667	3	0.00516721	0.0109733	102.371	83.8555	54.9664	150.238
DKC1	DKC1-215	CRC01	0.73467	0.283447	-0.451	-0.297667	3	8.51959e-07	1.47222e-08	14.2994	39.2446	33.5982	253.891
DKC1	DKC1-215	CRC05	0.508059	0.348857	-0.159	-0.297667	3	0.000158735	2.07416e-08	47.7777	66.4633	65.4568	208.845
DKC1	DKC1-215	CRC04	0.630634	0.347273	-0.283	-0.297667	3	0.0150377	0.00106675	24.1478	74.0005	10.5244	184.377
EEF1A1	EEF1A1-202	CRC04	0.527179	0.316485	-0.211	-0.27	3	2.18301e-07	2.92696e-09	17.9469	12.1283	57.9238	57.7837
EEF1A1	EEF1A1-202	CRC10	0.620758	0.360817	-0.26	-0.27	3	0.000420837	2.02333e-06	15.8698	19.4815	37.1201	76.9024
EEF1A1	EEF1A1-202	CRC07	0.81014	0.471324	-0.339	-0.27	3	0.0125298	0.0122628	20.7489	10.5649	24.4129	42.8638
CTSD	CTSD-202	HTCRC04	0.449438	0.0465332	-0.403	-0.276	3	8.71221e-42	1.48749e-44	125.31	18.463	436.983	1649.67
CTSD	CTSD-202	CRC03	0.2	0.0494781	-0.151	-0.276	3	0.00819636	0.0108575	68.5415	7.21319	625.729	413.577
CTSD	CTSD-202	CRC07	0.303447	0.0291399	-0.274	-0.276	3	2.11628e-07	7.21288e-08	119.36	3.69546	497.188	916.495
ATP5MG	ATP5MG-201	HTCRC04	0.924333	0.764306	-0.16	-0.157667	3	0	1.32599e-18	305.968	62.8862	287.58	55.2105
ATP5MG	ATP5MG-208	HTCRC04	0.0653562	0.225186	0.16	0.160667	3	0	1.32599e-18	23.2532	40.3778	287.58	55.2105
ATP5MG	ATP5MG-201	HTCRC01	0.978045	0.799254	-0.179	-0.157667	3	0	8.98951e-08	313.793	208.006	281.405	228.164
ATP5MG	ATP5MG-208	HTCRC01	0.00763892	0.194124	0.186	0.160667	3	0	8.98951e-08	1.72361	97.8244	281.405	228.164
ATP5MG	ATP5MG-208	CRC04	0.0148449	0.150955	0.136	0.160667	3	3.52503e-07	1.72406e-06	8.39836	82.2216	270.598	485.091
ATP5MG	ATP5MG-201	CRC04	0.974049	0.839635	-0.134	-0.157667	3	4.03337e-07	1.72406e-06	276.652	437.117	270.598	485.091
C1orf43	C1orf43-211	HTCRC01	0.75	0.185091	-0.565	-0.383	3	1.06716e-09	7.02322e-08	199.098	61.8398	68.2361	230.513
C1orf43	C1orf43-211	HTCRC04	0.566664	0.133505	-0.433	-0.383	3	8.70313e-13	2.02638e-13	146.77	65.0656	180.713	452.922
C1orf43	C1orf43-211	CRC10	0.19191	0.0411813	-0.151	-0.383	3	0.000260567	5.10436e-10	29.2732	13.7372	225.879	995.209
CD44	CD44-208	CRC04	0.612804	0.484991	-0.128	-0.227333	3	0.0118226	1.1038e-05	41.9061	35.2533	66.4097	87.9327
CD44	CD44-208	CRC10	0.763799	0.439891	-0.324	-0.227333	3	0.000187915	5.68924e-06	51.0176	49.0546	33.5241	147.652
CD44	CD44-208	CRC07	0.813356	0.583626	-0.23	-0.227333	3	0.0113471	0.0025919	25.5928	37.762	15.0208	62.3824
RNH1	RNH1-205	CRC04	0.192022	0.506076	0.314	0.22	3	7.88773e-10	6.76502e-08	69.3742	91.8964	219.954	140.576
RNH1	RNH1-205	CRC10	0.178732	0.289163	0.11	0.22	3	1.20439e-05	5.7106e-06	47.7471	127.823	205.328	340.277
RNH1	RNH1-205	CRC01	0	0.236028	0.236	0.22	3	0.000977271	0.00509734	0	122.429	111.47	345.581
APLP2	APLP2-210	HTCRC01	0	0.106111	0.106	0.0383333	3	0.0101547	0.0246535	0	19.8215	7.17068	62.7636
APLP2	APLP2-210	CRC01	0.305096	0.204783	-0.1	0.0383333	3	5.14709e-05	0.00465325	854.417	90.5941	798.583	356.605
APLP2	APLP2-210	CRC05	0.0614498	0.170425	0.109	0.0383333	3	4.78075e-06	0.00234634	14.3093	28.7169	132.424	149.813
ARSL	ARSL-225	HTCRC04	0.6	0.131873	-0.468	-0.354667	3	3.37388e-14	1.3267e-12	71.9456	29.9696	94.6048	445.872
ARSL	ARSL-225	CRC03	0.388607	0.042614	-0.346	-0.354667	3	8.28359e-05	0.000135547	24.1453	3.08667	136.211	217.878
ARSL	ARSL-225	CRC05	0.362926	0.112915	-0.25	-0.354667	3	0.00235594	0.000117866	18.3888	8.4615	70.6443	144.652
CTNNB1	CTNNB1-202	CRC01	0.173213	0.393614	0.22	0.213333	3	7.72941e-10	2.39883e-08	0.627995	85.4928	45.4858	168.011
CTNNB1	CTNNB1-202	CRC08	0.0674061	0.306477	0.239	0.213333	3	2.8626e-05	0.00445252	18.0218	40.9615	60.9328	110.168
CTNNB1	CTNNB1-202	CRC05	0.136401	0.317692	0.181	0.213333	3	1.0321e-06	2.12146e-05	11.9201	25.674	33.0521	71.5683
ACOT8	ACOT8-202	CRC04	0	0.124348	0.124	0.131	3	0.000866559	0.000706621	0	14.1377	69.6466	108.492
ACOT8	ACOT8-202	CRC09	0	0.154822	0.155	0.131	3	0.000336248	0.0109038	0	18.9194	24.1781	93.398
ACOT8	ACOT8-202	CRC01	0	0.114361	0.114	0.131	3	0.0121698	0.0402177	0	3.95672	3.30467	54.578
GPRC5C	GPRC5C-212	CRC01	0.250904	0.534678	0.284	0.182667	3	1.51915e-07	0.000257875	19.3077	116.512	166.151	117.487
GPRC5C	GPRC5C-212	CRC10	0.34004	0.490795	0.151	0.182667	3	0.00023498	0.0126252	44.3882	70.4471	94.1088	79.9657
GPRC5C	GPRC5C-212	CRC07	0.322301	0.434843	0.113	0.182667	3	0.00391782	0.0176598	255.008	55.7154	169.126	68.0345
GART	GART-203	HTCRC04	0.105308	0.402708	0.297	0.344333	3	0.0111557	0.0108915	24.4254	55.6035	37.5863	55.4028
GART	GART-203	CRC05	0.0411263	0.443838	0.403	0.344333	3	0.00201368	3.59952e-05	7.73061	66.6824	80.687	118.278
GART	GART-203	CRC10	0.0837112	0.416964	0.333	0.344333	3	0.0172389	0.000129084	9.10361	69.1148	35.9533	146.685
GOLM1	GOLM1-202	CRC02	0.302104	0.112605	-0.189	-0.224667	3	0	0.0245132	84.9173	31.1448	253.184	84.0396
GOLM1	GOLM1-203	CRC02	0.697896	0.887395	0.189	0.224667	3	0	0.0245132	207.218	77.6124	253.184	84.0396
GOLM1	GOLM1-202	CRC01	0.293118	0.160101	-0.133	-0.224667	3	0	9.85159e-05	414.875	40.3008	730.992	230.142
GOLM1	GOLM1-203	CRC01	0.706882	0.839899	0.133	0.224667	3	0	9.85159e-05	437.948	265.713	730.992	230.142
GOLM1	GOLM1-202	CRC10	0.48573	0.133978	-0.352	-0.224667	3	0	0.00486474	179.866	14.2833	250.639	47.085
GOLM1	GOLM1-203	CRC10	0.51427	0.866022	0.352	0.224667	3	0	0.00486474	113.986	57.3251	250.639	47.085
UBC	UBC-201	HTCRC05	0.499838	0.718475	0.219	0.356333	3	0	1.6675e-06	685.221	961.423	748.536	1070.36
UBC	UBC-205	HTCRC05	0.500162	0.281525	-0.219	-0.356333	3	0	1.6675e-06	164.468	150.198	748.536	1070.36
UBC	UBC-201	HTCRC04	0.502665	0.901301	0.399	0.356333	3	0	1.84606e-13	633.523	4592.52	705.663	5070.37
UBC	UBC-205	HTCRC04	0.497335	0.0986994	-0.399	-0.356333	3	0	1.84606e-13	246.573	507.447	705.663	5070.37
UBC	UBC-205	HTCRC01	0.690055	0.239301	-0.451	-0.356333	3	0	3.17024e-07	131.988	124.788	640.89	1050.84
UBC	UBC-201	HTCRC01	0.309945	0.760699	0.451	0.356333	3	0	3.17024e-07	508.902	1029.46	640.89	1050.84
BCAP31	BCAP31-201	HTCRC01	0.586759	0.834036	0.247	0.188	3	2.86514e-06	6.65433e-06	382.883	1176.27	470.931	1151.16
BCAP31	BCAP31-201	HTCRC05	0.599005	0.728264	0.129	0.188	3	0.00225707	0.041056	465.318	470.11	321.315	437.083
BCAP31	BCAP31-201	HTCRC04	0.624261	0.811833	0.188	0.188	3	0.00203415	0.000101532	348.781	797.689	343.398	794.955
ERLIN2	ERLIN2-204	CRC07	0.851949	0.330977	-0.521	-0.482667	3	7.19114e-13	3.62529e-11	9.84081	6.38531	6.71721	13.6746
ERLIN2	ERLIN2-211	CRC07	0.0906349	0.318855	0.228	0.260333	3	1.44963e-05	3.62529e-11	10.6869	24.9201	6.71721	13.6746
ERLIN2	ERLIN2-204	CRC01	1	0.346213	-0.654	-0.482667	3	8.24851e-07	1.4388e-05	2.96457	4.76979	0.635264	5.53891
ERLIN2	ERLIN2-211	CRC01	0	0.192088	0.192	0.260333	3	0.00577851	1.4388e-05	0	5.13735	0.635264	5.53891
ERLIN2	ERLIN2-204	CRC05	0.695977	0.422946	-0.273	-0.482667	3	3.05837e-08	6.55429e-09	26.3048	14.6912	12.1866	43.156
ERLIN2	ERLIN2-211	CRC05	0	0.360577	0.361	0.260333	3	3.29016e-08	6.55429e-09	0	33.2271	12.1866	43.156
CAPN8	CAPN8-202	CRC10	0.203356	0.790322	0.587	0.391667	3	3.78864e-07	4.86587e-06	25.3373	46.1474	37.3417	12.4633
CAPN8	CAPN8-202	CRC05	0.448854	0.617059	0.168	0.391667	3	6.42277e-07	1.28563e-05	20.0021	23.7671	23.1635	15.0722
CAPN8	CAPN8-202	CRC01	0.0406799	0.46097	0.42	0.391667	3	0.000155112	2.00546e-07	0.243438	120.586	5.15295	221.299
PTPRO	PTPRO-NIC	CRC04	0.0197582	0.603002	0.583	0.454	3	1.52799e-20	4.58265e-24	0.0305062	205.368	18.6083	200.742
PTPRO	PTPRO-NIC	CRC10	0	0.534673	0.535	0.454	3	9.20696e-23	4.47167e-21	0	260.378	23.7253	297.213
PTPRO	PTPRO-NIC	CRC07	0.158422	0.40274	0.244	0.454	3	2.83068e-15	3.07955e-13	1.04021	90.4289	20.612	62.4262
UBA3	UBA3-201	HTCRC04	0.500116	0.645833	0.146	-0.101	3	0.0175152	0.00101407	24.2042	91.343	25.4103	35.8063
UBA3	UBA3-201	CRC01	0.378111	0.224858	-0.153	-0.101	3	0.000155862	7.86934e-05	61.9908	65.4972	110.296	215.297
UBA3	UBA3-201	CRC10	0.53982	0.243534	-0.296	-0.101	3	0.0205898	0.0167689	39.5362	29.4514	31.4377	112.433
GRAMD1A	GRAMD1A-201	HTCRC04	0.35782	0.763565	0.406	0.0343333	3	2.86647e-08	5.56958e-10	95.6696	283.577	50.6854	237.503
GRAMD1A	GRAMD1A-201	CRC03	0.497853	0.31505	-0.183	0.0343333	3	0.00370369	0.0106313	179.288	12.446	103.787	47.3067
GRAMD1A	GRAMD1A-201	CRC05	0.503902	0.383912	-0.12	0.0343333	3	0.00567896	0.0174514	24.562	19.1202	29.2144	37.3468
C7orf50	C7orf50-201	CRC04	0.224168	0.914992	0.691	0.470333	3	8.8762e-12	4.22476e-08	21.7116	188.779	116.103	143.125
C7orf50	C7orf50-201	CRC08	0.333333	0.652651	0.319	0.470333	3	3.05665e-05	0.00432878	77.9867	171.062	37.2444	158.629
C7orf50	C7orf50-201	CRC01	0.219099	0.620377	0.401	0.470333	3	8.89551e-05	0.00190456	9.17571	92.1212	10.4874	116.298
DDX3X	DDX3X-223	HTCRC04	0.661689	0.209887	-0.452	-0.360667	3	0.000631491	0.00519037	31.0996	14.6696	11.4667	70.4203
DDX3X	DDX3X-223	CRC07	0.400513	0.194315	-0.206	-0.360667	3	0.00300314	8.50409e-06	23.6427	10.783	54.6839	51.987
DDX3X	DDX3X-223	CRC01	0.625	0.200848	-0.424	-0.360667	3	0.038141	0.0301539	10.8818	12.646	12.7528	120.241
TRABD2A	TRABD2A-202	HTCRC04	0.167998	0.603567	0.436	0.33	3	8.67877e-08	2.5296e-05	44.4499	182.238	134.402	19.2643
TRABD2A	TRABD2A-202	CRC01	0.17139	0.558544	0.387	0.33	3	2.90868e-25	8.81911e-19	81.4716	281.652	540.506	372.423
TRABD2A	TRABD2A-202	CRC07	0.153318	0.320405	0.167	0.33	3	6.87031e-06	0.00146443	49.4917	56.3612	298.163	133.366
FKBP9	FKBP9-201	HTCRC04	0.235294	0.659487	0.424	0.397	3	0	0.000126263	83.7895	199.02	24.6484	111.764
FKBP9	FKBP9-214	HTCRC04	0.764706	0.340513	-0.424	-0.397	3	0	0.000126263	77.1502	58.9363	24.6484	111.764
FKBP9	FKBP9-214	CRC10	0.771703	0.322528	-0.449	-0.397	3	0	0.000154853	39.9409	11.7489	31.1728	42.5324
FKBP9	FKBP9-201	CRC10	0.228297	0.677472	0.449	0.397	3	0	0.000154853	41.5878	52.9358	31.1728	42.5324
FKBP9	FKBP9-214	CRC07	0.75579	0.437991	-0.318	-0.397	3	0	0.00834717	51.8244	24.8715	25.1013	60.7186
FKBP9	FKBP9-201	CRC07	0.24421	0.562009	0.318	0.397	3	0	0.00834717	14.5148	58.1701	25.1013	60.7186
SPINT1	SPINT1-NIC	HTCRC04	0.728692	0.310319	-0.418	-0.134	3	4.6129e-12	5.11113e-12	197.184	120.635	141.781	300.724
SPINT1	SPINT1-NIC	HTCRC01	0.666667	0.477815	-0.189	-0.134	3	0.000172797	9.78917e-05	139.494	84.8528	36.9352	56.0636
SPINT1	SPINT1-NIC	CRC09	0.421617	0.626207	0.205	-0.134	3	0.00342255	0.00381418	209.832	58.407	199.647	68.7375
MIA2	MIA2-219	CRC04	0.768209	0.278604	-0.49	-0.279	3	0.000136657	1.25873e-05	25.6516	5.35325	25.529	16.6973
MIA2	MIA2-219	CRC10	0.609554	0.377125	-0.232	-0.279	3	6.72924e-06	9.10897e-11	20.0085	17.0688	22.5633	50.5702
MIA2	MIA2-203	CRC10	0.0625	0.166259	0.104	0.119333	3	0.00106994	9.10897e-11	0.111752	6.53766	22.5633	50.5702
MIA2	MIA2-203	CRC05	0.00832254	0.130793	0.122	0.119333	3	0.0126521	3.17312e-05	0.0438647	2.27596	42.5944	20.4722
MIA2	MIA2-219	CRC05	0.578275	0.463052	-0.115	-0.279	3	0.0135472	3.17312e-05	29.5407	13.0318	42.5944	20.4722
MIA2	MIA2-203	CRC07	0	0.131936	0.132	0.119333	3	0.0279378	0.0417797	0	2.26591	41.501	5.17801
CRACR2B	CRACR2B-NIC.1	CRC04	0.207282	0.589671	0.382	0.297333	3	5.0803e-05	0.00311662	26.0083	17.0441	96.5117	10.0933
CRACR2B	CRACR2B-NIC.1	CRC05	0.178842	0.475005	0.296	0.297333	3	2.14508e-10	1.03392e-12	31.4621	26.9113	109.106	38.3216
CRACR2B	CRACR2B-NIC.1	CRC10	0.0690534	0.282922	0.214	0.297333	3	0.0274315	0.00135699	6.85798	14.0733	54.4893	71.2826
TNPO3	TNPO3-201	CRC10	0.19441	0.567808	0.373	0.281	3	0	5.08942e-05	15.8585	56.0287	18.7917	55.4023
TNPO3	TNPO3-205	CRC10	0.80559	0.432192	-0.373	-0.281	3	0	5.08942e-05	21.7248	16.1922	18.7917	55.4023
TNPO3	TNPO3-205	CRC05	0.574454	0.439998	-0.134	-0.281	3	0	2.64676e-05	16.696	13.8759	23.8001	44.7301
TNPO3	TNPO3-201	CRC05	0.425546	0.560002	0.134	0.281	3	0	2.64676e-05	25.6153	40.9817	23.8001	44.7301
TNPO3	TNPO3-205	CRC07	0.909091	0.573202	-0.336	-0.281	3	0	0.010692	8.2795	10.7566	2.54709	11.8431
TNPO3	TNPO3-201	CRC07	0.0909091	0.426798	0.336	0.281	3	0	0.010692	0.287983	15.4674	2.54709	11.8431
CTTN	CTTN-201	HTCRC04	0.00802843	0.376516	0.368	0.335333	3	0.000711994	0.00484053	1.17949	102.684	22.0095	55.6962
CTTN	CTTN-201	HTCRC01	0	0.308089	0.308	0.335333	3	0.00299657	0.0136095	0	64.398	4.34166	36.9338
CTTN	CTTN-201	CRC10	0.162778	0.492659	0.33	0.335333	3	2.50726e-05	0.00075408	16.1067	49.8766	47.0453	70.586
ORMDL1	ORMDL1-203	CRC05	0.156225	0.634334	0.478	0.349667	3	2.26894e-16	4.47781e-11	31.4481	58.5003	85.9896	70.0826
ORMDL1	ORMDL1-203	CRC03	0.00326547	0.445512	0.442	0.349667	3	0.00564437	0.00376208	0.406059	30.2581	24.8698	41.664
ORMDL1	ORMDL1-203	CRC10	0.278883	0.407698	0.129	0.349667	3	0.000370709	0.0105922	27.0719	40.395	25.6491	105.754
PNPLA2	PNPLA2-202	HTCRC04	0.596605	0.0770571	-0.52	-0.354333	3	4.85081e-06	1.75971e-06	114.902	18.1175	93.5554	137.545
PNPLA2	PNPLA2-202	CRC07	0.450213	0.177839	-0.272	-0.354333	3	9.04165e-05	7.98451e-06	8.79433	6.67335	58.3397	74.3516
PNPLA2	PNPLA2-202	CRC10	0.498114	0.227248	-0.271	-0.354333	3	0.0346138	0.0190907	23.9501	6.12941	67.6299	88.9356
BSCL2	BSCL2-227	HTCRC04	0.552433	0.255	-0.297	-0.514	3	1.2858e-05	1.53531e-05	161.729	100.921	118.958	337.841
BSCL2	BSCL2-227	HTCRC01	1	0.321045	-0.679	-0.514	3	0.000322975	0.000434126	66.0321	77.9378	4.40214	121.089
BSCL2	BSCL2-227	CRC03	0.673836	0.107471	-0.566	-0.514	3	0.00020508	0.000133917	93.35	21.7864	139.554	226.715
SULF2	SULF2-201	CRC10	0.91771	0.519245	-0.398	-0.285333	3	0.00106913	0.000432222	43.906	20.6806	24.5127	25.3743
SULF2	SULF2-201	CRC07	0.779585	0.627552	-0.152	-0.285333	3	0.000113263	1.86106e-05	77.6733	24.5455	33.5244	38.4378
SULF2	SULF2-201	CRC01	1	0.693953	-0.306	-0.285333	3	0.0216823	0.00629587	20.5653	77.8934	10.2827	99.6938
KIAA1217	KIAA1217-202	CRC03	0.495589	0.699402	0.204	0.166667	3	0.00265347	0.0405905	39.4087	8.20259	36.4157	9.23724
KIAA1217	KIAA1217-202	CRC04	0.396815	0.567481	0.171	0.166667	3	0.00636721	0.0175526	4.52763	15.1464	7.23505	12.0161
KIAA1217	KIAA1217-202	CRC07	0.338597	0.463122	0.125	0.166667	3	0.00902297	0.0444687	8.42039	7.95355	23.8414	5.51281
ETF1	ETF1-201	CRC10	0.33654	0.747757	0.411	0.281667	3	0	1.62795e-05	19.0406	103.104	31.067	110.723
ETF1	ETF1-202	CRC10	0.66346	0.252243	-0.411	-0.281667	3	0	1.62795e-05	39.6414	19.362	31.067	110.723
ETF1	ETF1-202	CRC05	0.666667	0.416268	-0.25	-0.281667	3	0	0.0162719	24.0503	18.0838	19.5868	43.6544
ETF1	ETF1-201	CRC05	0.333333	0.583732	0.25	0.281667	3	0	0.0162719	10.7706	39.8251	19.5868	43.6544
ETF1	ETF1-202	CRC07	0.608038	0.424048	-0.184	-0.281667	3	0	0.0204746	16.5612	15.9081	17.9142	32.4465
ETF1	ETF1-201	CRC07	0.391962	0.575952	0.184	0.281667	3	0	0.0204746	18.3244	36.5705	17.9142	32.4465
TRAPPC5	TRAPPC5-201	HTCRC04	0.0379514	0.137124	0.099	0.123	3	0.000263293	0.00330758	39.8162	32.5692	87.7273	18.8678
TRAPPC5	TRAPPC5-201	CRC04	0	0.151632	0.152	0.123	3	0.0033139	0.000129922	0	10.1069	27.0183	34.6448
TRAPPC5	TRAPPC5-201	CRC05	0.0393637	0.157483	0.118	0.123	3	0.000237992	7.3787e-08	1.78109	12.9798	17.3828	50.2481
POLR2I	POLR2I-201	HTCRC04	0.804746	0.552873	-0.252	-0.248667	3	3.99368e-13	9.75692e-15	391.129	197.559	162.269	189.549
POLR2I	POLR2I-201	CRC04	0.850396	0.509452	-0.341	-0.248667	3	1.85103e-05	1.60885e-06	29.6725	59.6509	21.6491	80.1668
POLR2I	POLR2I-201	CRC01	0.808334	0.655638	-0.153	-0.248667	3	0.0255565	0.000530545	20.0829	63.4444	15.4869	76.8213
MFF	MFF-205	CRC05	0.0834382	0.266069	0.183	0.196333	3	0.00133976	1.72939e-06	10.8665	47.1104	85.7461	140.724
MFF	MFF-205	CRC04	0.18976	0.324997	0.135	0.196333	3	0.000200296	0.00120509	29.9051	149.346	146.709	215.604
MFF	MFF-205	CRC10	0.0484174	0.319302	0.271	0.196333	3	1.20006e-06	1.38143e-08	15.4402	75.3127	114.85	200.704
HP1BP3	HP1BP3-210	CRC05	0.630269	0.441389	-0.189	-0.186	3	2.4539e-09	1.19637e-07	15.3568	14.93	49.7558	58.0253
HP1BP3	HP1BP3-210	CRC04	0.629044	0.470914	-0.158	-0.186	3	0.000251883	0.0182392	11.8378	17.8245	45.5831	106.016
HP1BP3	HP1BP3-210	CRC07	0.818345	0.607024	-0.211	-0.186	3	0.00599828	0.0159314	21.6934	19.0606	25.2826	40.472
SET	SET-204	CRC05	0.109651	0.507049	0.397	0.276	3	1.75169e-10	1.18141e-06	4.66036	60.5158	33.3168	97.305
SET	SET-204	CRC04	0.30767	0.495963	0.188	0.276	3	3.61508e-05	0.00548405	25.9891	48.5713	53.8832	80.0845
SET	SET-204	CRC01	0.141286	0.384685	0.243	0.276	3	0.00201581	0.029383	16.7083	53.9686	25.304	89.5733
FHL2	FHL2-205	CRC07	0.322522	0.444868	0.122	0.196333	3	7.83998e-09	6.82904e-06	114.344	182.903	98.5186	280.656
FHL2	FHL2-205	CRC10	0.262343	0.474892	0.213	0.196333	3	2.99951e-08	2.97853e-05	100.331	376.942	220.877	684.653
FHL2	FHL2-205	CRC04	0.132674	0.386266	0.254	0.196333	3	0.00793971	0.0437978	21.5291	69.0358	90.0303	199.017
HOXA11-AS	HOXA11-AS-201	HTCRC05	0.214297	0.34519	0.131	0.099	3	0.0020649	0.00455035	25.9997	48.6358	73.3957	50.6279
HOXA11-AS	HOXA11-AS-201	HTCRC01	0	0.273363	0.273	0.099	3	0.00480413	0.0265925	0	42.1185	3.09483	36.3941
HOXA11-AS	HOXA11-AS-201	CRC03	0.298222	0.190951	-0.107	0.099	3	0.000331017	0.000488663	11.3904	12.3421	17.5679	51.0567
MAP2K2	MAP2K2-201	CRC03	0.591288	0.888127	0.297	0.317333	3	6.14354e-05	0.000378844	201.232	92.4631	139.112	76.4174
MAP2K2	MAP2K2-201	CRC04	0.552013	0.86387	0.312	0.317333	3	0.00102377	0.000930039	63.1342	44.5056	45.8295	29.4397
MAP2K2	MAP2K2-201	CRC05	0.4	0.742968	0.343	0.317333	3	0.00152774	0.000151884	14.2411	58.2716	8.5434	38.5129
CEMIP2	CEMIP2-NIC	CRC10	0.427266	0.21021	-0.217	-0.213667	3	0.000142056	9.45405e-06	37.9335	4.80212	82.6908	50.7489
CEMIP2	CEMIP2-NIC	CRC08	0.474978	0.275614	-0.199	-0.213667	3	0.000208986	0.00257431	7.17123	5.13368	40.1817	30.0467
CEMIP2	CEMIP2-NIC	CRC07	0.618651	0.393852	-0.225	-0.213667	3	0.000636791	0.000143786	36.4749	6.9007	57.3862	19.9726
PSMA7	PSMA7-206	HTCRC04	0.359275	0.0649196	-0.294	-0.278667	3	1.38315e-43	1.86781e-42	146.434	46.8041	435.237	750.857
PSMA7	PSMA7-203	HTCRC04	0.565858	0.836476	0.271	0.261333	3	2.7533e-18	1.86781e-42	347.303	698.71	435.237	750.857
PSMA7	PSMA7-206	HTCRC01	0.412485	0.191481	-0.221	-0.278667	3	1.36206e-23	1.1588e-21	238.692	394.809	711.389	2501.52
PSMA7	PSMA7-203	HTCRC01	0.562963	0.770919	0.208	0.261333	3	9.12391e-21	1.1588e-21	500.024	2016.79	711.389	2501.52
PSMA7	PSMA7-203	HTCRC05	0.43416	0.739138	0.305	0.261333	3	2.51525e-13	1.81846e-10	328.602	1009.77	494.284	1248.61
PSMA7	PSMA7-206	HTCRC05	0.555875	0.235265	-0.321	-0.278667	3	1.53891e-11	1.81846e-10	275.843	238.817	494.284	1248.61
KHDRBS1	KHDRBS1-201	CRC03	0.5	0.0773662	-0.423	-0.286333	3	3.36641e-05	0.000281027	7.68467	4.35129	19.2808	74.3208
KHDRBS1	KHDRBS1-202	CRC03	0.5	0.855026	0.355	0.249667	3	0.0377127	0.000281027	16.4163	67.8631	19.2808	74.3208
KHDRBS1	KHDRBS1-201	CRC04	0.363691	0.166861	-0.197	-0.286333	3	0.00871174	0.0387492	25.4214	2.88957	56.981	416.478
KHDRBS1	KHDRBS1-202	CRC04	0.636309	0.814075	0.178	0.249667	3	0.02125	0.0387492	62.6402	655.09	56.981	416.478
KHDRBS1	KHDRBS1-201	CRC10	0.428172	0.189394	-0.239	-0.286333	3	0.0101481	0.0430791	5.70128	6.19891	37.5899	61.5895
KHDRBS1	KHDRBS1-202	CRC10	0.571828	0.788183	0.216	0.249667	3	0.018253	0.0430791	49.8665	67.6065	37.5899	61.5895
ANXA3	ANXA3-202	CRC02	0.116619	0.369207	0.253	0.207	3	0.00122914	0.0126739	71.7883	173.891	120.099	514.532
ANXA3	ANXA3-202	CRC05	0.229199	0.34932	0.12	0.207	3	0.00212899	0.0138718	108.557	75.4425	186.374	176.453
ANXA3	ANXA3-202	CRC01	0.0776021	0.326057	0.248	0.207	3	0.0064708	0.042041	22.3356	113.941	31.9637	323.422
CCDC59	CCDC59-203	CRC01	0.158951	0.0349772	-0.124	-0.136333	3	6.31299e-06	4.01335e-07	3.67366	1.73853	7.21203	20.6332
CCDC59	CCDC59-203	CRC07	0.275756	0.117083	-0.159	-0.136333	3	1.48869e-05	3.43245e-08	98.1907	9.49585	57.0272	45.5173
CCDC59	CCDC59-201	CRC07	0.421233	0.548935	0.128	0.162	3	0.00156031	3.43245e-08	37.7561	40.4973	57.0272	45.5173
CCDC59	CCDC59-201	CRC05	0.348791	0.50457	0.156	0.162	3	0.0102983	8.24938e-07	8.89563	23.7703	28.6451	37.8518
CCDC59	CCDC59-201	CRC10	0.361001	0.562583	0.202	0.162	3	0.00421478	0.00139164	13.0741	33.1754	22.2933	47.0989
CCDC59	CCDC59-203	CRC10	0.243467	0.117701	-0.126	-0.136333	3	0.0111378	0.00139164	37.4757	11.8203	22.2933	47.0989
MEST	MEST-202	HTCRC04	0.554738	0.856593	0.302	0.245333	3	0.00376064	0.0157917	179.961	430.387	40.8411	286.335
MEST	MEST-202	CRC07	0.649768	0.806496	0.157	0.245333	3	0.0410454	0.0498811	60.3711	73.1808	34.5135	32.2719
MEST	MEST-202	CRC05	0.603145	0.879955	0.277	0.245333	3	0.0354925	0.00207689	51.4305	167.907	41.66	158.565
RAB7A	RAB7A-201	CRC02	0.636341	0.467944	-0.168	-0.11	3	0.0179206	0.0319994	169.159	152.661	156.765	252.45
RAB7A	RAB7A-201	CRC01	0.791525	0.530269	-0.261	-0.11	3	0.000198546	0.000179232	80.6648	214.936	70.5815	381.564
RAB7A	RAB7A-201	CRC05	0.518865	0.618	0.099	-0.11	3	0.00162237	0.000445559	57.9175	165.766	111.651	261.091
GABARAPL2	GABARAPL2-204	CRC07	0.727455	0.496282	-0.231	-0.247667	3	0	6.86373e-05	36.1124	87.2459	54.8716	199.548
GABARAPL2	GABARAPL2-202	CRC07	0.272545	0.503718	0.231	0.247667	3	0	6.86373e-05	45.0975	144.728	54.8716	199.548
GABARAPL2	GABARAPL2-202	CRC01	0.331687	0.480695	0.149	0.247667	3	0	0.000375847	19.5086	63.1447	18.7128	94.7816
GABARAPL2	GABARAPL2-204	CRC01	0.668313	0.519305	-0.149	-0.247667	3	0	0.000375847	13.2387	36.582	18.7128	94.7816
GABARAPL2	GABARAPL2-204	CRC04	0.816242	0.4537	-0.363	-0.247667	3	0	0.0456959	59.6583	75.632	83.8786	145.585
GABARAPL2	GABARAPL2-202	CRC04	0.183758	0.5463	0.363	0.247667	3	0	0.0456959	35.4042	121.947	83.8786	145.585
SLC1A5	SLC1A5-203	HTCRC04	0.516747	0.937615	0.421	0.277333	3	0	3.63109e-08	198.998	1711.18	72.1347	1564.32
SLC1A5	SLC1A5-NIC	HTCRC04	0.483253	0.0623853	-0.421	-0.277333	3	0	3.63109e-08	51.219	46.9725	72.1347	1564.32
SLC1A5	SLC1A5-NIC	CRC04	0.451067	0.200121	-0.251	-0.277333	3	0	0.0482984	7.0326	11.9228	49.0229	128.128
SLC1A5	SLC1A5-203	CRC04	0.548933	0.799879	0.251	0.277333	3	0	0.0482984	52.4952	150.372	49.0229	128.128
SLC1A5	SLC1A5-NIC	CRC10	0.318776	0.158784	-0.16	-0.277333	3	0	0.0126252	9.71835	10.7716	80.4181	150.11
SLC1A5	SLC1A5-203	CRC10	0.681224	0.841216	0.16	0.277333	3	0	0.0126252	114.564	171.862	80.4181	150.11
HMGB1	HMGB1-203	CRC04	0.951416	0.757243	-0.194	-0.155	3	0.00843305	4.5981e-05	100.155	151.187	92.821	161.772
HMGB1	HMGB1-203	CRC08	0.897216	0.768715	-0.129	-0.155	3	0.0165393	0.00199344	93.7243	95.2148	119.849	123.048
HMGB1	HMGB1-203	CRC10	0.912353	0.770239	-0.142	-0.155	3	0.0345293	0.00011154	52.6545	80.9456	57.8587	122.156
SRSF6	SRSF6-202	CRC05	0	0.0948907	0.095	0.101	3	2.33403e-05	0.000225586	0	6.9875	15.5797	43.7305
SRSF6	SRSF6-202	CRC10	0	0.104875	0.105	0.101	3	0.0155027	0.016865	0	12.2555	41.1514	53.5482
SRSF6	SRSF6-202	CRC01	0	0.102574	0.103	0.101	3	0.000786924	0.00759518	0	15.9365	0.199723	45.1749
MIA2	MIA2-205	CRC04	0	0.19907	0.199	0.169333	3	0.000303437	1.25873e-05	0	11.7066	25.529	16.6973
MIA2	MIA2-205	CRC10	0.0312503	0.231835	0.201	0.169333	3	3.32139e-08	9.10897e-11	1.64915	24.1088	22.5633	50.5702
MIA2	MIA2-205	CRC05	0.0107421	0.119028	0.108	0.169333	3	0.00108626	3.17312e-05	0.963222	7.99199	42.5944	20.4722
DNASE1	DNASE1-201	HTCRC04	0.799623	0.0585065	-0.741	-0.637667	3	0	1.51162e-05	347.579	6.79544	29.3507	7.91755
DNASE1	DNASE1-201	CRC10	0.5	0.118857	-0.381	-0.637667	3	0	0.0126252	50.869	1.9099	3.8798	5.99852
DNASE1	DNASE1-201	CRC01	1	0.209298	-0.791	-0.637667	3	0.00104976	0.00892587	66.21	23.6952	4.72929	49.7299
HLA-DRB1	HLA-DRB1-201	CRC05	0.777778	0.239483	-0.538	-0.309333	3	0	4.24315e-15	447.816	4.88245	257.26	7.98315
HLA-DRB1	HLA-DRB1-201	CRC04	0.758453	0.51255	-0.246	-0.309333	3	0	0.00670655	248.69	408.556	195.726	245.824
HLA-DRB1	HLA-DRB1-201	CRC01	0.73509	0.591211	-0.144	-0.309333	3	0	0.0007632	228.036	153.561	193.646	194.239
AKAP8L	AKAP8L-201	HTCRC05	0.0557618	0.709004	0.653	0.246667	3	0	0.000532996	22.6096	166.957	26.5583	22.4087
AKAP8L	AKAP8L-239	HTCRC05	0.944238	0.19816	-0.746	-0.261333	3	0	0.000532996	256.253	17.7753	26.5583	22.4087
AKAP8L	AKAP8L-239	HTCRC01	0	0.151982	0.152	-0.261333	3	0.000884908	0.00924762	0	15.0074	9.43144	19.3778
AKAP8L	AKAP8L-201	HTCRC01	1	0.62024	-0.38	0.246667	3	0.0129237	0.00924762	141.472	123.934	9.43144	19.3778
AKAP8L	AKAP8L-201	HTCRC04	0.133039	0.59954	0.467	0.246667	3	0.000108303	0.000355161	10.0499	273.109	23.7093	91.0309
AKAP8L	AKAP8L-239	HTCRC04	0.452109	0.262116	-0.19	-0.261333	3	0.00257157	0.000355161	135.407	47.1838	23.7093	91.0309
ZSCAN31	ZSCAN31-209	CRC09	1	0.252833	-0.747	-0.683333	3	0	0.000631594	37.523	22.3254	3.41118	14.628
ZSCAN31	ZSCAN31-NIC	CRC09	0	0.747167	0.747	0.683333	3	0	0.000631594	0	46.6351	3.41118	14.628
ZSCAN31	ZSCAN31-209	CRC05	1	0.308761	-0.691	-0.683333	3	0	3.46329e-05	51.6375	11.7612	3.22734	15.3897
ZSCAN31	ZSCAN31-NIC	CRC05	0	0.691239	0.691	0.683333	3	0	3.46329e-05	0	45.4007	3.22734	15.3897
ZSCAN31	ZSCAN31-209	CRC10	1	0.388413	-0.612	-0.683333	3	0	0.000837423	0.885799	21.764	0.0260529	20.4572
ZSCAN31	ZSCAN31-NIC	CRC10	0	0.611587	0.612	0.683333	3	0	0.000837423	0	33.5461	0.0260529	20.4572
MYO19	MYO19-220	HTCRC04	1	0.309128	-0.691	-0.388667	3	0	0.0410618	178.629	40.5065	8.04633	15.3941
MYO19	MYO19-225	HTCRC04	0	0.690872	0.691	0.388667	3	0	0.0410618	0	132.51	8.04633	15.3941
MYO19	MYO19-220	CRC10	0.737028	0.488139	-0.249	-0.388667	3	0	0.00478018	639.703	24.6512	156.048	24.0686
MYO19	MYO19-225	CRC10	0.262972	0.511861	0.249	0.388667	3	0	0.00478018	23.5005	35.9351	156.048	24.0686
MYO19	MYO19-220	CRC05	0.8	0.574387	-0.226	-0.388667	3	0	0.00114655	44.2545	43.2765	13.873	40.4707
MYO19	MYO19-225	CRC05	0.2	0.425613	0.226	0.388667	3	0	0.00114655	0.139165	30.8249	13.873	40.4707
DHX30	DHX30-204	CRC07	0.46975	0.196582	-0.273	-0.523	3	0	2.58472e-08	7.45104	6.90594	1.77494	17.9373
DHX30	DHX30-211	CRC07	0.53025	0.803418	0.273	0.523	3	0	2.58472e-08	3.49445	41.4469	1.77494	17.9373
DHX30	DHX30-204	CRC02	1	0.306138	-0.694	-0.523	3	0	0.0178234	23.3	3.20226	3.10667	2.51676
DHX30	DHX30-211	CRC02	0	0.693862	0.694	0.523	3	0	0.0178234	0	5.10306	3.10667	2.51676
DHX30	DHX30-204	CRC01	1	0.398454	-0.602	-0.523	3	0	0.0276508	107.979	8.35027	38.5639	5.12301
DHX30	DHX30-211	CRC01	0	0.601546	0.602	0.523	3	0	0.0276508	0	3.57058	38.5639	5.12301
IFIH1	IFIH1-208	CRC10	0.999797	0.363099	-0.637	-0.507333	3	2.3156e-08	2.41511e-07	44.4366	19.3457	10.461	25.7574
IFIH1	IFIH1-208	CRC07	0.984148	0.530404	-0.454	-0.507333	3	0	0.00539523	252.952	27.1569	27.3643	5.40005
IFIH1	IFIH1-208	CRC04	0.998992	0.567798	-0.431	-0.507333	3	0.0132233	0.00538883	78.5221	54.4154	4.62361	20.9176
TSPAN12	TSPAN12-NIC	HTCRC04	0.839953	0.321767	-0.518	-0.236	3	1.42275e-05	0.000607225	85.0519	44.3159	23.0972	82.7526
TSPAN12	TSPAN12-NIC	CRC01	0.333333	0.497293	0.164	-0.236	3	0.00297541	0.00338512	73.5231	98.0211	62.8441	183.705
TSPAN12	TSPAN12-NIC	CRC05	0.866465	0.512484	-0.354	-0.236	3	0.0384703	0.0262282	105.279	29.7528	67.7587	50.1288
GPR35	GPR35-NNC	HTCRC04	0.157895	0.555977	0.398	0.279667	3	0.017432	9.33219e-06	20.8759	58.9721	33.0385	14.3223
GPR35	GPR35-NNC	CRC07	0.259875	0.555927	0.296	0.279667	3	0.00268294	0.00862074	29.2203	42.4654	60.8564	56.1237
GPR35	GPR35-NNC	CRC10	0.377682	0.52254	0.145	0.279667	3	0.0362837	0.0159496	31.8009	59.6249	38.7065	107.485
PABPN1	PABPN1-202	HTCRC01	0.833333	0.191118	-0.642	-0.399	3	3.54369e-12	6.28484e-10	121.197	22.3339	57.0293	58.0682
PABPN1	PABPN1-202	HTCRC04	0.625854	0.309194	-0.317	-0.399	3	5.4773e-05	0.000785667	79.1333	40.2269	49.1684	54.7347
PABPN1	PABPN1-202	HTCRC05	0.678351	0.440839	-0.238	-0.399	3	0.00469994	0.0295847	187.764	30.928	81.013	48.8744
SLC29A1	SLC29A1-208	CRC10	0.629283	0.374828	-0.254	-0.237	3	1.79911e-05	3.93683e-05	71.0913	52.8115	30.0329	50.7512
SLC29A1	SLC29A1-208	CRC05	0.5	0.362971	-0.137	-0.237	3	7.37512e-07	3.40849e-06	11.7607	18.5892	1.66321	43.5835
SLC29A1	SLC29A1-208	CRC04	0.8	0.479728	-0.32	-0.237	3	0.0191411	0.00919226	35.1814	26.4055	14.8421	55.1439
NFATC3	NFATC3-202	HTCRC04	0.0416667	0.376732	0.335	0.266333	3	0	0.0133537	3.01308	30.9653	12.1603	7.87048
NFATC3	NFATC3-202	CRC10	0.0744104	0.259896	0.185	0.266333	3	0.0315112	6.06113e-05	1.46705	6.30826	5.96117	13.179
NFATC3	NFATC3-202	CRC05	0	0.278518	0.279	0.266333	3	0.024334	0.031161	0	4.76583	10.9611	8.90326
SCRN3	SCRN3-214	CRC10	0	0.236484	0.236	0.208333	3	1.55275e-08	8.00967e-10	0	24.8852	5.47787	60.2318
SCRN3	SCRN3-214	CRC04	0	0.232859	0.233	0.208333	3	2.46509e-05	0.00057489	0	8.11844	5.09524	17.0568
SCRN3	SCRN3-214	CRC05	0	0.156421	0.156	0.208333	3	0	0.00467628	0	9.98679	0.512755	16.8909
SPINT1-AS1	SPINT1-AS1-205	CRC04	0.591481	0.879877	0.288	0.294667	3	2.78987e-08	3.70787e-06	41.307	23.1621	83.941	13.7945
SPINT1-AS1	SPINT1-AS1-205	CRC05	0.341797	0.731576	0.39	0.294667	3	1.81782e-06	1.44935e-05	20.5589	26.8795	40.5689	15.634
SPINT1-AS1	SPINT1-AS1-205	CRC07	0.347302	0.552902	0.206	0.294667	3	0.047423	0.00856381	26.6314	53.791	37.1613	121.788
DDX19A	DDX19A-201	CRC10	0.299793	0.767768	0.468	0.395	3	1.93119e-07	1.29671e-06	21.7012	69.4784	20.8369	55.1004
DDX19A	DDX19A-201	CRC04	0.196181	0.631718	0.436	0.395	3	0.00163844	0.0013836	22.0378	61.0268	10.8981	51.8359
DDX19A	DDX19A-201	CRC05	0.2745	0.555495	0.281	0.395	3	0.000392307	0.00190578	18.1313	34.9857	13.694	28.4179
NUP160	NUP160-212	CRC10	1	0.753559	-0.246	-0.27	3	0.000351931	0.000990255	25.7122	21.8916	7.56242	21.836
NUP160	NUP160-212	CRC07	0.949267	0.714662	-0.235	-0.27	3	0	0.00250822	42.7238	23.08	15.7302	12.2393
NUP160	NUP160-212	CRC04	0.9986	0.669551	-0.329	-0.27	3	0.00282606	0.00856699	14.1013	19.8148	4.15379	18.8416
SNHG11	SNHG11-246	HTCRC04	0.761463	0.522043	-0.239	-0.392	3	5.40016e-05	0.00101407	207	88.4503	36.4523	57.9759
SNHG11	SNHG11-213	HTCRC04	0.0588235	0.206126	0.147	0.233333	3	0.0139519	0.00101407	7.93927	45.0461	36.4523	57.9759
SNHG11	SNHG11-246	HTCRC01	1	0.508064	-0.492	-0.392	3	0.000381016	0.00171233	117.25	124.2	23.4499	75.6101
SNHG11	SNHG11-213	HTCRC01	0	0.313976	0.314	0.233333	3	0.00291001	0.00171233	0	105.727	23.4499	75.6101
SNHG11	SNHG11-246	HTCRC05	1	0.554996	-0.445	-0.392	3	0.00663829	0.0276836	294.743	110.575	35.0885	97.9336
SNHG11	SNHG11-213	HTCRC05	0	0.238658	0.239	0.233333	3	0.0341029	0.0276836	0	79.9655	35.0885	97.9336
GIT2	GIT2-202	CRC10	0.428571	0.210621	-0.218	-0.333667	3	5.75196e-05	0.000941364	0.649545	4.53102	3.9181	31.7526
GIT2	GIT2-202	CRC07	0.576968	0.265665	-0.311	-0.333667	3	4.58401e-05	0.00072021	8.56331	3.58404	4.98445	7.49933
GIT2	GIT2-202	CRC04	0.75	0.277894	-0.472	-0.333667	3	0.0129312	0.0344483	9.63775	8.12138	4.61198	17.7541
DPH6	DPH6-201	CRC08	0.648366	0.774457	0.126	0.273	3	0.000192466	0.00323812	10.8896	41.1953	5.27411	16.3235
DPH6	DPH6-201	CRC04	0.249568	0.711725	0.462	0.273	3	0.00207075	0.0132563	36.9482	28.0555	17.3239	15.0155
DPH6	DPH6-201	CRC10	0.417129	0.647948	0.231	0.273	3	0.000991632	0.0266525	19.9023	26.9444	8.30543	25.1385
SH3BP4	SH3BP4-203	CRC04	0.8	0.421409	-0.379	-0.348	3	0.000658933	0.0107067	22.0926	14.9506	7.95623	21.626
SH3BP4	SH3BP4-203	CRC07	0.777778	0.474576	-0.303	-0.348	3	0.000210073	0.00158058	43.1659	12.2	11.5361	16.6266
SH3BP4	SH3BP4-203	CRC10	0.888889	0.527129	-0.362	-0.348	3	0.00161776	0.00912266	31.9318	15.4089	10.2032	32.352
ITGB1	ITGB1-201	CRC04	0.355447	0.627036	0.272	0.337	3	3.16327e-07	9.54607e-06	34.9828	47.2907	72.8254	52.5263
ITGB1	ITGB1-204	CRC04	0.644553	0.330587	-0.314	-0.333667	3	5.48088e-07	9.54607e-06	53.4481	22.1861	72.8254	52.5263
ITGB1	ITGB1-201	CRC10	0.181614	0.629969	0.448	0.337	3	1.40094e-09	1.20051e-07	14.8355	109.377	41.1407	138.941
ITGB1	ITGB1-204	CRC10	0.774882	0.359574	-0.415	-0.333667	3	1.85401e-08	1.20051e-07	41.9878	42.9011	41.1407	138.941
ITGB1	ITGB1-201	CRC07	0.122378	0.41289	0.291	0.337	3	0.000251322	0.00698258	7.36174	42.2793	21.0726	59.8491
ITGB1	ITGB1-204	CRC07	0.855754	0.583312	-0.272	-0.333667	3	0.00536	0.00698258	25.6107	31.9771	21.0726	59.8491
TTC8	TTC8-NIC	CRC10	0.306066	0.546055	0.24	0.367667	3	0.00393802	0.0417674	21.2638	66.4649	19.8446	39.884
TTC8	TTC8-NIC	CRC07	0.15221	0.512142	0.36	0.367667	3	0.018044	0.0479209	30.2732	25.6977	14.4944	10.367
TTC8	TTC8-NIC	CRC05	0	0.503289	0.503	0.367667	3	0.0053336	0.0463361	0	31.5535	3.80741	29.4123
SHLD1	SHLD1-201	HTCRC04	0.166667	0.669374	0.503	0.431	3	0	0.00985807	36.9584	44.6585	20.0029	12.9074
SHLD1	SHLD1-202	HTCRC04	0.833333	0.330626	-0.503	-0.431	3	0	0.00985807	333.096	74.5043	20.0029	12.9074
SHLD1	SHLD1-201	HTCRC05	0	0.545552	0.546	0.431	3	0	0.0489995	0	39.5174	5.94445	20.1143
SHLD1	SHLD1-202	HTCRC05	1	0.454448	-0.546	-0.431	3	0	0.0489995	124.833	62.8422	5.94445	20.1143
SHLD1	SHLD1-201	CRC10	0.495034	0.738876	0.244	0.431	3	0	0.0141782	52.1354	44.3248	18.3353	29.2676
SHLD1	SHLD1-202	CRC10	0.504966	0.261124	-0.244	-0.431	3	0	0.0141782	17.1314	13.4194	18.3353	29.2676
NBN	NBN-201	CRC04	0	0.38154	0.382	0.324333	3	0.00404879	0.000128317	0	31.5695	16.1943	47.4952
NBN	NBN-201	CRC01	0	0.338383	0.338	0.324333	3	3.62562e-05	0.000355255	0	44.2657	92.3817	48.6723
NBN	NBN-201	CRC10	0.0332547	0.286325	0.253	0.324333	3	0.02974	0.0271846	1.33881	31.7383	13.6155	73.4018
CCND3	CCND3-203	CRC04	0.816889	0.420792	-0.396	-0.356333	3	0.000133743	0.000441867	82.0627	31.3298	30.1709	28.6361
CCND3	CCND3-203	CRC03	1	0.466205	-0.534	-0.356333	3	0.00028032	4.47129e-06	63.0332	31.8382	25.2133	46.4822
CCND3	CCND3-203	CRC07	0.714286	0.575298	-0.139	-0.356333	3	0.00279212	0.00295855	70.9598	67.6852	35.7768	53.9577
CDK8	CDK8-201	CRC10	1	0.575589	-0.424	-0.330333	3	0	0.000886488	32.1237	15.7415	4.72408	12.2478
CDK8	CDK8-NIC	CRC10	0	0.424411	0.424	0.330333	3	0	0.000886488	0	17.373	4.72408	12.2478
CDK8	CDK8-201	CRC05	1	0.655317	-0.345	-0.330333	3	0	0.00436369	7.43901	18.0157	1.85975	8.04471
CDK8	CDK8-NIC	CRC05	0	0.344683	0.345	0.330333	3	0	0.00436369	0	12.7435	1.85975	8.04471
CDK8	CDK8-201	CRC07	1	0.77788	-0.222	-0.330333	3	0	0.026444	3.4549	52.8507	0.373503	27.0465
CDK8	CDK8-NIC	CRC07	0	0.22212	0.222	0.330333	3	0	0.026444	0	10.8284	0.373503	27.0465
TCERG1	TCERG1-217	CRC04	0.476692	0.262344	-0.214	-0.291	3	3.48075e-06	6.86037e-09	35.0857	11.2991	47.8889	45.3721
TCERG1	TCERG1-217	CRC01	0.666596	0.407864	-0.259	-0.291	3	0.00494973	0.00665518	9.95358	38.0415	4.67672	61.0089
TCERG1	TCERG1-217	CRC05	0.79524	0.395442	-0.4	-0.291	3	0.00215715	4.73358e-05	28.088	13.2581	31.1129	29.7985
WAC	WAC-207	CRC01	0.258731	0.438028	0.179	-0.0873333	3	3.3212e-08	1.16473e-08	0.547984	19.0007	104.062	104.745
WAC	WAC-207	CRC10	0.620382	0.432718	-0.188	-0.0873333	3	2.31715e-05	3.55593e-06	46.2079	19.6018	51.1324	81.9147
WAC	WAC-207	CRC04	0.680829	0.428125	-0.253	-0.0873333	3	0.00168714	0.00120509	38.752	14.7888	59.2006	35.4614
SPSB3	SPSB3-209	HTCRC04	0.442316	0.154196	-0.288	-0.0973333	3	3.43183e-08	9.34543e-08	229.98	80.9479	142.638	325.223
SPSB3	SPSB3-209	HTCRC01	0	0.119818	0.12	-0.0973333	3	1.31972e-05	0.000461953	0	46.2013	22.7918	120.936
SPSB3	SPSB3-209	CRC03	0.258135	0.134495	-0.124	-0.0973333	3	0.0045144	0.0147338	768.287	74.8353	630.124	173.675
NTHL1	NTHL1-201	HTCRC04	0.471999	0.919832	0.448	0.116	3	1.67396e-05	0.000828077	139.929	290.893	51.1406	73.3968
NTHL1	NTHL1-201	CRC07	0.827811	0.52164	-0.306	0.116	3	1.35064e-09	2.76031e-13	348.961	113.616	205.866	334.71
NTHL1	NTHL1-201	CRC05	0.738196	0.944547	0.206	0.116	3	0.000968244	0.000600307	124.143	147.024	62.2325	113.301
TMPO	TMPO-212	CRC10	0.771447	0.454138	-0.317	-0.356333	3	0.000288832	0.000692181	24.2659	15.5074	14.6678	33.3483
TMPO	TMPO-212	CRC05	0.838317	0.514038	-0.324	-0.356333	3	0.000413924	0.000480433	37.4232	26.2338	28.5902	33.2094
TMPO	TMPO-212	CRC01	1	0.572133	-0.428	-0.356333	3	0	0.01073	0.4685	11.9759	0.0334643	16.2384
MPST	MPST-201	HTCRC04	0.786587	0.540858	-0.246	-0.228333	3	0	3.16982e-07	332.864	155.718	254.593	146.554
MPST	MPST-206	HTCRC04	0.213413	0.438628	0.225	0.214667	3	0	3.16982e-07	171.776	205.278	254.593	146.554
MPST	MPST-206	CRC02	0.00888735	0.333278	0.324	0.214667	3	0.0028631	0.0258337	1.01162	148.174	355.193	386.816
MPST	MPST-201	CRC02	0.990927	0.66031	-0.331	-0.228333	3	0.00548504	0.0258337	379.53	275.548	355.193	386.816
MPST	MPST-201	CRC05	0.826011	0.718102	-0.108	-0.228333	3	0	0.00207114	315.875	322.149	335.542	426.705
MPST	MPST-206	CRC05	0.172991	0.267741	0.095	0.214667	3	0	0.00207114	67.2528	124.079	335.542	426.705
MT1F	MT1F-201	HTCRC05	0.79097	0.335939	-0.455	-0.365333	3	0.00438867	0.0236279	744.07	133.796	561.354	10.7484
MT1F	MT1F-201	HTCRC04	0.700563	0.428453	-0.272	-0.365333	3	0.00241114	0.00823247	386.6	91.1377	253.144	8.75973
MT1F	MT1F-201	HTCRC01	0.927157	0.558569	-0.369	-0.365333	3	0.000362514	0.00313967	410.597	213.376	176.76	53.4622
ABCC3	ABCC3-202	HTCRC04	0.0647571	0.419798	0.355	0.334333	3	0.00117661	0.0124862	24.558	66.5071	105.768	9.25376
ABCC3	ABCC3-202	HTCRC01	0	0.320569	0.321	0.334333	3	0.000976815	0.0147641	0	32.6977	30.89	19.1419
ABCC3	ABCC3-202	CRC01	0.00700236	0.333516	0.327	0.334333	3	1.89043e-05	0.000289195	2.95761	32.5442	454.694	52.1028
DAB2	DAB2-201	CRC04	0.107525	0.489561	0.382	0.291	3	0	0.000456941	8.92999	33.4279	22.8316	37.5801
DAB2	DAB2-217	CRC04	0.892475	0.510439	-0.382	-0.291	3	0	0.000456941	34.1964	26.074	22.8316	37.5801
DAB2	DAB2-201	CRC10	0.274503	0.429216	0.155	0.291	3	0	0.00052981	22.2481	40.0249	25.2956	37.4441
DAB2	DAB2-217	CRC10	0.725497	0.570784	-0.155	-0.291	3	0	0.00052981	23.0177	25.0565	25.2956	37.4441
DAB2	DAB2-201	CRC01	0	0.335815	0.336	0.291	3	0	0.0244814	0	57.4227	0.292432	81.8115
DAB2	DAB2-217	CRC01	1	0.664185	-0.336	-0.291	3	0	0.0244814	1.36468	63.2991	0.292432	81.8115
DEDD2	DEDD2-205	HTCRC04	0.993593	0.60845	-0.385	0.0506667	3	0.00251685	0.0209942	500.418	317.214	27.812	388.029
DEDD2	DEDD2-205	CRC09	0.337779	0.75145	0.414	0.0506667	3	0.000399428	0.0143492	85.1843	170.954	213.999	150.191
DEDD2	DEDD2-205	CRC07	0.58826	0.710779	0.123	0.0506667	3	6.13187e-06	0.00111491	32.5349	121.527	38.7308	125.433
CXCL3	CXCL3-201	CRC03	0.659442	0.522404	-0.137	-0.216333	3	4.2705e-10	7.97404e-10	529.557	798.448	452.197	997.017
CXCL3	CXCL3-201	CRC10	0.889636	0.668955	-0.221	-0.216333	3	0.00369414	0.00855438	826.248	309.074	622.437	240.64
CXCL3	CXCL3-201	CRC04	0.9978	0.706671	-0.291	-0.216333	3	0.0346785	0.0223441	2094.66	974.23	989.021	1104.99
CAPN1	CAPN1-201	HTCRC01	0	0.414198	0.414	0.268667	3	5.09999e-05	0.00455938	0	198.88	82.7371	167.109
CAPN1	CAPN1-201	HTCRC04	0.207604	0.454546	0.247	0.268667	3	0.000132578	0.00381155	84.2328	189.734	64.1426	159.427
CAPN1	CAPN1-201	CRC10	0.656283	0.801586	0.145	0.268667	3	0.0145794	0.0190907	118.376	193.971	158.069	196.053
NBL1	NBL1-202	CRC09	0.307692	0.0196078	-0.288	-0.0446667	3	0	3.8912e-05	16.3798	0.665548	18.4992	19.1873
NBL1	NBL1-212	CRC09	0.692308	0.980392	0.288	0.0446667	3	0	3.8912e-05	30.5798	48.9957	18.4992	19.1873
NBL1	NBL1-202	HTCRC04	0.0408163	0.298949	0.258	-0.0446667	3	0	0.000154458	8.66555	64.5672	97.6969	24.3962
NBL1	NBL1-212	HTCRC04	0.959184	0.701051	-0.258	0.0446667	3	0	0.000154458	212.648	138.866	97.6969	24.3962
NBL1	NBL1-202	CRC01	0.664697	0.560334	-0.104	-0.0446667	3	0	0.00258532	56.6899	52.0716	26.8266	61.7373
NBL1	NBL1-212	CRC01	0.335303	0.439666	0.104	0.0446667	3	0	0.00258532	5.90554	26.5623	26.8266	61.7373
KLHL24	KLHL24-205	CRC10	0.446781	0.266913	-0.18	-0.375	3	0.00632745	0.0009739	13.1414	12.8224	15.6635	65.2714
KLHL24	KLHL24-205	CRC01	1	0.338429	-0.662	-0.375	3	0.0130851	0.0120253	1.28316	17.4373	0.183309	42.8614
KLHL24	KLHL24-205	CRC05	0.625	0.341509	-0.283	-0.375	3	0.0142911	0.0294832	2.82807	5.96041	9.64874	12.3974
TMEM38B	TMEM38B-202	CRC04	0.652004	0.833333	0.181	0.245333	3	0	0.0127476	35.4832	43.5083	45.2506	25.6668
TMEM38B	TMEM38B-202	CRC01	0.6	0.84	0.24	0.245333	3	0	0.000247541	42.7625	77.2977	15.4378	49.7102
TMEM38B	TMEM38B-202	CRC07	0.5	0.814815	0.315	0.245333	3	0	0.00996947	71.9141	28.3058	9.61642	8.84469
IFRD2	IFRD2-202	HTCRC04	0.188425	0.620836	0.432	0.352	3	0.0108248	0.00325309	127.166	217.272	49.1776	151.732
IFRD2	IFRD2-202	CRC05	0.448667	0.661676	0.213	0.352	3	0.000247267	0.0065973	101.25	153.67	115.626	190.323
IFRD2	IFRD2-202	CRC01	0.227309	0.638647	0.411	0.352	3	0.00306044	0.0133626	13.0132	285.135	47.699	307.739
ATIC	ATIC-201	HTCRC04	0.368421	0.870964	0.503	0.514667	3	0.00116375	2.22834e-05	105.495	170.363	25.9314	68.1544
ATIC	ATIC-201	HTCRC01	0	0.723787	0.724	0.514667	3	0.0189319	0.048011	0	169.494	2.36393	67.9109
ATIC	ATIC-201	CRC10	0.635485	0.952474	0.317	0.514667	3	0.00040201	0.00139164	96.7984	355.804	61.8122	312.952
RPL37A	RPL37A-210	HTCRC04	0.853407	0.563986	-0.289	-0.199	3	5.8948e-10	4.82755e-11	227.172	33.2294	257.23	39.5889
RPL37A	RPL37A-210	CRC04	0.783269	0.617457	-0.166	-0.199	3	0.000684215	0.00823667	79.3742	110.293	120.078	213.942
RPL37A	RPL37A-210	CRC10	0.838078	0.695833	-0.142	-0.199	3	0.00116293	0.0178663	103.031	40.3834	125.78	84.2318
DIS3	DIS3-201	CRC04	1	0.744878	-0.255	-0.213667	3	0.000122666	0.000481162	11.869	29.1065	4.18906	29.0216
DIS3	DIS3-202	CRC04	0	0.202446	0.202	0.167667	3	0.00422717	0.000481162	0	8.56749	4.18906	29.0216
DIS3	DIS3-201	CRC10	0.956411	0.762043	-0.194	-0.213667	3	0.000553972	0.0059367	11.3928	15.8133	6.14852	14.8659
DIS3	DIS3-202	CRC10	0.0348492	0.182404	0.148	0.167667	3	0.0120463	0.0059367	0.602782	5.14992	6.14852	14.8659
DIS3	DIS3-201	CRC07	1	0.807876	-0.192	-0.213667	3	0.000760365	0.0122847	31.7008	10.0508	8.56777	8.89812
DIS3	DIS3-202	CRC07	0	0.153135	0.153	0.167667	3	0.00794808	0.0122847	0	3.46084	8.56777	8.89812
BRWD1	BRWD1-203	CRC04	0.775194	0.474624	-0.301	-0.315667	3	0.0146482	0.0267776	5.07605	11.6738	8.88332	34.3853
BRWD1	BRWD1-202	CRC01	0.206221	0.380869	0.175	0.225333	3	0.0050995	0.024761	64.4007	32.1707	93.9651	23.9023
BRWD1	BRWD1-203	CRC01	0.793779	0.545863	-0.248	-0.315667	3	0.0104114	0.024761	198.702	6.67473	93.9651	23.9023
BRWD1	BRWD1-203	CRC05	0.92845	0.530907	-0.398	-0.315667	3	0.0119831	0.0345636	9.00415	5.74134	12.8025	15.8053
BRWD1	BRWD1-202	CRC05	0.0715496	0.377387	0.306	0.225333	3	0.0120669	0.0345636	5.6273	16.4843	12.8025	15.8053
BRWD1	BRWD1-202	CRC07	0.212642	0.407476	0.195	0.225333	3	0.00233449	0.022213	5.78972	21.6272	10.8855	19.9236
PHF3	PHF3-204	CRC04	0.0731452	0.22677	0.154	0.119667	3	2.73433e-06	9.94374e-05	14.9691	12.5617	17.7745	26.3836
PHF3	PHF3-204	CRC10	0.0374671	0.134536	0.097	0.119667	3	0.000101577	0.000287486	5.74837	11.1958	11.2644	32.501
PHF3	PHF3-204	CRC07	0	0.10811	0.108	0.119667	3	0	0.00100925	0	6.81771	6.15914	8.5703
PRKAR1A	PRKAR1A-216	CRC10	0.4252	0.804254	0.379	0.331333	3	4.53511e-06	0.00135699	45.0032	119.777	71.7249	141.295
PRKAR1A	PRKAR1A-203	CRC10	0.281889	0.11397	-0.168	-0.25	3	0.00128056	0.00135699	53.4131	24.2085	71.7249	141.295
PRKAR1A	PRKAR1A-216	CRC04	0.446048	0.745404	0.299	0.331333	3	0.00214249	0.012018	55.0637	75.437	72.9609	121.248
PRKAR1A	PRKAR1A-203	CRC04	0.384615	0.132191	-0.252	-0.25	3	0.00588068	0.012018	17.348	19.969	72.9609	121.248
PRKAR1A	PRKAR1A-216	HTCRC04	0.388326	0.703907	0.316	0.331333	3	0.00682244	0.0340274	61.3021	207.031	24.464	182.488
PRKAR1A	PRKAR1A-203	HTCRC04	0.535714	0.205253	-0.33	-0.25	3	0.0223425	0.0340274	27.9448	37.7367	24.464	182.488
GSTM3	GSTM3-201	CRC02	0.5	0.9375	0.438	0.267	3	0	0.0354166	5.32876	62.1631	0.736908	30.2569
GSTM3	GSTM3-202	CRC02	0.5	0.0625	-0.438	-0.267	3	0	0.0354166	0.198055	0.241731	0.736908	30.2569
GSTM3	GSTM3-201	CRC05	0.8	0.966083	0.166	0.267	3	0	3.48541e-07	22.5817	63.6541	8.01881	55.9741
GSTM3	GSTM3-202	CRC05	0.2	0.0339172	-0.166	-0.267	3	0	3.48541e-07	3.07847	1.3158	8.01881	55.9741
GSTM3	GSTM3-201	CRC10	0.75	0.947368	0.197	0.267	3	0	0.0103332	39.5795	19.0736	18.0235	12.2653
GSTM3	GSTM3-202	CRC10	0.25	0.0526316	-0.197	-0.267	3	0	0.0103332	11.4872	4.48867	18.0235	12.2653
SMC3	SMC3-201	CRC10	0.804002	0.554171	-0.25	-0.247333	3	0	0.0016033	35.9549	15.7685	47.9053	27.0809
SMC3	SMC3-211	CRC10	0.195998	0.445829	0.25	0.247333	3	0	0.0016033	29.1963	19.5333	47.9053	27.0809
SMC3	SMC3-201	CRC04	0.85499	0.563564	-0.291	-0.247333	3	0	0.0181514	23.5141	16.2925	15.4562	35.5797
SMC3	SMC3-211	CRC04	0.14501	0.436436	0.291	0.247333	3	0	0.0181514	5.68087	29.7994	15.4562	35.5797
SMC3	SMC3-201	CRC07	0.833333	0.631947	-0.201	-0.247333	3	0	0.0230674	16.3021	18.1965	6.79228	22.9326
SMC3	SMC3-211	CRC07	0.166667	0.368053	0.201	0.247333	3	0	0.0230674	4.64074	19.2199	6.79228	22.9326
RPL39	RPL39-201	CRC04	0.150076	0.550886	0.401	0.211333	3	0.0175142	0.00317061	2.72017	20.5354	1.36793	17.0954
RPL39	RPL39-201	CRC01	0.683429	0.548578	-0.135	0.211333	3	0.00536032	0.0198089	0.444699	25.7496	0.0464777	20.9255
RPL39	RPL39-201	CRC07	0.178146	0.546234	0.368	0.211333	3	0.00458702	0.000848449	1.12674	27.2027	2.72632	25.7008
BABAM2	BABAM2-202	CRC03	0	0.247204	0.247	-0.0723333	3	0.0245404	0.0119108	0	10.2525	453.653	55.1979
BABAM2	BABAM2-202	CRC05	0.526259	0.278087	-0.248	-0.0723333	3	0.00359136	0.000574625	41.735	15.9455	67.8716	61.6781
BABAM2	BABAM2-202	CRC10	0.525955	0.309626	-0.216	-0.0723333	3	0.0403863	0.047846	50.5798	15.6937	52.2421	72.1752
RAF1	RAF1-201	CRC04	0.394112	0.582224	0.188	0.204667	3	0.0189747	0.00245271	48.0628	36.6206	21.8899	23.8716
RAF1	RAF1-201	CRC05	0.352862	0.513642	0.161	0.204667	3	0.000238777	0.00206125	18.6812	26.393	31.2454	35.2352
RAF1	RAF1-201	CRC10	0.233508	0.498663	0.265	0.204667	3	0.0136956	0.000637968	24.2346	55.8022	57.6471	82.7912
MAP7	MAP7-201	CRC04	0.060911	0.353001	0.292	0.196333	3	0	0.000332496	2.16378	13.3412	18.3162	25.0685
MAP7	MAP7-209	CRC04	0.939089	0.646999	-0.292	-0.196333	3	0	0.000332496	28.9738	25.2779	18.3162	25.0685
MAP7	MAP7-201	CRC10	0.12596	0.250798	0.125	0.196333	3	0	0.00192661	5.68285	21.8476	28.8643	71.8769
MAP7	MAP7-209	CRC10	0.87404	0.749202	-0.125	-0.196333	3	0	0.00192661	43.3865	58.8756	28.8643	71.8769
MAP7	MAP7-201	CRC07	0.0162062	0.188102	0.172	0.196333	3	0	0.00991092	2.43412	5.95896	29.5577	14.6848
MAP7	MAP7-209	CRC07	0.983794	0.811898	-0.172	-0.196333	3	0	0.00991092	65.9181	20.8192	29.5577	14.6848
TMC5	TMC5-205	CRC08	0.319765	0.646517	0.327	0.359333	3	2.61263e-06	1.58873e-05	4.84903	51.7824	24.9336	58.8085
TMC5	TMC5-203	CRC08	0.229617	0.0841674	-0.145	-0.208333	3	0.0011139	1.58873e-05	0.260057	2.57264	24.9336	58.8085
TMC5	TMC5-205	CRC05	0.354927	0.670969	0.316	0.359333	3	1.10637e-07	3.74622e-06	15.3629	21.8327	20.9783	25.7015
TMC5	TMC5-203	CRC05	0.246381	0.097085	-0.149	-0.208333	3	0.00119469	3.74622e-06	3.97465	1.82384	20.9783	25.7015
TMC5	TMC5-205	CRC09	0.213743	0.649171	0.435	0.359333	3	2.11423e-06	1.39171e-05	12.3693	72.2078	66.4333	86.3392
TMC5	TMC5-203	CRC09	0.403545	0.0723523	-0.331	-0.208333	3	0.00050141	1.39171e-05	48.566	4.25429	66.4333	86.3392
ATP5IF1	ATP5IF1-201	CRC10	0.623632	0.494299	-0.129	-0.139	3	2.40952e-06	2.07348e-12	200.89	51.5879	315.724	140.781
ATP5IF1	ATP5IF1-201	HTCRC04	0.723768	0.568798	-0.155	-0.139	3	1.77166e-11	6.16231e-27	819.222	188.185	999.579	258.733
ATP5IF1	ATP5IF1-201	CRC01	0.689086	0.555839	-0.133	-0.139	3	0.00135133	4.41323e-05	69.8877	121.705	144.961	254.425
CHD2	CHD2-201	CRC10	0.832754	0.576338	-0.256	-0.209	3	6.63124e-06	0.000108806	30.4515	37.5942	56.8251	85.289
CHD2	CHD2-201	CRC07	0.852733	0.618562	-0.234	-0.209	3	5.85982e-07	7.98451e-06	38.1157	20.063	38.0465	47.9369
CHD2	CHD2-201	CRC04	0.721627	0.584768	-0.137	-0.209	3	0.00491382	0.0325708	27.3392	24.8575	39.1231	39.1939
SIGIRR	SIGIRR-201	CRC03	0.365063	0.556218	0.191	0.201	3	0.00166611	0.00295214	190.033	89.5118	557.205	125.056
SIGIRR	SIGIRR-201	CRC07	0.225611	0.466159	0.241	0.201	3	0.0149982	0.000787328	39.9632	74.2434	58.6909	90.4586
SIGIRR	SIGIRR-201	CRC10	0.342894	0.513594	0.171	0.201	3	0.00725406	0.00625972	72.0383	126.246	89.2615	185.457
NAP1L4	NAP1L4-201	CRC05	0.0470873	0.216439	0.169	0.145	3	1.40859e-09	2.81611e-08	9.09349	42.8592	89.2048	142.056
NAP1L4	NAP1L4-201	CRC10	0.0584099	0.158908	0.1	0.145	3	0.000291097	0.00153223	10.2333	28.2777	74.5607	150.461
NAP1L4	NAP1L4-201	CRC01	0	0.165545	0.166	0.145	3	0.000716478	0.00455482	0	104.193	80.159	496.825
ERLEC1	ERLEC1-208	CRC01	0.210912	0.314432	0.104	-0.126333	3	0.000218905	0.0127698	3.83693	7.91113	27.5178	73.8239
ERLEC1	ERLEC1-208	CRC10	0.573764	0.334824	-0.239	-0.126333	3	0.0481213	0.0319202	22.3227	24.6253	45.7099	89.845
ERLEC1	ERLEC1-208	CRC05	0.599529	0.355449	-0.244	-0.126333	3	0.0488435	0.0415328	13.7187	16.0899	27.5201	42.5279
SMARCC2	SMARCC2-209	CRC10	0.948841	0.689047	-0.26	-0.185667	3	0.0019191	0.00113267	34.2061	24.9824	21.9958	25.8258
SMARCC2	SMARCC2-209	CRC07	0.94545	0.7526	-0.193	-0.185667	3	0.00174162	0.0152227	54.8674	25.5367	36.9725	20.3286
SMARCC2	SMARCC2-209	CRC05	0.920614	0.816332	-0.104	-0.185667	3	0.0350574	0.046123	11.0813	19.8671	10.6004	18.6086
ARIH2	ARIH2-201	CRC10	0.716407	0.455017	-0.261	-0.29	3	0.00356621	0.0093355	21.713	28.1379	33.421	62.8369
ARIH2	ARIH2-201	CRC05	0.788658	0.442079	-0.347	-0.29	3	0.000671803	0.000185182	29.6077	23.2551	53.2201	60.8025
ARIH2	ARIH2-201	CRC07	0.774532	0.512045	-0.262	-0.29	3	0.00403126	0.0101408	54.5309	18.0398	36.0232	33.2893
MGLL	MGLL-201	HTCRC04	0.594605	0.349262	-0.245	-0.208	3	0.00755492	0.00250315	92.293	46.2871	74.6626	99.2898
MGLL	MGLL-201	CRC05	0.365937	0.200299	-0.166	-0.208	3	7.27376e-05	0.000667973	3.46104	7.52424	57.6369	63.0192
MGLL	MGLL-201	CRC09	0.498826	0.285657	-0.213	-0.208	3	0.0323398	0.0405837	29.5038	18.726	28.0226	94.2861
HSD17B12	HSD17B12-201	HTCRC01	0.475307	0.8537	0.378	0.279333	3	0.00613424	0.0279279	37.8977	76.2762	42.7367	41.5324
HSD17B12	HSD17B12-203	HTCRC01	0.524693	0.122198	-0.402	-0.257	3	0.0135165	0.0279279	26.2074	7.41128	42.7367	41.5324
HSD17B12	HSD17B12-201	HTCRC04	0.651585	0.920489	0.269	0.279333	3	0	0.0150852	58.1924	59.9072	36.2209	33.1978
HSD17B12	HSD17B12-203	HTCRC04	0.293781	0.0705164	-0.223	-0.257	3	0	0.0150852	18.5281	5.08141	36.2209	33.1978
HSD17B12	HSD17B12-203	CRC10	0.15418	0.00799033	-0.146	-0.257	3	0.000389196	0.003986	9.41705	2.42296	87.5769	391.263
HSD17B12	HSD17B12-201	CRC10	0.784751	0.975904	0.191	0.279333	3	0.00039115	0.003986	117.635	437.332	87.5769	391.263
VKORC1	VKORC1-203	CRC10	0.00995303	0.125899	0.116	0.0463333	3	6.54365e-06	0.000800032	1.22333	9.04632	40.2875	74.5656
VKORC1	VKORC1-203	CRC05	0.240232	0.10979	-0.13	0.0463333	3	0.00121098	0.0042882	22.9253	18.5451	85.2155	204.876
VKORC1	VKORC1-203	CRC01	0	0.152919	0.153	0.0463333	3	0.000181489	0.00563068	0	6.10597	13.5318	56.5746
CAP1	CAP1-206	HTCRC04	0.292229	0.50643	0.214	0.182667	3	0.00148797	0.0270733	93.2501	243.856	94.8812	311.947
CAP1	CAP1-202	HTCRC04	0.611314	0.42128	-0.19	-0.169	3	0.0370779	0.0270733	115.748	152.703	94.8812	311.947
CAP1	CAP1-202	CRC03	0.635566	0.442957	-0.193	-0.169	3	0.00229552	0.0114037	83.8667	141.004	179.816	323.255
CAP1	CAP1-206	CRC03	0.307023	0.478449	0.171	0.182667	3	0.00335056	0.0114037	81.5946	160.562	179.816	323.255
CAP1	CAP1-202	CRC10	0.572725	0.44831	-0.124	-0.169	3	0.00015639	0.00600685	127.543	108.622	185.743	226.192
CAP1	CAP1-206	CRC10	0.29732	0.460779	0.163	0.182667	3	0.00090339	0.00600685	72.0412	111.062	185.743	226.192
ICMT	ICMT-201	CRC10	1	0.818216	-0.182	-0.177667	3	0	0.016227	32.2568	25.738	5.69238	13.9822
ICMT	ICMT-203	CRC10	0	0.181784	0.182	0.177667	3	0	0.016227	0	10.7156	5.69238	13.9822
ICMT	ICMT-201	CRC05	1	0.802323	-0.198	-0.177667	3	0	0.00138135	24.6681	31.4439	12.334	26.9455
ICMT	ICMT-203	CRC05	0	0.197677	0.198	0.177667	3	0	0.00138135	0	12.3425	12.334	26.9455
ICMT	ICMT-201	CRC01	0.980317	0.827424	-0.153	-0.177667	3	0	0.0495251	20.9601	73.0617	3.10799	63.8856
ICMT	ICMT-203	CRC01	0.0196831	0.172576	0.153	0.177667	3	0	0.0495251	0.795823	49.6393	3.10799	63.8856
EXOC1	EXOC1-201	CRC10	0	0.207357	0.207	0.164667	3	0	2.76739e-05	0	19.03	28.4692	79.0349
EXOC1	EXOC1-203	CRC10	1	0.792643	-0.207	-0.164667	3	0	2.76739e-05	69.1395	71.1192	28.4692	79.0349
EXOC1	EXOC1-201	CRC05	0	0.157719	0.158	0.164667	3	0	0.00231829	0	9.13597	23.0556	34.0903
EXOC1	EXOC1-203	CRC05	1	0.842281	-0.158	-0.164667	3	0	0.00231829	36.889	43.6228	23.0556	34.0903
EXOC1	EXOC1-201	CRC01	0	0.129085	0.129	0.164667	3	0	0.00152632	0	24.3674	65.9988	104.082
EXOC1	EXOC1-203	CRC01	1	0.870915	-0.129	-0.164667	3	0	0.00152632	115.498	127.367	65.9988	104.082
BIN3	BIN3-201	CRC05	0.764598	0.942989	0.178	0.358667	3	0	0.00742019	72.1498	60.8352	30.322	17.6791
BIN3	BIN3-208	CRC05	0.235402	0.0570107	-0.178	-0.358667	3	0	0.00742019	8.70869	3.00587	30.322	17.6791
BIN3	BIN3-201	CRC01	0.333333	0.915641	0.582	0.358667	3	0	0.0179822	43.6614	45.7383	14.932	16.7311
BIN3	BIN3-208	CRC01	0.666667	0.084359	-0.582	-0.358667	3	0	0.0179822	26.0215	1.34209	14.932	16.7311
BIN3	BIN3-201	CRC10	0.609182	0.924817	0.316	0.358667	3	0	0.0168167	64.1604	133.005	23.515	78.5438
BIN3	BIN3-208	CRC10	0.390818	0.0751828	-0.316	-0.358667	3	0	0.0168167	8.5223	3.51116	23.515	78.5438
YIPF6	YIPF6-203	CRC04	0.113667	0.297257	0.184	0.174	3	0	0.0169503	5.78546	12.4642	18.0697	20.2723
YIPF6	YIPF6-204	CRC04	0.886333	0.702743	-0.184	-0.174	3	0	0.0169503	24.9331	17.9443	18.0697	20.2723
YIPF6	YIPF6-203	CRC05	0.004804	0.229774	0.225	0.174	3	0	0.00120269	0.128599	22.5505	15.4655	67.6784
YIPF6	YIPF6-204	CRC05	0.995196	0.770226	-0.225	-0.174	3	0	0.00120269	27.3655	50.1619	15.4655	67.6784
YIPF6	YIPF6-203	CRC01	0.0742407	0.187254	0.113	0.174	3	0	0.00745108	0.812974	15.8869	0.78218	54.0341
YIPF6	YIPF6-204	CRC01	0.925759	0.812746	-0.113	-0.174	3	0	0.00745108	10.1376	43.0152	0.78218	54.0341
MDK	MDK-205	HTCRC01	0.581617	0.205604	-0.376	-0.257333	3	5.89757e-05	0.000233806	44.0878	90.1232	47.7835	360.45
MDK	MDK-205	CRC09	0.343807	0.0884597	-0.255	-0.257333	3	2.90761e-06	9.34147e-05	111.846	32.8484	288.212	452.082
MDK	MDK-205	CRC05	0.216928	0.0758803	-0.141	-0.257333	3	1.82731e-09	8.22622e-09	46.0051	29.8232	217.187	490.941
HSPA8	HSPA8-NIC	HTCRC01	0.39986	0.149562	-0.25	-0.273	3	8.4133e-23	3.37817e-20	109.544	67.2552	692.995	1397.2
HSPA8	HSPA8-222	HTCRC01	0.440645	0.612868	0.172	0.191333	3	0.000833239	3.37817e-20	428.751	1065.85	692.995	1397.2
HSPA8	HSPA8-NIC	HTCRC04	0.475644	0.0967319	-0.379	-0.273	3	4.84372e-19	1.40433e-17	156.88	280.963	494.365	3565.03
HSPA8	HSPA8-222	HTCRC04	0.387769	0.627613	0.24	0.191333	3	0.0299526	1.40433e-17	367.69	2344.11	494.365	3565.03
HSPA8	HSPA8-NIC	HTCRC05	0.478954	0.289314	-0.19	-0.273	3	6.37982e-05	0.000748883	96.4549	116.762	381.745	851.82
HSPA8	HSPA8-222	HTCRC05	0.405966	0.567517	0.162	0.191333	3	0.00551053	0.000748883	353.725	637.146	381.745	851.82
UQCR10	UQCR10-201	CRC04	0.874116	0.738941	-0.135	-0.034	3	0	0.00877154	254.102	62.209	269.909	57.8828
UQCR10	UQCR10-202	CRC04	0.125884	0.261059	0.135	0.034	3	0	0.00877154	15.8069	16.3462	269.909	57.8828
UQCR10	UQCR10-201	CRC05	0.900684	0.766212	-0.134	-0.034	3	0	0.00182801	240.05	112.42	240.431	152.209
UQCR10	UQCR10-202	CRC05	0.0993156	0.233788	0.134	0.034	3	0	0.00182801	16.4099	42.1676	240.431	152.209
UQCR10	UQCR10-201	CRC07	0.766887	0.934263	0.167	-0.034	3	0	1.89222e-05	176.766	153.442	208.513	151.937
UQCR10	UQCR10-202	CRC07	0.233113	0.0657373	-0.167	0.034	3	0	1.89222e-05	72.1047	15.7811	208.513	151.937
NOP2	NOP2-NIC.3	CRC10	0.00137143	0.118963	0.118	0.145667	3	0.0164957	0.000307015	0.289383	15.1124	45.1637	81.4241
NOP2	NOP2-NIC.3	CRC01	0	0.132574	0.133	0.145667	3	0.0237175	0.000546899	0	78.6909	12.8831	286.87
NOP2	NOP2-NIC.3	CRC05	0	0.185934	0.186	0.145667	3	0.000508467	0.000136434	0	15.7093	45.082	57.1099
ABHD14B	ABHD14B-203	HTCRC01	0	0.139413	0.139	0.13	3	0.0373898	0.0169701	0	19.8037	38.757	45.9977
ABHD14B	ABHD14B-203	CRC10	0.037037	0.144062	0.107	0.13	3	1.88935e-05	0.00128939	8.84675	40.7933	191.384	198.193
ABHD14B	ABHD14B-203	CRC01	0	0.143854	0.144	0.13	3	0.00324866	0.0189077	0	23.438	97.8073	128.872
C4orf48	C4orf48-201	CRC04	0.678691	0.971479	0.293	0.287667	3	0	0.0358494	66.7118	87.5993	71.2353	63.7997
C4orf48	C4orf48-202	CRC04	0.321309	0.0285214	-0.293	-0.287667	3	0	0.0358494	26.442	1.09777	71.2353	63.7997
C4orf48	C4orf48-201	CRC09	0.666667	0.951059	0.284	0.287667	3	0	0.0151629	98.666	377.139	36.1009	312.468
C4orf48	C4orf48-202	CRC09	0.333333	0.0489409	-0.284	-0.287667	3	0	0.0151629	33.7039	8.33544	36.1009	312.468
C4orf48	C4orf48-201	CRC01	0.657987	0.943627	0.286	0.287667	3	0	0.0286274	35.8282	152.864	26.0098	131.254
C4orf48	C4orf48-202	CRC01	0.342013	0.0563725	-0.286	-0.287667	3	0	0.0286274	4.63152	2.83876	26.0098	131.254
HDAC1	HDAC1-206	HTCRC04	0.197434	0.0416697	-0.156	-0.269333	3	2.65371e-08	8.71504e-07	64.0637	15.6207	166.019	543.994
HDAC1	HDAC1-201	HTCRC04	0.761896	0.930375	0.168	0.269667	3	4.67714e-06	8.71504e-07	247.507	588.233	166.019	543.994
HDAC1	HDAC1-201	CRC01	0.411159	0.931062	0.52	0.269667	3	0	0.000792418	120.349	414.741	81.4201	370.103
HDAC1	HDAC1-206	CRC01	0.588807	0.0639489	-0.525	-0.269333	3	0	0.000792418	42.4752	6.86475	81.4201	370.103
HDAC1	HDAC1-201	HTCRC01	0.767482	0.88808	0.121	0.269667	3	0	0.0236698	250.103	252.725	156.886	103.746
HDAC1	HDAC1-206	HTCRC01	0.225991	0.0991421	-0.127	-0.269333	3	0	0.0236698	9.46756	10.1088	156.886	103.746
MFSD14C	MFSD14C-207	CRC09	0	0.321185	0.321	0.274	3	0.000257398	0.00536018	0	13.7197	38.3069	6.35334
MFSD14C	MFSD14C-207	CRC01	0	0.24693	0.247	0.274	3	0.0003521	0.0037224	0	3.01251	7.83313	2.35058
MFSD14C	MFSD14C-207	CRC05	0	0.253665	0.254	0.274	3	0.00291248	0.00024905	0	4.97062	4.93717	5.94957
TMEM79	TMEM79-201	CRC07	1	0.343157	-0.657	-0.517333	3	0	1.95743e-05	36.553	32.308	3.95168	11.8649
TMEM79	TMEM79-203	CRC07	0	0.656843	0.657	0.517333	3	0	1.95743e-05	0	36.6568	3.95168	11.8649
TMEM79	TMEM79-201	CRC08	1	0.473566	-0.526	-0.517333	3	0	0.0201829	35.683	41.1487	3.5683	7.73412
TMEM79	TMEM79-203	CRC08	0	0.526434	0.526	0.517333	3	0	0.0201829	0	41.6065	3.5683	7.73412
TMEM79	TMEM79-201	CRC01	1	0.631259	-0.369	-0.517333	3	0	0.013661	188.772	61.2411	40.4511	41.267
TMEM79	TMEM79-203	CRC01	0	0.368741	0.369	0.517333	3	0	0.013661	0	123.696	40.4511	41.267
PHLDB3	PHLDB3-NIC	CRC10	0	0.625	0.625	0.426667	3	0	0.00289978	0	28.6074	9.74323	3.74372
PHLDB3	PHLDB3-NIC.1	CRC10	1	0.375	-0.625	-0.426667	3	0	0.00289978	82.8174	5.55408	9.74323	3.74372
PHLDB3	PHLDB3-NIC	CRC04	0	0.458342	0.458	0.426667	3	0	0.0174321	0	13.4297	3.74254	3.13309
PHLDB3	PHLDB3-NIC.1	CRC04	1	0.541658	-0.458	-0.426667	3	0	0.0174321	63.6231	6.41326	3.74254	3.13309
PHLDB3	PHLDB3-NIC	CRC07	0.25	0.446617	0.197	0.426667	3	0	0.00971418	3.29775	15.115	2.23926	5.61682
PHLDB3	PHLDB3-NIC.1	CRC07	0.75	0.553383	-0.197	-0.426667	3	0	0.00971418	17.4154	17.5328	2.23926	5.61682
RORC	RORC-201	CRC07	0.277429	0.746078	0.469	0.383667	3	0	0.00385349	15.8785	14.3041	8.3823	1.78967
RORC	RORC-202	CRC07	0.722571	0.0833333	-0.639	-0.526333	3	0	0.00385349	22.8896	5.24497	8.3823	1.78967
RORC	RORC-201	CRC01	0.137534	0.666383	0.529	0.383667	3	0	0.0171463	0.307484	36.2262	32.6512	2.89778
RORC	RORC-202	CRC01	0.817308	0.222222	-0.595	-0.526333	3	0	0.0171463	95.4747	1.53451	32.6512	2.89778
RORC	RORC-202	CRC10	0.5	0.155185	-0.345	-0.526333	3	0.000752399	0.0117046	54.5215	14.2948	3.23861	12.7989
RORC	RORC-201	CRC10	0.492304	0.644815	0.153	0.383667	3	0.0138564	0.0117046	0.526585	44.8152	3.23861	12.7989
SCYL2	SCYL2-NIC.1	HTCRC04	0.8312	0.335081	-0.496	-0.283667	3	0.012131	0.0428728	23.7405	11.1459	6.9019	14.5718
SCYL2	SCYL2-NIC.1	CRC10	0.705036	0.509929	-0.195	-0.283667	3	0.0015727	0.00387611	27.6277	17.5354	17.6072	25.2748
SCYL2	SCYL2-NIC.1	CRC05	0.767929	0.608419	-0.16	-0.283667	3	0.0487602	0.0329854	17.138	10.5903	26.9095	11.8289
ZNF566	ZNF566-209	CRC04	0.666667	0.180773	-0.486	-0.537	3	0.000663057	0.00955185	17.0119	2.81184	3.24384	6.08873
ZNF566	ZNF566-209	CRC10	1	0.448695	-0.551	-0.537	3	0	0.0350514	4.81309	10.3959	0.566246	5.24713
ZNF566	ZNF566-209	CRC05	1	0.425878	-0.574	-0.537	3	0.0178388	0.0460048	9.26352	6.84936	0.57897	3.45025
SCRIB	SCRIB-NNC	HTCRC04	0	0.396238	0.396	0.148	3	8.17469e-05	0.000630426	0	74.041	12.3249	17.875
SCRIB	SCRIB-NNC	HTCRC01	0	0.203089	0.203	0.148	3	0.0224136	0.0448359	0	61.1746	8.84564	19.9795
SCRIB	SCRIB-NNC	CRC09	0.159332	0.00413003	-0.155	0.148	3	0.00545807	0.0264853	6.90201	1.28672	3.95412	17.4658
IFT81	IFT81-201	CRC10	1	0.486163	-0.514	-0.456333	3	0.00137475	0.00502219	66.212	20.0247	3.89483	9.44368
IFT81	IFT81-201	CRC02	1	0.50938	-0.491	-0.456333	3	0.0264825	0.0289906	1.14771	10.4849	0.153028	9.35457
IFT81	IFT81-201	CRC05	1	0.636428	-0.364	-0.456333	3	0.0160726	0.0323582	37.1657	22.4103	6.96857	10.9532
TTC39A	TTC39A-216	CRC03	0	0.613981	0.614	0.371	3	0	4.63785e-09	0	76.3087	35.6659	86.1287
TTC39A	TTC39A-221	CRC03	1	0.386019	-0.614	-0.371	3	0	4.63785e-09	178.329	27.0457	35.6659	86.1287
TTC39A	TTC39A-216	CRC08	0.0805871	0.382048	0.301	0.371	3	0	0.00080121	26.0132	58.9817	31.4916	58.8631
TTC39A	TTC39A-221	CRC08	0.919413	0.617952	-0.301	-0.371	3	0	0.00080121	36.9699	57.6545	31.4916	58.8631
TTC39A	TTC39A-216	CRC01	0.0487126	0.246836	0.198	0.371	3	0	0.0218801	0.139401	63.6403	199.083	106.275
TTC39A	TTC39A-221	CRC01	0.951287	0.753164	-0.198	-0.371	3	0	0.0218801	557.294	193.544	199.083	106.275
ATG4B	ATG4B-205	HTCRC04	0.283199	0.673361	0.39	0.457333	3	4.04484e-06	6.45024e-05	36.1958	182.691	25.9153	74.6869
ATG4B	ATG4B-205	HTCRC01	0	0.508558	0.509	0.457333	3	0.00246585	0.0122373	0	102.558	65.559	30.2217
ATG4B	ATG4B-205	HTCRC05	0	0.473233	0.473	0.457333	3	0.0333404	0.0194874	0	64.4971	99.9894	39.3032
TRABD	TRABD-202	HTCRC04	0.0666667	0.504024	0.437	0.346	3	2.71006e-06	6.32161e-05	5.9892	133.625	34.8673	34.3141
TRABD	TRABD-202	HTCRC01	0	0.408079	0.408	0.346	3	0.000132818	0.00215983	0	107.385	9.32939	46.1313
TRABD	TRABD-202	CRC05	0.301294	0.494125	0.193	0.346	3	0.00664494	0.0206403	37.4349	37.829	42.6789	47.4196
MCEE	MCEE-205	HTCRC01	0	0.574774	0.575	0.421333	3	0.00434228	0.0246095	0	73.1155	11.0604	8.68348
MCEE	MCEE-205	HTCRC04	0.246088	0.599142	0.353	0.421333	3	0.0046103	0.0177298	39.1312	90.105	27.6594	9.0955
MCEE	MCEE-205	CRC04	0.0521181	0.388069	0.336	0.421333	3	0.00206354	0.00167005	5.58227	51.8889	60.0304	41.3914
PINX1	PINX1-201	CRC01	1	0.539133	-0.461	-0.333333	3	0	5.0517e-05	35.8672	13.5404	2.56194	8.95615
PINX1	PINX1-203	CRC01	0	0.460867	0.461	0.333333	3	0	5.0517e-05	0	19.2988	2.56194	8.95615
PINX1	PINX1-201	CRC05	0.998271	0.712509	-0.286	-0.333333	3	0	0.00392305	143.948	37.3684	36.0276	22.8792
PINX1	PINX1-203	CRC05	0.00172915	0.287491	0.286	0.333333	3	0	0.00392305	0.162806	16.7098	36.0276	22.8792
PINX1	PINX1-201	CRC10	1	0.74657	-0.253	-0.333333	3	0	0.00236585	94.879	83.5447	11.1622	67.0271
PINX1	PINX1-203	CRC10	0	0.25343	0.253	0.333333	3	0	0.00236585	0	38.7798	11.1622	67.0271
PLEKHB1	PLEKHB1-201	HTCRC04	0.375	0.811508	0.437	0.394667	3	0	0.0165414	98.7235	334.11	19.6648	133.492
PLEKHB1	PLEKHB1-204	HTCRC04	0.625	0.188492	-0.437	-0.394667	3	0	0.0165414	174.126	71.8638	19.6648	133.492
PLEKHB1	PLEKHB1-201	CRC05	0.5	0.912467	0.412	0.394667	3	0	0.00653327	22.327	64.6107	2.93905	27.8365
PLEKHB1	PLEKHB1-204	CRC05	0.5	0.0875333	-0.412	-0.394667	3	0	0.00653327	1.18543	3.66744	2.93905	27.8365
PLEKHB1	PLEKHB1-201	CRC01	0.5	0.834965	0.335	0.394667	3	0	0.0131124	0.543645	319.047	0.088682	179.914
PLEKHB1	PLEKHB1-204	CRC01	0.5	0.165035	-0.335	-0.394667	3	0	0.0131124	0.0771288	15.8707	0.088682	179.914
RIPK3	RIPK3-201	CRC03	0	0.673619	0.674	0.397	3	0	0.00667731	0	50.9532	0.765473	27.2494
RIPK3	RIPK3-NIC	CRC03	1	0.326381	-0.674	-0.397	3	0	0.00667731	3.82736	17.1704	0.765473	27.2494
RIPK3	RIPK3-201	CRC04	0.331126	0.659146	0.328	0.397	3	0	0.0350379	38.2506	20.3232	29.6666	4.4231
RIPK3	RIPK3-NIC	CRC04	0.668874	0.340854	-0.328	-0.397	3	0	0.0350379	17.7863	0.686476	29.6666	4.4231
RIPK3	RIPK3-201	CRC10	0.400862	0.590232	0.189	0.397	3	0	0.0170127	48.0626	47.5721	24.0351	28.4009
RIPK3	RIPK3-NIC	CRC10	0.599138	0.409768	-0.189	-0.397	3	0	0.0170127	42.7368	32.1689	24.0351	28.4009
FSD1L	FSD1L-203	CRC01	1	0.172466	-0.828	-0.564333	3	0	0.0300354	116.203	1.35138	16.6005	1.27789
FSD1L	FSD1L-205	CRC01	0	0.827534	0.828	0.564333	3	0	0.0300354	0	6.37982	16.6005	1.27789
FSD1L	FSD1L-203	CRC09	0.338844	0.169515	-0.169	-0.564333	3	0	0.039475	21.316	21.3708	5.1346	8.74587
FSD1L	FSD1L-205	CRC09	0.661156	0.830485	0.169	0.564333	3	0	0.039475	35.1646	10.6974	5.1346	8.74587
FSD1L	FSD1L-203	CRC05	1	0.303738	-0.696	-0.564333	3	0	0.0213348	13.3749	6.07002	2.50778	5.73499
FSD1L	FSD1L-205	CRC05	0	0.696262	0.696	0.564333	3	0	0.0213348	0	13.5497	2.50778	5.73499
RNF216	RNF216-205	CRC10	0	0.308472	0.308	0.247667	3	6.51963e-05	0.000138636	0	9.61532	10.7074	19.8219
RNF216	RNF216-NIC	CRC10	0.8	0.502109	-0.298	-0.361	3	9.45634e-05	0.000138636	25.1327	20.7395	10.7074	19.8219
RNF216	RNF216-NIC	CRC04	1	0.543134	-0.457	-0.361	3	0.00550461	0.00245271	20.7845	14.9435	9.78092	12.7047
RNF216	RNF216-205	CRC04	0	0.229805	0.23	0.247667	3	0.00636299	0.00245271	0	5.76213	9.78092	12.7047
RNF216	RNF216-205	CRC01	0	0.205455	0.205	0.247667	3	0.00421793	0.00811946	0	20.3318	0.0819259	37.7688
RNF216	RNF216-NIC	CRC01	1	0.672449	-0.328	-0.361	3	0.0084197	0.00811946	1.14696	42.3168	0.0819259	37.7688
APH1A	APH1A-202	CRC08	0.714209	0.326598	-0.388	-0.262667	3	0	0.00241396	39.0598	17.5889	41.9963	40.2633
APH1A	APH1A-203	CRC08	0.285791	0.673402	0.388	0.262667	3	0	0.00241396	80.9296	82.601	41.9963	40.2633
APH1A	APH1A-202	CRC07	0.580725	0.405166	-0.176	-0.262667	3	0	0.0186019	29.7256	27.1275	27.8817	32.1397
APH1A	APH1A-203	CRC07	0.419275	0.594834	0.176	0.262667	3	0	0.0186019	73.4367	43.2018	27.8817	32.1397
APH1A	APH1A-202	HTCRC04	0.704698	0.480736	-0.224	-0.262667	3	0	0.00421112	209.379	205.297	113.782	300.027
APH1A	APH1A-203	HTCRC04	0.295302	0.519264	0.224	0.262667	3	0	0.00421112	77.6615	243.009	113.782	300.027
URGCP	URGCP-213	CRC10	0.850031	0.310662	-0.539	-0.318667	3	7.77002e-05	2.14248e-05	142.954	13.2358	39.2582	34.7156
URGCP	URGCP-213	CRC01	0.639567	0.470038	-0.17	-0.318667	3	0.00136974	0.000168821	35.132	66.5468	1462.63	116.65
URGCP	URGCP-213	CRC05	0.6	0.352602	-0.247	-0.318667	3	0.00126707	0.000418834	4.83781	7.1862	7.9993	15.4137
PYM1	PYM1-203	HTCRC04	0.75451	0.44286	-0.312	-0.304667	3	7.17712e-05	0.000467891	164.581	73.6949	44.7847	42.0757
PYM1	PYM1-203	CRC04	1	0.569603	-0.43	-0.304667	3	0.00187091	0.0131603	86.294	47.8247	35.5328	48.0048
PYM1	PYM1-203	CRC05	0.778592	0.606834	-0.172	-0.304667	3	0.000402431	0.00141629	102.35	65.2697	79.6801	44.8129
PABPC1L	PABPC1L-204	CRC10	0	0.464636	0.465	0.365667	3	9.08571e-05	0.000294999	0	41.852	49.2251	53.0216
PABPC1L	PABPC1L-204	CRC04	0	0.376283	0.376	0.365667	3	0.00345238	0.00418596	0	12.6594	7.5711	17.6531
PABPC1L	PABPC1L-204	CRC05	0	0.255989	0.256	0.365667	3	0.0125964	0.000791245	0	13.8271	5.69516	20.7042
DENND4C	DENND4C-201	HTCRC04	0.96	0.675426	-0.285	-0.24	3	0	0.00396031	86.4797	39.8105	19.8336	7.47792
DENND4C	DENND4C-208	HTCRC04	0.04	0.324574	0.285	0.24	3	0	0.00396031	1.58141	24.6243	19.8336	7.47792
DENND4C	DENND4C-201	HTCRC01	1	0.739259	-0.261	-0.24	3	0	0.0140019	27.8406	41.3261	9.28018	6.62661
DENND4C	DENND4C-208	HTCRC01	0	0.260741	0.261	0.24	3	0	0.0140019	0	19.4914	9.28018	6.62661
DENND4C	DENND4C-201	CRC07	0.916667	0.742662	-0.174	-0.24	3	0	0.00521591	20.606	20.7835	6.83101	14.542
DENND4C	DENND4C-208	CRC07	0.0833333	0.257338	0.174	0.24	3	0	0.00521591	0.456288	15.7679	6.83101	14.542
HNF1A	HNF1A-201	CRC03	1	0.635927	-0.364	-0.275667	3	0	0.00178032	245.95	17.06	49.1899	16.0014
HNF1A	HNF1A-202	CRC03	0	0.358642	0.359	0.256	3	0	0.00178032	0	28.3793	49.1899	16.0014
HNF1A	HNF1A-201	CRC04	1	0.782003	-0.218	-0.275667	3	0	0.0223441	49.7837	14.8542	11.7138	7.29258
HNF1A	HNF1A-202	CRC04	0	0.217997	0.218	0.256	3	0	0.0223441	0	7.02356	11.7138	7.29258
HNF1A	HNF1A-201	CRC05	1	0.754676	-0.245	-0.275667	3	0	0.00503426	218.657	18.3548	27.3321	8.98773
HNF1A	HNF1A-202	CRC05	0	0.19127	0.191	0.256	3	0	0.00503426	0	12.1576	27.3321	8.98773
KLF3	KLF3-201	HTCRC04	0.908236	0.710342	-0.198	-0.192333	3	0	0.00322178	54.3708	30.9297	22.9943	15.5949
KLF3	KLF3-203	HTCRC04	0.0917642	0.289658	0.198	0.192333	3	0	0.00322178	9.43848	35.1568	22.9943	15.5949
KLF3	KLF3-201	HTCRC01	1	0.73935	-0.261	-0.192333	3	0	0.00889046	102.919	39.9132	61.7512	20.2068
KLF3	KLF3-203	HTCRC01	0	0.26065	0.261	0.192333	3	0	0.00889046	0	25.7986	61.7512	20.2068
KLF3	KLF3-201	CRC07	0.562746	0.444799	-0.118	-0.192333	3	0	1.64385e-05	50.1972	28.5265	72.6174	82.5203
KLF3	KLF3-203	CRC07	0.437254	0.555201	0.118	0.192333	3	0	1.64385e-05	53.143	84.3321	72.6174	82.5203
GCNT1	GCNT1-201	CRC10	0.834986	0.488399	-0.347	-0.331333	3	0	0.000156609	23.2443	22.7587	11.5627	41.6961
GCNT1	GCNT1-203	CRC10	0.165014	0.511601	0.347	0.331333	3	0	0.000156609	6.99676	33.6083	11.5627	41.6961
GCNT1	GCNT1-201	CRC01	1	0.588754	-0.411	-0.331333	3	0	0.0300903	21.8914	20.9125	6.25467	15.9232
GCNT1	GCNT1-203	CRC01	0	0.411246	0.411	0.331333	3	0	0.0300903	0	32.6072	6.25467	15.9232
GCNT1	GCNT1-201	CRC05	0.8	0.563741	-0.236	-0.331333	3	0	0.00574366	17.3484	9.32067	9.52099	12.5768
GCNT1	GCNT1-203	CRC05	0.2	0.436259	0.236	0.331333	3	0	0.00574366	13.1188	14.0363	9.52099	12.5768
MCM7	MCM7-201	HTCRC04	0.277778	0.705022	0.427	0.136333	3	2.17422e-05	0.000598535	122.471	405.925	38.7173	312.624
MCM7	MCM7-201	CRC01	1	0.787118	-0.213	0.136333	3	6.77014e-09	8.85274e-07	19.3351	1022.88	1.38108	913.451
MCM7	MCM7-201	CRC05	0.60547	0.799983	0.195	0.136333	3	4.24734e-07	3.17231e-05	215.444	263.239	120.97	242.733
XPNPEP3	XPNPEP3-203	CRC01	0	0.752974	0.753	0.395667	3	0	0.0244517	0	346.271	16.6185	74.9968
XPNPEP3	XPNPEP3-205	CRC01	1	0.247026	-0.753	-0.395667	3	0	0.0244517	232.659	2.75302	16.6185	74.9968
XPNPEP3	XPNPEP3-203	CRC10	0.673505	0.772547	0.099	0.395667	3	0	0.038826	51.0615	36.0184	12.5097	14.7797
XPNPEP3	XPNPEP3-205	CRC10	0.326495	0.227453	-0.099	-0.395667	3	0	0.038826	9.69974	7.13828	12.5097	14.7797
XPNPEP3	XPNPEP3-203	CRC05	0.5	0.83543	0.335	0.395667	3	0	0.0335258	4.95074	29.5735	2.97855	9.38406
XPNPEP3	XPNPEP3-205	CRC05	0.5	0.16457	-0.335	-0.395667	3	0	0.0335258	18.8777	5.28158	2.97855	9.38406
HCG18	HCG18-238	CRC03	1	0.88	-0.12	0.146333	3	0.0153548	0.0423756	38.5629	19.2318	7.71258	8.25378
HCG18	HCG18-238	CRC07	0.540861	0.877642	0.337	0.146333	3	0.00341518	0.00912483	164.144	14.49	35.3233	5.2754
HCG18	HCG18-238	CRC10	0.636364	0.858591	0.222	0.146333	3	0.0106743	0.00985396	11.1649	34.559	6.38139	27.7314
CCNB1IP1	CCNB1IP1-202	CRC10	0.330062	0.734867	0.405	0.188	3	0.000220322	0.00139164	510.396	92.9441	142.51	69.299
CCNB1IP1	CCNB1IP1-202	CRC07	0.359503	0.640117	0.281	0.188	3	0	0.00133086	76.5222	62.4632	38.1541	42.3268
CCNB1IP1	CCNB1IP1-202	CRC05	0.709395	0.587453	-0.122	0.188	3	0.00729295	0.0024657	97.6128	77.0234	42.3137	72.8132
VASP	VASP-213	CRC09	0.538705	0.680938	0.142	-0.342667	3	0.000170888	0.000822686	31.1859	77.9262	34.9873	62.5984
VASP	VASP-213	HTCRC04	0.282334	0.0199521	-0.262	-0.342667	3	0.000255559	0.00269674	20.9582	3.91767	28.4583	85.7084
VASP	VASP-213	HTCRC01	1	0.0921592	-0.908	-0.342667	3	0.00766618	0.0392917	88.0766	11.0015	11.7436	80.974
LRATD2	LRATD2-202	CRC10	0.0667006	0.336249	0.27	0.220667	3	0	2.8123e-07	6.59382	59.3259	8.55052	126.33
[truncated: 3,896 more rows]
