# Supplementary material for: Systematic characterization of full-length RNA isoforms in human colorectal cancer at single-cell resolution
Source: Protein Cell. 2025 Jul 22;16(10):873–95. doi: 10.1093/procel/pwaf049 (PMC12578292; doi:10.1093/procel/pwaf049)
Supplement: pwaf049_suppl_Supplementary_Table_8 [file pwaf049_suppl_supplementary_table_8.xlsx]

## Sheet: DCU in each patient
Gene Symbol	CCDS ID	Transcript Symbol	Patient	CDS proportion in Stem/TA	CDS proportion in Stem/TA-like	CDS proportion difference (stemTA-like - stemTA)	Average CDS proportion difference (stemTA-like - stemTA) in corresponding patients	DCU_cds_nPatients	CDS_fdr	Gene_qvalue	CDS TPM in Stem/TA	CDS TPM in Stem/TA-like
RTN4	CCDS1851	RTN4-201	CRC01	0.0127751	0.489971	0.477	0.363333	9	2.65614e-18	6.59971e-31	3.11815	16.7507
RTN4	CCDS1851	RTN4-201	CRC07	0.0500287	0.355048	0.305	0.363333	9	2.10324e-10	3.21136e-28	2.41026	12.8913
RTN4	CCDS1851	RTN4-201	CRC04	0.00951257	0.426457	0.417	0.363333	9	3.37704e-06	2.15166e-08	2.38447	16.8626
RTN4	CCDS1851	RTN4-201	CRC02	0.0410885	0.310501	0.269	0.363333	9	0.000584183	1.61593e-09	12.735	20.8286
RTN4	CCDS1851	RTN4-201	CRC10	0.0644971	0.426841	0.362	0.363333	9	1.81638e-09	1.46017e-09	8.50367	32.8222
RTN4	CCDS1851	RTN4-201	HTCRC04	0.26549	0.777081	0.512	0.363333	9	1.55013e-11	3.0181e-08	120.946	278.67
RTN4	CCDS1851	RTN4-201	HTCRC01	0	0.498176	0.498	0.363333	9	0.000848274	0.0177191	0	146.474
RTN4	CCDS1851	RTN4-201	CRC03	0	0.247004	0.247	0.363333	9	2.2925e-07	1.08392e-05	0	34.5249
RTN4	CCDS1851	RTN4-201	CRC08	0.044988	0.228348	0.183	0.363333	9	0.00440201	0.013661	3.35614	20.9225
THAP4	CCDS2551	THAP4-204	CRC04	0.393668	0.823807	0.43	0.484667	9	0	1.62337e-07	23.9543	30.1908
THAP4	CCDS54440	THAP4-202	CRC04	0.606332	0.176193	-0.43	-0.484667	9	0	1.62337e-07	96.878	14.4622
THAP4	CCDS2551	THAP4-204	CRC01	0	0.866834	0.867	0.484667	9	0	8.18085e-14	0	75.3776
THAP4	CCDS54440	THAP4-202	CRC01	1	0.133166	-0.867	-0.484667	9	0	8.18085e-14	20.0139	4.30781
THAP4	CCDS2551	THAP4-204	CRC05	0.250939	0.85345	0.603	0.484667	9	0	6.28175e-16	27.7964	36.0827
THAP4	CCDS54440	THAP4-202	CRC05	0.749061	0.14655	-0.603	-0.484667	9	0	6.28175e-16	112.932	9.98314
THAP4	CCDS2551	THAP4-204	CRC02	0.323468	0.805736	0.482	0.484667	9	0	1.61593e-09	9.19535	62.6122
THAP4	CCDS54440	THAP4-202	CRC02	0.676532	0.194264	-0.482	-0.484667	9	0	1.61593e-09	105.743	16.4271
THAP4	CCDS2551	THAP4-204	CRC08	0.125	0.77358	0.649	0.484667	9	0	1.08976e-06	0.262487	25.6231
THAP4	CCDS54440	THAP4-202	CRC08	0.875	0.22642	-0.649	-0.484667	9	0	1.08976e-06	125.34	13.0781
THAP4	CCDS2551	THAP4-204	CRC09	0.339365	0.743841	0.404	0.484667	9	0	0.000456667	37.1669	28.3247
THAP4	CCDS54440	THAP4-202	CRC09	0.660635	0.256159	-0.404	-0.484667	9	0	0.000456667	67.8224	44.0621
THAP4	CCDS2551	THAP4-204	CRC07	0.279735	0.660805	0.381	0.484667	9	0	6.13857e-10	36.7021	41.2575
THAP4	CCDS54440	THAP4-202	CRC07	0.720265	0.339195	-0.381	-0.484667	9	0	6.13857e-10	171.825	47.2758
THAP4	CCDS2551	THAP4-204	CRC10	0.351143	0.605186	0.254	0.484667	9	0	5.96699e-05	31.017	27.4378
THAP4	CCDS54440	THAP4-202	CRC10	0.648857	0.394814	-0.254	-0.484667	9	0	5.96699e-05	50.6932	13.1447
THAP4	CCDS2551	THAP4-204	CRC03	0.333333	0.625063	0.292	0.484667	9	0	0.00092753	1.06669	23.8694
THAP4	CCDS54440	THAP4-202	CRC03	0.666667	0.374937	-0.292	-0.484667	9	0	0.00092753	51.9725	41.9421
NT5C3A	CCDS34616	NT5C3A-209	CRC04	0.273105	0.712713	0.44	0.387875	8	2.04365e-11	7.3906e-14	63.3674	65.0611
NT5C3A	CCDS34616	NT5C3A-209	CRC01	0.333333	0.773317	0.44	0.387875	8	1.76535e-21	3.91499e-22	0.980988	139.086
NT5C3A	CCDS34616	NT5C3A-209	CRC05	0.382079	0.758123	0.376	0.387875	8	9.76332e-21	1.54577e-24	39.2268	129.461
NT5C3A	CCDS34616	NT5C3A-209	CRC08	0.345233	0.630431	0.285	0.387875	8	1.25044e-07	3.96128e-07	81.5084	84.0291
NT5C3A	CCDS34616	NT5C3A-209	CRC02	0.155117	0.538652	0.384	0.387875	8	0.000620996	0.00101042	16.2773	48.5882
NT5C3A	CCDS34616	NT5C3A-209	CRC07	0.000288284	0.508672	0.508	0.387875	8	1.24158e-06	1.63821e-10	0.0593833	40.2785
NT5C3A	CCDS34616	NT5C3A-209	CRC10	0.304356	0.480984	0.177	0.387875	8	0.000104081	0.00146849	59.9282	95.3878
NT5C3A	CCDS34616	NT5C3A-209	CRC03	0	0.493137	0.493	0.387875	8	0.00504273	0.0233248	0	36.0421
PNKD	CCDS2413	PNKD-202	HTCRC04	0.0512339	0.452277	0.401	0.26425	8	0	8.92724e-26	11.7983	97.984
PNKD	CCDS42816	PNKD-201	HTCRC04	0.948766	0.547723	-0.401	-0.26425	8	0	8.92724e-26	572.07	110.902
PNKD	CCDS2413	PNKD-202	CRC01	0.111111	0.482899	0.372	0.26425	8	0	1.61536e-18	1.03649	221.574
PNKD	CCDS42816	PNKD-201	CRC01	0.888889	0.517101	-0.372	-0.26425	8	0	1.61536e-18	31.3329	39.6696
PNKD	CCDS2413	PNKD-202	CRC10	0.165761	0.395637	0.23	0.26425	8	0	1.36758e-06	16.6261	24.1397
PNKD	CCDS42816	PNKD-201	CRC10	0.834239	0.604363	-0.23	-0.26425	8	0	1.36758e-06	75.569	21.4377
PNKD	CCDS2413	PNKD-202	HTCRC01	0	0.325921	0.326	0.26425	8	0	2.62232e-09	0	83.4433
PNKD	CCDS42816	PNKD-201	HTCRC01	1	0.674079	-0.326	-0.26425	8	0	2.62232e-09	571.14	205.396
PNKD	CCDS2413	PNKD-202	CRC04	0.00567854	0.326077	0.32	0.26425	8	0	0.000353621	0.795135	15.1503
PNKD	CCDS42816	PNKD-201	CRC04	0.994321	0.673923	-0.32	-0.26425	8	0	0.000353621	161.558	75.7445
PNKD	CCDS2413	PNKD-202	CRC05	0.0553092	0.27074	0.215	0.26425	8	0	7.52249e-05	9.30773	19.3656
PNKD	CCDS42816	PNKD-201	CRC05	0.944691	0.72926	-0.215	-0.26425	8	0	7.52249e-05	125.033	60.5616
PNKD	CCDS2413	PNKD-202	CRC08	0.111832	0.253372	0.142	0.26425	8	0	0.0106978	21.358	25.5036
PNKD	CCDS42816	PNKD-201	CRC08	0.888168	0.746628	-0.142	-0.26425	8	0	0.0106978	96.3181	73.6692
PNKD	CCDS2413	PNKD-202	CRC07	0.103488	0.211319	0.108	0.26425	8	0	0.000362539	7.89564	29.7277
PNKD	CCDS42816	PNKD-201	CRC07	0.896512	0.788681	-0.108	-0.26425	8	0	0.000362539	178.163	191.296
RPS24	CCDS7355	RPS24-214	HTCRC04	0.41038	0.819046	0.409	0.256714	7	0	6.84388e-09	129.704	148.334
RPS24	CCDS7356	RPS24-202	HTCRC04	0.58962	0.180954	-0.409	-0.256714	7	0	6.84388e-09	405.749	34.2305
RPS24	CCDS7355	RPS24-214	CRC04	0.135411	0.575538	0.44	0.256714	7	0	8.22995e-47	176.276	429.067
RPS24	CCDS7356	RPS24-202	CRC04	0.864589	0.424462	-0.44	-0.256714	7	0	8.22995e-47	1025.9	367.349
RPS24	CCDS7355	RPS24-214	HTCRC01	0.261498	0.62579	0.364	0.256714	7	0	0.000122278	155.64	297.629
RPS24	CCDS7356	RPS24-202	HTCRC01	0.738502	0.37421	-0.364	-0.256714	7	0	0.000122278	587.905	251.608
RPS24	CCDS7355	RPS24-214	CRC10	0.105904	0.327771	0.222	0.256714	7	0	8.15239e-18	69.0311	106.355
RPS24	CCDS7356	RPS24-202	CRC10	0.894096	0.672229	-0.222	-0.256714	7	0	8.15239e-18	655.856	238.901
RPS24	CCDS7355	RPS24-214	CRC09	0.201876	0.324155	0.122	0.256714	7	0	3.84026e-13	235.84	462.499
RPS24	CCDS7356	RPS24-202	CRC09	0.798124	0.675845	-0.122	-0.256714	7	0	3.84026e-13	1250.42	1201.22
RPS24	CCDS7355	RPS24-214	CRC05	0.143843	0.268321	0.124	0.256714	7	0	2.65804e-17	92.4799	267.269
RPS24	CCDS7356	RPS24-202	CRC05	0.856157	0.731679	-0.124	-0.256714	7	0	2.65804e-17	908.929	803.509
RPS24	CCDS7355	RPS24-214	CRC07	0.176657	0.293117	0.116	0.256714	7	0	2.7251e-12	127.167	601.311
RPS24	CCDS7356	RPS24-202	CRC07	0.823343	0.706883	-0.116	-0.256714	7	0	2.7251e-12	832.18	1559
PPIA	CCDS5494	PPIA-204	HTCRC01	1	0.102585	-0.897	-0.404143	7	0	0.000122278	23.8046	14.0876
PPIA	CCDS75592	PPIA-201	HTCRC01	0	0.897415	0.897	0.404143	7	0	0.000122278	0	409.498
PPIA	CCDS5494	PPIA-204	CRC10	0.711695	0.359713	-0.352	-0.404143	7	0	4.00463e-12	58.0753	50.5181
PPIA	CCDS75592	PPIA-201	CRC10	0.288305	0.640287	0.352	0.404143	7	0	4.00463e-12	40.4513	85.5959
PPIA	CCDS5494	PPIA-204	CRC04	0.749037	0.440545	-0.308	-0.404143	7	0	1.16732e-06	58.6474	74.579
PPIA	CCDS75592	PPIA-201	CRC04	0.250963	0.559455	0.308	0.404143	7	0	1.16732e-06	40.1609	118.198
PPIA	CCDS5494	PPIA-204	CRC05	0.944416	0.446641	-0.498	-0.404143	7	0	6.28549e-11	103.925	80.5966
PPIA	CCDS75592	PPIA-208	CRC05	0.0555838	0.553359	0.498	0.404143	7	0	6.28549e-11	8.66748	164.123
PPIA	CCDS5494	PPIA-204	CRC08	0.864356	0.510678	-0.354	-0.404143	7	0	1.08976e-06	34.5766	77.0291
PPIA	CCDS75592	PPIA-213	CRC08	0.135644	0.489322	0.354	0.404143	7	0	1.08976e-06	14.5006	119.016
PPIA	CCDS5494	PPIA-204	CRC02	0.849334	0.527194	-0.322	-0.404143	7	0	0.00101042	19.8983	40.0221
PPIA	CCDS75592	PPIA-212	CRC02	0.150666	0.472806	0.322	0.404143	7	0	0.00101042	17.2672	63.1962
PPIA	CCDS5494	PPIA-204	CRC07	0.792605	0.694751	-0.098	-0.404143	7	0	0.0366138	85.276	91.8827
PPIA	CCDS75592	PPIA-201	CRC07	0.207395	0.305249	0.098	0.404143	7	0	0.0366138	36.9861	96.1371
TPD52	CCDS34912	TPD52-202	CRC04	0.420926	0.0212359	-0.4	-0.239286	7	2.76997e-14	2.98457e-18	172.329	2.3853
TPD52	CCDS55249	TPD52-201	CRC04	0.257604	0.847977	0.59	0.307286	7	1.97776e-11	2.98457e-18	109.17	110.558
TPD52	CCDS34912	TPD52-202	HTCRC04	0.251285	0.012617	-0.239	-0.239286	7	2.00477e-19	1.2937e-22	55.3995	4.54068
TPD52	CCDS34912	TPD52-202	CRC01	0.478196	0.0548484	-0.423	-0.239286	7	2.23176e-20	3.44336e-25	491.15	45.9923
TPD52	CCDS55249	TPD52-201	CRC01	0.471963	0.748034	0.276	0.307286	7	1.33998e-14	3.44336e-25	134.127	284.316
TPD52	CCDS55249	TPD52-201	CRC08	0.412061	0.591724	0.18	0.307286	7	0.000863839	0.002925	233.08	136.838
TPD52	CCDS34912	TPD52-202	CRC08	0.296138	0.199773	-0.096	-0.239286	7	0.00203177	0.002925	190.825	92.749
TPD52	CCDS55249	TPD52-201	CRC03	0.217288	0.622925	0.406	0.307286	7	0.00666344	0.0129529	58.2595	100.668
TPD52	CCDS55249	TPD52-201	CRC07	0.302275	0.586438	0.284	0.307286	7	0.000270191	9.17732e-06	72.7443	67.9786
TPD52	CCDS34912	TPD52-202	CRC07	0.284714	0.165274	-0.119	-0.239286	7	0.000313296	9.17732e-06	110.897	31.6202
TPD52	CCDS55249	TPD52-201	CRC05	0.329475	0.632873	0.303	0.307286	7	1.90765e-06	2.54712e-08	126.687	222.392
TPD52	CCDS34912	TPD52-202	CRC05	0.435474	0.205212	-0.23	-0.239286	7	0.0124667	2.54712e-08	180.2	97.5252
TPD52	CCDS55249	TPD52-201	CRC10	0.465982	0.577888	0.112	0.307286	7	0.00584621	0.000516901	152.176	155.219
TPD52	CCDS34912	TPD52-202	CRC10	0.361542	0.193142	-0.168	-0.239286	7	0.025512	0.000516901	121.513	69.6291
LMNA	CCDS1129	LMNA-205	HTCRC01	0.798798	0.385591	-0.413	-0.271857	7	0	3.38041e-11	69.9845	153.319
LMNA	CCDS1131	LMNA-238	HTCRC01	0.201202	0.614409	0.413	0.271857	7	0	3.38041e-11	30.9191	352.291
LMNA	CCDS1129	LMNA-205	HTCRC04	0.728948	0.437484	-0.291	-0.271857	7	0	1.3888e-08	343.332	463.497
LMNA	CCDS1131	LMNA-238	HTCRC04	0.271052	0.562516	0.291	0.271857	7	0	1.3888e-08	211.586	748.505
LMNA	CCDS1129	LMNA-205	CRC05	0.4894	0.258542	-0.231	-0.271857	7	0	2.54486e-07	246.463	57.2252
LMNA	CCDS1131	LMNA-238	CRC05	0.5106	0.741458	0.231	0.271857	7	0	2.54486e-07	261.003	218.493
LMNA	CCDS1129	LMNA-205	CRC07	0.534279	0.290579	-0.244	-0.271857	7	0	1.15337e-07	141.973	117.446
LMNA	CCDS1131	LMNA-238	CRC07	0.465721	0.709421	0.244	0.271857	7	0	1.15337e-07	216.164	373.445
LMNA	CCDS1129	LMNA-205	CRC04	0.483536	0.273599	-0.21	-0.271857	7	0	0.00641694	232.042	112.123
LMNA	CCDS1131	LMNA-238	CRC04	0.516464	0.726401	0.21	0.271857	7	0	0.00641694	322.721	297.224
LMNA	CCDS1129	LMNA-205	HTCRC05	0.710846	0.55565	-0.155	-0.271857	7	0	0.0377313	412.124	199.453
LMNA	CCDS1131	LMNA-238	HTCRC05	0.289154	0.44435	0.155	0.271857	7	0	0.0377313	205.046	228.711
LMNA	CCDS1129	LMNA-205	CRC10	0.67456	0.315105	-0.359	-0.271857	7	0	0.0119687	447.735	307.662
LMNA	CCDS1131	LMNA-238	CRC10	0.32544	0.684895	0.359	0.271857	7	0	0.0119687	212.646	698.704
ILF2	CCDS1050	ILF2-201	HTCRC04	0.775661	0.915893	0.14	0.414714	7	0	0.00055111	85.7108	162.178
ILF2	CCDS72919	ILF2-205	HTCRC04	0.224339	0.0841072	-0.14	-0.414714	7	0	0.00055111	99.6416	18.7963
ILF2	CCDS1050	ILF2-201	HTCRC01	0	0.882223	0.882	0.414714	7	0	0.0176735	0	104.975
ILF2	CCDS72919	ILF2-205	HTCRC01	1	0.117777	-0.882	-0.414714	7	0	0.0176735	72.1644	17.191
ILF2	CCDS1050	ILF2-201	CRC03	0.25	0.997737	0.748	0.414714	7	0	0.00691347	16.3634	296.962
ILF2	CCDS72919	ILF2-205	CRC03	0.75	0.0022635	-0.748	-0.414714	7	0	0.00691347	14.7475	1.02498
ILF2	CCDS1050	ILF2-201	CRC05	0.78506	0.957371	0.172	0.414714	7	0	0.000193384	145.671	325.87
ILF2	CCDS72919	ILF2-205	CRC05	0.21494	0.0426286	-0.172	-0.414714	7	0	0.000193384	17.7334	4.81591
ILF2	CCDS1050	ILF2-201	CRC07	0.505731	0.890251	0.385	0.414714	7	0	0.0114352	135.721	214.755
ILF2	CCDS72919	ILF2-205	CRC07	0.494269	0.109749	-0.385	-0.414714	7	0	0.0114352	37.7797	13.7895
ILF2	CCDS1050	ILF2-201	CRC01	0.569465	0.896774	0.327	0.414714	7	0	0.0231081	159.722	239.112
ILF2	CCDS72919	ILF2-205	CRC01	0.430535	0.103226	-0.327	-0.414714	7	0	0.0231081	4.1759	16.1733
ILF2	CCDS1050	ILF2-201	CRC10	0.730039	0.978725	0.249	0.414714	7	0	0.0345353	225.464	743.526
ILF2	CCDS72919	ILF2-205	CRC10	0.269961	0.0212753	-0.249	-0.414714	7	0	0.0345353	25.982	7.24403
RTN4	CCDS42685	RTN4-205	CRC01	0.718498	0.0469983	-0.671	-0.540333	6	9.22148e-32	6.59971e-31	133.643	7.68993
RTN4	CCDS42685	RTN4-205	CRC07	0.683666	0.0519091	-0.632	-0.540333	6	1.99446e-32	3.21136e-28	167.421	3.31382
RTN4	CCDS42685	RTN4-205	CRC04	0.776135	0.187563	-0.589	-0.540333	6	2.5974e-09	2.15166e-08	180.546	7.1388
RTN4	CCDS42685	RTN4-205	CRC02	0.728142	0.157442	-0.571	-0.540333	6	4.93393e-13	1.61593e-09	230.899	28.1333
RTN4	CCDS42685	RTN4-205	CRC10	0.689652	0.210147	-0.48	-0.540333	6	1.03863e-10	1.46017e-09	210.758	24.6458
RTN4	CCDS42685	RTN4-205	HTCRC04	0.371203	0.071933	-0.299	-0.540333	6	4.07321e-05	3.0181e-08	49.6838	17.6374
NT5C3A	CCDS55101	NT5C3A-201	CRC04	0.592452	0.0963274	-0.496	-0.456833	6	2.08678e-10	7.3906e-14	33.1516	1.68695
NT5C3A	CCDS55101	NT5C3A-201	CRC01	0.575487	0.112135	-0.463	-0.456833	6	3.12476e-13	3.91499e-22	26.3094	19.5933
NT5C3A	CCDS55101	NT5C3A-201	CRC05	0.511746	0.0885297	-0.423	-0.456833	6	1.22035e-16	1.54577e-24	42.0382	12.5947
NT5C3A	CCDS55101	NT5C3A-201	CRC08	0.3679	0.148487	-0.219	-0.456833	6	1.27795e-05	3.96128e-07	3.96992	8.83265
NT5C3A	CCDS55101	NT5C3A-201	CRC02	0.627977	0.197275	-0.431	-0.456833	6	0.011683	0.00101042	181.518	21.8115
NT5C3A	CCDS55101	NT5C3A-201	CRC07	0.917296	0.208625	-0.709	-0.456833	6	5.91625e-08	1.63821e-10	108.596	18.4062
RBCK1	CCDS13000	RBCK1-202	CRC05	0.714837	0.200483	-0.514	-0.2635	6	0	6.09203e-08	35.6394	39.8222
RBCK1	CCDS82587	RBCK1-213	CRC05	0.285163	0.799517	0.514	0.2635	6	0	6.09203e-08	25.1024	252.355
RBCK1	CCDS13000	RBCK1-202	HTCRC04	0.426097	0.531956	0.106	-0.2635	6	0	0.0344477	52.7318	97.6533
RBCK1	CCDS82587	RBCK1-213	HTCRC04	0.573903	0.468044	-0.106	0.2635	6	0	0.0344477	155.128	123.429
RBCK1	CCDS13000	RBCK1-202	CRC07	0.62503	0.319378	-0.306	-0.2635	6	0	0.000324733	32.4899	39.5932
RBCK1	CCDS82587	RBCK1-213	CRC07	0.37497	0.680622	0.306	0.2635	6	0	0.000324733	159.935	130.231
RBCK1	CCDS13000	RBCK1-202	CRC02	0.439607	0.298556	-0.141	-0.2635	6	0	0.030385	38.7868	84.4322
RBCK1	CCDS82587	RBCK1-213	CRC02	0.560393	0.701444	0.141	0.2635	6	0	0.030385	19.3959	160.158
RBCK1	CCDS13000	RBCK1-202	CRC04	0.693835	0.240154	-0.454	-0.2635	6	0	0.0151158	26.5335	30.6523
RBCK1	CCDS82587	RBCK1-213	CRC04	0.306165	0.759846	0.454	0.2635	6	0	0.0151158	27.6885	206.681
RBCK1	CCDS13000	RBCK1-202	CRC10	0.60136	0.32902	-0.272	-0.2635	6	0	0.0320848	35.064	109.049
RBCK1	CCDS82587	RBCK1-213	CRC10	0.39864	0.67098	0.272	0.2635	6	0	0.0320848	75.8823	244.991
TMX2	CCDS44601	TMX2-202	CRC04	0.0614518	0.267015	0.206	0.164	6	0	7.40673e-07	3.47513	59.5193
TMX2	CCDS7967	TMX2-201	CRC04	0.938548	0.732985	-0.206	-0.164	6	0	7.40673e-07	98.8562	144.885
TMX2	CCDS44601	TMX2-202	HTCRC04	0.03125	0.159934	0.129	0.164	6	0	0.000728663	3.79159	35.9982
TMX2	CCDS7967	TMX2-201	HTCRC04	0.96875	0.840066	-0.129	-0.164	6	0	0.000728663	256.119	195.515
TMX2	CCDS44601	TMX2-202	CRC02	0	0.190103	0.19	0.164	6	0	0.0158746	0	39.2647
TMX2	CCDS7967	TMX2-201	CRC02	1	0.809897	-0.19	-0.164	6	0	0.0158746	352.265	115.739
TMX2	CCDS44601	TMX2-202	CRC01	0	0.168812	0.169	0.164	6	0	0.000380209	0	28.5509
TMX2	CCDS7967	TMX2-201	CRC01	1	0.831188	-0.169	-0.164	6	0	0.000380209	421.066	175.783
TMX2	CCDS44601	TMX2-202	CRC03	0	0.154617	0.155	0.164	6	0	0.0342633	0	19.5958
TMX2	CCDS7967	TMX2-201	CRC03	1	0.845383	-0.155	-0.164	6	0	0.0342633	199.145	139.058
TMX2	CCDS44601	TMX2-202	CRC05	0.015018	0.149665	0.135	0.164	6	0	2.41501e-05	2.88206	33.8531
TMX2	CCDS7967	TMX2-201	CRC05	0.984982	0.850335	-0.135	-0.164	6	0	2.41501e-05	235.453	143.801
PRKAG2	CCDS47752	PRKAG2-203	CRC08	0.308607	0.8	0.491	0.4915	6	0	0.00393937	3.39036	52.938
PRKAG2	CCDS5928	PRKAG2-201	CRC08	0.691393	0.2	-0.491	-0.4915	6	0	0.00393937	39.2618	0.865141
PRKAG2	CCDS47752	PRKAG2-203	CRC02	0	0.8125	0.812	0.4915	6	0	0.0219542	0	31.1401
PRKAG2	CCDS5928	PRKAG2-201	CRC02	1	0.1875	-0.812	-0.4915	6	0	0.0219542	50.2515	2.01647
PRKAG2	CCDS47752	PRKAG2-203	CRC10	0.336673	0.779532	0.443	0.4915	6	0	0.00158116	42.7131	43.4789
PRKAG2	CCDS5928	PRKAG2-201	CRC10	0.663327	0.220468	-0.443	-0.4915	6	0	0.00158116	17.0903	2.6141
PRKAG2	CCDS47752	PRKAG2-203	CRC05	0.437107	0.780488	0.343	0.4915	6	0	4.66965e-05	26.5511	31.3996
PRKAG2	CCDS5928	PRKAG2-201	CRC05	0.562893	0.219512	-0.343	-0.4915	6	0	4.66965e-05	15.4822	8.84302
PRKAG2	CCDS47752	PRKAG2-203	CRC01	0.5	0.689655	0.19	0.4915	6	0	0.00396689	1.31923	61.3298
PRKAG2	CCDS5928	PRKAG2-201	CRC01	0.5	0.310345	-0.19	-0.4915	6	0	0.00396689	0.859443	4.85282
PRKAG2	CCDS47752	PRKAG2-203	CRC07	0	0.670381	0.67	0.4915	6	0	0.00386067	0	32.4707
PRKAG2	CCDS5928	PRKAG2-201	CRC07	1	0.329619	-0.67	-0.4915	6	0	0.00386067	22.4393	5.99635
SYNCRIP	CCDS75491	SYNCRIP-204	CRC04	0.284608	0.140708	-0.144	-0.244	6	1.51278e-06	2.90732e-06	2.85025	8.41581
SYNCRIP	CCDS75491	SYNCRIP-204	CRC05	0.505249	0.219416	-0.286	-0.244	6	1.13942e-07	3.43085e-08	18.0544	9.26071
SYNCRIP	CCDS75491	SYNCRIP-204	CRC10	0.574297	0.239242	-0.335	-0.244	6	3.60002e-05	5.92004e-06	18.55	15.2466
SYNCRIP	CCDS75491	SYNCRIP-204	CRC02	0.511195	0.276267	-0.235	-0.244	6	0.00340732	0.00129804	8.44535	8.29261
SYNCRIP	CCDS75491	SYNCRIP-204	CRC01	0.408924	0.298805	-0.11	-0.244	6	7.17348e-05	1.32276e-05	6.46934	8.02613
SYNCRIP	CCDS75491	SYNCRIP-204	CRC07	0.684086	0.330475	-0.354	-0.244	6	0.00851728	0.00764557	20.9504	8.21986
CTNNBL1	CCDS13298	CTNNBL1-201	HTCRC04	0.285714	0.760204	0.474	0.4224	5	0	0.00325931	52.6295	172.173
CTNNBL1	CCDS63269	CTNNBL1-210	HTCRC04	0.714286	0.239796	-0.474	-0.4224	5	0	0.00325931	95.7594	37.2232
CTNNBL1	CCDS13298	CTNNBL1-201	HTCRC01	0	0.7	0.7	0.4224	5	0	0.00653771	0	179.772
CTNNBL1	CCDS63269	CTNNBL1-210	HTCRC01	1	0.3	-0.7	-0.4224	5	0	0.00653771	53.1639	74.3483
CTNNBL1	CCDS13298	CTNNBL1-201	CRC05	0.75	0.95614	0.206	0.4224	5	0	0.000272674	98.4642	171.332
CTNNBL1	CCDS63269	CTNNBL1-210	CRC05	0.25	0.0438596	-0.206	-0.4224	5	0	0.000272674	1.31482	1.43322
CTNNBL1	CCDS13298	CTNNBL1-201	CRC09	0.555556	0.952381	0.397	0.4224	5	0	0.00975543	111.234	240.785
CTNNBL1	CCDS63269	CTNNBL1-210	CRC09	0.444444	0.047619	-0.397	-0.4224	5	0	0.00975543	30.041	2.23828
CTNNBL1	CCDS13298	CTNNBL1-201	CRC10	0.615385	0.950074	0.335	0.4224	5	0	0.00625303	121.58	214.576
CTNNBL1	CCDS63269	CTNNBL1-210	CRC10	0.384615	0.0499255	-0.335	-0.4224	5	0	0.00625303	80.5049	13.6592
ACSS2	CCDS13243	ACSS2-202	HTCRC04	0.0851064	0.375987	0.291	0.2528	5	0	5.33016e-09	20.0475	150.778
ACSS2	CCDS42868	ACSS2-201	HTCRC04	0.914894	0.624013	-0.291	-0.2528	5	0	5.33016e-09	240.879	112.492
ACSS2	CCDS13243	ACSS2-202	HTCRC01	0	0.289814	0.29	0.2528	5	0	4.15376e-05	0	131.691
ACSS2	CCDS42868	ACSS2-201	HTCRC01	1	0.710186	-0.29	-0.2528	5	0	4.15376e-05	287.185	148.993
ACSS2	CCDS13243	ACSS2-202	CRC04	0.472107	0.707726	0.236	0.2528	5	0	0.0301074	32.9458	51.1787
ACSS2	CCDS42868	ACSS2-201	CRC04	0.527893	0.292274	-0.236	-0.2528	5	0	0.0301074	19.4386	37.428
ACSS2	CCDS13243	ACSS2-202	CRC05	0.547635	0.701604	0.154	0.2528	5	0	0.000583858	81.5478	73.8234
ACSS2	CCDS42868	ACSS2-201	CRC05	0.452365	0.298396	-0.154	-0.2528	5	0	0.000583858	96.7633	21.042
ACSS2	CCDS13243	ACSS2-202	CRC10	0.340419	0.633525	0.293	0.2528	5	0	0.0183375	54.9787	97.5804
ACSS2	CCDS42868	ACSS2-201	CRC10	0.659581	0.366475	-0.293	-0.2528	5	0	0.0183375	146.94	47.5921
CD44	CCDS31456	CD44-209	CRC04	0.171046	0.347167	0.176	0.1618	5	0.000219891	5.96627e-06	50.0591	60.462
CD44	CCDS31456	CD44-209	CRC10	0.0618406	0.463522	0.402	0.1618	5	5.98716e-07	1.72969e-05	15.6836	101.918
CD44	CCDS31456	CD44-209	CRC03	0.601303	0.422778	-0.179	0.1618	5	3.49337e-05	0.00125569	117.209	64.0991
CD44	CCDS31456	CD44-209	CRC05	0.110902	0.353653	0.243	0.1618	5	1.05959e-05	0.0006716	9.32145	35.8887
CD44	CCDS31456	CD44-209	CRC07	0.113542	0.280669	0.167	0.1618	5	0.00766884	0.00395591	6.85172	46.9979
PPP1R7	CCDS2546	PPP1R7-201	CRC07	0.705399	0.492799	-0.213	-0.2128	5	1.59337e-06	8.18047e-06	37.0903	66.6524
PPP1R7	CCDS63192	PPP1R7-206	CRC07	0.294601	0.48404	0.189	0.2044	5	6.92807e-06	8.18047e-06	37.6843	86.784
PPP1R7	CCDS2546	PPP1R7-201	CRC08	0.7	0.497852	-0.202	-0.2128	5	0	0.0036309	109.419	58.5296
PPP1R7	CCDS63192	PPP1R7-206	CRC08	0.3	0.501752	0.202	0.2044	5	0	0.0036309	43.7283	75.5119
PPP1R7	CCDS2546	PPP1R7-201	CRC05	0.888892	0.51873	-0.37	-0.2128	5	0	0.000567928	99.7551	67.0325
PPP1R7	CCDS63192	PPP1R7-206	CRC05	0.111108	0.468163	0.357	0.2044	5	0	0.000567928	8.84566	68.7232
PPP1R7	CCDS2546	PPP1R7-201	CRC04	0.662876	0.536444	-0.126	-0.2128	5	0	0.0320334	66.3705	74.8163
PPP1R7	CCDS63192	PPP1R7-206	CRC04	0.336588	0.462068	0.125	0.2044	5	0	0.0320334	43.3121	80.7532
PPP1R7	CCDS2546	PPP1R7-201	CRC10	0.772977	0.620264	-0.153	-0.2128	5	0	0.0177366	46.4622	66.7962
PPP1R7	CCDS63192	PPP1R7-206	CRC10	0.227023	0.376245	0.149	0.2044	5	0	0.0177366	25.5125	41.0883
TUBA4A	CCDS2438	TUBA4A-201	CRC03	0.5	0.980392	0.48	0.2938	5	0	0.00332656	44.6183	135.337
TUBA4A	CCDS63131	TUBA4A-202	CRC03	0.5	0.0196078	-0.48	-0.2938	5	0	0.00332656	113.091	3.85786
TUBA4A	CCDS2438	TUBA4A-201	CRC10	0.73913	0.966477	0.227	0.2938	5	0	0.00206136	154.927	319.933
TUBA4A	CCDS63131	TUBA4A-202	CRC10	0.26087	0.0335227	-0.227	-0.2938	5	0	0.00206136	14.5532	8.62097
TUBA4A	CCDS2438	TUBA4A-201	CRC01	0.6	0.946484	0.346	0.2938	5	0	0.000999404	55.2639	207.411
TUBA4A	CCDS63131	TUBA4A-202	CRC01	0.4	0.0535156	-0.346	-0.2938	5	0	0.000999404	5.20218	5.17257
TUBA4A	CCDS2438	TUBA4A-201	CRC04	0.818182	0.934783	0.117	0.2938	5	0	0.0420981	124.887	208.202
TUBA4A	CCDS63131	TUBA4A-202	CRC04	0.181818	0.0652174	-0.117	-0.2938	5	0	0.0420981	0.599828	102.775
TUBA4A	CCDS2438	TUBA4A-201	HTCRC04	0.653846	0.953186	0.299	0.2938	5	0	0.000149985	228.951	428.711
TUBA4A	CCDS63131	TUBA4A-202	HTCRC04	0.346154	0.046814	-0.299	-0.2938	5	0	0.000149985	23.0383	15.4653
ACOX1	CCDS11734	ACOX1-201	HTCRC04	0.173913	0.556312	0.382	0.3184	5	0	0.0227498	10.4246	35.8305
ACOX1	CCDS11735	ACOX1-202	HTCRC04	0.826087	0.443688	-0.382	-0.3184	5	0	0.0227498	38.4214	15.1317
ACOX1	CCDS11734	ACOX1-201	HTCRC01	0	0.457582	0.458	0.3184	5	0	0.0431845	0	31.9334
ACOX1	CCDS11735	ACOX1-202	HTCRC01	1	0.542418	-0.458	-0.3184	5	0	0.0431845	99.6367	19.1563
ACOX1	CCDS11734	ACOX1-201	CRC10	0.249965	0.61575	0.366	0.3184	5	0	7.47416e-05	9.9284	30.5866
ACOX1	CCDS11735	ACOX1-202	CRC10	0.750035	0.38425	-0.366	-0.3184	5	0	7.47416e-05	20.3183	19.0462
ACOX1	CCDS11734	ACOX1-201	CRC05	0.4	0.582418	0.182	0.3184	5	0	7.11562e-05	7.8093	20.258
ACOX1	CCDS11735	ACOX1-202	CRC05	0.6	0.417582	-0.182	-0.3184	5	0	7.11562e-05	4.83378	13.793
ACOX1	CCDS11734	ACOX1-201	CRC07	0.288833	0.492956	0.204	0.3184	5	0	0.0043817	3.1876	13.5403
ACOX1	CCDS11735	ACOX1-202	CRC07	0.711167	0.507044	-0.204	-0.3184	5	0	0.0043817	8.88801	9.09069
CEACAM1	CCDS46089	CEACAM1-207	CRC05	0.298121	0.544834	0.247	0.2592	5	2.02147e-13	1.85173e-11	55.6492	205.792
CEACAM1	CCDS12609	CEACAM1-201	CRC05	0.630084	0.381653	-0.248	-0.2808	5	4.83477e-13	1.85173e-11	19.7167	84.8896
CEACAM1	CCDS46089	CEACAM1-207	CRC09	0.0215231	0.361536	0.34	0.2592	5	0.000103056	0.000923851	0.265129	348.033
CEACAM1	CCDS12609	CEACAM1-201	CRC09	0.867847	0.563041	-0.305	-0.2808	5	0.000160546	0.000923851	191.495	161.638
CEACAM1	CCDS12609	CEACAM1-201	CRC10	0.780599	0.543318	-0.237	-0.2808	5	0.0020367	0.0119527	69.6998	59.5302
CEACAM1	CCDS46089	CEACAM1-207	CRC10	0.152018	0.371486	0.219	0.2592	5	0.0232144	0.0119527	22.2648	56.0084
CEACAM1	CCDS46089	CEACAM1-207	CRC01	0.0355767	0.338225	0.303	0.2592	5	0.000473261	0.00621331	13.0401	250.129
CEACAM1	CCDS12609	CEACAM1-201	CRC01	0.964423	0.577266	-0.387	-0.2808	5	0.00100537	0.00621331	235.758	159.864
CEACAM1	CCDS12609	CEACAM1-201	CRC07	0.834333	0.607657	-0.227	-0.2808	5	0.00682024	0.0275533	51.2015	86.1436
CEACAM1	CCDS46089	CEACAM1-207	CRC07	0.106067	0.293435	0.187	0.2592	5	0.0219809	0.0275533	10.9036	81.021
TLE5	CCDS12101	TLE5-201	CRC07	0.781733	0.459096	-0.323	-0.2436	5	0	5.97513e-09	221.287	48.0641
TLE5	CCDS12102	TLE5-202	CRC07	0.218267	0.540904	0.323	0.2436	5	0	5.97513e-09	27.1579	75.4266
TLE5	CCDS12101	TLE5-201	CRC03	0.8	0.519089	-0.281	-0.2436	5	0	0.00125569	47.1664	47.8808
TLE5	CCDS12102	TLE5-202	CRC03	0.2	0.480911	0.281	0.2436	5	0	0.00125569	115.984	48.8922
TLE5	CCDS12101	TLE5-201	CRC10	0.857143	0.590559	-0.267	-0.2436	5	0	0.00364892	78.2265	33.2511
TLE5	CCDS12102	TLE5-202	CRC10	0.142857	0.409441	0.267	0.2436	5	0	0.00364892	15.6121	35.5535
TLE5	CCDS12101	TLE5-201	CRC04	0.739836	0.596292	-0.144	-0.2436	5	0	0.0128935	63.5926	73.2372
TLE5	CCDS12102	TLE5-202	CRC04	0.260164	0.403708	0.144	0.2436	5	0	0.0128935	32.2185	28.2795
TLE5	CCDS12101	TLE5-201	HTCRC04	0.890078	0.6875	-0.203	-0.2436	5	0	0.00323843	214.754	139.473
TLE5	CCDS12102	TLE5-202	HTCRC04	0.109922	0.3125	0.203	0.2436	5	0	0.00323843	42.2573	91.5728
CSDE1	CCDS44197	CSDE1-204	CRC10	0.0856417	0.381713	0.296	0.2084	5	7.0158e-19	1.12908e-18	13.1548	175.883
CSDE1	CCDS30811	CSDE1-201	CRC10	0.856995	0.571684	-0.285	-0.2154	5	5.98903e-18	1.12908e-18	166.397	242.672
CSDE1	CCDS44197	CSDE1-204	CRC05	0.231577	0.350439	0.119	0.2084	5	6.3152e-16	3.37291e-15	39.402	85.6873
CSDE1	CCDS30811	CSDE1-201	CRC05	0.758101	0.597115	-0.161	-0.2154	5	7.50342e-16	3.37291e-15	98.3918	121.861
CSDE1	CCDS44197	CSDE1-204	CRC01	0.104574	0.384729	0.28	0.2084	5	1.80065e-14	4.53555e-12	145.631	367.685
CSDE1	CCDS30811	CSDE1-201	CRC01	0.895426	0.584316	-0.311	-0.2154	5	2.50572e-12	4.53555e-12	186.462	227.722
CSDE1	CCDS44197	CSDE1-204	CRC04	0.104535	0.282683	0.178	0.2084	5	1.27351e-08	3.94037e-07	21.2463	84.6063
CSDE1	CCDS30811	CSDE1-201	CRC04	0.881144	0.702911	-0.178	-0.2154	5	1.30266e-05	3.94037e-07	156.643	139.116
CSDE1	CCDS44197	CSDE1-204	CRC07	0.0786538	0.247709	0.169	0.2084	5	3.78004e-09	6.02568e-08	23.5681	43.4161
CSDE1	CCDS30811	CSDE1-202	CRC07	0.853531	0.71137	-0.142	-0.2154	5	8.81163e-08	6.02568e-08	93.3236	95.5126
UGP2	CCDS1875	UGP2-201	CRC01	0.419793	0.260394	-0.159	-0.3654	5	0	2.19756e-07	58.6978	64.615
UGP2	CCDS42690	UGP2-207	CRC01	0.580207	0.739606	0.159	0.3654	5	0	2.19756e-07	113.127	257.329
UGP2	CCDS1875	UGP2-201	CRC04	0.583639	0.19274	-0.391	-0.3654	5	0	0.000454352	50.9151	17.1446
UGP2	CCDS42690	UGP2-202	CRC04	0.416361	0.80726	0.391	0.3654	5	0	0.000454352	105.88	78.109
UGP2	CCDS1875	UGP2-201	HTCRC01	0.857143	0.100786	-0.756	-0.3654	5	0	0.000991114	32.8897	7.25531
UGP2	CCDS42690	UGP2-207	HTCRC01	0.142857	0.899214	0.756	0.3654	5	0	0.000991114	3.2348	93.908
UGP2	CCDS1875	UGP2-201	CRC10	0.666794	0.300141	-0.367	-0.3654	5	0	0.00354051	54.0437	47.1262
UGP2	CCDS42690	UGP2-207	CRC10	0.333206	0.699859	0.367	0.3654	5	0	0.00354051	100.842	113.896
UGP2	CCDS1875	UGP2-201	CRC05	0.528561	0.374163	-0.154	-0.3654	5	0	0.00505397	35.028	42.8929
UGP2	CCDS42690	UGP2-207	CRC05	0.471439	0.625837	0.154	0.3654	5	0	0.00505397	60.7824	72.8976
CTNNA1	CCDS34243	CTNNA1-201	CRC04	0.757523	0.862821	0.105	0.215	5	0	0.000722328	120.634	188.103
CTNNA1	CCDS78064	CTNNA1-244	CRC04	0.242477	0.137179	-0.105	-0.215	5	0	0.000722328	20.4833	18.879
CTNNA1	CCDS34243	CTNNA1-201	CRC01	0.665024	0.855218	0.19	0.215	5	0	2.38277e-06	139.823	1325.94
CTNNA1	CCDS78064	CTNNA1-244	CRC01	0.334976	0.144782	-0.19	-0.215	5	0	2.38277e-06	48.5128	45.6129
CTNNA1	CCDS34243	CTNNA1-201	CRC10	0.626227	0.872745	0.247	0.215	5	0	0.000917196	113.022	310.112
CTNNA1	CCDS78064	CTNNA1-244	CRC10	0.373773	0.127255	-0.247	-0.215	5	0	0.000917196	33.9766	28.5745
CTNNA1	CCDS34243	CTNNA1-201	CRC05	0.535749	0.76746	0.232	0.215	5	0	0.00388612	69.1599	99.2193
CTNNA1	CCDS78064	CTNNA1-244	CRC05	0.464251	0.23254	-0.232	-0.215	5	0	0.00388612	25.6426	10.4065
CTNNA1	CCDS34243	CTNNA1-201	CRC07	0.422411	0.72307	0.301	0.215	5	0	0.010214	44.729	99.2569
CTNNA1	CCDS78064	CTNNA1-244	CRC07	0.577589	0.27693	-0.301	-0.215	5	0	0.010214	55.4919	24.9134
INF2	CCDS41999	INF2-204	CRC10	0.15684	0.467389	0.311	0.2444	5	0	0.00384971	10.215	42.1327
INF2	CCDS45173	INF2-202	CRC10	0.84316	0.532611	-0.311	-0.2444	5	0	0.00384971	18.1789	10.1372
INF2	CCDS41999	INF2-204	CRC04	0.227191	0.472627	0.245	0.2444	5	0	0.0488414	21.2889	36.1726
INF2	CCDS45173	INF2-202	CRC04	0.772809	0.527373	-0.245	-0.2444	5	0	0.0488414	9.96068	4.7647
INF2	CCDS41999	INF2-204	CRC01	0.137514	0.453583	0.316	0.2444	5	0	0.0124256	9.24191	45.4856
INF2	CCDS45173	INF2-202	CRC01	0.862486	0.546417	-0.316	-0.2444	5	0	0.0124256	368.922	26.09
INF2	CCDS41999	INF2-204	CRC07	0.205311	0.401966	0.197	0.2444	5	0	0.00487459	15.9955	30.9335
INF2	CCDS45173	INF2-202	CRC07	0.794689	0.598034	-0.197	-0.2444	5	0	0.00487459	23.0652	17.5007
INF2	CCDS41999	INF2-204	CRC05	0.274337	0.427165	0.153	0.2444	5	0	0.00922572	23.3143	23.9843
INF2	CCDS45173	INF2-202	CRC05	0.725663	0.572835	-0.153	-0.2444	5	0	0.00922572	18.9923	10.0136
TSSC4	CCDS73241	TSSC4-203	CRC01	0	0.245574	0.246	-0.1872	5	0	0.00279772	0	27.0315
TSSC4	CCDS7735	TSSC4-201	CRC01	1	0.754426	-0.246	0.1872	5	0	0.00279772	19.5837	65.9571
TSSC4	CCDS73241	TSSC4-203	CRC03	0.646307	0.251403	-0.395	-0.1872	5	0	0.0322232	6.59497	41.5012
TSSC4	CCDS7735	TSSC4-201	CRC03	0.353693	0.748597	0.395	0.1872	5	0	0.0322232	14.2935	92.0541
TSSC4	CCDS73241	TSSC4-203	CRC10	0.484891	0.261442	-0.223	-0.1872	5	0	0.00625303	55.6226	49.1264
TSSC4	CCDS7735	TSSC4-207	CRC10	0.515109	0.738558	0.223	0.1872	5	0	0.00625303	107.388	137.149
TSSC4	CCDS73241	TSSC4-203	CRC07	0.533186	0.296495	-0.237	-0.1872	5	0	0.00935191	229.545	24.977
TSSC4	CCDS7735	TSSC4-201	CRC07	0.466814	0.703505	0.237	0.1872	5	0	0.00935191	84.9577	58.0073
TSSC4	CCDS73241	TSSC4-203	CRC05	0.630987	0.30419	-0.327	-0.1872	5	0	0.0182288	67.1996	38.3221
TSSC4	CCDS7735	TSSC4-207	CRC05	0.369013	0.69581	0.327	0.1872	5	0	0.0182288	52.1624	114.189
RTN4	CCDS42684	RTN4-202	CRC01	0.268727	0.46303	0.194	0.1525	4	0.00407059	6.59971e-31	2.61735	10.32
RTN4	CCDS42684	RTN4-202	CRC07	0.266305	0.593043	0.327	0.1525	4	1.52688e-07	3.21136e-28	16.9452	16.149
RTN4	CCDS42684	RTN4-202	CRC02	0.230769	0.532057	0.301	0.1525	4	0.0471567	1.61593e-09	18.084	23.9264
RTN4	CCDS42684	RTN4-202	HTCRC04	0.363307	0.150986	-0.212	0.1525	4	0.00228075	3.0181e-08	31.1347	12.4764
METTL26	CCDS73798	METTL26-214	CRC04	0.864521	0.418401	-0.446	-0.31	4	3.91427e-09	5.21133e-13	91.9754	108.572
METTL26	CCDS73798	METTL26-214	CRC05	0.899507	0.530713	-0.369	-0.31	4	3.96115e-12	2.04382e-15	76.9576	120.809
METTL26	CCDS73798	METTL26-214	CRC01	0.889552	0.651597	-0.238	-0.31	4	2.52709e-05	0.000236457	27.8077	49.3427
METTL26	CCDS73798	METTL26-214	CRC08	0.830777	0.643497	-0.187	-0.31	4	0.00980577	0.000632182	111.24	113.983
SRPK2	CCDS34724	SRPK2-202	CRC05	0.666667	0.98398	0.317	0.50075	4	0	2.47333e-05	44.0592	37.4914
SRPK2	CCDS5735	SRPK2-201	CRC05	0.333333	0.0160198	-0.317	-0.50075	4	0	2.47333e-05	5.89086	0.601054
SRPK2	CCDS34724	SRPK2-202	CRC09	0.333333	0.956522	0.623	0.50075	4	0	0.042702	35.686	27.9548
SRPK2	CCDS5735	SRPK2-201	CRC09	0.666667	0.0434783	-0.623	-0.50075	4	0	0.042702	7.50934	9.09535
SRPK2	CCDS34724	SRPK2-202	CRC08	0	0.945946	0.946	0.50075	4	0	0.0141181	0	26.6708
SRPK2	CCDS5735	SRPK2-201	CRC08	1	0.0540541	-0.946	-0.50075	4	0	0.0141181	82.3486	0.640214
SRPK2	CCDS34724	SRPK2-202	CRC10	0.8	0.91687	0.117	0.50075	4	0	0.02105	41.8714	15.7898
SRPK2	CCDS5735	SRPK2-201	CRC10	0.2	0.0831298	-0.117	-0.50075	4	0	0.02105	1.38375	0.727044
CD46	CCDS1481	CD46-204	CRC10	0.0320612	0.326175	0.294	0.16625	4	1.10503e-23	5.03692e-21	5.52347	128.871
CD46	CCDS1481	CD46-204	CRC05	0.0274384	0.163587	0.136	0.16625	4	4.38474e-14	9.4994e-14	7.38384	38.6462
CD46	CCDS1481	CD46-204	CRC09	0	0.113354	0.113	0.16625	4	2.9112e-06	0.000378119	0	36.7032
CD46	CCDS1481	CD46-204	CRC01	0	0.122156	0.122	0.16625	4	1.60598e-05	0.000158626	0	23.7582
EIF4G1	CCDS54687	EIF4G1-205	CRC10	0.0694842	0.306119	0.237	0.17625	4	5.37838e-07	2.04271e-06	9.92726	30.715
EIF4G1	CCDS54687	EIF4G1-205	CRC05	0.00107062	0.185111	0.184	0.17625	4	0.00128174	1.47387e-05	0.00411829	12.1873
EIF4G1	CCDS54687	EIF4G1-205	CRC01	0.0461586	0.211185	0.165	0.17625	4	0.00373585	0.00410868	19.6158	77.627
EIF4G1	CCDS54687	EIF4G1-205	CRC07	0.0498682	0.168743	0.119	0.17625	4	0.00864777	0.0306428	1.76786	10.4432
SRI	CCDS5612	SRI-201	HTCRC04	0.754894	0.977463	0.223	0.16575	4	6.81138e-18	1.4181e-16	286.282	196.456
SRI	CCDS5612	SRI-201	CRC04	0.755337	0.914919	0.16	0.16575	4	9.9819e-12	1.29167e-10	857.789	322.917
SRI	CCDS5612	SRI-201	CRC07	0.788195	0.942827	0.155	0.16575	4	9.4718e-21	7.03525e-16	514.241	375.122
SRI	CCDS5612	SRI-201	CRC01	0.813828	0.938967	0.125	0.16575	4	1.38241e-10	2.57791e-07	334.256	230.758
CD81	CCDS73240	CD81-205	HTCRC04	1	0.649326	-0.351	-0.243	4	0	4.47173e-05	148.195	142.666
CD81	CCDS7734	CD81-201	HTCRC04	0	0.350674	0.351	0.243	4	0	4.47173e-05	0	132.757
CD81	CCDS73240	CD81-205	CRC04	1	0.650801	-0.349	-0.243	4	0	0.00273171	64.5492	97.8814
CD81	CCDS7734	CD81-201	CRC04	0	0.349199	0.349	0.243	4	0	0.00273171	0	47.4698
CD81	CCDS73240	CD81-205	CRC05	0.833333	0.704017	-0.129	-0.243	4	0	0.000591395	72.7699	84.0726
CD81	CCDS7734	CD81-201	CRC05	0.166667	0.295983	0.129	0.243	4	0	0.000591395	11.6178	62.5922
CD81	CCDS73240	CD81-205	CRC10	0.941176	0.798605	-0.143	-0.243	4	0	0.0200629	56.7814	90.7584
CD81	CCDS7734	CD81-201	CRC10	0.0588235	0.201395	0.143	0.243	4	0	0.0200629	4.48873	27.0325
DYNC1I2	CCDS82533	DYNC1I2-204	CRC01	0.425142	0.00322604	-0.422	-0.20125	4	3.39732e-13	1.42815e-10	33.1952	0.457956
DYNC1I2	CCDS82533	DYNC1I2-204	CRC10	0.189177	0.0212904	-0.168	-0.20125	4	5.48903e-07	3.56876e-05	13.2141	0.969109
DYNC1I2	CCDS82533	DYNC1I2-204	CRC04	0.119298	0.0215775	-0.098	-0.20125	4	0.000801692	0.00770823	10.5519	1.82049
DYNC1I2	CCDS82533	DYNC1I2-204	CRC05	0.161014	0.044099	-0.117	-0.20125	4	6.3576e-06	0.000225851	4.55863	2.06808
PPP1R12B	CCDS44294	PPP1R12B-214	CRC04	1	0.100037	-0.9	-0.50175	4	0	0.00610767	19.443	1.45466
PPP1R12B	CCDS53458	PPP1R12B-212	CRC04	0	0.899963	0.9	0.50175	4	0	0.00610767	0	37.1162
PPP1R12B	CCDS44294	PPP1R12B-214	HTCRC04	0.583333	0.216861	-0.366	-0.50175	4	0	0.0153705	134.57	11.7589
PPP1R12B	CCDS53458	PPP1R12B-212	HTCRC04	0.416667	0.783139	0.366	0.50175	4	0	0.0153705	56.2	95.4157
PPP1R12B	CCDS44294	PPP1R12B-214	CRC05	0.633227	0.349188	-0.284	-0.50175	4	0	0.00798108	54.871	2.08044
PPP1R12B	CCDS53458	PPP1R12B-212	CRC05	0.366773	0.650812	0.284	0.50175	4	0	0.00798108	123.579	20.7296
PPP1R12B	CCDS44294	PPP1R12B-214	CRC10	0.746507	0.289694	-0.457	-0.50175	4	0	0.0339043	22.3433	5.83049
PPP1R12B	CCDS53458	PPP1R12B-212	CRC10	0.253493	0.710306	0.457	0.50175	4	0	0.0339043	17.4365	22.5181
HNMT	CCDS33297	HNMT-201	CRC02	0.139873	0.329138	0.189	0.128	4	0.00483392	0.0191982	10.9809	37.58
HNMT	CCDS33297	HNMT-201	CRC08	0.416667	0.311033	-0.106	0.128	4	0.00027484	0.00344002	16.532	31.7259
HNMT	CCDS33297	HNMT-201	CRC09	0.0931814	0.303222	0.21	0.128	4	8.44428e-05	0.00150605	14.4278	35.4159
HNMT	CCDS33297	HNMT-201	CRC05	0.023404	0.242896	0.219	0.128	4	4.25328e-05	0.00090627	4.24536	25.8619
FBXO7	CCDS13907	FBXO7-201	CRC10	1	0.797954	-0.202	-0.1845	4	1.18343e-05	1.72969e-05	107.001	122.525
FBXO7	CCDS58806	FBXO7-202	CRC10	0	0.179857	0.18	0.1565	4	0.0033545	1.72969e-05	0	22.8917
FBXO7	CCDS13907	FBXO7-201	CRC03	1	0.772433	-0.228	-0.1845	4	0	0.00310223	126.703	100.129
FBXO7	CCDS58806	FBXO7-202	CRC03	0	0.198914	0.199	0.1565	4	0	0.00310223	0	34.6238
FBXO7	CCDS13907	FBXO7-201	CRC01	1	0.822431	-0.178	-0.1845	4	3.81165e-06	3.06679e-06	289.116	352.403
FBXO7	CCDS58806	FBXO7-202	CRC01	0	0.124346	0.124	0.1565	4	0.00248423	3.06679e-06	0	33.0081
FBXO7	CCDS13907	FBXO7-201	CRC04	0.939673	0.809757	-0.13	-0.1845	4	0	0.0212672	72.0903	109.583
FBXO7	CCDS58806	FBXO7-202	CRC04	0.0603269	0.183582	0.123	0.1565	4	0	0.0212672	19.22	24.672
PBDC1	CCDS14432	PBDC1-202	CRC07	0.896375	0.658047	-0.238	-0.20775	4	0	8.61705e-05	109.022	75.6926
PBDC1	CCDS75995	PBDC1-201	CRC07	0.103625	0.341953	0.238	0.20775	4	0	8.61705e-05	11.2687	45.2184
PBDC1	CCDS14432	PBDC1-202	CRC01	0.917931	0.692376	-0.226	-0.20775	4	0	0.000869931	42.8768	47.3723
PBDC1	CCDS75995	PBDC1-201	CRC01	0.0820693	0.307624	0.226	0.20775	4	0	0.000869931	0.0991317	26.0262
PBDC1	CCDS14432	PBDC1-202	CRC10	0.849936	0.651845	-0.198	-0.20775	4	0	0.00327865	66.1136	87.5606
PBDC1	CCDS75995	PBDC1-201	CRC10	0.150064	0.348155	0.198	0.20775	4	0	0.00327865	21.771	68.93
PBDC1	CCDS14432	PBDC1-202	CRC05	0.864049	0.695101	-0.169	-0.20775	4	0	0.000581528	149.569	123.885
PBDC1	CCDS75995	PBDC1-201	CRC05	0.135951	0.304899	0.169	0.20775	4	0	0.000581528	36.81	63.0199
CYB561A3	CCDS8004	CYB561A3-201	CRC03	0	0.206289	0.206	0.15575	4	0.00185488	0.0162429	0	23.2408
CYB561A3	CCDS8004	CYB561A3-201	CRC07	0	0.140501	0.141	0.15575	4	0.00268913	0.00795178	0	8.41299
CYB561A3	CCDS8004	CYB561A3-201	CRC01	0	0.15313	0.153	0.15575	4	0.00461429	0.0257869	0	43.2057
CYB561A3	CCDS8004	CYB561A3-201	CRC05	0.0385048	0.16104	0.123	0.15575	4	0.00154223	0.0155908	1.62442	14.8774
PABPN1	CCDS86374	PABPN1-202	HTCRC01	1	0.285141	-0.715	-0.4645	4	0	2.51752e-09	145.436	26.8006
PABPN1	CCDS9592	PABPN1-201	HTCRC01	0	0.714859	0.715	0.4645	4	0	2.51752e-09	0	143.356
PABPN1	CCDS86374	PABPN1-202	CRC03	1	0.42136	-0.579	-0.4645	4	0	0.0124598	2.62024	4.06082
PABPN1	CCDS9592	PABPN1-201	CRC03	0	0.57864	0.579	0.4645	4	0	0.0124598	0	10.7234
PABPN1	CCDS86374	PABPN1-202	HTCRC04	0.744594	0.376234	-0.368	-0.4645	4	0	0.000482085	90.4381	42.9389
PABPN1	CCDS9592	PABPN1-201	HTCRC04	0.255406	0.623766	0.368	0.4645	4	0	0.000482085	47.106	98.0279
PABPN1	CCDS86374	PABPN1-202	HTCRC05	0.769231	0.572981	-0.196	-0.4645	4	0	0.0387374	202.208	36.7167
PABPN1	CCDS9592	PABPN1-201	HTCRC05	0.230769	0.427019	0.196	0.4645	4	0	0.0387374	52.5994	64.2442
SF3B1	CCDS82550;	SF3B1-213	CRC04	0.654539	0.313207	-0.341	-0.2725	4	1.06228e-14	1.50305e-13	12.6919	18.4258
SF3B1	CCDS82550;	SF3B1-213	CRC10	0.573399	0.289199	-0.284	-0.2725	4	4.70013e-17	3.105e-16	57.1616	19.9299
SF3B1	CCDS82550;	SF3B1-213	CRC05	0.531576	0.414436	-0.117	-0.2725	4	1.29815e-09	7.78616e-09	17.357	10.882
SF3B1	CCDS82550;	SF3B1-213	HTCRC04	0.710323	0.362705	-0.348	-0.2725	4	0	0.00617876	34.9573	17.5033
MCM7	CCDS5683	MCM7-201	HTCRC04	0.277778	0.705022	0.427	0.23475	4	0	0.000344286	122.471	405.925
MCM7	CCDS5684	MCM7-203	HTCRC04	0.722222	0.294978	-0.427	-0.23475	4	0	0.000344286	116.285	103.937
MCM7	CCDS5683	MCM7-201	HTCRC01	0	0.530072	0.53	0.23475	4	0	0.0230276	0	284.334
MCM7	CCDS5684	MCM7-213	HTCRC01	1	0.469928	-0.53	-0.23475	4	0	0.0230276	28.9048	75.3967
MCM7	CCDS5683	MCM7-201	CRC01	1	0.787118	-0.213	0.23475	4	0	0.000380209	19.3351	1022.88
MCM7	CCDS5684	MCM7-203	CRC01	0	0.212882	0.213	-0.23475	4	0	0.000380209	0	39.8879
MCM7	CCDS5683	MCM7-201	CRC05	0.60547	0.799983	0.195	0.23475	4	0	0.00124512	215.444	263.239
MCM7	CCDS5684	MCM7-213	CRC05	0.39453	0.200017	-0.195	-0.23475	4	0	0.00124512	26.4968	13.5614
GALK2	CCDS32236	GALK2-201	CRC02	0.662643	0.300195	-0.362	-0.3305	4	0	7.60232e-05	25.5867	7.06443
GALK2	CCDS42034	GALK2-216	CRC02	0.337357	0.699805	0.362	0.3305	4	0	7.60232e-05	31.7261	57.1068
GALK2	CCDS32236	GALK2-201	CRC04	0.754768	0.292136	-0.463	-0.3305	4	0	0.00299389	20.8439	6.50966
GALK2	CCDS42034	GALK2-216	CRC04	0.245232	0.707864	0.463	0.3305	4	0	0.00299389	13.8546	19.0947
GALK2	CCDS32236	GALK2-201	CRC10	0.551485	0.354679	-0.197	-0.3305	4	0	0.00016103	12.0506	16.2733
GALK2	CCDS42034	GALK2-216	CRC10	0.448515	0.645321	0.197	0.3305	4	0	0.00016103	19.2037	53.5308
GALK2	CCDS32236	GALK2-201	CRC05	0.677078	0.377527	-0.3	-0.3305	4	0	0.000708492	23.442	8.94088
GALK2	CCDS42034	GALK2-216	CRC05	0.322922	0.622473	0.3	0.3305	4	0	0.000708492	2.89915	26.1443
AHNAK	CCDS31584	AHNAK-202	CRC01	0.50052	0.637489	0.137	-0.16775	4	0	0.000185369	0.16756	10.0987
AHNAK	CCDS44625	AHNAK-201	CRC01	0.49948	0.362511	-0.137	0.16775	4	0	0.000185369	4.53795	10.3279
AHNAK	CCDS31584	AHNAK-202	CRC05	0.858936	0.661454	-0.197	-0.16775	4	0	0.00138371	5.16483	3.26771
AHNAK	CCDS44625	AHNAK-201	CRC05	0.141064	0.338546	0.197	0.16775	4	0	0.00138371	20.0358	22.0458
AHNAK	CCDS31584	AHNAK-202	CRC03	1	0.629569	-0.37	-0.16775	4	0	0.0038361	23.3727	3.36131
AHNAK	CCDS44625	AHNAK-201	CRC03	0	0.370431	0.37	0.16775	4	0	0.0038361	0	39.2898
AHNAK	CCDS31584	AHNAK-202	CRC07	0.958572	0.717615	-0.241	-0.16775	4	0	0.000221164	7.23995	5.44401
AHNAK	CCDS44625	AHNAK-201	CRC07	0.0414277	0.282385	0.241	0.16775	4	0	0.000221164	7.10781	23.9528
TMPO	CCDS9064	TMPO-202	CRC10	0.212231	0.530185	0.318	0.2395	4	1.40724e-05	0.000642602	15.9937	35.5842
TMPO	CCDS9064	TMPO-202	CRC05	0.147772	0.475913	0.328	0.2395	4	8.42476e-06	0.000255701	3.20017	22.5838
TMPO	CCDS9064	TMPO-202	CRC04	0.514537	0.416061	-0.098	0.2395	4	0.00632137	0.026741	32.8055	43.6504
TMPO	CCDS9064	TMPO-202	CRC01	0	0.409772	0.41	0.2395	4	0	0.0173096	0	21.1305
ACOT9	CCDS35216	ACOT9-201	CRC04	0	0.723725	0.724	0.192	4	0	0.0194864	0	85.8965
ACOT9	CCDS43924	ACOT9-204	CRC04	1	0.276275	-0.724	-0.192	4	0	0.0194864	11.4798	8.74761
ACOT9	CCDS35216	ACOT9-201	CRC01	1	0.627201	-0.373	0.192	4	0	0.0377117	262.126	90.5337
ACOT9	CCDS43924	ACOT9-204	CRC01	0	0.372799	0.373	-0.192	4	0	0.0377117	0	12.758
ACOT9	CCDS35216	ACOT9-201	CRC07	0.36084	0.629835	0.269	0.192	4	0	0.0400779	49.3279	73.8665
ACOT9	CCDS43924	ACOT9-204	CRC07	0.63916	0.370165	-0.269	-0.192	4	0	0.0400779	7.55756	9.13996
ACOT9	CCDS35216	ACOT9-201	CRC05	0.5	0.647931	0.148	0.192	4	0	0.0384491	69.2531	60.8582
ACOT9	CCDS43924	ACOT9-204	CRC05	0.5	0.352069	-0.148	-0.192	4	0	0.0384491	68.1756	13.8612
ECE1	CCDS215	ECE1-203	CRC09	0	0.259723	0.26	0.2025	4	0	0.0057224	0	17.9351
ECE1	CCDS44081	ECE1-204	CRC09	1	0.740258	-0.26	-0.207	4	0	0.0057224	66.6455	10.9748
ECE1	CCDS215	ECE1-203	CRC07	0	0.263526	0.264	0.2025	4	0	5.395e-05	0	10.2247
ECE1	CCDS44081	ECE1-204	CRC07	1	0.732579	-0.267	-0.207	4	0	5.395e-05	65.4099	27.5245
ECE1	CCDS215	ECE1-203	CRC04	0.0809724	0.245902	0.165	0.2025	4	0	0.0144473	2.25792	8.86855
ECE1	CCDS44081	ECE1-204	CRC04	0.919028	0.753747	-0.165	-0.207	4	0	0.0144473	39.5991	10.2095
ECE1	CCDS215	ECE1-203	CRC01	0	0.120877	0.121	0.2025	4	0	0.0428189	0	39.1727
ECE1	CCDS44081	ECE1-204	CRC01	1	0.86354	-0.136	-0.207	4	0	0.0428189	3.45876	115.016
CFLAR	CCDS46487	CFLAR-202	CRC05	0.575755	0.716414	0.141	0.225	4	3.00631e-08	1.43866e-06	58.0518	66.7782
CFLAR	CCDS2337	CFLAR-201	CRC05	0.334686	0.220881	-0.114	-0.218	4	3.5152e-07	1.43866e-06	8.69392	3.71478
CFLAR	CCDS46487	CFLAR-202	CRC04	0.36538	0.581032	0.216	0.225	4	0.00759629	0.0368661	54.3941	75.2598
CFLAR	CCDS2337	CFLAR-201	CRC04	0.485136	0.345651	-0.139	-0.218	4	0.0265515	0.0368661	7.75988	10.4122
CFLAR	CCDS46487	CFLAR-202	CRC10	0.375116	0.634656	0.26	0.225	4	8.33198e-05	0.00327865	41.6558	85.4401
CFLAR	CCDS2337	CFLAR-201	CRC10	0.582216	0.308235	-0.274	-0.218	4	0.00200189	0.00327865	17.1994	10.3507
CFLAR	CCDS46487	CFLAR-202	CRC07	0.260087	0.543459	0.283	0.225	4	0.000705234	0.00582099	32.728	52.264
CFLAR	CCDS2337	CFLAR-201	CRC07	0.684358	0.339301	-0.345	-0.218	4	0.00138418	0.00582099	10.3105	6.19175
TERF1	CCDS6210	TERF1-201	CRC10	0	0.177457	0.177	0.178	4	0	0.000189096	0	7.25782
TERF1	CCDS6211	TERF1-202	CRC10	1	0.822543	-0.177	-0.178	4	0	0.000189096	15.8284	22.1879
TERF1	CCDS6210	TERF1-201	CRC05	0	0.216908	0.217	0.178	4	0	0.000202826	0	15.8266
TERF1	CCDS6211	TERF1-202	CRC05	1	0.783092	-0.217	-0.178	4	0	0.000202826	12.4778	27.3052
TERF1	CCDS6210	TERF1-201	CRC01	0	0.162237	0.162	0.178	4	0	0.00122946	0	6.1682
TERF1	CCDS6211	TERF1-202	CRC01	1	0.837763	-0.162	-0.178	4	0	0.00122946	9.07599	12.0592
TERF1	CCDS6210	TERF1-201	CRC03	0	0.156109	0.156	0.178	4	0	0.0219384	0	11.7133
TERF1	CCDS6211	TERF1-202	CRC03	1	0.843891	-0.156	-0.178	4	0	0.0219384	18.2361	25.3103
DDX21	CCDS31211	DDX21-201	CRC04	0.545455	0.904936	0.359	0.23375	4	0	0.00629585	12.9883	60.1755
DDX21	CCDS73144	DDX21-202	CRC04	0.454545	0.0950644	-0.359	-0.23375	4	0	0.00629585	13.7858	5.03331
DDX21	CCDS31211	DDX21-201	CRC10	0.68	0.860167	0.18	0.23375	4	0	0.00633532	36.8904	74.1071
DDX21	CCDS73144	DDX21-202	CRC10	0.32	0.139833	-0.18	-0.23375	4	0	0.00633532	11.1991	3.35938
DDX21	CCDS31211	DDX21-201	CRC09	0.646835	0.82799	0.181	0.23375	4	0	0.042702	73.1278	57.862
DDX21	CCDS73144	DDX21-202	CRC09	0.353165	0.17201	-0.181	-0.23375	4	0	0.042702	14.3872	9.01423
DDX21	CCDS31211	DDX21-201	CRC05	0.618978	0.834078	0.215	0.23375	4	0	0.0114794	17.9867	53.5206
DDX21	CCDS73144	DDX21-202	CRC05	0.381022	0.165922	-0.215	-0.23375	4	0	0.0114794	14.1262	8.809
PUF60	CCDS47934	PUF60-208	CRC04	0.681544	0.417228	-0.264	-0.20575	4	0.0117413	0.000310451	173.722	220.856
PUF60	CCDS47933	PUF60-202	CRC04	0.316031	0.580718	0.265	0.21475	4	0.0141357	0.000310451	35.8335	258.734
PUF60	CCDS47934	PUF60-208	CRC10	0.563964	0.436568	-0.127	-0.20575	4	0.00117888	0.00017967	213.698	354.872
PUF60	CCDS47933	PUF60-202	CRC10	0.422778	0.55479	0.132	0.21475	4	0.00161717	0.00017967	106.26	457.864
PUF60	CCDS47934	PUF60-208	CRC07	0.789459	0.47121	-0.318	-0.20575	4	0.00088945	8.09449e-05	245.395	94.1077
PUF60	CCDS47933	PUF60-202	CRC07	0.195432	0.509652	0.314	0.21475	4	0.00290354	8.09449e-05	35.9922	140.515
PUF60	CCDS47934	PUF60-208	CRC01	0.628527	0.514935	-0.114	-0.20575	4	0.0109011	0.000763991	118.768	347.001
PUF60	CCDS47933	PUF60-202	CRC01	0.329155	0.477007	0.148	0.21475	4	0.0139918	0.000763991	148.943	318.263
KTN1	CCDS41957	KTN1-205	CRC04	0.86044	0.697799	-0.163	-0.15175	4	0.026107	0.0320334	30.6091	33.3299
KTN1	CCDS41959	KTN1-206	CRC04	0.0782723	0.288088	0.21	0.168	4	0.0302271	0.0320334	1.00077	12.5553
KTN1	CCDS41957	KTN1-205	CRC05	0.945047	0.747851	-0.197	-0.15175	4	1.28501e-05	6.40527e-05	30.3334	35.1577
KTN1	CCDS41959	KTN1-204	CRC05	0.0549531	0.214351	0.159	0.168	4	0.000210631	6.40527e-05	1.77678	7.87933
KTN1	CCDS41957	KTN1-205	CRC03	0.890703	0.785571	-0.105	-0.15175	4	0.00580558	0.0124598	107.842	44.7603
KTN1	CCDS41959	KTN1-204	CRC03	0.0276345	0.183293	0.156	0.168	4	0.0323254	0.0124598	0.646834	12.0909
KTN1	CCDS41957	KTN1-205	CRC07	0.931032	0.788859	-0.142	-0.15175	4	0	0.00524711	129.599	37.4919
KTN1	CCDS41959	KTN1-204	CRC07	0.0564358	0.203492	0.147	0.168	4	0	0.00524711	3.75754	7.92934
METTL26	CCDS32352	METTL26-202	CRC04	0	0.301754	0.302	0.202	3	8.51431e-12	5.21133e-13	0	68.574
METTL26	CCDS32352	METTL26-202	CRC05	0.0183066	0.182022	0.164	0.202	3	3.21174e-14	2.04382e-15	2.81668	40.9123
METTL26	CCDS32352	METTL26-202	CRC08	0.0117826	0.151969	0.14	0.202	3	0.000127544	0.000632182	4.1597	29.1286
SQSTM1	CCDS34317	SQSTM1-202	HTCRC01	0.449805	0.953658	0.504	0.246	3	0	4.15376e-05	71.201	279.709
SQSTM1	CCDS47355	SQSTM1-201	HTCRC01	0.550195	0.0463423	-0.504	-0.246	3	0	4.15376e-05	50.4401	16.4682
SQSTM1	CCDS34317	SQSTM1-202	HTCRC04	0.781703	0.887557	0.106	0.246	3	0	0.000401701	201.626	336.674
SQSTM1	CCDS47355	SQSTM1-201	HTCRC04	0.218297	0.112443	-0.106	-0.246	3	0	0.000401701	40.899	37.9853
SQSTM1	CCDS34317	SQSTM1-202	CRC10	0.850139	0.977997	0.128	0.246	3	0	0.00276271	458.199	1287.92
SQSTM1	CCDS47355	SQSTM1-201	CRC10	0.149861	0.0220034	-0.128	-0.246	3	0	0.00276271	79.3908	20.1408
DYNC1I2	CCDS63056	DYNC1I2-203	CRC01	0.574858	0.947219	0.372	0.215333	3	1.042e-06	1.42815e-10	88.9358	117.808
DYNC1I2	CCDS63056	DYNC1I2-203	CRC10	0.788444	0.957467	0.169	0.215333	3	5.7888e-05	3.56876e-05	16.238	47.231
DYNC1I2	CCDS63056	DYNC1I2-203	CRC05	0.814955	0.920413	0.105	0.215333	3	0.000990029	0.000225851	15.0647	27.3853
ETF1	CCDS4207	ETF1-201	CRC10	0.33654	0.747757	0.411	0.281667	3	0	8.6809e-05	19.0406	103.104
ETF1	CCDS75313	ETF1-202	CRC10	0.66346	0.252243	-0.411	-0.281667	3	0	8.6809e-05	39.6414	19.362
ETF1	CCDS4207	ETF1-201	CRC05	0.333333	0.583732	0.25	0.281667	3	0	0.024729	10.7706	39.8251
ETF1	CCDS75313	ETF1-202	CRC05	0.666667	0.416268	-0.25	-0.281667	3	0	0.024729	24.0503	18.0838
ETF1	CCDS4207	ETF1-201	CRC07	0.391962	0.575952	0.184	0.281667	3	0	0.0285095	18.3244	36.5705
ETF1	CCDS75313	ETF1-202	CRC07	0.608038	0.424048	-0.184	-0.281667	3	0	0.0285095	16.5612	15.9081
MFF	CCDS63142	MFF-207	CRC05	0.124036	0.318008	0.194	0.225667	3	0.00367218	1.07965e-05	13.3412	54.3987
MFF	CCDS63142	MFF-207	CRC04	0.190035	0.376871	0.187	0.225667	3	0.00318999	0.00269541	29.932	163.035
MFF	CCDS63142	MFF-205	CRC10	0.0484528	0.344029	0.296	0.225667	3	9.42281e-05	5.94282e-08	15.4402	78.7288
APLP2	CCDS44774	APLP2-210	HTCRC01	0	0.106111	0.106	0.0383333	3	0.0143446	0.0347266	0	19.8215
APLP2	CCDS44774	APLP2-210	CRC01	0.305096	0.204783	-0.1	0.0383333	3	0.000121072	0.00949488	854.417	90.5941
APLP2	CCDS44774	APLP2-210	CRC05	0.0614498	0.170425	0.109	0.0383333	3	1.24383e-05	0.00500112	14.3093	28.7169
CTSC	CCDS44693	CTSC-206	CRC05	0.0701765	0.175784	0.106	0.107333	3	0	8.23656e-07	50.1859	21.3801
CTSC	CCDS8282	CTSC-201	CRC05	0.929824	0.824216	-0.106	-0.107333	3	0	8.23656e-07	212.707	116.122
CTSC	CCDS44693	CTSC-206	CRC02	0	0.103593	0.104	0.107333	3	0	0.000730081	0	26.0822
CTSC	CCDS8282	CTSC-201	CRC02	1	0.896407	-0.104	-0.107333	3	0	0.000730081	85.4562	264.431
CTSC	CCDS44693	CTSC-206	CRC03	0	0.112365	0.112	0.107333	3	0	0.00332656	0	12.5577
CTSC	CCDS8282	CTSC-201	CRC03	1	0.887635	-0.112	-0.107333	3	0	0.00332656	147.481	112.243
FKBP9	CCDS5439	FKBP9-201	HTCRC04	0.235294	0.659487	0.424	0.397	3	0	0.000250599	83.7895	199.02
FKBP9	CCDS64622	FKBP9-214	HTCRC04	0.764706	0.340513	-0.424	-0.397	3	0	0.000250599	77.1502	58.9363
FKBP9	CCDS5439	FKBP9-201	CRC10	0.228297	0.677472	0.449	0.397	3	0	0.00205242	41.5878	52.9358
FKBP9	CCDS64622	FKBP9-214	CRC10	0.771703	0.322528	-0.449	-0.397	3	0	0.00205242	39.9409	11.7489
FKBP9	CCDS5439	FKBP9-201	CRC07	0.24421	0.562009	0.318	0.397	3	0	0.0269121	14.5148	58.1701
FKBP9	CCDS64622	FKBP9-214	CRC07	0.75579	0.437991	-0.318	-0.397	3	0	0.0269121	51.8244	24.8715
TRABD2A	CCDS77428	TRABD2A-202	HTCRC04	0.211091	0.682633	0.472	0.34	3	4.00314e-07	4.3243e-05	50.9548	205.018
TRABD2A	CCDS77428	TRABD2A-202	CRC01	0.209561	0.593177	0.384	0.34	3	5.81991e-20	1.15981e-15	99.5764	295.877
TRABD2A	CCDS77428	TRABD2A-202	CRC07	0.202737	0.36662	0.164	0.34	3	9.24568e-06	0.00190341	59.8024	61.2816
MIA2	CCDS86384	MIA2-219	CRC04	0.816427	0.297914	-0.519	-0.307	3	0.000293455	6.32953e-06	25.6516	5.35325
MIA2	CCDS86384	MIA2-219	CRC10	0.609554	0.377125	-0.232	-0.307	3	5.3257e-06	6.33426e-10	20.0085	17.0688
MIA2	CCDS86385	MIA2-203	CRC10	0.0625	0.166259	0.104	0.119333	3	0.00105497	6.33426e-10	0.111752	6.53766
MIA2	CCDS86385	MIA2-203	CRC05	0.00832254	0.130793	0.122	0.119333	3	0.0130472	4.57668e-05	0.0438647	2.27596
MIA2	CCDS86384	MIA2-219	CRC05	0.632984	0.463052	-0.17	-0.307	3	0.0147022	4.57668e-05	29.5407	13.0318
MIA2	CCDS86385	MIA2-203	CRC07	0	0.131936	0.132	0.119333	3	0.0395238	0.049019	0	2.26591
RFC3	CCDS45025	RFC3-202	CRC05	0.0361111	0.136984	0.101	-0.219333	3	0	4.74629e-05	7.56607	5.25313
RFC3	CCDS9352	RFC3-201	CRC05	0.963889	0.863016	-0.101	0.219333	3	0	4.74629e-05	69.3281	54.8481
RFC3	CCDS45025	RFC3-202	CRC08	0.5	0.228269	-0.272	-0.219333	3	0	0.0203122	1.44979	3.81153
RFC3	CCDS9352	RFC3-201	CRC08	0.5	0.771731	0.272	0.219333	3	0	0.0203122	0.449917	53.9626
RFC3	CCDS45025	RFC3-202	CRC10	0.606323	0.119339	-0.487	-0.219333	3	0	0.00918222	8.77342	17.5729
RFC3	CCDS9352	RFC3-201	CRC10	0.393677	0.880661	0.487	0.219333	3	0	0.00918222	7.15607	64.7808
DALRD3	CCDS2783	DALRD3-201	CRC10	0.403557	0.056214	-0.347	-0.401333	3	1.44952e-08	2.83676e-06	70.1044	0.352828
DALRD3	CCDS2783	DALRD3-201	HTCRC04	0.826087	0.409654	-0.416	-0.401333	3	0.00792867	0.00631867	115.057	95.286
DALRD3	CCDS2783	DALRD3-201	CRC07	0.612425	0.17139	-0.441	-0.401333	3	5.60214e-06	8.61705e-05	124.845	9.04905
BSCL2	CCDS44627	BSCL2-227	HTCRC04	0.670562	0.38949	-0.281	-0.456	3	3.78404e-07	7.23864e-06	259.424	151.478
BSCL2	CCDS44627	BSCL2-203	HTCRC01	1	0.420027	-0.58	-0.456	3	1.05337e-05	0.000189896	66.0321	106.442
BSCL2	CCDS44627	BSCL2-203	CRC03	0.673836	0.166829	-0.507	-0.456	3	0.011696	0.0301748	93.35	34.7483
TMPO	CCDS31879	TMPO-212	CRC10	0.771447	0.454138	-0.317	-0.356333	3	0.000197582	0.000642602	24.2659	15.5074
TMPO	CCDS31879	TMPO-212	CRC05	0.838317	0.514038	-0.324	-0.356333	3	0.000203234	0.000255701	37.4232	26.2338
TMPO	CCDS31879	TMPO-212	CRC01	1	0.572133	-0.428	-0.356333	3	0	0.0173096	0.4685	11.9759
DAB2	CCDS34149	DAB2-201	CRC04	0.107525	0.489561	0.382	0.291	3	0	0.000294883	8.92999	33.4279
DAB2	CCDS58946	DAB2-217	CRC04	0.892475	0.510439	-0.382	-0.291	3	0	0.000294883	34.1964	26.074
DAB2	CCDS34149	DAB2-201	CRC10	0.274503	0.429216	0.155	0.291	3	0	0.000147828	22.2481	40.0249
DAB2	CCDS58946	DAB2-217	CRC10	0.725497	0.570784	-0.155	-0.291	3	0	0.000147828	23.0177	25.0565
DAB2	CCDS34149	DAB2-201	CRC01	0	0.335815	0.336	0.291	3	0	0.0322259	0	57.4227
DAB2	CCDS58946	DAB2-217	CRC01	1	0.664185	-0.336	-0.291	3	0	0.0322259	1.36468	63.2991
OXR1	CCDS56547	OXR1-209	CRC10	0.864518	0.505851	-0.359	-0.275333	3	0	0.000682534	19.9765	24.3055
OXR1	CCDS6304	OXR1-202	CRC10	0.135482	0.494149	0.359	0.275333	3	0	0.000682534	5.23299	27.4531
OXR1	CCDS56547	OXR1-209	CRC04	0.810401	0.506825	-0.304	-0.275333	3	0	0.0161541	30.3762	14.7351
OXR1	CCDS6304	OXR1-202	CRC04	0.189599	0.493175	0.304	0.275333	3	0	0.0161541	2.89867	16.0533
OXR1	CCDS56547	OXR1-209	CRC07	0.749133	0.586397	-0.163	-0.275333	3	0	0.0173327	69.4848	16.3768
OXR1	CCDS6304	OXR1-202	CRC07	0.250867	0.413603	0.163	0.275333	3	0	0.0173327	38.9432	10.3979
BRWD1	CCDS13663	BRWD1-203	CRC04	0.775194	0.474624	-0.301	-0.315667	3	0.0206697	0.0323497	5.07605	11.6738
BRWD1	CCDS33557	BRWD1-202	CRC01	0.206221	0.380869	0.175	0.225333	3	0.00720204	0.0325611	64.4007	32.1707
BRWD1	CCDS13663	BRWD1-203	CRC01	0.793779	0.545863	-0.248	-0.315667	3	0.0158218	0.0325611	198.702	6.67473
BRWD1	CCDS33557	BRWD1-202	CRC05	0.0715496	0.377387	0.306	0.225333	3	0.0151306	0.0404469	5.6273	16.4843
BRWD1	CCDS13663	BRWD1-203	CRC05	0.92845	0.530907	-0.398	-0.315667	3	0.0157157	0.0404469	9.00415	5.74134
BRWD1	CCDS33557	BRWD1-202	CRC07	0.212642	0.407476	0.195	0.225333	3	0.00333022	0.0275533	5.78972	21.6272
LUC7L	CCDS32348	LUC7L-201	CRC05	0.166667	0.364214	0.198	0.224667	3	8.91042e-07	1.74181e-05	12.5422	28.0145
LUC7L	CCDS32348	LUC7L-201	CRC03	0.0069777	0.271768	0.265	0.224667	3	0.00805255	0.0465565	0.697252	40.039
LUC7L	CCDS32348	LUC7L-201	CRC01	0	0.211179	0.211	0.224667	3	0.0102939	0.0484352	0	18.8521
MAP7	CCDS5178	MAP7-201	CRC04	0.060911	0.353001	0.292	0.196333	3	0	0.000353621	2.16378	13.3412
MAP7	CCDS75529	MAP7-209	CRC04	0.939089	0.646999	-0.292	-0.196333	3	0	0.000353621	28.9738	25.2779
MAP7	CCDS5178	MAP7-201	CRC10	0.12596	0.250798	0.125	0.196333	3	0	0.00301353	5.68285	21.8476
MAP7	CCDS75529	MAP7-209	CRC10	0.87404	0.749202	-0.125	-0.196333	3	0	0.00301353	43.3865	58.8756
MAP7	CCDS5178	MAP7-201	CRC07	0.0162062	0.188102	0.172	0.196333	3	0	0.01069	2.43412	5.95896
MAP7	CCDS75529	MAP7-209	CRC07	0.983794	0.811898	-0.172	-0.196333	3	0	0.01069	65.9181	20.8192
QSOX1	CCDS1337	QSOX1-202	CRC04	0.812009	0.556739	-0.255	-0.259	3	0	0.042996	23.7241	4.56559
QSOX1	CCDS30950	QSOX1-201	CRC04	0.187991	0.443261	0.255	0.259	3	0	0.042996	16.4481	23.0751
QSOX1	CCDS1337	QSOX1-202	CRC01	0.893764	0.51888	-0.375	-0.259	3	0	0.000461979	33.9055	32.5282
QSOX1	CCDS30950	QSOX1-201	CRC01	0.106236	0.48112	0.375	0.259	3	0	0.000461979	62.8286	115.318
QSOX1	CCDS1337	QSOX1-202	CRC10	0.716032	0.569096	-0.147	-0.259	3	0	0.0239804	16.5704	15.3662
QSOX1	CCDS30950	QSOX1-201	CRC10	0.283968	0.430904	0.147	0.259	3	0	0.0239804	30.037	48.4951
VRK3	CCDS12791	VRK3-201	CRC10	0.807881	0.602594	-0.205	-0.276667	3	0	1.1389e-05	157.547	53.3455
VRK3	CCDS77334	VRK3-207	CRC10	0.192119	0.397406	0.205	0.276667	3	0	1.1389e-05	44.4117	35.1694
VRK3	CCDS12791	VRK3-217	CRC04	0.961347	0.655115	-0.306	-0.276667	3	0	0.00307104	56.687	59.7793
VRK3	CCDS77334	VRK3-207	CRC04	0.0386525	0.344885	0.306	0.276667	3	0	0.00307104	0.757589	31.9664
VRK3	CCDS12791	VRK3-217	CRC01	1	0.681125	-0.319	-0.276667	3	0	0.00107157	112.141	112.804
VRK3	CCDS77334	VRK3-207	CRC01	0	0.318875	0.319	0.276667	3	0	0.00107157	0	64.9751
ATP5IF1	CCDS319	ATP5IF1-201	CRC10	0.623632	0.494299	-0.129	-0.139	3	1.61698e-06	8.07739e-13	200.89	51.5879
ATP5IF1	CCDS319	ATP5IF1-201	HTCRC04	0.723768	0.568798	-0.155	-0.139	3	1.97246e-10	4.57616e-25	819.222	188.185
ATP5IF1	CCDS319	ATP5IF1-201	CRC01	0.689086	0.555839	-0.133	-0.139	3	0.00106293	3.33909e-05	69.8877	121.705
VKORC1	CCDS10703	VKORC1-205	CRC10	0.910296	0.775754	-0.135	-0.164333	3	0	3.87381e-05	41.9649	31.715
VKORC1	CCDS10704	VKORC1-203	CRC10	0.0897042	0.224246	0.135	0.164333	3	0	3.87381e-05	1.33454	9.35297
VKORC1	CCDS10703	VKORC1-205	CRC01	1	0.785196	-0.215	-0.164333	3	0	0.000618673	8.48014	32.4181
VKORC1	CCDS10704	VKORC1-203	CRC01	0	0.214804	0.215	0.164333	3	0	0.000618673	0	6.3804
VKORC1	CCDS10703	VKORC1-205	CRC04	0.909091	0.765723	-0.143	-0.164333	3	0	0.0181474	93.6191	83.5772
VKORC1	CCDS10704	VKORC1-203	CRC04	0.0909091	0.234277	0.143	0.164333	3	0	0.0181474	7.29936	23.4299
DPM3	CCDS1094	DPM3-202	HTCRC04	0.472722	0.682302	0.21	0.183	3	0	0.042368	173.555	115.866
DPM3	CCDS1095	DPM3-203	HTCRC04	0.527278	0.317698	-0.21	-0.183	3	0	0.042368	261.312	62.1271
DPM3	CCDS1094	DPM3-202	CRC10	0.515445	0.64471	0.129	0.183	3	0	0.0224199	17.8023	12.5885
DPM3	CCDS1095	DPM3-203	CRC10	0.484555	0.35529	-0.129	-0.183	3	0	0.0224199	19.6179	7.81908
DPM3	CCDS1094	DPM3-202	CRC05	0.405674	0.615552	0.21	0.183	3	0	0.0248321	20.7438	16.5278
DPM3	CCDS1095	DPM3-203	CRC05	0.594326	0.384448	-0.21	-0.183	3	0	0.0248321	39.002	13.763
MEST	CCDS5822	MEST-201	CRC04	0.377201	0.0753431	-0.302	-0.186667	3	0.0108101	0.0126707	8.29168	0.850319
MEST	CCDS5822	MEST-201	CRC10	0.213532	0.102974	-0.111	-0.186667	3	0.0251792	0.0101646	9.5518	12.8575
MEST	CCDS5822	MEST-201	CRC05	0.25	0.102904	-0.147	-0.186667	3	0.00330926	0.0072069	22.6946	7.44696
DIS3	CCDS45057	DIS3-202	CRC04	0	0.20808	0.208	0.173	3	0	0.00890861	0	8.56749
DIS3	CCDS9447	DIS3-201	CRC04	1	0.79192	-0.208	-0.173	3	0	0.00890861	11.869	29.1065
DIS3	CCDS45057	DIS3-202	CRC10	0.0353222	0.188301	0.153	0.173	3	0	0.0173047	0.602782	5.25721
DIS3	CCDS9447	DIS3-201	CRC10	0.964678	0.811699	-0.153	-0.173	3	0	0.0173047	11.3928	16.1428
DIS3	CCDS45057	DIS3-202	CRC07	0	0.157677	0.158	0.173	3	0	0.00670043	0	3.49174
DIS3	CCDS9447	DIS3-201	CRC07	1	0.842323	-0.158	-0.173	3	0	0.00670043	31.7008	10.1405
MIA2	CCDS9675	MIA2-205	CRC04	0	0.19907	0.199	0.169333	3	0.000277043	6.32953e-06	0	11.7066
MIA2	CCDS9675	MIA2-205	CRC10	0.0312503	0.231835	0.201	0.169333	3	4.87855e-08	6.33426e-10	1.64915	24.1088
MIA2	CCDS9675	MIA2-205	CRC05	0.0107421	0.119028	0.108	0.169333	3	0.00117085	4.57668e-05	0.963222	7.99199
ZNF566	CCDS12494	ZNF566-205	CRC04	0.333333	0.819227	0.486	0.575667	3	0	0.0020822	1.36986	18.8793
ZNF566	CCDS74346	ZNF566-209	CRC04	0.666667	0.180773	-0.486	-0.575667	3	0	0.0020822	17.0119	2.81184
ZNF566	CCDS12494	ZNF566-202	CRC01	0	0.666667	0.667	0.575667	3	0	0.0445823	0	22.2996
ZNF566	CCDS74346	ZNF566-209	CRC01	1	0.333333	-0.667	-0.575667	3	0	0.0445823	9.31465	10.0146
ZNF566	CCDS12494	ZNF566-205	CRC05	0	0.574122	0.574	0.575667	3	0	0.0372852	0	9.76297
ZNF566	CCDS74346	ZNF566-209	CRC05	1	0.425878	-0.574	-0.575667	3	0	0.0372852	9.26352	6.84936
ATG4B	CCDS46564	ATG4B-205	HTCRC04	0.283199	0.760897	0.478	0.558	3	0	3.26256e-05	36.1958	196.943
ATG4B	CCDS46565	ATG4B-206	HTCRC04	0.716801	0.239103	-0.478	-0.558	3	0	3.26256e-05	84.998	34.5811
ATG4B	CCDS46564	ATG4B-205	HTCRC05	0	0.591992	0.592	0.558	3	0	0.0100211	0	77.2803
ATG4B	CCDS46565	ATG4B-206	HTCRC05	1	0.408008	-0.592	-0.558	3	0	0.0100211	554.817	18.3866
ATG4B	CCDS46564	ATG4B-205	HTCRC01	0	0.603928	0.604	0.558	3	0	0.0108107	0	118.837
ATG4B	CCDS46565	ATG4B-206	HTCRC01	1	0.396072	-0.604	-0.558	3	0	0.0108107	48.1365	53.41
NFATC3	CCDS10860	NFATC3-202	HTCRC04	0.0454545	0.394366	0.349	0.293667	3	0	0.0167012	3.287	31.8376
NFATC3	CCDS10861	NFATC3-203	HTCRC04	0.954545	0.605634	-0.349	-0.293667	3	0	0.0167012	44.2096	23.7262
NFATC3	CCDS10860	NFATC3-202	CRC10	0.105263	0.333333	0.228	0.293667	3	0	0.00817984	1.46705	7.14936
NFATC3	CCDS10861	NFATC3-203	CRC10	0.894737	0.666667	-0.228	-0.293667	3	0	0.00817984	7.34836	6.38365
NFATC3	CCDS10860	NFATC3-202	CRC05	0	0.304373	0.304	0.293667	3	0	0.0212747	0	4.83202
NFATC3	CCDS10861	NFATC3-203	CRC05	1	0.695627	-0.304	-0.293667	3	0	0.0212747	15.9434	7.54119
FOXP1	CCDS2914	FOXP1-254	HTCRC04	0.929614	0.568937	-0.361	-0.298	3	0	0.00444523	49.5341	24.2078
FOXP1	CCDS74963	FOXP1-268	HTCRC04	0.070386	0.431063	0.361	0.298	3	0	0.00444523	5.30186	44.7733
FOXP1	CCDS2914	FOXP1-254	HTCRC01	1	0.574348	-0.426	-0.298	3	0	0.0436165	66.1906	14.0658
FOXP1	CCDS74963	FOXP1-240	HTCRC01	0	0.425652	0.426	0.298	3	0	0.0436165	0	17.1871
FOXP1	CCDS2914	FOXP1-254	CRC01	0.722897	0.615703	-0.107	-0.298	3	0	0.0139787	20.391	40.1785
FOXP1	CCDS74963	FOXP1-268	CRC01	0.277103	0.384297	0.107	0.298	3	0	0.0139787	69.6754	62.4393
ERLIN2	CCDS34879	ERLIN2-211	CRC01	0	0.632503	0.633	0.488333	3	0	7.24793e-05	0	9.40987
ERLIN2	CCDS6095	ERLIN2-204	CRC01	1	0.367497	-0.633	-0.488333	3	0	7.24793e-05	2.96457	5.02762
ERLIN2	CCDS34879	ERLIN2-201	CRC07	0.14338	0.571329	0.428	0.488333	3	0	5.45218e-05	12.3278	29.5215
ERLIN2	CCDS6095	ERLIN2-204	CRC07	0.85662	0.428671	-0.428	-0.488333	3	0	5.45218e-05	9.84081	6.88612
ERLIN2	CCDS34879	ERLIN2-201	CRC05	0.1256	0.52925	0.404	0.488333	3	0	2.04281e-05	6.77205	38.1515
ERLIN2	CCDS6095	ERLIN2-204	CRC05	0.8744	0.47075	-0.404	-0.488333	3	0	2.04281e-05	26.3048	15.5165
PINX1	CCDS47801	PINX1-201	CRC01	1	0.539133	-0.461	-0.333333	3	0	0.000869931	35.8672	13.5404
PINX1	CCDS64825	PINX1-203	CRC01	0	0.460867	0.461	0.333333	3	0	0.000869931	0	19.2988
PINX1	CCDS47801	PINX1-201	CRC05	0.998271	0.712509	-0.286	-0.333333	3	0	0.0108937	143.948	37.3684
PINX1	CCDS64825	PINX1-203	CRC05	0.00172915	0.287491	0.286	0.333333	3	0	0.0108937	0.162806	16.7098
PINX1	CCDS47801	PINX1-201	CRC10	1	0.74657	-0.253	-0.333333	3	0	0.00301989	94.879	83.5447
PINX1	CCDS64825	PINX1-203	CRC10	0	0.25343	0.253	0.333333	3	0	0.00301989	0	38.7798
BTN2A1	CCDS4613	BTN2A1-201	CRC01	0	0.525841	0.526	0.418333	3	1.76289e-05	0.000615459	0	187.457
BTN2A1	CCDS4613	BTN2A1-201	CRC04	0	0.521708	0.522	0.418333	3	0.00178289	0.0172732	0	21.9399
BTN2A1	CCDS4613	BTN2A1-201	CRC10	0.2	0.406771	0.207	0.418333	3	0.000241812	0.00694894	37.7309	35.7733
CHN2	CCDS47566	CHN2-208	CRC05	0	0.347297	0.347	0.289	3	0	2.67213e-07	0	62.6694
CHN2	CCDS5420	CHN2-201	CRC05	1	0.652703	-0.347	-0.289	3	0	2.67213e-07	56.197	47.333
CHN2	CCDS47566	CHN2-208	CRC04	0	0.294424	0.294	0.289	3	0	2.68229e-06	0	25.8441
CHN2	CCDS5420	CHN2-201	CRC04	1	0.705576	-0.294	-0.289	3	0	2.68229e-06	48.6848	29.2297
CHN2	CCDS47566	CHN2-208	CRC09	0	0.226491	0.226	0.289	3	0	0.0338486	0	31.9397
CHN2	CCDS5420	CHN2-201	CRC09	1	0.773509	-0.226	-0.289	3	0	0.0338486	68.9317	38.9194
POLD1	CCDS12795	POLD1-209	CRC10	0.6	0.714286	0.114	0.542	3	0	0.0479753	41.0264	19.8873
POLD1	CCDS82381	POLD1-205	CRC10	0.4	0.285714	-0.114	-0.542	3	0	0.0479753	12.1383	8.99011
POLD1	CCDS12795	POLD1-201	CRC01	0	0.752075	0.752	0.542	3	0	0.0420353	0	113.035
POLD1	CCDS82381	POLD1-205	CRC01	1	0.247925	-0.752	-0.542	3	0	0.0420353	41.4881	4.86911
POLD1	CCDS12795	POLD1-201	CRC05	0	0.759966	0.76	0.542	3	0	0.0152203	0	26.9702
POLD1	CCDS82381	POLD1-205	CRC05	1	0.240034	-0.76	-0.542	3	0	0.0152203	54.3654	7.6094
CTTN	CCDS41680	CTTN-201	HTCRC04	0.0190704	0.393158	0.374	0.345333	3	0	0.00227565	1.17949	107.181
CTTN	CCDS8197	CTTN-202	HTCRC04	0.98093	0.606842	-0.374	-0.345333	3	0	0.00227565	88.8113	96.8076
CTTN	CCDS41680	CTTN-201	HTCRC01	0	0.323131	0.323	0.345333	3	0	0.00590115	0	66.078
CTTN	CCDS8197	CTTN-202	HTCRC01	1	0.676869	-0.323	-0.345333	3	0	0.00590115	10.8541	58.6665
CTTN	CCDS41680	CTTN-201	CRC10	0.162923	0.50143	0.339	0.345333	3	0	0.00200504	16.1067	50.722
CTTN	CCDS8197	CTTN-202	CRC10	0.837077	0.49857	-0.339	-0.345333	3	0	0.00200504	53.425	35.0887
CCND3	CCDS4863	CCND3-203	CRC04	0.816889	0.420792	-0.396	-0.356333	3	0.0032617	0.00273171	82.0627	31.3298
CCND3	CCDS4863	CCND3-203	CRC03	1	0.466205	-0.534	-0.356333	3	0.00787627	4.65914e-05	63.0332	31.8382
CCND3	CCDS4863	CCND3-203	CRC07	0.714286	0.575298	-0.139	-0.356333	3	0.0408596	0.0114352	70.9598	67.6852
STAG2	CCDS14607	STAG2-202	CRC04	0.0936831	0.352305	0.259	0.229333	3	0	6.39717e-05	12.2269	16.6448
STAG2	CCDS43990	STAG2-201	CRC04	0.906317	0.647695	-0.259	-0.229333	3	0	6.39717e-05	21.5134	22.0615
STAG2	CCDS14607	STAG2-204	CRC05	0.126657	0.346813	0.22	0.229333	3	0	3.55101e-07	9.16906	20.2755
STAG2	CCDS43990	STAG2-201	CRC05	0.873343	0.653187	-0.22	-0.229333	3	0	3.55101e-07	23.6085	25.9017
STAG2	CCDS14607	STAG2-202	CRC10	0.0861292	0.295092	0.209	0.229333	3	0	0.000152889	1.54427	14.2241
STAG2	CCDS43990	STAG2-203	CRC10	0.913871	0.704908	-0.209	-0.229333	3	0	0.000152889	11.3839	31.8164
SMUG1	CCDS58239	SMUG1-222	CRC07	0.482325	0.641884	0.16	0.0223333	3	0	0.000536112	27.887	66.4674
SMUG1	CCDS8874	SMUG1-215	CRC07	0.517675	0.358116	-0.16	-0.0223333	3	0	0.000536112	43.3152	19.4096
SMUG1	CCDS58239	SMUG1-222	HTCRC04	0.462888	0.192183	-0.271	0.0223333	3	0	0.00348043	137.247	43.6266
SMUG1	CCDS8874	SMUG1-215	HTCRC04	0.537112	0.807817	0.271	-0.0223333	3	0	0.00348043	125.049	217.821
SMUG1	CCDS58239	SMUG1-201	CRC05	0.373752	0.551865	0.178	0.0223333	3	0	0.000708492	57.0869	46.3639
SMUG1	CCDS8874	SMUG1-215	CRC05	0.626248	0.448135	-0.178	-0.0223333	3	0	0.000708492	74.9452	36.203
ERCC1	CCDS12662	ERCC1-202	HTCRC01	0.814148	0.596405	-0.218	-0.0233333	3	0	0.00289913	106.499	84.2636
ERCC1	CCDS12663	ERCC1-201	HTCRC01	0.185852	0.378602	0.193	0.004	3	0	0.00289913	29.1363	48.721
ERCC1	CCDS12662	ERCC1-208	HTCRC04	0.873519	0.754616	-0.119	-0.0233333	3	0.000592666	0.00616236	267.247	160.627
ERCC1	CCDS12663	ERCC1-201	HTCRC04	0.125581	0.227147	0.102	0.004	3	0.00267403	0.00616236	13.3253	61.7695
ERCC1	CCDS12662	ERCC1-202	CRC05	0.443382	0.710222	0.267	-0.0233333	3	0	0.0245857	22.2904	28.9958
ERCC1	CCDS12663	ERCC1-201	CRC05	0.556618	0.273666	-0.283	0.004	3	0	0.0245857	49.432	16.9655
RAB3IP	CCDS8993	RAB3IP-212	CRC10	0.705808	0.42193	-0.284	-0.244667	3	0.00115457	0.0130047	10.6238	6.43386
RAB3IP	CCDS8995	RAB3IP-201	CRC10	0.294192	0.548044	0.254	0.263333	3	0.00334315	0.0130047	7.08652	14.4485
RAB3IP	CCDS8993	RAB3IP-212	CRC07	0.666999	0.481197	-0.186	-0.244667	3	0	0.00407676	7.943	3.11937
RAB3IP	CCDS8995	RAB3IP-201	CRC07	0.333001	0.48633	0.153	0.263333	3	0	0.00407676	8.24334	6.65684
RAB3IP	CCDS8993	RAB3IP-212	CRC05	0.77104	0.506712	-0.264	-0.244667	3	0.00477011	0.0254301	11.206	5.85359
RAB3IP	CCDS8995	RAB3IP-201	CRC05	0.0622936	0.444927	0.383	0.263333	3	0.0249314	0.0254301	1.68234	6.75112
MPST	CCDS13939	MPST-201	HTCRC04	0.786587	0.561372	-0.225	-0.214667	3	0	3.03604e-05	332.864	162.53
MPST	CCDS46703	MPST-206	HTCRC04	0.213413	0.438628	0.225	0.214667	3	0	3.03604e-05	171.776	205.278
MPST	CCDS13939	MPST-201	CRC02	0.991113	0.666722	-0.324	-0.214667	3	0	0.0257371	379.553	277.323
MPST	CCDS46703	MPST-206	CRC02	0.00888735	0.333278	0.324	0.214667	3	0	0.0257371	1.01162	148.174
MPST	CCDS13939	MPST-201	CRC05	0.827009	0.732259	-0.095	-0.214667	3	0	0.00983816	316.224	326.911
MPST	CCDS46703	MPST-206	CRC05	0.172991	0.267741	0.095	0.214667	3	0	0.00983816	67.2528	124.079
MGLL	CCDS46902	MGLL-201	HTCRC04	0.636359	0.391018	-0.245	-0.262667	3	0.00122382	0.00598827	92.293	46.4512
MGLL	CCDS46902	MGLL-201	CRC05	0.625	0.26369	-0.361	-0.262667	3	2.46321e-05	0.000356181	4.32631	7.52424
MGLL	CCDS46902	MGLL-201	CRC09	0.498826	0.317138	-0.182	-0.262667	3	0.00430267	0.03683	29.5038	18.726
LAS1L	CCDS55433	LAS1L-201	HTCRC04	0.158219	0.0337238	-0.124	-0.451667	3	0	0.00672195	40.932	13.2092
LAS1L	CCDS55434	LAS1L-202	HTCRC04	0.841781	0.966276	0.124	0.451667	3	0	0.00672195	168.248	293.99
LAS1L	CCDS55433	LAS1L-201	HTCRC01	1	0.0258648	-0.974	-0.451667	3	0	0.0405178	648.909	10.9125
LAS1L	CCDS55434	LAS1L-202	HTCRC01	0	0.974135	0.974	0.451667	3	0	0.0405178	0	250.802
LAS1L	CCDS55433	LAS1L-201	CRC01	0.5	0.243152	-0.257	-0.451667	3	0	0.0408364	330.31	158.125
LAS1L	CCDS55434	LAS1L-202	CRC01	0.5	0.756848	0.257	0.451667	3	0	0.0408364	24.9014	343.268
TCERG1	CCDS4282	TCERG1-201	CRC04	1	0.700363	-0.3	-0.0826667	3	0	0.000167658	51.2733	38.7464
TCERG1	CCDS43379	TCERG1-202	CRC04	0	0.299637	0.3	0.0826667	3	0	0.000167658	0	20.7915
TCERG1	CCDS4282	TCERG1-201	CRC10	1	0.774698	-0.225	-0.0826667	3	0	0.00276271	178.22	50.0919
TCERG1	CCDS43379	TCERG1-202	CRC10	0	0.225302	0.225	0.0826667	3	0	0.00276271	0	23.1824
TCERG1	CCDS4282	TCERG1-201	CRC05	0.534459	0.8113	0.277	-0.0826667	3	0	0.00418087	47.0538	29.8729
TCERG1	CCDS43379	TCERG1-202	CRC05	0.465541	0.1887	-0.277	0.0826667	3	0	0.00418087	58.6339	12.0349
MYC	CCDS6359	MYC-206	HTCRC01	1	0.67035	-0.33	-0.299	3	0	0.0132294	445.241	127.378
MYC	CCDS87627	MYC-205	HTCRC01	0	0.32965	0.33	0.299	3	0	0.0132294	0	72.9418
MYC	CCDS6359	MYC-206	CRC02	0.999877	0.603572	-0.396	-0.299	3	0	0.0453553	138.227	102.483
MYC	CCDS87627	MYC-205	CRC02	0.000122799	0.396428	0.396	0.299	3	0	0.0453553	0.083901	93.9236
MYC	CCDS6359	MYC-206	CRC05	0.850649	0.679951	-0.171	-0.299	3	0	0.0266857	53.4562	188.789
MYC	CCDS87627	MYC-205	CRC05	0.149351	0.320049	0.171	0.299	3	0	0.0266857	4.35952	52.8167
RASSF1	CCDS2821	RASSF1-201	CRC07	1	0.883205	-0.117	0.0426667	3	0	0.0137076	149.774	52.3415
RASSF1	CCDS43096	RASSF1-203	CRC07	0	0.116795	0.117	-0.0426667	3	0	0.0137076	0	6.98564
RASSF1	CCDS2821	RASSF1-201	CRC10	0.54357	0.913003	0.369	0.0426667	3	0	0.0241903	37.2389	113.529
RASSF1	CCDS43096	RASSF1-203	CRC10	0.45643	0.0869968	-0.369	-0.0426667	3	0	0.0241903	22.933	3.59611
RASSF1	CCDS2821	RASSF1-201	CRC05	1	0.876244	-0.124	0.0426667	3	0	0.0129019	51.8698	52.5354
RASSF1	CCDS43096	RASSF1-203	CRC05	0	0.123756	0.124	-0.0426667	3	0	0.0129019	0	1.32884
DMAC2	CCDS33032	DMAC2-201	CRC05	0.783717	0.624583	-0.159	-0.186667	3	0	9.6274e-05	99.6581	47.3443
DMAC2	CCDS33032	DMAC2-201	CRC07	0.869624	0.657469	-0.212	-0.186667	3	0.00224283	0.0139901	89.7222	45.9037
DMAC2	CCDS33032	DMAC2-201	CRC08	0.875098	0.686127	-0.189	-0.186667	3	0.0127666	0.04209	135.451	84.2256
UBTF	CCDS11480	UBTF-201	CRC10	0.950342	0.628832	-0.322	-0.206333	3	0	0.0077006	34.5755	30.0429
UBTF	CCDS42346	UBTF-202	CRC10	0.0496577	0.371168	0.322	0.206333	3	0	0.0077006	4.18793	22.4437
UBTF	CCDS11480	UBTF-209	CRC07	0.859111	0.66212	-0.197	-0.206333	3	0	0.0137076	27.3029	13.0101
UBTF	CCDS42346	UBTF-202	CRC07	0.140889	0.33788	0.197	0.206333	3	0	0.0137076	24.1773	9.08533
UBTF	CCDS11480	UBTF-216	CRC05	0.752317	0.652379	-0.1	-0.206333	3	0	0.00471132	26.7876	16.9945
UBTF	CCDS42346	UBTF-202	CRC05	0.247683	0.347621	0.1	0.206333	3	0	0.00471132	9.75145	11.9503
CTSS	CCDS55634	CTSS-210	CRC07	0.429235	0.535241	0.106	0.146667	3	0	7.06077e-08	49.528	29.9366
CTSS	CCDS968	CTSS-201	CRC07	0.570765	0.464759	-0.106	-0.146667	3	0	7.06077e-08	137.485	31.9569
CTSS	CCDS55634	CTSS-210	CRC04	0.27996	0.502576	0.223	0.146667	3	0	0.000391248	60.8771	37.3647
CTSS	CCDS968	CTSS-201	CRC04	0.72004	0.497424	-0.223	-0.146667	3	0	0.000391248	191.873	49.2969
CTSS	CCDS55634	CTSS-210	CRC10	0.296065	0.406886	0.111	0.146667	3	0	0.0142248	75.2756	93.5765
CTSS	CCDS968	CTSS-201	CRC10	0.703935	0.593114	-0.111	-0.146667	3	0	0.0142248	201.939	144.028
UQCR10	CCDS46680	UQCR10-201	CRC04	0.874116	0.738941	-0.135	-0.034	3	0	0.0070205	254.102	62.209
UQCR10	CCDS46681	UQCR10-202	CRC04	0.125884	0.261059	0.135	0.034	3	0	0.0070205	15.8069	16.3462
UQCR10	CCDS46680	UQCR10-201	CRC05	0.900684	0.766212	-0.134	-0.034	3	0	0.000835947	240.05	112.42
UQCR10	CCDS46681	UQCR10-202	CRC05	0.0993156	0.233788	0.134	0.034	3	0	0.000835947	16.4099	42.1676
UQCR10	CCDS46680	UQCR10-201	CRC07	0.766887	0.934263	0.167	-0.034	3	0	2.70861e-05	176.766	153.442
UQCR10	CCDS46681	UQCR10-202	CRC07	0.233113	0.0657373	-0.167	0.034	3	0	2.70861e-05	72.1047	15.7811
NEDD4L	CCDS45872	NEDD4L-205	HTCRC01	1	0.822633	-0.177	-0.152	2	0	0.0484525	4.94908	31.826
NEDD4L	CCDS45872	NEDD4L-205	CRC02	0.962107	0.835422	-0.127	-0.152	2	0.00648785	0.00101384	14.1527	59.2864
METTL26	CCDS45367	METTL26-203	CRC05	0.0777394	0.275824	0.198	0.1755	2	0.000642416	2.04382e-15	11.8623	74.6427
METTL26	CCDS45367	METTL26-203	CRC01	0.107841	0.261219	0.153	0.1755	2	0.000796063	0.000236457	0.56128	20.3378
CD46	CCDS31008	CD46-208	CRC10	0.53409	0.165621	-0.368	-0.391	2	4.74281e-07	5.03692e-21	28.8252	17.2229
CD46	CCDS31008	CD46-208	CRC07	0.70356	0.289284	-0.414	-0.391	2	0.000871904	4.43623e-10	85.8255	53.4986
SYNCRIP	CCDS55041	SYNCRIP-201	CRC05	0.425705	0.631681	0.206	0.234	2	0.00142045	3.43085e-08	36.0845	49.4904
SYNCRIP	CCDS55041	SYNCRIP-201	CRC10	0.394533	0.656927	0.262	0.234	2	0.0117572	5.92004e-06	13.8849	65.7154
SYNCRIP	CCDS5005	SYNCRIP-208	CRC01	0	0.140617	0.141	0.123	2	0.000457362	1.32276e-05	0	15.5255
SYNCRIP	CCDS5005	SYNCRIP-208	CRC03	0.0805402	0.185048	0.105	0.123	2	0.00529504	0.00945785	8.87068	13.1323
SRI	CCDS47638	SRI-202	HTCRC04	0.187489	0.0132173	-0.174	-0.1435	2	1.11087e-17	1.4181e-16	95.6468	5.39086
SRI	CCDS47638	SRI-202	CRC07	0.1526	0.0393078	-0.113	-0.1435	2	3.0752e-16	7.03525e-16	100.101	20.3761
CD44	CCDS7897	CD44-208	CRC04	0.61967	0.490103	-0.13	-0.2305	2	0.00790802	5.96627e-06	41.9061	35.2533
CD44	CCDS7897	CD44-208	CRC10	0.775932	0.445159	-0.331	-0.2305	2	0.000347762	1.72969e-05	51.0176	49.0546
IL32	CCDS32377	IL32-212	CRC08	0.867174	0.649676	-0.217	-0.1785	2	0.0180447	0.00215797	104.505	413.673
IL32	CCDS32377	IL32-222	CRC05	0.833333	0.693669	-0.14	-0.1785	2	0.00523112	0.000188167	103.071	366.027
SHISA5	CCDS63621	SHISA5-206	HTCRC01	0	0.734681	0.735	0.543	2	0.000258856	0.00440639	0	268.254
SHISA5	CCDS63622	SHISA5-208	HTCRC01	0.5	0.184631	-0.315	-0.337	2	0.00568377	0.00440639	49.573	45.117
SHISA5	CCDS63622	SHISA5-208	HTCRC04	0.517241	0.158009	-0.359	-0.337	2	0.000492174	0.00265978	79.5785	45.494
SHISA5	CCDS63621	SHISA5-206	HTCRC04	0.284033	0.635363	0.351	0.543	2	0.0440905	0.00265978	88.666	349.57
NAA38	CCDS82060	NAA38-205	HTCRC04	0.332436	0.577203	0.245	0.1805	2	0.00240068	0.0271335	171.84	106.052
NAA38	CCDS82060	NAA38-205	CRC05	0.387615	0.503836	0.116	0.1805	2	0.018264	9.6274e-05	55.7778	36.9776
MRPL43	CCDS7505	MRPL43-203	CRC04	0.768692	0.670913	-0.098	-0.147	2	1.00697e-06	3.94037e-07	216.888	134.755
MRPL43	CCDS7505	MRPL43-206	CRC07	0.79467	0.599136	-0.196	-0.147	2	3.91513e-07	4.44682e-06	432.637	123.795
IP6K2	CCDS33752	IP6K2-202	CRC05	0.219664	0.317979	0.098	0.108	2	0.00239154	5.75932e-05	149.101	105.061
IP6K2	CCDS33752	IP6K2-202	HTCRC01	0.145135	0.262684	0.118	0.108	2	0.00209148	0.0339367	199.708	83.8321
PRMT1	CCDS42592	PRMT1-201	CRC04	0.962949	0.850097	-0.113	-0.1255	2	0	1.71365e-05	156.379	395.132
PRMT1	CCDS46145	PRMT1-202	CRC04	0.037051	0.149903	0.113	0.1255	2	0	1.71365e-05	13.2284	85.1922
PRMT1	CCDS42592	PRMT1-201	HTCRC04	0.995518	0.857572	-0.138	-0.1255	2	0	2.67803e-05	594.499	723.325
PRMT1	CCDS46145	PRMT1-202	HTCRC04	0.00448151	0.142428	0.138	0.1255	2	0	2.67803e-05	3.83683	106.219
TRABD2A	CCDS62946	TRABD2A-203	HTCRC04	0.612806	0.19663	-0.416	-0.331	2	0.000403428	4.3243e-05	225.718	68.7469
TRABD2A	CCDS62946	TRABD2A-203	CRC01	0.503088	0.257043	-0.246	-0.331	2	2.99125e-06	1.15981e-15	533.647	105.167
DALRD3	CCDS63632	DALRD3-206	CRC10	0.241471	0.409597	0.168	0.2095	2	0.0131373	2.83676e-06	36.4368	48.3637
DALRD3	CCDS63632	DALRD3-206	HTCRC04	0.0434783	0.29441	0.251	0.2095	2	0.00510938	0.00631867	10.5784	117.057
BSCL2	CCDS8031	BSCL2-205	HTCRC04	0.320774	0.585644	0.265	0.402	2	3.11015e-07	7.23864e-06	127.742	349.213
BSCL2	CCDS8031	BSCL2-205	HTCRC01	0	0.538621	0.539	0.402	2	3.85365e-05	0.000189896	0	197.405
MYL6	CCDS31834	MYL6-207	HTCRC04	0.473213	0.162366	-0.311	-0.2535	2	0	1.544e-51	2044.08	300.305
MYL6	CCDS8906	MYL6-218	HTCRC04	0.526787	0.837634	0.311	0.2535	2	0	1.544e-51	2205.99	1403.16
MYL6	CCDS31834	MYL6-207	CRC05	0.623891	0.427651	-0.196	-0.2535	2	0	4.30226e-15	1132.09	593.983
MYL6	CCDS8906	MYL6-218	CRC05	0.376109	0.572349	0.196	0.2535	2	0	4.30226e-15	762.418	816.582
YIF1B	CCDS46067	YIF1B-202	CRC05	0.036244	0.231367	0.195	0.1595	2	0.0378446	0.00148839	6.08044	21.7991
YIF1B	CCDS46067	YIF1B-202	HTCRC04	0.00402548	0.127806	0.124	0.1595	2	0.00012065	8.37605e-05	0.439897	57.9719
FXYD3	CCDS12442	FXYD3-204	HTCRC04	0.681926	0.462829	-0.219	-0.2265	2	8.67101e-07	1.60167e-06	447.435	81.8233
FXYD3	CCDS12443	FXYD3-202	HTCRC04	0.109766	0.272259	0.162	0.1885	2	0.000742364	1.60167e-06	55.348	31.6372
FXYD3	CCDS12443	FXYD3-201	CRC04	0.0881748	0.30362	0.215	0.1885	2	8.28573e-05	0.00211163	50.4734	47.8274
FXYD3	CCDS12442	FXYD3-204	CRC04	0.902222	0.667775	-0.234	-0.2265	2	0.00072814	0.00211163	654.635	89.2179
VPS29	CCDS41832	VPS29-206	HTCRC04	0.46565	0.253554	-0.212	-0.157	2	9.32727e-06	3.03604e-05	98.0902	49.6102
VPS29	CCDS41832	VPS29-206	CRC07	0.612218	0.510583	-0.102	-0.157	2	0.0063596	0.00508133	96.7238	82.958
ATP5IF1	CCDS44096	ATP5IF1-202	CRC10	0.0896439	0.317272	0.228	0.2135	2	6.93859e-16	8.07739e-13	43.1496	78.8605
ATP5IF1	CCDS44096	ATP5IF1-202	HTCRC04	0.0561039	0.254885	0.199	0.2135	2	2.46366e-28	4.57616e-25	85.9697	153.716
SMARCC2	CCDS81698	SMARCC2-209	CRC10	0.952381	0.693393	-0.259	-0.221	2	0.000180365	0.00145211	34.2061	24.9824
SMARCC2	CCDS8907	SMARCC2-201	CRC10	0.047619	0.195991	0.148	0.1855	2	0.00027945	0.00145211	1.11496	8.10798
SMARCC2	CCDS8907	SMARCC2-201	CRC04	0	0.223202	0.223	0.1855	2	0.000106005	0.00269541	0	6.75683
SMARCC2	CCDS81698	SMARCC2-209	CRC07	0.952381	0.768945	-0.183	-0.221	2	0.00360381	0.0211161	54.8674	25.787
NOLC1	CCDS65926	NOLC1-202	CRC02	0.993174	0.44821	-0.545	-0.357	2	0.0206891	0.0446768	127.738	29.7149
NOLC1	CCDS65926	NOLC1-202	CRC04	0.591492	0.422109	-0.169	-0.357	2	0.0270195	0.0194864	19.3113	51.1482
NAP1L1	CCDS9013	NAP1L1-201	CRC04	0.969056	0.701015	-0.268	-0.195	2	5.60552e-06	9.75106e-05	88.0478	174.054
NAP1L1	CCDS81715	NAP1L1-209	CRC04	0.0302793	0.27116	0.241	0.1735	2	1.32424e-05	9.75106e-05	6.60542	72.1799
NAP1L1	CCDS81715	NAP1L1-209	CRC10	0.128197	0.233787	0.106	0.1735	2	0.000107657	0.00177057	13.7491	58.9776
NAP1L1	CCDS9013	NAP1L1-201	CRC10	0.871492	0.749518	-0.122	-0.195	2	0.000147885	0.00177057	82.3949	141.953
LDHA	CCDS53609	LDHA-218	HTCRC01	0.416667	0.136476	-0.28	-0.298	2	0	6.57982e-06	52.5607	48.8904
LDHA	CCDS7839	LDHA-205	HTCRC01	0.583333	0.863524	0.28	0.298	2	0	6.57982e-06	328.958	805.907
LDHA	CCDS53609	LDHA-218	HTCRC04	0.403047	0.0868464	-0.316	-0.298	2	0	8.11504e-07	90.6026	35.7195
LDHA	CCDS7839	LDHA-205	HTCRC04	0.596953	0.913154	0.316	0.298	2	0	8.11504e-07	237.485	573.268
SERBP1	CCDS30747	SERBP1-201	CRC03	0.761048	0.661064	-0.1	-0.1105	2	0.00156606	0.00394348	36.6255	66.6975
SERBP1	CCDS30747	SERBP1-201	CRC10	0.864758	0.743926	-0.121	-0.1105	2	0.0103076	0.0160606	85.4354	90.2712
NDUFB11	CCDS14273	NDUFB11-204	CRC10	0.201593	0.331146	0.13	0.173	2	0	0.00399216	22.2462	18.3031
NDUFB11	CCDS48100	NDUFB11-202	CRC10	0.798407	0.668854	-0.13	-0.173	2	0	0.00399216	112.143	42.2395
NDUFB11	CCDS14273	NDUFB11-204	CRC01	0.126976	0.342516	0.216	0.173	2	0	0.000425971	10.1017	24.5194
NDUFB11	CCDS48100	NDUFB11-202	CRC01	0.873024	0.657484	-0.216	-0.173	2	0	0.000425971	163.183	67.866
SF3B1	CCDS33356	SF3B1-201	CRC04	0.232449	0.565225	0.333	0.328	2	3.18507e-09	1.50305e-13	12.2652	49.263
SF3B1	CCDS33356	SF3B1-201	CRC10	0.290764	0.613476	0.323	0.328	2	1.95502e-14	3.105e-16	17.3796	65.9909
IL1RN	CCDS2113	IL1RN-202	CRC10	0.992466	0.25	-0.742	-0.6625	2	5.26174e-05	0.000829066	178.164	4.61868
IL1RN	CCDS2113	IL1RN-202	CRC07	1	0.416632	-0.583	-0.6625	2	0	0.0214258	40.0707	20.3044
PPFIBP2	CCDS58116	PPFIBP2-208	CRC01	0	0.173179	0.173	0.154	2	0.00243532	0.00879696	0	23.3977
PPFIBP2	CCDS58116	PPFIBP2-208	CRC05	0.0270229	0.16184	0.135	0.154	2	0.00101186	0.00908219	0.290865	6.18929
FAM104B	CCDS55424	FAM104B-204	CRC05	0	0.404443	0.404	0.4345	2	0.00727623	0.0109455	0	8.71994
FAM104B	CCDS55424	FAM104B-204	CRC07	0	0.464655	0.465	0.4345	2	0.0228111	0.046461	0	38.7571
FSD1L	CCDS47999	FSD1L-205	CRC01	0	0.827534	0.828	0.762	2	0	0.0258886	0	6.37982
FSD1L	CCDS6764	FSD1L-203	CRC01	1	0.172466	-0.828	-0.762	2	0	0.0258886	116.203	1.35138
FSD1L	CCDS47999	FSD1L-205	CRC05	0	0.696262	0.696	0.762	2	0	0.00609414	0	13.5497
FSD1L	CCDS6764	FSD1L-203	CRC05	1	0.303738	-0.696	-0.762	2	0	0.00609414	13.3749	6.07002
SHLD1	CCDS13091	SHLD1-201	HTCRC04	0.166667	0.669374	0.503	0.3735	2	0	0.0150025	36.9584	44.6585
SHLD1	CCDS77565	SHLD1-202	HTCRC04	0.833333	0.330626	-0.503	-0.3735	2	0	0.0150025	333.096	74.5043
SHLD1	CCDS13091	SHLD1-201	CRC10	0.495034	0.738876	0.244	0.3735	2	0	0.0211181	52.1354	44.3248
SHLD1	CCDS77565	SHLD1-202	CRC10	0.504966	0.261124	-0.244	-0.3735	2	0	0.0211181	17.1314	13.4194
VGLL4	CCDS46754	VGLL4-211	CRC07	0.412572	0.264218	-0.148	-0.127	2	0	0.00897811	13.9517	21.5274
VGLL4	CCDS46754	VGLL4-211	CRC05	0.367158	0.261559	-0.106	-0.127	2	0.00708144	0.00864349	17.7649	7.9352
MT1G	CCDS10766	MT1G-202	HTCRC04	0.557163	0.823818	0.267	0.08	2	0	0.0408563	887.515	153.835
MT1G	CCDS76873	MT1G-201	HTCRC04	0.442837	0.176182	-0.267	-0.08	2	0	0.0408563	655.166	54.2777
MT1G	CCDS10766	MT1G-202	HTCRC05	0.260757	0.154008	-0.107	0.08	2	0	1.76289e-10	1108.06	74.3395
MT1G	CCDS76873	MT1G-201	HTCRC05	0.739243	0.845992	0.107	-0.08	2	0	1.76289e-10	3196.98	427.699
NET1	CCDS41483	NET1-201	HTCRC04	0.890608	0.580325	-0.31	-0.2545	2	0	0.00947405	41.7576	38.7674
NET1	CCDS7067	NET1-202	HTCRC04	0.109392	0.419675	0.31	0.2545	2	0	0.00947405	5.5591	44.4787
NET1	CCDS41483	NET1-201	CRC10	0.381558	0.182307	-0.199	-0.2545	2	0	0.0282803	75.7102	48.3077
NET1	CCDS7067	NET1-202	CRC10	0.618442	0.817693	0.199	0.2545	2	0	0.0282803	158.813	406.55
CCND3	CCDS47426	CCND3-202	CRC04	0.166667	0.294768	0.128	0.202	2	0.0130294	0.00273171	2.85828	15.3593
CCND3	CCDS47427	CCND3-205	CRC03	0	0.22887	0.229	0.182	2	0.00332295	4.65914e-05	0	26.8489
CCND3	CCDS47426	CCND3-202	CRC03	0	0.275513	0.276	0.202	2	0.022162	4.65914e-05	0	23.3265
CCND3	CCDS47427	CCND3-205	CRC07	0	0.135151	0.135	0.182	2	0.0317484	0.0114352	0	11.9038
TPM4	CCDS12338	TPM4-218	HTCRC04	0.25	0.717725	0.468	0.37	2	0	0.000162766	83.8816	242.31
TPM4	CCDS46007	TPM4-221	HTCRC04	0.75	0.282275	-0.468	-0.37	2	0	0.000162766	90.4096	55.3028
TPM4	CCDS12338	TPM4-218	CRC07	0.50802	0.78001	0.272	0.37	2	0	0.00566087	158.084	288.3
TPM4	CCDS46007	TPM4-221	CRC07	0.49198	0.21999	-0.272	-0.37	2	0	0.00566087	63.5325	56.6569
NBN	CCDS43753	NBN-210	CRC04	1	0.568687	-0.431	-0.3925	2	0	0.00589553	30.5893	30.829
NBN	CCDS6249	NBN-201	CRC04	0	0.431313	0.431	0.3925	2	0	0.00589553	0	31.5695
NBN	CCDS43753	NBN-210	CRC01	1	0.645771	-0.354	-0.3925	2	0	0.000999404	431.115	32.397
NBN	CCDS6249	NBN-201	CRC01	0	0.354229	0.354	0.3925	2	0	0.000999404	0	44.8891
ABCF3	CCDS3254	ABCF3-203	CRC10	0.348388	0.617544	0.269	0.262	2	0	0.00625303	32.914	73.6832
ABCF3	CCDS87173	ABCF3-201	CRC10	0.651612	0.382456	-0.269	-0.262	2	0	0.00625303	63.4868	40.4042
ABCF3	CCDS3254	ABCF3-203	HTCRC04	0.363537	0.618882	0.255	0.262	2	0	0.0417445	80.4694	218.749
ABCF3	CCDS87173	ABCF3-201	HTCRC04	0.636463	0.381118	-0.255	-0.262	2	0	0.0417445	139.742	103.751
LUC7L2	CCDS43656	LUC7L2-202	CRC01	0.5	0.746386	0.246	0.2365	2	0	0.00253331	160.65	132.203
LUC7L2	CCDS59510	LUC7L2-210	CRC01	0.5	0.253614	-0.246	-0.2365	2	0	0.00253331	5.16529	28.6891
LUC7L2	CCDS43656	LUC7L2-202	CRC07	0.461538	0.688303	0.227	0.2365	2	0	0.01069	27.5393	39.2475
LUC7L2	CCDS59510	LUC7L2-210	CRC07	0.538462	0.311697	-0.227	-0.2365	2	0	0.01069	10.2329	9.57959
MGLL	CCDS43148	MGLL-203	HTCRC04	0.31488	0.509932	0.195	0.233	2	0.00666547	0.00598827	73.498	90.8567
MGLL	CCDS43148	MGLL-203	CRC05	0.367745	0.638444	0.271	0.233	2	0.00313887	0.000356181	83.7121	46.1252
HMGN3	CCDS75485	HMGN3-203	HTCRC04	0.618448	0.786046	0.168	-0.0155	2	0.000167217	0.00353664	91.3087	96.7142
HMGN3	CCDS75485	HMGN3-203	CRC05	0.2833	0.0842016	-0.199	-0.0155	2	0.0354357	0.0254487	41.7644	14.9385
UBA3	CCDS2909	UBA3-202	CRC01	0.426841	0.760621	0.334	0.2895	2	0	0.00205778	244.644	244.093
UBA3	CCDS2910	UBA3-201	CRC01	0.573159	0.227361	-0.346	-0.302	2	0	0.00205778	92.9863	65.4972
UBA3	CCDS2909	UBA3-202	CRC10	0.45878	0.703376	0.245	0.2895	2	0	0.0195885	66.6308	102.783
UBA3	CCDS2910	UBA3-201	CRC10	0.54122	0.283384	-0.258	-0.302	2	0	0.0195885	39.5362	29.9506
DMAC2	CCDS59389	DMAC2-204	CRC05	0.216283	0.361583	0.145	0.1375	2	0	9.6274e-05	32.6454	35.7363
DMAC2	CCDS59389	DMAC2-204	CRC08	0.124902	0.255037	0.13	0.1375	2	0.0273176	0.04209	15.4666	33.1646
CLINT1	CCDS47330	CLINT1-201	CRC01	0.734035	0.318472	-0.416	-0.3395	2	0.000277086	0.00811306	183.547	19.4829
CLINT1	CCDS47330	CLINT1-201	CRC05	0.661152	0.398546	-0.263	-0.3395	2	0.000252922	0.000167664	71.1462	20.4544
API5	CCDS31465	API5-201	CRC04	0.195343	0.304706	0.109	0.136	2	0	0.0121871	12.1955	27.1793
API5	CCDS44572	API5-208	CRC04	0.804657	0.695294	-0.109	-0.136	2	0	0.0121871	40.4233	48.1526
API5	CCDS31465	API5-201	CRC10	0.173872	0.336698	0.163	0.136	2	0	0.00625303	5.61084	31.0056
API5	CCDS44572	API5-208	CRC10	0.826128	0.663302	-0.163	-0.136	2	0	0.00625303	34.4036	65.2168
HNRNPA1	CCDS41793	HNRNPA1-205	CRC01	0.484504	0.37559	-0.109	-0.1355	2	0	0.00168094	47.508	77.9874
HNRNPA1	CCDS44909	HNRNPA1-231	CRC01	0.515496	0.62441	0.109	0.1355	2	0	0.00168094	66.8348	104.52
HNRNPA1	CCDS41793	HNRNPA1-205	CRC05	0.597752	0.43537	-0.162	-0.1355	2	0	0.024729	197.894	124.62
HNRNPA1	CCDS44909	HNRNPA1-231	CRC05	0.402248	0.56463	0.162	0.1355	2	0	0.024729	107.211	116.861
AK2	CCDS373	AK2-202	CRC07	0.424058	0.248119	-0.176	0.0175	2	0.000137475	0.000392474	34.7482	16.5799
AK2	CCDS373	AK2-202	CRC01	0.373269	0.584135	0.211	0.0175	2	0.0182569	0.00629265	51.8372	62.9155
RPL11	CCDS238	RPL11-206	HTCRC04	0.770112	0.505431	-0.265	-0.3025	2	0	7.28368e-13	780.559	187.343
RPL11	CCDS85940	RPL11-201	HTCRC04	0.229888	0.494569	0.265	0.3025	2	0	7.28368e-13	227.432	172.588
RPL11	CCDS238	RPL11-206	HTCRC01	0.848773	0.508504	-0.34	-0.3025	2	0	9.9852e-05	513.138	306.2
RPL11	CCDS85940	RPL11-201	HTCRC01	0.151227	0.491496	0.34	0.3025	2	0	9.9852e-05	114.804	255.672
ARFRP1	CCDS13533	ARFRP1-212	CRC10	0.997592	0.790606	-0.207	-0.1845	2	0	5.96699e-05	95.6883	100.131
ARFRP1	CCDS46630	ARFRP1-207	CRC10	0	0.204789	0.205	0.184	2	0	5.96699e-05	0	32.5973
ARFRP1	CCDS46630	ARFRP1-207	CRC04	0	0.163198	0.163	0.184	2	5.08786e-08	7.21382e-07	0	14.3163
ARFRP1	CCDS13533	ARFRP1-212	CRC04	0.980284	0.818198	-0.162	-0.1845	2	1.14193e-06	7.21382e-07	68.1692	64.8848
POLR1D	CCDS9324	POLR1D-203	CRC01	0.087199	0.631058	0.544	0.18	2	0	0.00389103	8.14874	99.9935
POLR1D	CCDS9324	POLR1D-203	CRC07	0.448075	0.264013	-0.184	0.18	2	0.0439745	0.000163089	55.2074	186.245
CSNK1A1	CCDS47304	CSNK1A1-201	CRC10	0.854598	0.69818	-0.156	-0.228	2	0	0.0018957	124.989	118.112
CSNK1A1	CCDS64291	CSNK1A1-212	CRC10	0.145402	0.30182	0.156	0.228	2	0	0.0018957	20.1765	51.1334
CSNK1A1	CCDS47304	CSNK1A1-201	CRC03	0.962044	0.662338	-0.3	-0.228	2	0	0.0340457	78.1273	45.4401
CSNK1A1	CCDS64291	CSNK1A1-212	CRC03	0.0379563	0.337662	0.3	0.228	2	0	0.0340457	9.41435	27.5868
SEC13	CCDS2599	SEC13-202	HTCRC04	0.680315	0.918826	0.239	0.359	2	0	0.0121247	250.786	304.57
SEC13	CCDS46751	SEC13-208	HTCRC04	0.319685	0.0811735	-0.239	-0.359	2	0	0.0121247	90.2497	19.1437
SEC13	CCDS2599	SEC13-202	CRC01	0.439607	0.919011	0.479	0.359	2	0	0.0275797	43.5817	115.356
SEC13	CCDS46751	SEC13-208	CRC01	0.560393	0.0809895	-0.479	-0.359	2	0	0.0275797	46.3496	4.5211
SCNN1A	CCDS53738	SCNN1A-203	CRC07	0.96667	0.803115	-0.164	-0.133	2	0	0.000536112	33.1772	44.7096
SCNN1A	CCDS8543	SCNN1A-201	CRC07	0.0333304	0.196885	0.164	0.133	2	0	0.000536112	0.359723	12.0252
SCNN1A	CCDS53738	SCNN1A-203	HTCRC01	1	0.898415	-0.102	-0.133	2	0	0.0250107	97.5218	101.7
SCNN1A	CCDS8543	SCNN1A-201	HTCRC01	0	0.101585	0.102	0.133	2	0	0.0250107	0	28.9729
GPS1	CCDS82228	GPS1-202	CRC05	0.306292	0.155914	-0.15	-0.133	2	0.00415794	0.00142543	19.514	25.4413
GPS1	CCDS82228	GPS1-202	CRC01	0.333358	0.217541	-0.116	-0.133	2	0.0118859	0.0113499	2.18132	36.7305
FPGS	CCDS35148	FPGS-203	CRC03	1	0.82636	-0.174	-0.146	2	0	0.0038361	39.3255	52.1596
FPGS	CCDS35149	FPGS-201	CRC03	0	0.17364	0.174	0.146	2	0	0.0038361	0	15.7853
FPGS	CCDS35148	FPGS-203	CRC07	1	0.88196	-0.118	-0.146	2	0	0.00167724	135.416	54.8652
FPGS	CCDS35149	FPGS-201	CRC07	0	0.11804	0.118	0.146	2	0	0.00167724	0	8.29302
RANBP1	CCDS13775	RANBP1-201	HTCRC04	0.229055	0.101359	-0.128	-0.0105	2	0	0.0213707	176.747	57.755
RANBP1	CCDS63408	RANBP1-202	HTCRC04	0.770945	0.898641	0.128	0.0105	2	0	0.0213707	217.955	263.631
RANBP1	CCDS13775	RANBP1-201	CRC04	0.142212	0.249567	0.107	-0.0105	2	0	0.0454428	28.771	135.699
RANBP1	CCDS63408	RANBP1-202	CRC04	0.857788	0.750433	-0.107	0.0105	2	0	0.0454428	232.452	380.056
LSM5	CCDS47571	LSM5-205	CRC10	0.00328883	0.212918	0.21	0.1945	2	0	0.0309274	0.236047	10.7416
LSM5	CCDS5438	LSM5-208	CRC10	0.996711	0.787082	-0.21	-0.1945	2	0	0.0309274	36.8098	36.9192
LSM5	CCDS47571	LSM5-204	CRC05	0	0.178595	0.179	0.1945	2	0	0.0217051	0	20.4236
LSM5	CCDS5438	LSM5-208	CRC05	1	0.821405	-0.179	-0.1945	2	0	0.0217051	67.0123	73.5731
SLC35F5	CCDS2119	SLC35F5-201	CRC07	0.96401	0.858759	-0.105	-0.104	2	0	0.000186273	14.8297	12.897
SLC35F5	CCDS86878	SLC35F5-203	CRC07	0.0359904	0.141241	0.105	0.104	2	0	0.000186273	2.21842	4.44539
SLC35F5	CCDS2119	SLC35F5-201	CRC10	1	0.897437	-0.103	-0.104	2	0	0.01979	21.634	32.322
SLC35F5	CCDS86878	SLC35F5-203	CRC10	0	0.102563	0.103	0.104	2	0	0.01979	0	6.8805
CCL28	CCDS3944	CCL28-201	CRC03	1	0.406913	-0.593	-0.452	2	0	1.08392e-05	144.301	8.33661
CCL28	CCDS78006	CCL28-203	CRC03	0	0.593087	0.593	0.452	2	0	1.08392e-05	0	18.3029
CCL28	CCDS3944	CCL28-201	CRC05	0.9	0.588701	-0.311	-0.452	2	0	4.86738e-11	41.5797	15.514
CCL28	CCDS78006	CCL28-203	CRC05	0.1	0.411299	0.311	0.452	2	0	4.86738e-11	4.354	24.8538
RORC	CCDS1004	RORC-201	CRC07	0.277429	0.9	0.623	0.4645	2	0	0.0103789	15.8785	17.1649
RORC	CCDS30856	RORC-202	CRC07	0.722571	0.1	-0.623	-0.4645	2	0	0.0103789	22.8896	6.29397
RORC	CCDS1004	RORC-201	CRC10	0.5	0.806018	0.306	0.4645	2	0	0.0144911	0.526585	56.019
RORC	CCDS30856	RORC-202	CRC10	0.5	0.193982	-0.306	-0.4645	2	0	0.0144911	54.5215	17.8685
PWWP2A	CCDS47331	PWWP2A-202	CRC04	0.480928	0.875	0.394	0.3545	2	0	0.000173262	7.48985	17.9954
PWWP2A	CCDS47332	PWWP2A-201	CRC04	0.519072	0.125	-0.394	-0.3545	2	0	0.000173262	11.2809	0.224824
PWWP2A	CCDS47331	PWWP2A-202	CRC10	0.531725	0.846384	0.315	0.3545	2	0	0.0122349	8.15499	10.3007
PWWP2A	CCDS47332	PWWP2A-201	CRC10	0.468275	0.153616	-0.315	-0.3545	2	0	0.0122349	10.8521	2.36757
SLC35B2	CCDS34462	SLC35B2-202	HTCRC01	0	0.8	0.8	0.5685	2	0	6.57982e-06	0	238.98
SLC35B2	CCDS75463	SLC35B2-207	HTCRC01	1	0.2	-0.8	-0.5685	2	0	6.57982e-06	690.168	11.8062
SLC35B2	CCDS34462	SLC35B2-202	HTCRC04	0.421053	0.758121	0.337	0.5685	2	0	1.29796e-05	78.6612	241.301
SLC35B2	CCDS75463	SLC35B2-207	HTCRC04	0.578947	0.241879	-0.337	-0.5685	2	0	1.29796e-05	73.2214	48.4032
GIT2	CCDS9138	GIT2-202	CRC07	0.661899	0.289983	-0.372	-0.2775	2	6.78018e-05	0.000538942	9.78664	3.58404
GIT2	CCDS9138	GIT2-202	CRC10	0.428571	0.245697	-0.183	-0.2775	2	0.00034226	0.00259428	0.649545	4.77594
GORASP1	CCDS2681	GORASP1-201	HTCRC04	0	0.488969	0.489	0.1025	2	0	0.0237587	0	116.252
GORASP1	CCDS63597	GORASP1-220	HTCRC04	1	0.511031	-0.489	-0.1025	2	0	0.0237587	126.01	66.5794
GORASP1	CCDS2681	GORASP1-201	CRC01	0.897798	0.613546	-0.284	0.1025	2	0	0.00811286	760.444	375.878
GORASP1	CCDS63597	GORASP1-220	CRC01	0.102202	0.386454	0.284	-0.1025	2	0	0.00811286	19.3037	60.0546
VPS11	CCDS73404	VPS11-207	HTCRC04	0.111111	0.404762	0.294	0.282	2	0	0.0408563	8.73286	50.2822
VPS11	CCDS76485	VPS11-206	HTCRC04	0.888889	0.595238	-0.294	-0.282	2	0	0.0408563	139.384	48.6537
VPS11	CCDS73404	VPS11-207	CRC10	0.636364	0.906504	0.27	0.282	2	0	0.0249448	47.2307	44.9705
VPS11	CCDS76485	VPS11-206	CRC10	0.363636	0.093496	-0.27	-0.282	2	0	0.0249448	9.58217	0.194118
PLEKHB1	CCDS44674	PLEKHB1-204	HTCRC04	0.625	0.188492	-0.437	-0.4245	2	0	0.0274384	174.126	71.8638
PLEKHB1	CCDS44675	PLEKHB1-201	HTCRC04	0.375	0.811508	0.437	0.4245	2	0	0.0274384	98.7235	334.11
PLEKHB1	CCDS44674	PLEKHB1-204	CRC05	0.5	0.0875333	-0.412	-0.4245	2	0	0.0266857	1.18543	3.66744
PLEKHB1	CCDS44675	PLEKHB1-201	CRC05	0.5	0.912467	0.412	0.4245	2	0	0.0266857	22.327	64.6107
ACOT7	CCDS65	ACOT7-204	CRC02	0.75	0.325581	-0.424	-0.058	2	0	0.00101042	337.554	38.7666
ACOT7	CCDS66	ACOT7-203	CRC02	0.25	0.674419	0.424	0.058	2	0	0.00101042	45.9756	134.209
ACOT7	CCDS65	ACOT7-204	CRC03	0.666667	0.975	0.308	-0.058	2	0	0.0345006	83.6066	90.535
ACOT7	CCDS66	ACOT7-203	CRC03	0.333333	0.025	-0.308	0.058	2	0	0.0345006	144.14	5.71463
KRAS	CCDS8702	KRAS-202	HTCRC04	0.369331	0.687957	0.319	0.312	2	0	0.00490815	24.6194	33.4152
KRAS	CCDS8703	KRAS-201	HTCRC04	0.630669	0.312043	-0.319	-0.312	2	0	0.00490815	43.3783	11.1017
KRAS	CCDS8702	KRAS-202	CRC07	0.292686	0.59759	0.305	0.312	2	0	0.00398355	17.2473	24.3615
KRAS	CCDS8703	KRAS-201	CRC07	0.707314	0.40241	-0.305	-0.312	2	0	0.00398355	26.7157	12.585
LUC7L3	CCDS11573	LUC7L3-201	HTCRC01	1	0.805157	-0.195	-0.192	2	0	0.0230274	50.0768	28.1549
LUC7L3	CCDS82158	LUC7L3-202	HTCRC01	0	0.194843	0.195	0.192	2	0	0.0230274	0	14.8103
LUC7L3	CCDS11573	LUC7L3-201	HTCRC04	0.974322	0.785165	-0.189	-0.192	2	0	0.00618476	42.7453	21.0142
LUC7L3	CCDS82158	LUC7L3-202	HTCRC04	0.0256777	0.214835	0.189	0.192	2	0	0.00618476	1.6045	18.6953
MBOAT7	CCDS54315	MBOAT7-202	HTCRC04	0.863355	0.497119	-0.366	-0.244	2	0.00111756	0.0100353	145.165	115.319
MBOAT7	CCDS54315	MBOAT7-205	CRC01	0.5	0.378279	-0.122	-0.244	2	0.00362087	0.0126687	11.1938	46.7621
PPP4R1	CCDS42412	PPP4R1-203	CRC04	0.880251	0.384319	-0.496	-0.1995	2	0	0.0238073	21.2315	5.44274
PPP4R1	CCDS42413	PPP4R1-202	CRC04	0.119749	0.615681	0.496	0.1995	2	0	0.0238073	1.09136	14.3302
PPP4R1	CCDS42412	PPP4R1-203	CRC02	0.873633	0.970588	0.097	-0.1995	2	0	0.0158746	18.8969	65.964
PPP4R1	CCDS42413	PPP4R1-202	CRC02	0.126367	0.0294118	-0.097	0.1995	2	0	0.0158746	0.462117	0.0425154
PYM1	CCDS41795	PYM1-203	HTCRC04	0.791667	0.493407	-0.298	-0.272	2	0	0.000413106	171.438	77.4106
PYM1	CCDS44916	PYM1-202	HTCRC04	0.208333	0.506593	0.298	0.272	2	0	0.000413106	29.1296	76.1217
PYM1	CCDS41795	PYM1-203	CRC05	0.9	0.65387	-0.246	-0.272	2	0	0.0231851	102.35	66.3575
PYM1	CCDS44916	PYM1-202	CRC05	0.1	0.34613	0.246	0.272	2	0	0.0231851	8.49386	22.5575
ACP1	CCDS1639	ACP1-201	HTCRC01	0.5	0.867148	0.367	0.316	2	0	0.000434902	40.8697	61.0226
ACP1	CCDS1640	ACP1-202	HTCRC01	0.5	0.132852	-0.367	-0.316	2	0	0.000434902	30.5384	15.3272
ACP1	CCDS1639	ACP1-201	HTCRC04	0.594483	0.859843	0.265	0.316	2	0	0.000593823	31.2306	52.9493
ACP1	CCDS1640	ACP1-202	HTCRC04	0.405517	0.140157	-0.265	-0.316	2	0	0.000593823	50.8294	14.0097
POFUT2	CCDS13719	POFUT2-203	CRC10	0.166667	0.368421	0.202	0.2615	2	0	0.025018	11.3959	4.62899
POFUT2	CCDS13721	POFUT2-201	CRC10	0.833333	0.631579	-0.202	-0.2615	2	0	0.025018	21.6934	5.36952
POFUT2	CCDS13719	POFUT2-203	CRC01	0	0.321429	0.321	0.2615	2	0	0.0411546	0	6.48835
POFUT2	CCDS13721	POFUT2-201	CRC01	1	0.678571	-0.321	-0.2615	2	0	0.0411546	3.65244	6.99268
TMUB2	CCDS11479	TMUB2-202	CRC04	0.160784	0.687089	0.526	0.3495	2	0	0.0115704	13.3228	38.0892
TMUB2	CCDS54134	TMUB2-204	CRC04	0.839216	0.312911	-0.526	-0.3495	2	0	0.0115704	89.5131	25.5904
TMUB2	CCDS11479	TMUB2-201	CRC07	0.385011	0.5579	0.173	0.3495	2	0	0.0330929	39.734	25.4455
TMUB2	CCDS54134	TMUB2-204	CRC07	0.614989	0.4421	-0.173	-0.3495	2	0	0.0330929	60.3165	22.7794
APH1A	CCDS41390	APH1A-203	CRC08	0.285791	0.673402	0.388	0.306	2	0	0.0208289	80.9296	82.601
APH1A	CCDS41391	APH1A-202	CRC08	0.714209	0.326598	-0.388	-0.306	2	0	0.0208289	39.0598	17.5889
APH1A	CCDS41390	APH1A-203	HTCRC04	0.295302	0.519264	0.224	0.306	2	0	0.0104709	77.6615	243.009
APH1A	CCDS41391	APH1A-202	HTCRC04	0.704698	0.480736	-0.224	-0.306	2	0	0.0104709	209.379	205.297
EPB41L2	CCDS5141	EPB41L2-201	CRC04	0.618268	0.422073	-0.196	-0.252	2	0.00482123	0.0175682	13.1283	6.86998
EPB41L2	CCDS87440	EPB41L2-216	CRC04	0.37882	0.546173	0.167	0.2115	2	0.0313091	0.0175682	3.95532	18.5527
EPB41L2	CCDS5141	EPB41L2-201	CRC10	0.7	0.391533	-0.308	-0.252	2	0.000714353	0.00399369	77.3059	15.6279
EPB41L2	CCDS87440	EPB41L2-216	CRC10	0.3	0.555804	0.256	0.2115	2	0.00885578	0.00399369	1.8024	49.6295
AP3B1	CCDS4041	AP3B1-201	CRC10	0	0.36667	0.367	0.386	2	0	0.000984935	0	13.1348
AP3B1	CCDS64186	AP3B1-204	CRC10	1	0.63333	-0.367	-0.386	2	0	0.000984935	22.3825	15.07
AP3B1	CCDS4041	AP3B1-201	CRC04	0	0.404832	0.405	0.386	2	0	0.00196898	0	16.0422
AP3B1	CCDS64186	AP3B1-204	CRC04	1	0.595168	-0.405	-0.386	2	0	0.00196898	45.4456	12.0971
LGALS8	CCDS1611	LGALS8-212	CRC10	0.827717	0.549116	-0.279	-0.2185	2	0	0.0119687	27.1577	9.59785
LGALS8	CCDS1612	LGALS8-206	CRC10	0.172283	0.450884	0.279	0.2185	2	0	0.0119687	8.50797	9.55743
LGALS8	CCDS1611	LGALS8-212	CRC05	0.714463	0.556428	-0.158	-0.2185	2	0	0.0107682	14.6729	8.72455
LGALS8	CCDS1612	LGALS8-206	CRC05	0.285537	0.443572	0.158	0.2185	2	0	0.0107682	12.4445	8.74086
CUTA	CCDS34433	CUTA-210	HTCRC04	0.451506	0.795616	0.344	0.5245	2	0	1.3888e-08	243.975	226.872
CUTA	CCDS4779	CUTA-203	HTCRC04	0.548494	0.204384	-0.344	-0.5245	2	0	1.3888e-08	277.012	50.9953
CUTA	CCDS34433	CUTA-210	HTCRC01	0	0.70473	0.705	0.5245	2	0	0.0058439	0	218.238
CUTA	CCDS4779	CUTA-203	HTCRC01	1	0.29527	-0.705	-0.5245	2	0	0.0058439	329.242	83.0045
PMEPA1	CCDS13462	PMEPA1-203	CRC07	0.454328	0.630922	0.177	0.215	2	0	0.000197342	8.23109	211.321
PMEPA1	CCDS13463	PMEPA1-202	CRC07	0.545672	0.369078	-0.177	-0.215	2	0	0.000197342	6.58822	118.153
PMEPA1	CCDS13462	PMEPA1-203	CRC10	0.307692	0.560587	0.253	0.215	2	0	0.00950541	11.8393	39.6124
PMEPA1	CCDS13463	PMEPA1-202	CRC10	0.692308	0.439413	-0.253	-0.215	2	0	0.00950541	21.0956	23.1888
ECI2	CCDS43420	ECI2-202	CRC01	0.690368	0.327854	-0.363	-0.243	2	0	0.0133786	61.2217	13.341
ECI2	CCDS4490	ECI2-201	CRC01	0.309632	0.672146	0.363	0.243	2	0	0.0133786	154.1	30.8303
ECI2	CCDS43420	ECI2-202	CRC05	0.49174	0.369158	-0.123	-0.243	2	0	9.6274e-05	55.8051	55.3192
ECI2	CCDS4490	ECI2-201	CRC05	0.50826	0.630842	0.123	0.243	2	0	9.6274e-05	109.085	111.222
PARL	CCDS33897	PARL-201	CRC04	0.0935516	0.385839	0.292	0.212	2	0.000581704	0.00354512	0.70825	50.7621
PARL	CCDS3248	PARL-202	CRC04	0.906448	0.577187	-0.329	-0.2215	2	0.000911602	0.00354512	107.991	87.538
PARL	CCDS33897	PARL-201	CRC10	0.10332	0.235158	0.132	0.212	2	0.00180293	0.0113941	20.1981	30.3089
PARL	CCDS3248	PARL-202	CRC10	0.859959	0.746187	-0.114	-0.2215	2	0.00527144	0.0113941	138.814	116.77
C6orf136	CCDS43443	C6orf136-203	HTCRC01	0	0.679901	0.68	0.4725	2	0	0.00611828	0	271.067
C6orf136	CCDS54979	C6orf136-201	HTCRC01	1	0.320099	-0.68	-0.4725	2	0	0.00611828	98.4381	39.6571
C6orf136	CCDS43443	C6orf136-203	HTCRC04	0.396815	0.661921	0.265	0.4725	2	0	0.0150025	132.423	170.804
C6orf136	CCDS54979	C6orf136-201	HTCRC04	0.603185	0.338079	-0.265	-0.4725	2	0	0.0150025	125.569	78.4459
PFN2	CCDS3148	PFN2-201	HTCRC04	0.725423	0.834114	0.109	-0.1855	2	0	0.00801343	103.492	290.318
PFN2	CCDS46934	PFN2-203	HTCRC04	0.274577	0.165886	-0.109	0.1855	2	0	0.00801343	51.6573	62.2287
PFN2	CCDS3148	PFN2-201	CRC05	0.958499	0.478199	-0.48	-0.1855	2	0	0.00609414	30.5105	44.3477
PFN2	CCDS46934	PFN2-203	CRC05	0.0415009	0.521801	0.48	0.1855	2	0	0.00609414	0.383037	50.3526
NOL8	CCDS47993	NOL8-208	CRC10	0.204816	0.614899	0.41	0.2795	2	0	0.00125706	15.0375	41.9642
NOL8	CCDS59135	NOL8-201	CRC10	0.795184	0.385101	-0.41	-0.2795	2	0	0.00125706	31.5652	33.2611
NOL8	CCDS47993	NOL8-208	CRC05	0.454706	0.603987	0.149	0.2795	2	0	0.000482266	38.9032	29.0488
NOL8	CCDS59135	NOL8-201	CRC05	0.545294	0.396013	-0.149	-0.2795	2	0	0.000482266	27.5175	13.6113
DIDO1	CCDS13509	DIDO1-202	CRC07	0.680092	0.855707	0.176	0.0125	2	0	0.000536112	37.2295	28.8237
DIDO1	CCDS33506	DIDO1-201	CRC07	0.319908	0.144293	-0.176	-0.0125	2	0	0.000536112	3.85991	1.84084
DIDO1	CCDS13509	DIDO1-202	CRC01	0.901837	0.751194	-0.151	0.0125	2	0	0.0375139	228.102	150.031
DIDO1	CCDS33506	DIDO1-201	CRC01	0.098163	0.248806	0.151	-0.0125	2	0	0.0375139	0.225284	7.80593
CKLF	CCDS10809	CKLF-202	CRC04	0.227923	0.475731	0.248	0.2795	2	0.0032885	0.0181474	9.00172	29.158
CKLF	CCDS10809	CKLF-202	CRC10	0.118819	0.430229	0.311	0.2795	2	0.000119807	0.0115656	4.88031	14.6613
ZBTB8OS	CCDS76134	ZBTB8OS-205	CRC01	0.579492	0.869175	0.29	0.26	2	0	0.0309365	0.729801	10.8585
ZBTB8OS	CCDS81292	ZBTB8OS-202	CRC01	0.420508	0.130825	-0.29	-0.26	2	0	0.0309365	0.753932	0.737516
ZBTB8OS	CCDS76134	ZBTB8OS-205	CRC05	0.616719	0.846854	0.23	0.26	2	0	0.024729	12.3429	34.8532
ZBTB8OS	CCDS81292	ZBTB8OS-202	CRC05	0.383281	0.153146	-0.23	-0.26	2	0	0.024729	12.172	4.04683
OXNAD1	CCDS2630	OXNAD1-206	CRC01	0.644564	0.837929	0.193	0.34	2	0	0.00415327	229.956	64.8284
OXNAD1	CCDS87053	OXNAD1-209	CRC01	0.355436	0.162071	-0.193	-0.34	2	0	0.00415327	10.9077	6.31736
OXNAD1	CCDS2630	OXNAD1-201	CRC05	0.333333	0.820149	0.487	0.34	2	0	0.00485467	30.6833	26.1628
OXNAD1	CCDS87053	OXNAD1-209	CRC05	0.666667	0.179851	-0.487	-0.34	2	0	0.00485467	11.2448	3.95275
TBC1D9B	CCDS43408	TBC1D9B-202	CRC10	0.785231	0.549146	-0.236	-0.17	2	0	0.00612169	31.6011	16.3943
TBC1D9B	CCDS4450	TBC1D9B-201	CRC10	0.214769	0.450854	0.236	0.17	2	0	0.00612169	11.0679	16.492
TBC1D9B	CCDS43408	TBC1D9B-202	CRC04	0.666667	0.5625	-0.104	-0.17	2	0	0.0423865	38.6216	12.7415
TBC1D9B	CCDS4450	TBC1D9B-201	CRC04	0.333333	0.4375	0.104	0.17	2	0	0.0423865	9.26043	21.0653
RBFOX2	CCDS43013	RBFOX2-209	CRC10	0.65633	0.311319	-0.345	-0.401	2	0.00225036	0.00190953	8.35929	3.00161
RBFOX2	CCDS43013	RBFOX2-209	CRC03	0.666667	0.209939	-0.457	-0.401	2	0.00190621	0.0181019	1.39482	4.89079
CCT7	CCDS46336	CCT7-201	HTCRC04	0.36519	0.729082	0.364	0.5215	2	0	3.03604e-05	186.007	400.442
CCT7	CCDS54367	CCT7-215	HTCRC04	0.63481	0.270918	-0.364	-0.5215	2	0	3.03604e-05	138.46	95.0125
CCT7	CCDS46336	CCT7-201	HTCRC01	0	0.679192	0.679	0.5215	2	0	0.0016263	0	497.305
CCT7	CCDS54367	CCT7-215	HTCRC01	1	0.320808	-0.679	-0.5215	2	0	0.0016263	60.9297	145.758
CDK16	CCDS14276	CDK16-202	CRC09	0.2	0.0591099	-0.141	-0.199	2	0	0.0338486	8.60705	8.0585
CDK16	CCDS48101	CDK16-204	CRC09	0.8	0.94089	0.141	0.199	2	0	0.0338486	11.9978	44.8422
CDK16	CCDS14276	CDK16-202	CRC01	0.835312	0.578372	-0.257	-0.199	2	0	0.0101723	788.889	153.923
CDK16	CCDS48101	CDK16-204	CRC01	0.164688	0.421628	0.257	0.199	2	0	0.0101723	702.472	64.5575
CRACR2B	CCDS41588	CRACR2B-201	CRC05	0.182167	0.288798	0.107	0.104	2	0	0.000389674	0.90664	3.83434
CRACR2B	CCDS65995	CRACR2B-202	CRC05	0.817833	0.711202	-0.107	-0.104	2	0	0.000389674	32.9597	5.74882
CRACR2B	CCDS41588	CRACR2B-201	CRC10	0.154264	0.255623	0.101	0.104	2	0	0.0473873	1.34049	8.49214
CRACR2B	CCDS65995	CRACR2B-202	CRC10	0.845736	0.744377	-0.101	-0.104	2	0	0.0473873	77.7397	45.3563
LRRFIP1	CCDS2521	LRRFIP1-201	CRC01	0.785582	0.426787	-0.359	-0.274	2	0	3.97226e-05	30.036	33.2587
LRRFIP1	CCDS46553	LRRFIP1-202	CRC01	0.214418	0.573213	0.359	0.274	2	0	3.97226e-05	8.95265	57.0827
LRRFIP1	CCDS2521	LRRFIP1-201	CRC10	0.666628	0.47804	-0.189	-0.274	2	0	0.0117754	54.5283	39.8273
LRRFIP1	CCDS46553	LRRFIP1-202	CRC10	0.333372	0.52196	0.189	0.274	2	0	0.0117754	39.386	52.5614
SET	CCDS48037	SET-213	CRC05	0.188813	0.637637	0.449	0.342	2	0	8.63241e-05	7.62351	74.8611
SET	CCDS6907	SET-201	CRC05	0.811187	0.359649	-0.452	-0.3445	2	0	8.63241e-05	32.097	34.9141
SET	CCDS48037	SET-213	CRC04	0.425626	0.660423	0.235	0.342	2	0.00235864	0.0205924	35.377	63.6919
SET	CCDS6907	SET-201	CRC04	0.574374	0.33707	-0.237	-0.3445	2	0.00439872	0.0205924	39.5774	36.4607
SURF4	CCDS6968	SURF4-202	HTCRC04	0.124607	0.45568	0.331	0.264	2	0	0.00227565	55.9049	161.647
SURF4	CCDS75929	SURF4-209	HTCRC04	0.875393	0.54432	-0.331	-0.264	2	0	0.00227565	177.465	153.35
SURF4	CCDS6968	SURF4-202	CRC05	0.367564	0.564795	0.197	0.264	2	0	0.0384491	44.7632	80.6241
SURF4	CCDS75929	SURF4-209	CRC05	0.632436	0.435205	-0.197	-0.264	2	0	0.0384491	50.4355	54.9623
ZNF195	CCDS41604	ZNF195-204	CRC05	0.732146	0.409997	-0.322	-0.305	2	0.00692078	0.00279426	39.1943	21.9548
ZNF195	CCDS41604	ZNF195-204	CRC07	0.699589	0.411154	-0.288	-0.305	2	0.0250211	0.0463126	45.8019	20.9638
C1orf131	CCDS1591	C1orf131-202	CRC01	0.328869	0.532056	0.203	0.157	2	0	0.0411546	0.427259	24.4858
C1orf131	CCDS73049	C1orf131-203	CRC01	0.671131	0.467944	-0.203	-0.157	2	0	0.0411546	1.9166	15.8332
C1orf131	CCDS1591	C1orf131-202	CRC05	0.338545	0.449858	0.111	0.157	2	0	0.0430641	25.2505	49.5524
C1orf131	CCDS73049	C1orf131-203	CRC05	0.661455	0.550142	-0.111	-0.157	2	0	0.0430641	58.2992	21.4578
IDH3G	CCDS14730	IDH3G-201	HTCRC04	0.380867	0.69075	0.31	0.2415	2	0	0.000586054	139.124	254.65
IDH3G	CCDS44019	IDH3G-202	HTCRC04	0.619133	0.30925	-0.31	-0.2415	2	0	0.000586054	181.313	96.3194
IDH3G	CCDS14730	IDH3G-201	HTCRC01	0.503473	0.676949	0.173	0.2415	2	0	0.000562002	335.471	397.708
IDH3G	CCDS44019	IDH3G-202	HTCRC01	0.496527	0.323051	-0.173	-0.2415	2	0	0.000562002	227.44	103.202
MTMR14	CCDS43044	MTMR14-203	CRC01	0.873242	0.572661	-0.301	-0.0025	2	0.00911538	0.0180829	544.262	178.101
MTMR14	CCDS43043	MTMR14-201	CRC01	0.126758	0.387884	0.261	-0.0425	2	0.0150708	0.0180829	94.7567	115.941
MTMR14	CCDS43043	MTMR14-201	CRC05	0.681816	0.335716	-0.346	-0.0425	2	0.00641888	0.00939128	65.2452	19.7919
MTMR14	CCDS43044	MTMR14-203	CRC05	0.318184	0.614361	0.296	-0.0025	2	0.00985958	0.00939128	42.4798	49.573
PTRH2	CCDS11618	PTRH2-203	CRC10	0.725322	0.621532	-0.104	-0.237	2	0	5.96699e-05	112.12	35.9834
PTRH2	CCDS77076	PTRH2-202	CRC10	0.274678	0.378468	0.104	0.237	2	0	5.96699e-05	23.2896	37.7102
PTRH2	CCDS11618	PTRH2-201	CRC01	0.994061	0.623617	-0.37	-0.237	2	0	0.00879696	57.71	28.83
PTRH2	CCDS77076	PTRH2-202	CRC01	0.00593938	0.376383	0.37	0.237	2	0	0.00879696	0.286578	45.3822
FAM120AOS	CCDS6705	FAM120AOS-201	CRC10	0.811788	0.505703	-0.306	-0.294	2	0	0.0150041	34.8716	12.3257
FAM120AOS	CCDS83385	FAM120AOS-202	CRC10	0.188212	0.494297	0.306	0.294	2	0	0.0150041	15.9151	32.8495
FAM120AOS	CCDS6705	FAM120AOS-201	CRC07	0.777214	0.495327	-0.282	-0.294	2	0	0.0104366	12.1553	13.3991
FAM120AOS	CCDS83385	FAM120AOS-202	CRC07	0.222786	0.504673	0.282	0.294	2	0	0.0104366	25.0011	19.868
GPBP1	CCDS34162	GPBP1-204	CRC10	0.156064	0.376621	0.221	0.013	2	0.000705945	0.00395672	22.0666	52.025
GPBP1	CCDS82998	GPBP1-203	CRC10	0.835209	0.612057	-0.223	-0.0425	2	0.00170712	0.00395672	57.7435	55.2486
GPBP1	CCDS82998	GPBP1-203	CRC01	0.428571	0.567	0.138	-0.0425	2	0.000912741	0.0116532	50.4891	38.3971
GPBP1	CCDS34162	GPBP1-204	CRC01	0.571429	0.376872	-0.195	0.013	2	0.00237263	0.0116532	119.222	41.7157
SPATS2L	CCDS46483	SPATS2L-209	CRC04	0.888825	0.591572	-0.297	-0.227	2	0	0.042996	26.7443	14.0582
SPATS2L	CCDS46484	SPATS2L-202	CRC04	0.111175	0.408428	0.297	0.227	2	0	0.042996	6.7709	29.3047
SPATS2L	CCDS46483	SPATS2L-209	CRC01	0.867429	0.710877	-0.157	-0.227	2	0	0.0477593	7.399	58.891
SPATS2L	CCDS46484	SPATS2L-202	CRC01	0.132571	0.289123	0.157	0.227	2	0	0.0477593	11.3142	40.9656
MRPL11	CCDS44655	MRPL11-203	CRC10	0.176955	0.298374	0.121	0.1365	2	1.14192e-06	2.98377e-05	24.9483	18.2219
MRPL11	CCDS44655	MRPL11-203	CRC05	0.0792254	0.231302	0.152	0.1365	2	0.000132785	0.000289405	9.63929	34.0545
WTAP	CCDS5266	WTAP-206	CRC04	0.608921	0.252643	-0.356	-0.3845	2	0.0331245	0.0411012	17.8355	9.23698
WTAP	CCDS5266	WTAP-206	CRC01	0.725642	0.312555	-0.413	-0.3845	2	0.0332451	0.0417428	34.42	23.1811
CLTB	CCDS4403	CLTB-201	HTCRC04	0.382303	0.109612	-0.273	-0.2545	2	0.00684809	0.0195489	136.082	23.1245
CLTB	CCDS4403	CLTB-201	CRC03	0.25	0.0139182	-0.236	-0.2545	2	0.000225905	0.00280812	3.4084	6.35165
USP47	CCDS41619	USP47-202	CRC10	0.237405	0.429237	0.192	0.2515	2	0	0.0119527	8.26994	17.4009
USP47	CCDS60725	USP47-207	CRC10	0.762595	0.570763	-0.192	-0.2515	2	0	0.0119527	11.0841	14.8329
USP47	CCDS41619	USP47-202	CRC07	0.0452386	0.356252	0.311	0.2515	2	0	0.037814	0.623793	7.41346
USP47	CCDS60725	USP47-207	CRC07	0.954761	0.643748	-0.311	-0.2515	2	0	0.037814	18.7848	8.6149
TMED4	CCDS78227	TMED4-205	HTCRC01	0.166667	0.0353883	-0.131	-0.1615	2	0.00013234	0.000904866	8.57623	6.59338
TMED4	CCDS78227	TMED4-205	CRC09	0.2	0.00831103	-0.192	-0.1615	2	0.00111318	0.0133295	27.7772	1.16246
VPS16	CCDS13036	VPS16-202	CRC10	0.872769	0.646971	-0.226	-0.2155	2	0	0.00546494	86.6764	70.6917
VPS16	CCDS13037	VPS16-203	CRC10	0.127231	0.353029	0.226	0.2155	2	0	0.00546494	14.8039	45.6044
VPS16	CCDS13036	VPS16-202	CRC04	0.896474	0.69165	-0.205	-0.2155	2	0	0.0172732	25.6258	92.6795
VPS16	CCDS13037	VPS16-203	CRC04	0.103526	0.30835	0.205	0.2155	2	0	0.0172732	5.2523	34.4657
NUP160	CCDS31484	NUP160-212	CRC07	0.949267	0.744762	-0.205	-0.183	2	0	0.00224239	42.7238	24.0417
NUP160	CCDS81567	NUP160-203	CRC07	0.0507326	0.255238	0.205	0.183	2	0	0.00224239	2.04689	22.0864
NUP160	CCDS31484	NUP160-212	CRC10	1	0.838506	-0.161	-0.183	2	0	0.0103282	25.7122	22.8434
NUP160	CCDS81567	NUP160-203	CRC10	0	0.161494	0.161	0.183	2	0	0.0103282	0	5.9293
MED15	CCDS13781	MED15-202	CRC05	0.328517	0.49235	0.164	0.155	2	0	0.0262254	11.67	23.0309
MED15	CCDS33602	MED15-201	CRC05	0.671483	0.50765	-0.164	-0.155	2	0	0.0262254	31.0407	12.2829
MED15	CCDS13781	MED15-202	CRC01	0.333333	0.479391	0.146	0.155	2	0	0.0428189	0.201033	128.683
MED15	CCDS33602	MED15-201	CRC01	0.666667	0.520609	-0.146	-0.155	2	0	0.0428189	65.3273	87.0018
SNRPB	CCDS13026	SNRPB-202	CRC04	0.275505	0.574259	0.299	0.3015	2	0	3.69738e-05	238.047	972.049
SNRPB	CCDS13027	SNRPB-201	CRC04	0.724495	0.425741	-0.299	-0.3015	2	0	3.69738e-05	403.376	791.617
SNRPB	CCDS13026	SNRPB-202	CRC05	0.144673	0.449052	0.304	0.3015	2	0	0.00121759	75.1036	210.354
SNRPB	CCDS13027	SNRPB-201	CRC05	0.855327	0.550948	-0.304	-0.3015	2	0	0.00121759	384.368	286.012
IFNGR2	CCDS33544	IFNGR2-201	CRC05	0.730712	0.844424	0.114	0.1075	2	0	0.000595711	63.2194	148.599
IFNGR2	CCDS82660	IFNGR2-202	CRC05	0.269288	0.155576	-0.114	-0.1075	2	0	0.000595711	20.6463	17.4387
IFNGR2	CCDS33544	IFNGR2-201	HTCRC04	0.666667	0.767483	0.101	0.1075	2	0	0.0379562	153.94	261.587
IFNGR2	CCDS82660	IFNGR2-202	HTCRC04	0.333333	0.232517	-0.101	-0.1075	2	0	0.0379562	86.5596	49.813
PPP1R1B	CCDS11339	PPP1R1B-208	CRC05	0.517057	0.392248	-0.125	-0.2435	2	0	8.11422e-06	238.741	101.557
PPP1R1B	CCDS11340	PPP1R1B-202	CRC05	0.482943	0.607752	0.125	0.2435	2	0	8.11422e-06	176.687	202.869
PPP1R1B	CCDS11339	PPP1R1B-201	HTCRC01	0.993382	0.631746	-0.362	-0.2435	2	0	0.00202308	259.218	340.973
PPP1R1B	CCDS11340	PPP1R1B-202	HTCRC01	0.00661833	0.368254	0.362	0.2435	2	0	0.00202308	6.1976	222.843
ADD3	CCDS7561	ADD3-202	HTCRC04	0.711359	0.471688	-0.24	-0.3555	2	0	0.0153705	78.9376	62.9168
ADD3	CCDS7562	ADD3-203	HTCRC04	0.288641	0.528312	0.24	0.3555	2	0	0.0153705	50.2813	95.2958
ADD3	CCDS7561	ADD3-202	CRC01	0.939243	0.468577	-0.471	-0.3555	2	0	0.00349902	248.891	103.154
ADD3	CCDS7562	ADD3-203	CRC01	0.0607568	0.531423	0.471	0.3555	2	0	0.00349902	21.1759	135.578
CRB3	CCDS12166	CRB3-202	CRC01	0	0.400407	0.4	0.392	2	0	0.000999404	0	21.912
CRB3	CCDS12167	CRB3-201	CRC01	1	0.599593	-0.4	-0.392	2	0	0.000999404	25.5261	34.1162
CRB3	CCDS12166	CRB3-202	CRC08	0	0.383734	0.384	0.392	2	0	0.0141181	0	57.2887
CRB3	CCDS12167	CRB3-201	CRC08	1	0.616266	-0.384	-0.392	2	0	0.0141181	59.4171	87.4128
ATP6V1H	CCDS6153	ATP6V1H-202	CRC03	0.444798	0.875666	0.431	0.376	2	0	0.0375955	17.151	76.3109
ATP6V1H	CCDS6154	ATP6V1H-201	CRC03	0.555202	0.124334	-0.431	-0.376	2	0	0.0375955	9.44783	5.55277
ATP6V1H	CCDS6153	ATP6V1H-202	CRC01	0.495629	0.816773	0.321	0.376	2	0	0.0365769	140.962	256.764
ATP6V1H	CCDS6154	ATP6V1H-201	CRC01	0.504371	0.183227	-0.321	-0.376	2	0	0.0365769	2.14531	47.8128
AOC1	CCDS43679	AOC1-201	HTCRC04	0.308671	0.507033	0.198	0.2125	2	0	0.000935365	112.618	186.984
AOC1	CCDS64797	AOC1-202	HTCRC04	0.691329	0.492967	-0.198	-0.2125	2	0	0.000935365	192.977	167.917
AOC1	CCDS43679	AOC1-201	HTCRC01	0.215318	0.442097	0.227	0.2125	2	0	0.0183233	49.004	110.919
AOC1	CCDS64797	AOC1-202	HTCRC01	0.784682	0.557903	-0.227	-0.2125	2	0	0.0183233	163.475	128.625
FLAD1	CCDS1078	FLAD1-201	CRC10	0.584455	0.220261	-0.364	-0.3425	2	0.00598755	2.54089e-05	101.541	28.3114
FLAD1	CCDS1078	FLAD1-201	CRC05	0.577581	0.256527	-0.321	-0.3425	2	0.00684577	0.00027748	47.1287	20.5951
CBWD5	CCDS87654	CBWD5-209	CRC10	0.0662531	0.237486	0.171	0.178	2	0.00171316	0.00579119	4.19445	14.2766
CBWD5	CCDS87654	CBWD5-209	CRC01	0	0.184764	0.185	0.178	2	0.0168903	0.00888139	0	5.14118
CBWD2	CCDS2116	CBWD2-201	CRC10	0.92851	0.79412	-0.134	-0.1285	2	0	1.1389e-05	153.885	82.5313
CBWD2	CCDS82502	CBWD2-203	CRC10	0.0714899	0.20588	0.134	0.1285	2	0	1.1389e-05	5.93038	18.9035
CBWD2	CCDS2116	CBWD2-201	CRC01	1	0.877299	-0.123	-0.1285	2	0	0.012249	87.0108	48.0437
CBWD2	CCDS82502	CBWD2-203	CRC01	0	0.122701	0.123	0.1285	2	0	0.012249	0	6.51962
CSTF3	CCDS44563	CSTF3-203	CRC10	0.298927	0.190019	-0.109	-0.2275	2	0.0253345	0.0479753	8.08212	5.09733
CSTF3	CCDS44563	CSTF3-203	CRC05	0.569501	0.223675	-0.346	-0.2275	2	0.0154658	0.0330761	54.095	8.26708
APP	CCDS13576	APP-201	HTCRC04	0.736111	0.473132	-0.263	-0.209	2	0	0.00672195	62.3193	113.335
APP	CCDS33523	APP-204	HTCRC04	0.263889	0.526868	0.263	0.209	2	0	0.00672195	97.7386	212.06
APP	CCDS13576	APP-201	CRC10	0.873064	0.717824	-0.155	-0.209	2	0	0.0215869	45.6603	33.6749
APP	CCDS33523	APP-204	CRC10	0.126936	0.282176	0.155	0.209	2	0	0.0215869	8.18733	17.1789
PYCARD	CCDS10708	PYCARD-201	CRC10	0.912728	0.594256	-0.318	-0.243	2	0	0.00146849	109.014	45.9169
PYCARD	CCDS10709	PYCARD-202	CRC10	0.0872716	0.405744	0.318	0.243	2	0	0.00146849	17.3824	41.454
PYCARD	CCDS10708	PYCARD-201	CRC04	0.791746	0.62362	-0.168	-0.243	2	0	0.013305	224.005	153.02
PYCARD	CCDS10709	PYCARD-202	CRC04	0.208254	0.37638	0.168	0.243	2	0	0.013305	88.0209	87.0748
RSU1	CCDS31157	RSU1-205	CRC05	0.0334048	0.264385	0.231	0.1995	2	0	0.000144121	5.02599	24.216
RSU1	CCDS7112	RSU1-201	CRC05	0.966595	0.735615	-0.231	-0.1995	2	0	0.000144121	61.1083	62.0107
RSU1	CCDS31157	RSU1-205	CRC04	0.0405995	0.208488	0.168	0.1995	2	0	0.0454428	2.61081	11.885
RSU1	CCDS7112	RSU1-201	CRC04	0.9594	0.791512	-0.168	-0.1995	2	0	0.0454428	79.2314	48.9485
AGPAT2	CCDS35181	AGPAT2-201	HTCRC04	0.291069	0.0919311	-0.199	-0.0295	2	0	0.0188974	69.8405	97.6991
AGPAT2	CCDS7003	AGPAT2-205	HTCRC04	0.708931	0.908069	0.199	0.0295	2	0	0.0188974	208.79	776.006
AGPAT2	CCDS35181	AGPAT2-201	CRC01	0.0710867	0.211036	0.14	-0.0295	2	0	0.00172809	75.3059	55.6631
AGPAT2	CCDS7003	AGPAT2-205	CRC01	0.928913	0.788964	-0.14	0.0295	2	0	0.00172809	367.275	208.75
SLC25A26	CCDS2905	SLC25A26-202	CRC01	1	0.791929	-0.208	-0.1655	2	0	0.0367027	35.9034	33.5208
SLC25A26	CCDS54604	SLC25A26-201	CRC01	0	0.208071	0.208	0.1655	2	0	0.0367027	0	20.1095
SLC25A26	CCDS2905	SLC25A26-202	CRC05	0.911695	0.788831	-0.123	-0.1655	2	0	0.0376814	70.3953	55.399
SLC25A26	CCDS54604	SLC25A26-201	CRC05	0.0883051	0.211169	0.123	0.1655	2	0	0.0376814	6.68374	26.232
UEVLD	CCDS41624	UEVLD-205	CRC05	1	0.879872	-0.12	-0.1215	2	0	0.00399483	40.7481	30.8471
UEVLD	CCDS7843	UEVLD-213	CRC05	0	0.120128	0.12	0.1215	2	0	0.00399483	0	5.80909
UEVLD	CCDS41624	UEVLD-205	CRC10	1	0.876503	-0.123	-0.1215	2	0	0.0249448	37.7944	45.7558
UEVLD	CCDS7843	UEVLD-213	CRC10	0	0.123497	0.123	0.1215	2	0	0.0249448	0	11.5422
SLC38A10	CCDS11780	SLC38A10-201	CRC01	0	0.1067	0.107	0.108	2	0	0.00597629	0	8.81457
SLC38A10	CCDS42397	SLC38A10-202	CRC01	1	0.8933	-0.107	-0.108	2	0	0.00597629	167.395	49.9023
SLC38A10	CCDS11780	SLC38A10-201	CRC07	0	0.109217	0.109	0.108	2	0	0.0135265	0	1.89012
SLC38A10	CCDS42397	SLC38A10-202	CRC07	1	0.890783	-0.109	-0.108	2	0	0.0135265	53.4352	19.8163
NEDD4L	CCDS45874	NEDD4L-203	HTCRC04	0.336958	0.00876242	-0.328	-0.328	1	0.00868589	0.0291394	18.5379	0.123085
TPD52	CCDS75757	TPD52-203	CRC04	0.2967	0.0484935	-0.248	-0.248	1	0.000116713	2.98457e-18	17.6463	6.40332
TPD52	CCDS47879	TPD52-209	HTCRC04	0.0855662	0.312537	0.227	0.227	1	1.2802e-10	1.2937e-22	2.94838	50.1312
ATP5MF	CCDS47654	ATP5MF-203	HTCRC04	0.319589	0.547076	0.227	0.227	1	1.87566e-10	2.70926e-10	50.6978	59.0383
ATP5MF	CCDS5665	ATP5MF-201	HTCRC04	0.625769	0.382478	-0.243	-0.243	1	4.16586e-09	2.70926e-10	521.343	101.937
NEDD4L	CCDS45876	NEDD4L-208	CRC05	0	0.15495	0.155	0.155	1	0.014432	7.43486e-05	0	4.18308
EIF4G1	CCDS54688	EIF4G1-201	HTCRC04	0.77629	0.428937	-0.347	-0.347	1	0.00185902	0.00788315	49.628	40.2918
EEF1D	CCDS6404	EEF1D-205	HTCRC04	0.187919	0.385467	0.198	0.198	1	4.03427e-19	3.07049e-17	69.7381	137.943
EEF1D	CCDS6405	EEF1D-202	HTCRC04	0.748085	0.537953	-0.21	-0.21	1	1.61711e-15	3.07049e-17	841.583	311.564
EEF1D	CCDS47930	EEF1D-250	CRC08	0.0473455	0.154862	0.108	0.108	1	0.00027916	0.0100716	36.669	133.12
TMEM59	CCDS586	TMEM59-201	HTCRC04	0.978526	0.874477	-0.104	-0.104	1	0	7.8207e-09	226.582	497.245
TMEM59	CCDS81329	TMEM59-203	HTCRC04	0.0214739	0.125523	0.104	0.104	1	0	7.8207e-09	5.54729	86.6496
IL32	CCDS76811	IL32-205	CRC08	0.0919086	0.211618	0.12	0.12	1	0.0253008	0.00215797	3.69761	142.877
IL32	CCDS45394	IL32-218	CRC05	0	0.113283	0.113	0.113	1	0.0015474	0.000188167	0	64.6909
MFF	CCDS63140	MFF-201	HTCRC04	0.000458599	0.264439	0.264	0.264	1	7.06484e-06	0.00055111	0.12938	47.0445
MFF	CCDS2465	MFF-204	CRC05	0.587298	0.232803	-0.354	-0.354	1	6.9974e-05	1.07965e-05	61.1098	25.8443
APLP2	CCDS8486	APLP2-201	HTCRC04	0.392157	0.0902011	-0.302	-0.302	1	6.40346e-06	5.75084e-05	50.1909	14.6073
APLP2	CCDS44773	APLP2-203	HTCRC04	0.588235	0.821487	0.233	0.233	1	0.0184229	5.75084e-05	39.8472	117.625
MRPL43	CCDS7503	MRPL43-201	CRC08	0.0170621	0.14725	0.13	0.13	1	3.64196e-06	1.81005e-06	4.42581	28.3685
MRPL43	CCDS7504	MRPL43-204	CRC07	0.10067	0.203673	0.103	0.103	1	0.0362204	4.44682e-06	32.9631	51.0628
HNMT	CCDS2181	HNMT-202	CRC05	0.943593	0.720439	-0.223	-0.223	1	0.00604713	0.00090627	84.1536	75.4279
NQO1	CCDS32471	NQO1-202	CRC03	0.046243	0.198066	0.152	0.152	1	5.71665e-12	4.07332e-09	11.3564	95.1682
NQO1	CCDS10883	NQO1-201	CRC03	0.953757	0.723758	-0.23	-0.23	1	0.000158509	4.07332e-09	151.337	347.815
IP6K2	CCDS2777	IP6K2-201	CRC05	0.311918	0.198319	-0.114	-0.114	1	0.0021002	5.75932e-05	107.52	67.2357
IP6K2	CCDS54579	IP6K2-211	CRC04	0.218778	0.0598664	-0.159	-0.159	1	0.000173002	0.000175356	59.1881	8.0141
MFF	CCDS63139	MFF-202	CRC10	0.0426591	0.243015	0.2	0.2	1	1.43889e-06	5.94282e-08	16.8055	60.1949
SF3B1	CCDS82550	SF3B1-211	HTCRC04	0.288532	0.637295	0.349	0.349	1	0	0.00617876	21.5086	69.3526
TRABD2A	CCDS46349	TRABD2A-201	CRC01	0.287351	0.14978	-0.138	-0.138	1	0.000554076	1.15981e-15	206.456	47.5054
DALRD3	CCDS33754	DALRD3-202	CRC07	0.320909	0.529264	0.208	0.208	1	0.0352289	8.61705e-05	11.4866	48.0882
ASPH	CCDS34898	ASPH-203	HTCRC04	0.397779	0.807468	0.41	0.41	1	0.000329762	0.00354665	19.2816	32.6335
ASPH	CCDS43742	ASPH-201	HTCRC04	0.49158	0.171731	-0.32	-0.32	1	0.0428458	0.00354665	99.0804	19.2617
ASPH	CCDS75746	ASPH-205	CRC01	0.00154415	0.126157	0.125	0.125	1	0.000886187	0.00321273	0.0513203	31.6106
YIF1B	CCDS33010	YIF1B-203	CRC04	0.98369	0.622671	-0.361	-0.361	1	0.000709412	0.000683549	61.174	61.8409
YIF1B	CCDS46066	YIF1B-201	HTCRC04	0.219764	0.0381271	-0.182	-0.182	1	0.0298395	8.37605e-05	91.4237	10.285
LUC7L	CCDS81921	LUC7L-203	CRC05	0.45585	0.0703589	-0.385	-0.385	1	0.0234646	1.74181e-05	17.1088	2.76941
VPS29	CCDS53832	VPS29-201	HTCRC04	0.384367	0.646352	0.262	0.262	1	1.39434e-06	3.03604e-05	76.9039	129.233
NOLC1	CCDS7530	NOLC1-209	CRC04	0.242985	0.384069	0.141	0.141	1	0.0153356	0.0194864	31.4627	70.6877
MEST	CCDS5823	MEST-202	HTCRC04	0.554738	0.856593	0.302	0.302	1	0.0056672	0.0214588	179.961	430.387
GUK1	CCDS53481	GUK1-210	HTCRC04	0.629786	0.520738	-0.109	-0.109	1	5.00847e-06	2.06829e-06	345.66	320.649
ERP29	CCDS44977	ERP29-202	CRC05	0.0559631	0.245232	0.189	0.189	1	0	1.75991e-06	18.2192	53.9058
ERP29	CCDS9158	ERP29-201	CRC05	0.944037	0.754768	-0.189	-0.189	1	0	1.75991e-06	296.281	181.097
SERBP1	CCDS30746	SERBP1-204	CRC05	0.305258	0.194565	-0.111	-0.111	1	0.0109633	0.00218911	20.4692	36.5483
SERBP1	CCDS30748	SERBP1-202	CRC05	0.00512932	0.102208	0.097	0.097	1	0.0352474	0.00218911	0.296462	22.0572
UBE2V1	CCDS13426	UBE2V1-201	CRC10	0.263158	0.0430876	-0.22	-0.22	1	0.00246513	0.0018957	5.92023	5.02534
PTGES3	CCDS31836	PTGES3-201	CRC01	0.83971	0.714829	-0.125	-0.125	1	0	0.000351474	370.151	669.531
PTGES3	CCDS73485	PTGES3-207	CRC01	0.16029	0.284735	0.124	0.124	1	0	0.000351474	48.4179	219.78
BSG	CCDS12033	BSG-201	CRC03	0.232699	0.000847782	-0.232	-0.232	1	0	0.0301748	31.7592	0.454882
BSG	CCDS12034	BSG-203	CRC03	0.767301	0.999152	0.232	0.232	1	0	0.0301748	502.028	532.323
ASPH	CCDS55237	ASPH-211	CRC04	0.0519589	0.174269	0.122	0.122	1	0.016111	0.0366436	4.00263	22.2792
IL1RN	CCDS46396	IL1RN-205	CRC07	0	0.300005	0.3	0.3	1	0	0.0214258	0	22.1451
FAM104B	CCDS35305	FAM104B-202	CRC05	0.833333	0.295037	-0.538	-0.538	1	0.00551783	0.0109455	48.2621	14.0605
COPS4	CCDS3600	COPS4-201	HTCRC04	0.394012	0.834238	0.44	0.44	1	0	0.0237587	89.7695	330.45
COPS4	CCDS58909	COPS4-206	HTCRC04	0.605988	0.165762	-0.44	-0.44	1	0	0.0237587	117.191	23.8166
VGLL4	CCDS2606	VGLL4-201	CRC07	0.587428	0.718763	0.131	0.131	1	0	0.00897811	39.8193	52.7342
OGFOD3	CCDS11811	OGFOD3-201	HTCRC04	0.871896	0.70982	-0.162	-0.162	1	0	0.0150025	97.526	75.0795
OGFOD3	CCDS11812	OGFOD3-202	HTCRC04	0.128104	0.29018	0.162	0.162	1	0	0.0150025	24.5026	66.4179
HMGN3	CCDS4989	HMGN3-201	HTCRC04	0.238914	0.0951393	-0.144	-0.144	1	0.00247691	0.00353664	95.4758	25.842
CLINT1	CCDS56388	CLINT1-206	CRC05	0.332965	0.534446	0.201	0.201	1	0.037592	0.000167664	20.7907	23.682
ZMYND8	CCDS63300	ZMYND8-204	CRC05	0.885427	0.611525	-0.274	-0.274	1	0.00204276	0.00332716	23.7435	24.1399
AK2	CCDS81295	AK2-206	HTCRC04	0	0.105908	0.106	0.106	1	0.00028927	0.00146127	0	26.6554
AK2	CCDS374	AK2-214	CRC01	0.626682	0.361002	-0.266	-0.266	1	0.00282878	0.00629265	214.733	16.5801
POLR1D	CCDS9325	POLR1D-201	CRC01	0.912801	0.362947	-0.55	-0.55	1	0	0.00389103	57.8501	28.6334
C1orf43	CCDS1062	C1orf43-202	HTCRC04	0.0104958	0.145686	0.135	0.135	1	0.0117897	0.0284643	6.42045	77.3696
C12orf57	CCDS76515	C12orf57-202	CRC01	0.458926	0.0660455	-0.393	-0.393	1	0	0.0129271	17.1712	1.23469
C12orf57	CCDS8571	C12orf57-201	CRC01	0.541074	0.933954	0.393	0.393	1	0	0.0129271	15.2659	30.7174
HSPH1	CCDS9340	HSPH1-201	CRC10	0.984623	0.802617	-0.182	-0.182	1	8.61307e-06	7.47416e-05	54.6683	217.847
HSPH1	CCDS66525	HSPH1-202	CRC10	0	0.149323	0.149	0.149	1	9.46115e-06	7.47416e-05	0	56.5818
RNF7	CCDS3118	RNF7-201	CRC04	0.919453	0.699297	-0.22	-0.22	1	0.00327043	0.0134118	89.2903	65.8072
RNF7	CCDS56283	RNF7-205	CRC04	0.015891	0.16417	0.148	0.148	1	0.00778193	0.0134118	1.84522	28.8574
ANXA7	CCDS7325	ANXA7-202	CRC01	0.923638	0.72465	-0.199	-0.199	1	0	0.0126687	137.161	208.431
ANXA7	CCDS7326	ANXA7-201	CRC01	0.076362	0.27535	0.199	0.199	1	0	0.0126687	21.8726	76.1323
SOD2	CCDS83142	SOD2-206	CRC01	0.0132997	0.181845	0.169	0.169	1	1.61422e-06	5.35515e-05	0.173599	42.673
SOD2	CCDS5265	SOD2-203	CRC04	0.824973	0.663668	-0.161	-0.161	1	0.00470216	0.0436792	102.883	110.83
SOD2	CCDS34564	SOD2-201	CRC04	0.173784	0.28513	0.111	0.111	1	0.0434874	0.0436792	22.2641	42.1104
VPS26A	CCDS41536	VPS26A-203	CRC04	0.203733	0.10596	-0.098	-0.098	1	0	0.0454428	15.5525	11.9176
VPS26A	CCDS7286	VPS26A-201	CRC04	0.796267	0.89404	0.098	0.098	1	0	0.0454428	65.9781	72.9976
ID1	CCDS13185	ID1-202	CRC10	0.808299	0.623064	-0.185	-0.185	1	0	0.037235	1140.6	546.968
ID1	CCDS13186	ID1-201	CRC10	0.191701	0.376936	0.185	0.185	1	0	0.037235	210.51	307.105
TBRG4	CCDS5501	TBRG4-201	CRC01	0.996392	0.880067	-0.116	-0.116	1	0	0.00106866	495.355	516.504
TBRG4	CCDS5502	TBRG4-202	CRC01	0.00360848	0.119933	0.116	0.116	1	0	0.00106866	3.97352	70.7742
RCN2	CCDS10291	RCN2-203	CRC04	1	0.899274	-0.101	-0.101	1	0	0.021726	25.5476	85.5902
RCN2	CCDS61719	RCN2-201	CRC04	0	0.100726	0.101	0.101	1	0	0.021726	0	24.7829
LPXN	CCDS7969	LPXN-201	HTCRC04	0	0.823269	0.823	0.823	1	2.55728e-05	0.00055111	0	201.981
MAPRE2	CCDS11910	MAPRE2-201	HTCRC04	0.454545	0.807079	0.353	0.353	1	0.0020872	0.0164907	24.5373	70.6503
MAPRE2	CCDS45851	MAPRE2-202	HTCRC04	0.181818	0.077395	-0.104	-0.104	1	0.0480956	0.0164907	57.461	6.93377
MAPRE2	CCDS45850	MAPRE2-203	CRC10	0.666667	0.31196	-0.355	-0.355	1	0.00264248	0.0189868	19.0261	11.2476
RTKN	CCDS1941	RTKN-203	HTCRC04	0.642857	0.246132	-0.397	-0.397	1	0	2.93209e-05	197.273	49.6222
RTKN	CCDS33226	RTKN-202	HTCRC04	0.357143	0.736357	0.379	0.379	1	0	2.93209e-05	113.567	301.391
CERT1	CCDS4028	CERT1-216	CRC01	0.672738	0.348248	-0.324	-0.324	1	0	0.00039646	5.2736	1.35475
CERT1	CCDS4029	CERT1-222	CRC01	0.327262	0.651752	0.324	0.324	1	0	0.00039646	175.364	194.815
NDUFB4	CCDS2999	NDUFB4-201	HTCRC04	0.523791	0.0806432	-0.443	-0.443	1	0	7.13821e-14	220.375	10.0697
NDUFB4	CCDS54630	NDUFB4-203	HTCRC04	0.476209	0.919357	0.443	0.443	1	0	7.13821e-14	93.3718	60.8641
GIT2	CCDS9139	GIT2-208	CRC07	0.283317	0.613804	0.33	0.33	1	0.00076544	0.000538942	11.2402	13.9521
CDK7	CCDS3999	CDK7-201	HTCRC04	0.428571	0.953125	0.525	0.525	1	0	0.0191804	36.757	105.746
CDK7	CCDS83002	CDK7-202	HTCRC04	0.571429	0.046875	-0.525	-0.525	1	0	0.0191804	41.0358	3.60993
SLC35A2	CCDS14311	SLC35A2-201	HTCRC04	0.294118	0.677664	0.384	0.384	1	0	0.00323843	246.256	207.253
SLC35A2	CCDS35247	SLC35A2-207	HTCRC04	0.705882	0.314306	-0.392	-0.392	1	0	0.00323843	190.111	109.572
RETREG1	CCDS43304	RETREG1-201	CRC07	0.295813	0.686635	0.391	0.391	1	0	0.0330929	17.1444	33.8896
RETREG1	CCDS43305	RETREG1-202	CRC07	0.704187	0.313365	-0.391	-0.391	1	0	0.0330929	87.892	11.5601
RNPS1	CCDS10465	RNPS1-202	HTCRC04	0.275724	0.685857	0.41	0.41	1	0	0.00168959	15.6875	48.0253
RNPS1	CCDS66907	RNPS1-220	HTCRC04	0.724276	0.314143	-0.41	-0.41	1	0	0.00168959	69.389	47.1002
NDRG2	CCDS9564	NDRG2-203	HTCRC01	0.7	0.453882	-0.246	-0.246	1	0	1.43931e-05	160.41	100.862
NDRG2	CCDS9565	NDRG2-208	HTCRC01	0.3	0.546118	0.246	0.246	1	0	1.43931e-05	136.568	177.374
MBOAT7	CCDS12883	MBOAT7-201	HTCRC04	0.0837036	0.457181	0.373	0.373	1	0.00491373	0.0100353	23.7278	121.387
ZNF160	CCDS12859	ZNF160-202	CRC10	0.5	0.772477	0.272	0.272	1	0	0.027768	1.15553	24.2227
ZNF160	CCDS82391	ZNF160-213	CRC10	0.5	0.227523	-0.272	-0.272	1	0	0.027768	8.33892	22.4354
RPL28	CCDS12924	RPL28-201	HTCRC04	0.733077	0.444859	-0.288	-0.288	1	1.45002e-30	1.2895e-27	283.717	73.835
RPL28	CCDS46189	RPL28-207	HTCRC04	0.259228	0.52676	0.268	0.268	1	5.11199e-29	1.2895e-27	98.5292	112.02
ADGRE5	CCDS32929	ADGRE5-201	CRC04	0.765363	0.375181	-0.39	-0.39	1	0.000700489	0.00172849	25.7686	13.1687
ADGRE5	CCDS32930	ADGRE5-202	CRC01	0.233714	0.358627	0.125	0.125	1	0.00192648	0.00338978	65.0703	223.083
SEPTIN9	CCDS45792	SEPTIN9-202	HTCRC01	1	0.718608	-0.281	-0.281	1	0.0339732	0.0392211	156.011	137.132
TAPBP	CCDS34426	TAPBP-234	HTCRC04	0.878264	0.512204	-0.366	-0.366	1	0	1.88374e-08	187.917	117.79
TAPBP	CCDS34428	TAPBP-233	HTCRC04	0.121736	0.487796	0.366	0.366	1	0	1.88374e-08	62.3857	148.57
GART	CCDS13627	GART-203	HTCRC04	0.466251	0.91936	0.453	0.453	1	0	0.0431249	36.6099	79.2512
GART	CCDS13628	GART-201	HTCRC04	0.533749	0.0806405	-0.453	-0.453	1	0	0.0431249	85.5681	14.7037
SMAP1	CCDS4973	SMAP1-201	CRC04	0.137823	0.490858	0.353	0.353	1	9.46041e-05	0.00182212	7.10416	12.2135
SMAP1	CCDS43478	SMAP1-203	CRC04	0.862177	0.499623	-0.363	-0.363	1	0.000484114	0.00182212	10.7932	9.83441
GSTO1	CCDS7555	GSTO1-202	HTCRC04	0.469782	0.205189	-0.265	-0.265	1	4.25983e-07	1.82024e-05	144.966	50.1186
GSTO1	CCDS53573	GSTO1-207	HTCRC04	0.324971	0.532059	0.207	0.207	1	0.000856173	1.82024e-05	51.6414	75.1456
PAM	CCDS43348	PAM-232	CRC10	0.648956	0.362845	-0.286	-0.286	1	0.00907717	0.00479358	20.7719	18.3169
PAM	CCDS4093	PAM-204	CRC10	0	0.173818	0.174	0.174	1	0.0118082	0.00479358	0	17.3478
RBFOX2	CCDS46700	RBFOX2-210	CRC10	0.212166	0.394627	0.182	0.182	1	0.000698833	0.00190953	19.6	21.2242
RAC1	CCDS5348	RAC1-201	CRC07	0.749406	0.550508	-0.199	-0.199	1	0	6.41385e-12	117.27	181.688
RAC1	CCDS5349	RAC1-202	CRC07	0.250594	0.449492	0.199	0.199	1	0	6.41385e-12	82.7188	214.321
ZNF195	CCDS55736	ZNF195-207	CRC05	0.142857	0.270114	0.127	0.127	1	0.0480891	0.00279426	18.5554	19.5657
MRPL11	CCDS8139	MRPL11-201	CRC05	0.909031	0.74499	-0.164	-0.164	1	3.36133e-05	0.000289405	102.512	125.668
WTAP	CCDS75542	WTAP-205	CRC04	0.207685	0.618239	0.411	0.411	1	0.00922792	0.0411012	35.383	48.5943
TXNRD1	CCDS53821	TXNRD1-210	CRC10	0.68701	0.37172	-0.315	-0.315	1	0	0.0107499	73.9317	34.3668
TXNRD1	CCDS53823	TXNRD1-201	CRC10	0.31299	0.62828	0.315	0.315	1	0	0.0107499	10.4546	63.9859
CLTB	CCDS4402	CLTB-202	CRC03	0.75	0.954954	0.205	0.205	1	0.00618747	0.00280812	88.9589	291.23
TMED4	CCDS5493	TMED4-203	CRC09	0.758032	0.98769	0.23	0.23	1	0.0282868	0.0133295	67.4456	123.461
CLCN3	CCDS34100	CLCN3-201	CRC10	0.795652	0.625242	-0.17	-0.17	1	0	0.0139262	24.9274	19.2272
CLCN3	CCDS58932	CLCN3-202	CRC10	0.204348	0.374758	0.17	0.17	1	0	0.0139262	23.5362	24.4917
CCDC186	CCDS7587	CCDC186-203	CRC07	0.617146	0.36708	-0.25	-0.25	1	0	0.000139956	34.7154	14.8123
CCDC186	CCDS81506	CCDC186-201	CRC07	0.382854	0.63292	0.25	0.25	1	0	0.000139956	27.8176	77.8276
PPP2R1B	CCDS8348	PPP2R1B-201	CRC03	0	0.184915	0.185	0.185	1	0	0.034804	0	14.56
PPP2R1B	CCDS8349	PPP2R1B-206	CRC03	1	0.815085	-0.185	-0.185	1	0	0.034804	10.4323	15.614
CSTF3	CCDS7883	CSTF3-201	CRC05	0.29241	0.681594	0.389	0.389	1	0.0199106	0.0330761	28.543	39.9974
LAMP2	CCDS14599	LAMP2-201	CRC04	0.679927	0.457739	-0.222	-0.222	1	0	0.0305181	23.571	41.626
LAMP2	CCDS14600	LAMP2-202	CRC04	0.320073	0.542261	0.222	0.222	1	0	0.0305181	25.1865	60.9365
USO1	CCDS75144	USO1-204	CRC10	0.16781	0.458358	0.291	0.291	1	0	0.01979	12.7554	47.207
USO1	CCDS77929	USO1-201	CRC10	0.83219	0.541642	-0.291	-0.291	1	0	0.01979	79.4591	33.6555
CCNL2	CCDS30557	CCNL2-201	CRC10	0.86588	0.696775	-0.169	-0.169	1	0	0.00187704	250.187	35.7367
CCNL2	CCDS30558	CCNL2-202	CRC10	0.13412	0.303225	0.169	0.169	1	0	0.00187704	24.5558	15.2968
HMGA1	CCDS4788	HMGA1-202	CRC10	0.0329304	0.292357	0.259	0.259	1	0	0.00950541	12.4119	101.448
HMGA1	CCDS4789	HMGA1-201	CRC10	0.96707	0.707643	-0.259	-0.259	1	0	0.00950541	115.833	201.52
TSTD1	CCDS53400	TSTD1-204	CRC04	0.694833	0.52315	-0.172	-0.172	1	0.0121115	0.0425767	92.4956	34.1931
TSTD1	CCDS44257	TSTD1-203	CRC04	0.198806	0.335774	0.137	0.137	1	0.0213929	0.0425767	53.1484	21.167
CHTOP	CCDS1048	CHTOP-204	CRC10	0.155098	0.332383	0.177	0.177	1	0.000407975	0.00515196	11.8937	90.9628
CHTOP	CCDS72917	CHTOP-203	CRC10	0.832714	0.623968	-0.209	-0.209	1	0.00709797	0.00515196	89.7562	140.451
HNRNPA2B1	CCDS43557	HNRNPA2B1-201	CRC01	0.347952	0.223608	-0.124	-0.124	1	0	0.00749469	88.7828	67.3897
HNRNPA2B1	CCDS5397	HNRNPA2B1-209	CRC01	0.652048	0.776392	0.124	0.124	1	0	0.00749469	169.084	276.53
PSMA6	CCDS61438	PSMA6-211	HTCRC04	0.367065	0.505382	0.138	0.138	1	0	0.00401409	70.3432	141.508
PSMA6	CCDS9655	PSMA6-201	HTCRC04	0.632935	0.494618	-0.138	-0.138	1	0	0.00401409	263.413	194.866
PLEKHB2	CCDS74577	PLEKHB2-208	HTCRC04	0.547619	0.187481	-0.36	-0.36	1	0.00690564	0.0164907	54.7653	19.8834
HNRNPC	CCDS41915	HNRNPC-229	CRC02	0.262179	0.499833	0.238	0.238	1	0	0.0342842	119.855	218.276
HNRNPC	CCDS45079	HNRNPC-203	CRC02	0.737821	0.500167	-0.238	-0.238	1	0	0.0342842	173.748	215.138
HNRNPH1	CCDS4446	HNRNPH1-202	CRC04	1	0.882491	-0.118	-0.118	1	0	3.42967e-06	63.2914	151.8
HNRNPH1	CCDS87357	HNRNPH1-216	CRC04	0	0.117509	0.118	0.118	1	0	3.42967e-06	0	21.1365
TMCO3	CCDS86365	TMCO3-207	CRC10	0	0.200576	0.201	0.201	1	0	0.00245112	0	19.4272
TMCO3	CCDS9537	TMCO3-202	CRC10	1	0.799424	-0.201	-0.201	1	0	0.00245112	43.7319	117.631
ZNF644	CCDS731	ZNF644-201	CRC03	0.98892	0.847368	-0.142	-0.142	1	0	0.0424242	27.4273	20.5737
ZNF644	CCDS732	ZNF644-203	CRC03	0.0110803	0.152632	0.142	0.142	1	0	0.0424242	0.349727	6.02793
NCOA7	CCDS5132	NCOA7-203	CRC05	0.361986	0.170593	-0.191	-0.191	1	0	0.00388612	8.7391	10.9732
NCOA7	CCDS83125	NCOA7-208	CRC05	0.638014	0.829407	0.191	0.191	1	0	0.00388612	72.1095	225.907
SRSF11	CCDS53332	SRSF11-203	CRC01	0.135538	0.602516	0.467	0.467	1	0	0.0491458	2.76524	29.4031
SRSF11	CCDS647	SRSF11-202	CRC01	0.864462	0.397484	-0.467	-0.467	1	0	0.0491458	43.1772	25.224
C19orf33	CCDS12511	C19orf33-201	CRC05	0.605913	0.500907	-0.105	-0.105	1	0	0.00433389	159.632	27.5151
C19orf33	CCDS82344	C19orf33-202	CRC05	0.394087	0.499093	0.105	0.105	1	0	0.00433389	44.568	25.811
STIP1	CCDS60827	STIP1-203	CRC01	0.5	0.164874	-0.335	-0.335	1	0	0.0383495	1.33133	37.2404
STIP1	CCDS8058	STIP1-201	CRC01	0.5	0.835126	0.335	0.335	1	0	0.0383495	69.9894	470.853
NCBP2	CCDS46986	NCBP2-204	CRC08	0.2	0.0959711	-0.104	-0.104	1	0.0428348	0.0469101	50.7358	10.6531
RHOA	CCDS2795	RHOA-202	HTCRC04	0.723821	0.961736	0.238	0.238	1	0	0.000117308	151.592	382.437
RHOA	CCDS82775	RHOA-203	HTCRC04	0.276179	0.0382641	-0.238	-0.238	1	0	0.000117308	36.6261	11.4013
HMGB1	CCDS86347	HMGB1-201	CRC04	0.0386514	0.158868	0.12	0.12	1	0	0.00904211	4.82239	26.6389
HMGB1	CCDS9335	HMGB1-203	CRC04	0.961349	0.841132	-0.12	-0.12	1	0	0.00904211	100.333	160.838
UXT	CCDS14284	UXT-202	CRC01	0.162748	0.323053	0.16	0.16	1	0	0.00205778	4.53896	25.0592
UXT	CCDS14285	UXT-201	CRC01	0.837252	0.676947	-0.16	-0.16	1	0	0.00205778	29.8416	75.6643
TMEM9B	CCDS66021	TMEM9B-201	CRC03	0.0423786	0.156456	0.114	0.114	1	0	0.0463544	26.6068	37.3822
TMEM9B	CCDS7796	TMEM9B-205	CRC03	0.957621	0.843544	-0.114	-0.114	1	0	0.0463544	356.588	172.467
PDIA6	CCDS1675	PDIA6-201	CRC08	0.711644	0.894046	0.182	0.182	1	0	0.0469101	293.146	461.092
PDIA6	CCDS62852	PDIA6-207	CRC08	0.288356	0.105954	-0.182	-0.182	1	0	0.0469101	97.6764	38.8736
MDH2	CCDS5581	MDH2-201	HTCRC04	0.979467	0.865812	-0.114	-0.114	1	0	0.000456462	330.289	443.809
MDH2	CCDS75622	MDH2-204	HTCRC04	0.0205327	0.134188	0.114	0.114	1	0	0.000456462	12.9244	78.5542
ATP6V0B	CCDS41315	ATP6V0B-211	CRC04	0.322077	0.125493	-0.197	-0.197	1	0	0.0300065	97.9685	78.238
ATP6V0B	CCDS505	ATP6V0B-205	CRC04	0.677923	0.874507	0.197	0.197	1	0	0.0300065	277.418	463.79
BCAP31	CCDS14727	BCAP31-201	HTCRC01	0.598588	0.884786	0.286	0.286	1	0	0.00764096	382.883	1180.26
BCAP31	CCDS48191	BCAP31-207	HTCRC01	0.401412	0.115214	-0.286	-0.286	1	0	0.00764096	145.802	100.097
PPHLN1	CCDS44861	PPHLN1-208	CRC10	0.0634643	0.159183	0.096	0.096	1	0.00231934	0.022481	14.2004	27.1507
STK32C	CCDS81525	STK32C-204	CRC08	0.5	0.908732	0.409	0.409	1	6.01667e-06	7.08928e-05	0.385359	90.421
WIPI2	CCDS47532	WIPI2-202	HTCRC04	0.4	0.125577	-0.274	-0.274	1	0.0032302	0.0148976	39.1772	23.8226
CENPM	CCDS46719	CENPM-208	CRC03	0	0.769331	0.769	0.769	1	4.64863e-08	3.63476e-05	0	44.0284
CENPM	CCDS14025	CENPM-201	CRC03	0	0.137608	0.138	0.138	1	0.00659886	3.63476e-05	0	18.0457
ATXN3	CCDS9900	ATXN3-251	HTCRC01	0.436247	0.902109	0.466	0.466	1	0.0158524	0.0436165	37.4051	35.3587
DHRS4L2	CCDS73621	DHRS4L2-203	HTCRC04	0.411573	0.886112	0.475	0.475	1	0	0.00114351	29.8198	64.7578
DHRS4L2	CCDS9606	DHRS4L2-201	HTCRC04	0.588427	0.113888	-0.475	-0.475	1	0	0.00114351	189.042	14.0449
HPGD	CCDS3821	HPGD-202	CRC04	0.95764	0.452167	-0.505	-0.505	1	0.00357287	0.0199626	46.5295	15.3722
KDM1A	CCDS30627	KDM1A-201	HTCRC04	0.75	0.196814	-0.553	-0.553	1	0	0.00604908	83.6469	20.751
KDM1A	CCDS85939	KDM1A-203	HTCRC04	0.25	0.803186	0.553	0.553	1	0	0.00604908	6.81157	91.3075
MBNL1	CCDS3164	MBNL1-205	CRC10	0.8	0.228867	-0.571	-0.571	1	0	0.0112612	13.3375	2.35926
MBNL1	CCDS3165	MBNL1-211	CRC10	0.2	0.771133	0.571	0.571	1	0	0.0112612	19.5935	19.3356
WASHC3	CCDS44959	WASHC3-201	HTCRC04	0.88679	0.336225	-0.551	-0.551	1	0	0.00483029	242.963	66.8969
WASHC3	CCDS73512	WASHC3-213	HTCRC04	0.11321	0.663775	0.551	0.551	1	0	0.00483029	10.6184	116.378
DNAJB2	CCDS2439	DNAJB2-201	CRC10	0.6	0.454545	-0.145	-0.145	1	0	0.0138324	5.30227	1.3866
DNAJB2	CCDS46519	DNAJB2-202	CRC10	0.4	0.545455	0.145	0.145	1	0	0.0138324	1.67404	6.09654
POMT1	CCDS43894	POMT1-204	HTCRC04	0.625	0.792091	0.167	0.167	1	0	0.00924352	41.3406	198.502
POMT1	CCDS43895	POMT1-201	HTCRC04	0.375	0.207909	-0.167	-0.167	1	0	0.00924352	264.118	46.2369
TOR1AIP1	CCDS1335	TOR1AIP1-212	HTCRC04	0.768253	0.200268	-0.568	-0.568	1	0	0.0399576	43.7714	13.0593
TOR1AIP1	CCDS65737	TOR1AIP1-208	HTCRC04	0.231747	0.799732	0.568	0.568	1	0	0.0399576	36.0785	93.4013
TAOK2	CCDS10662	TAOK2-201	CRC02	0.666667	0.0596271	-0.607	-0.607	1	0	0.0219542	14.546	0.144156
TAOK2	CCDS10663	TAOK2-202	CRC02	0.333333	0.940373	0.607	0.607	1	0	0.0219542	1.2308	16.9177
IL17RE	CCDS2589	IL17RE-201	HTCRC01	0	0.484334	0.484	0.484	1	0	0.0484167	0	50.7169
IL17RE	CCDS54552	IL17RE-206	HTCRC01	1	0.515666	-0.484	-0.484	1	0	0.0484167	114.568	49.3539
UNG	CCDS9124	UNG-201	HTCRC04	0.699559	0.165223	-0.534	-0.534	1	0	2.0507e-05	85.2185	31.3114
UNG	CCDS9125	UNG-202	HTCRC04	0.300441	0.834777	0.534	0.534	1	0	2.0507e-05	47.4513	129.923
WDR54	CCDS1940	WDR54-201	HTCRC04	0.526653	0.762122	0.235	0.235	1	0	0.0188974	158.297	264.142
WDR54	CCDS82473	WDR54-202	HTCRC04	0.473347	0.237878	-0.235	-0.235	1	0	0.0188974	134.046	66.473
PHETA1	CCDS53833	PHETA1-201	HTCRC04	0.8	0.528019	-0.272	-0.272	1	0	0.0369055	151.035	59.4734
PHETA1	CCDS9152	PHETA1-206	HTCRC04	0.2	0.471981	0.272	0.272	1	0	0.0369055	6.85731	72.9641
AMDHD2	CCDS10471	AMDHD2-202	CRC07	1	0.385235	-0.615	-0.615	1	0	0.0104366	15.6834	12.8967
AMDHD2	CCDS81936	AMDHD2-201	CRC07	0	0.614765	0.615	0.615	1	0	0.0104366	0	30.7105
DGUOK	CCDS1931	DGUOK-201	HTCRC04	0.391745	0.742144	0.35	0.35	1	0	3.03604e-05	85.7428	162.749
DGUOK	CCDS1932	DGUOK-202	HTCRC04	0.608255	0.257856	-0.35	-0.35	1	0	3.03604e-05	181.147	42.4259
ABCD3	CCDS44175	ABCD3-201	CRC03	0.850396	0.605526	-0.245	-0.245	1	0	0.0441128	14.5469	20.3968
ABCD3	CCDS749	ABCD3-202	CRC03	0.149604	0.394474	0.245	0.245	1	0	0.0441128	2.55914	6.83616
YPEL3	CCDS42147	YPEL3-202	HTCRC04	0.839086	0.468945	-0.37	-0.37	1	0	0.000152852	156.833	87.367
YPEL3	CCDS45459	YPEL3-201	HTCRC04	0.160914	0.531055	0.37	0.37	1	0	0.000152852	25.1362	154.351
METTL9	CCDS10598	METTL9-201	HTCRC04	0.430983	0.76654	0.336	0.336	1	0	0.00788315	19.0883	98.9723
METTL9	CCDS45440	METTL9-202	HTCRC04	0.569017	0.23346	-0.336	-0.336	1	0	0.00788315	154.788	63.2794
WWP2	CCDS10885	WWP2-202	CRC10	0	0.843518	0.844	0.844	1	0	0.0426331	0	23.543
WWP2	CCDS58476	WWP2-201	CRC10	1	0.156482	-0.844	-0.844	1	0	0.0426331	435.45	8.27708
EIF4E2	CCDS2496	EIF4E2-201	HTCRC04	0.381436	0.0720687	-0.309	-0.309	1	0	0.0150025	55.203	11.0849
EIF4E2	CCDS63158	EIF4E2-207	HTCRC04	0.618564	0.918408	0.3	0.3	1	0	0.0150025	30.4507	46.8532
ACYP2	CCDS1850	ACYP2-202	CRC10	0.777778	0.977053	0.199	0.199	1	0	0.00963871	27.7287	25.0174
ACYP2	CCDS82452	ACYP2-209	CRC10	0.222222	0.0229475	-0.199	-0.199	1	0	0.00963871	29.9715	1.43489
ASB7	CCDS10387	ASB7-201	CRC07	0.806344	0.532118	-0.274	-0.274	1	0	0.0034414	248.21	11.3578
ASB7	CCDS10388	ASB7-202	CRC07	0.193656	0.467882	0.274	0.274	1	0	0.0034414	20.9586	27.3495
ATXN7L1	CCDS34727	ATXN7L1-201	CRC10	0.333333	0.545997	0.213	0.213	1	0	0.0148175	28.3732	27.6153
ATXN7L1	CCDS47682	ATXN7L1-202	CRC10	0.666667	0.454003	-0.213	-0.213	1	0	0.0148175	35.4144	5.32659
IDS	CCDS14685	IDS-201	HTCRC04	0.527147	0.764672	0.238	0.238	1	0	0.00192025	23.792	72.6281
IDS	CCDS14686	IDS-202	HTCRC04	0.472853	0.235328	-0.238	-0.238	1	0	0.00192025	199.16	69.7355
RECQL5	CCDS32735	RECQL5-202	CRC05	0	0.506842	0.507	0.507	1	0	0.00578709	0	28.5155
RECQL5	CCDS42380	RECQL5-201	CRC05	1	0.493158	-0.507	-0.507	1	0	0.00578709	64.8865	7.59358
KIFAP3	CCDS1288	KIFAP3-201	CRC04	0.285714	0.733333	0.448	0.448	1	0	0.0454428	10.2603	28.9555
KIFAP3	CCDS55659	KIFAP3-206	CRC04	0.714286	0.266667	-0.448	-0.448	1	0	0.0454428	1.61962	1.89192
CES3	CCDS10826	CES3-201	HTCRC04	0.992702	0.58955	-0.403	-0.403	1	0	0.0456488	180.912	43.5069
CES3	CCDS54022	CES3-202	HTCRC04	0.00729824	0.327481	0.32	0.32	1	0	0.0456488	1.44994	54.1947
EHMT2	CCDS4725	EHMT2-203	HTCRC04	0.0322243	0.338298	0.306	0.306	1	0	0.00776752	1.17079	63.0249
EHMT2	CCDS75425	EHMT2-201	HTCRC04	0.967776	0.661702	-0.306	-0.306	1	0	0.00776752	138.508	73.0518
RPH3AL	CCDS10994	RPH3AL-202	CRC10	0.428571	0.869645	0.441	0.441	1	0	0.0408191	26.9754	23.0355
RPH3AL	CCDS54059	RPH3AL-201	CRC10	0.571429	0.130355	-0.441	-0.441	1	0	0.0408191	18.0537	5.3395
ARRDC2	CCDS12370	ARRDC2-201	CRC02	0.25	0.429832	0.18	0.18	1	0	0.0191982	1.40329	226.512
ARRDC2	CCDS32956	ARRDC2-202	CRC02	0.75	0.570168	-0.18	-0.18	1	0	0.0191982	35.0639	19.5538
FXR1	CCDS3238	FXR1-202	CRC10	0.857143	0.426832	-0.43	-0.43	1	0.000341759	0.00245112	7.59779	7.71878
FXR1	CCDS46965	FXR1-203	CRC10	0.142857	0.382987	0.24	0.24	1	0.000854266	0.00245112	10.6858	27.5048
FAS	CCDS7393	FAS-221	CRC02	0.428675	0.125758	-0.303	-0.303	1	0	0.0219542	24.575	16.6403
FAS	CCDS7394	FAS-204	CRC02	0.571325	0.874242	0.303	0.303	1	0	0.0219542	178.255	31.7783
BORCS8	CCDS46025	BORCS8-202	CRC01	0.495323	0.315617	-0.18	-0.18	1	0	0.00106222	4.99796	11.7527
BORCS8	CCDS54235	BORCS8-203	CRC01	0.504677	0.684383	0.18	0.18	1	0	0.00106222	32.7553	12.3877
HERC4	CCDS41533	HERC4-204	CRC04	0.653198	0.35091	-0.302	-0.302	1	0.0237943	0.0430967	17.692	4.15606
HERC4	CCDS7274	HERC4-202	CRC04	0.142857	0.443767	0.301	0.301	1	0.0473117	0.0430967	0.538493	9.08008
RBM6	CCDS2809	RBM6-201	CRC04	0.733895	0.305119	-0.429	-0.429	1	0	0.0264381	36.3778	16.0837
RBM6	CCDS54586	RBM6-210	CRC04	0.266105	0.694881	0.429	0.429	1	0	0.0264381	1.48641	14.9216
ARRB2	CCDS11050	ARRB2-201	HTCRC04	0.287188	0.651629	0.364	0.364	1	0.00190679	0.00900077	93.194	270.389
MMP28	CCDS45651	MMP28-203	CRC07	0.393192	0.800218	0.407	0.407	1	0	0.00670043	68.3377	102.744
MMP28	CCDS74036	MMP28-201	CRC07	0.606808	0.199782	-0.407	-0.407	1	0	0.00670043	54.436	4.37061
MXD3	CCDS4416	MXD3-203	CRC05	0.960269	0.780621	-0.18	-0.18	1	0	0.0387147	131.943	83.3559
MXD3	CCDS47347	MXD3-202	CRC05	0.0397306	0.219379	0.18	0.18	1	0	0.0387147	16.9637	3.5521
SUCO	CCDS1303	SUCO-201	CRC10	1	0.574133	-0.426	-0.426	1	0	0.00625303	13.6635	17.8412
SUCO	CCDS72984	SUCO-210	CRC10	0	0.425867	0.426	0.426	1	0	0.00625303	0	15.2918
ZNF317	CCDS12210	ZNF317-201	CRC10	0.414545	0.786995	0.372	0.372	1	0	0.0282803	19.0747	31.1312
ZNF317	CCDS54213	ZNF317-202	CRC10	0.585455	0.213005	-0.372	-0.372	1	0	0.0282803	25.8531	8.29037
SOAT1	CCDS1330	SOAT1-201	CRC05	0.75	0.636501	-0.113	-0.113	1	0	0.00181908	5.56334	18.9157
SOAT1	CCDS58047	SOAT1-204	CRC05	0.25	0.363499	0.113	0.113	1	0	0.00181908	0.045326	6.58646
MICA	CCDS56412	MICA-209	CRC05	0.666667	0.810892	0.144	0.144	1	0	0.00275048	26.3721	70.4692
MICA	CCDS75421	MICA-210	CRC05	0.333333	0.189108	-0.144	-0.144	1	0	0.00275048	19.1904	4.87044
DOK1	CCDS1954	DOK1-201	CRC04	1	0.592085	-0.408	-0.408	1	0	0.0262881	40.1282	22.6504
DOK1	CCDS82474	DOK1-202	CRC04	0	0.407915	0.408	0.408	1	0	0.0262881	0	24.3158
PSMG1	CCDS13660	PSMG1-201	HTCRC04	0.675801	0.366459	-0.309	-0.309	1	0	0.0408563	86.6225	31.803
PSMG1	CCDS13661	PSMG1-202	HTCRC04	0.324199	0.633541	0.309	0.309	1	0	0.0408563	49.1482	69.5494
FAN1	CCDS32186	FAN1-201	CRC07	0.616505	0.385592	-0.231	-0.231	1	0	0.0297903	24.822	4.31225
FAN1	CCDS58344	FAN1-207	CRC07	0.383495	0.614408	0.231	0.231	1	0	0.0297903	12.3791	16.8901
RAF1	CCDS2612	RAF1-201	CRC04	0.6	0.833333	0.233	0.233	1	0	0.0430967	67.2879	42.724
RAF1	CCDS87047	RAF1-205	CRC04	0.4	0.166667	-0.233	-0.233	1	0	0.0430967	0.91457	1.96706
SZRD1	CCDS44065	SZRD1-201	HTCRC04	0.867701	0.647794	-0.22	-0.22	1	0	0.0153705	69.2283	46.3665
SZRD1	CCDS60000	SZRD1-203	HTCRC04	0.132299	0.352206	0.22	0.22	1	0	0.0153705	15.4166	85.4739
ZNF623	CCDS34957	ZNF623-202	CRC10	1	0.579996	-0.42	-0.42	1	0	0.0481862	5.69432	13.1185
ZNF623	CCDS47931	ZNF623-203	CRC10	0	0.420004	0.42	0.42	1	0	0.0481862	0	23.1905
ERN2	CCDS32407	ERN2-201	CRC01	0.995388	0.637087	-0.358	-0.358	1	0	0.000118586	606.631	91.5295
ERN2	CCDS76845	ERN2-202	CRC01	0.00461184	0.362913	0.358	0.358	1	0	0.000118586	1.6833	96.9981
ALDH3A1	CCDS11212	ALDH3A1-205	CRC10	0.666667	0.544271	-0.122	-0.122	1	0	0.0293373	77.8104	61.1983
ALDH3A1	CCDS82090	ALDH3A1-212	CRC10	0.333333	0.455729	0.122	0.122	1	0	0.0293373	30.9899	27.7882
CACNB3	CCDS55822	CACNB3-202	CRC01	1	0.5	-0.5	-0.5	1	0	0.0180133	3.37317	3.39025
CACNB3	CCDS8769	CACNB3-201	CRC01	0	0.5	0.5	0.5	1	0	0.0180133	0	15.7248
YIF1A	CCDS73325	YIF1A-201	HTCRC01	0.2	0.369537	0.17	0.17	1	0	5.61254e-13	60.9221	239.887
YIF1A	CCDS8132	YIF1A-203	HTCRC01	0.8	0.630463	-0.17	-0.17	1	0	5.61254e-13	89.0186	337.322
SPNS1	CCDS10646	SPNS1-201	CRC10	0.8	0.642279	-0.158	-0.158	1	0.000193235	0.00146849	52.0926	46.6818
SPNS1	CCDS45452	SPNS1-203	CRC10	0.0787054	0.190204	0.111	0.111	1	0.00385914	0.00146849	1.53303	13.8747
TM2D2	CCDS43733	TM2D2-201	CRC10	0.183773	0.520103	0.336	0.336	1	0	0.00017967	19.8389	96.8461
TM2D2	CCDS6111	TM2D2-202	CRC10	0.816227	0.479897	-0.336	-0.336	1	0	0.00017967	48.9847	46.141
EMC9	CCDS86377	EMC9-206	CRC10	0.116607	0.570832	0.454	0.454	1	0	0.0210418	11.5273	49.0531
EMC9	CCDS9613	EMC9-201	CRC10	0.883393	0.429168	-0.454	-0.454	1	0	0.0210418	76.7754	29.6512
TSPAN17	CCDS47346	TSPAN17-209	HTCRC04	0.382882	0.169324	-0.214	-0.214	1	0	0.042368	168.192	16.6734
TSPAN17	CCDS54952	TSPAN17-207	HTCRC04	0.617118	0.830676	0.214	0.214	1	0	0.042368	92.4424	153.818
VWA5A	CCDS8444	VWA5A-205	HTCRC04	0.983065	0.580972	-0.402	-0.402	1	0	0.0303736	77.353	63.8029
VWA5A	CCDS8445	VWA5A-204	HTCRC04	0.0169351	0.419028	0.402	0.402	1	0	0.0303736	3.05712	100.529
PARD3	CCDS53515	PARD3-207	CRC01	0.91792	0.589285	-0.329	-0.329	1	0	0.0340694	1534.16	29.1735
PARD3	CCDS7178	PARD3-208	CRC01	0.0820799	0.410715	0.329	0.329	1	0	0.0340694	300.988	12.688
MEPCE	CCDS55136	MEPCE-203	CRC09	0.106416	0.481739	0.375	0.375	1	0	0.029743	2.59999	24.1048
MEPCE	CCDS5693	MEPCE-201	CRC09	0.893584	0.518261	-0.375	-0.375	1	0	0.029743	152.789	18.0189
SLC44A2	CCDS12245	SLC44A2-201	HTCRC04	0.390089	0.721273	0.331	0.331	1	0.00164129	0.0130696	90.8733	177.385
SLC44A2	CCDS86700	SLC44A2-203	HTCRC04	0.523626	0.228018	-0.296	-0.296	1	0.0116408	0.0130696	67.3805	23.4225
EDRF1	CCDS55733	EDRF1-202	CRC10	0.826257	0.482508	-0.344	-0.344	1	0	0.037235	24.0059	9.91229
EDRF1	CCDS7646	EDRF1-201	CRC10	0.173743	0.517492	0.344	0.344	1	0	0.037235	10.0334	15.4002
ZCCHC17	CCDS60061	ZCCHC17-204	CRC03	0.955051	0.471237	-0.484	-0.484	1	0.00223975	0.00408379	131.637	19.7065
ZCCHC17	CCDS341	ZCCHC17-201	CRC03	0.0449493	0.497982	0.453	0.453	1	0.0187093	0.00408379	6.19548	42.8384
WASHC2C	CCDS44374	WASHC2C-203	CRC09	0.625	0.29195	-0.333	-0.333	1	0	0.0361554	142.113	8.15387
WASHC2C	CCDS81453	WASHC2C-209	CRC09	0.375	0.70805	0.333	0.333	1	0	0.0361554	5.40374	14.0295
TMEM128	CCDS3373	TMEM128-201	HTCRC04	0.73014	0.395193	-0.335	-0.335	1	0	0.0434729	73.8531	27.6286
TMEM128	CCDS75099	TMEM128-202	HTCRC04	0.26986	0.604807	0.335	0.335	1	0	0.0434729	73.9099	161.211
EML2	CCDS12670	EML2-201	HTCRC04	0.310267	0.621275	0.311	0.311	1	0	0.0169586	108.063	161.325
EML2	CCDS54280	EML2-203	HTCRC04	0.689733	0.378725	-0.311	-0.311	1	0	0.0169586	85.8702	48.7249
TNIP2	CCDS3362	TNIP2-201	CRC09	0.5	0.128705	-0.371	-0.371	1	0	0.042702	135.531	38.0152
TNIP2	CCDS54714	TNIP2-206	CRC09	0.5	0.871295	0.371	0.371	1	0	0.042702	41.2289	54.1214
PRORP	CCDS32063	PRORP-203	CRC04	0.875	0.552966	-0.322	-0.322	1	0	0.0274418	73.1538	10.5111
PRORP	CCDS58314	PRORP-202	CRC04	0.125	0.447034	0.322	0.322	1	0	0.0274418	1.0247	21.6541
USP48	CCDS30623	USP48-201	CRC05	0.873051	0.529614	-0.343	-0.343	1	0	0.000397095	23.8331	15.1865
USP48	CCDS44084	USP48-205	CRC05	0.126949	0.45301	0.326	0.326	1	0	0.000397095	0.183811	20.4446
PRPS2	CCDS14150	PRPS2-202	HTCRC04	0.929709	0.600465	-0.329	-0.329	1	0	0.00901225	112.995	111.952
PRPS2	CCDS43918	PRPS2-203	HTCRC04	0.070291	0.399535	0.329	0.329	1	0	0.00901225	8.23128	64.4591
RBPJ	CCDS43219	RBPJ-205	CRC02	0.591068	0.387018	-0.204	-0.204	1	0.00382478	0.0219542	10.6636	11.1492
GSN	CCDS6829	GSN-207	HTCRC04	0.146341	0.408171	0.262	0.262	1	0	0.00518293	62.126	160.165
GSN	CCDS75890	GSN-209	HTCRC04	0.853659	0.591829	-0.262	-0.262	1	0	0.00518293	103.942	123.555
FTSJ1	CCDS14294	FTSJ1-202	CRC01	0.504591	0.797394	0.293	0.293	1	0	0.0017334	108.235	124.654
FTSJ1	CCDS14295	FTSJ1-201	CRC01	0.495409	0.202606	-0.293	-0.293	1	0	0.0017334	21.3857	22.5929
COPS7B	CCDS2488	COPS7B-207	HTCRC04	0.732086	0.907014	0.175	0.175	1	0	0.0431249	141.97	238.047
COPS7B	CCDS63153	COPS7B-203	HTCRC04	0.267914	0.092986	-0.175	-0.175	1	0	0.0431249	89.8928	25.5659
NR1I2	CCDS43136	NR1I2-202	CRC07	0.545316	0.362108	-0.183	-0.183	1	0	0.00466661	173.279	14.3131
NR1I2	CCDS54627	NR1I2-203	CRC07	0.454684	0.637892	0.183	0.183	1	0	0.00466661	16.1439	20.8552
DNMBP	CCDS7485	DNMBP-201	CRC01	1	0.870326	-0.13	-0.13	1	0	0.00192463	787.454	117.443
DNMBP	CCDS81495	DNMBP-204	CRC01	0	0.129674	0.13	0.13	1	0	0.00192463	0	2.28354
SCRN2	CCDS11519	SCRN2-201	HTCRC04	0.846421	0.552056	-0.294	-0.294	1	0	0.00690234	394.999	175.891
SCRN2	CCDS45723	SCRN2-202	HTCRC04	0.153579	0.447944	0.294	0.294	1	0	0.00690234	43.5548	119.579
METTL1	CCDS8955	METTL1-202	HTCRC04	0.995946	0.602814	-0.393	-0.393	1	0	0.0402527	183.625	71.4655
METTL1	CCDS8956	METTL1-201	HTCRC04	0.00405388	0.397186	0.393	0.393	1	0	0.0402527	2.03088	41.5243
EBNA1BP2	CCDS478	EBNA1BP2-201	HTCRC04	0.709323	0.8894	0.18	0.18	1	0	0.00919689	132.1	250.775
EBNA1BP2	CCDS53308	EBNA1BP2-202	HTCRC04	0.290677	0.1106	-0.18	-0.18	1	0	0.00919689	109.432	33.5973
MAPKAP1	CCDS35140	MAPKAP1-201	CRC05	1	0.591595	-0.408	-0.408	1	0.00390283	0.00865242	27.765	16.358
MAPKAP1	CCDS6864	MAPKAP1-202	CRC05	0	0.217237	0.217	0.217	1	0.0269494	0.00865242	0	10.9065
ZNF44	CCDS45988	ZNF44-202	CRC07	0.190097	0.588455	0.398	0.398	1	0	0.0359187	15.2908	26.972
ZNF44	CCDS54223	ZNF44-203	CRC07	0.809903	0.411545	-0.398	-0.398	1	0	0.0359187	15.0832	9.69366
SSBP4	CCDS12378	SSBP4-201	HTCRC04	0.871043	0.663221	-0.208	-0.208	1	0	0.0313178	208.536	127.748
SSBP4	CCDS32960	SSBP4-202	HTCRC04	0.128957	0.336779	0.208	0.208	1	0	0.0313178	20.6264	81.421
TRIM4	CCDS5678	TRIM4-201	CRC05	0.428571	0.559211	0.131	0.131	1	0	0.0203826	25.4514	26.031
TRIM4	CCDS5679	TRIM4-203	CRC05	0.571429	0.440789	-0.131	-0.131	1	0	0.0203826	6.04762	16.2557
A1CF	CCDS7241	A1CF-204	CRC05	0.8	0.600014	-0.2	-0.2	1	0	0.00267127	18.868	8.04009
A1CF	CCDS7242	A1CF-202	CRC05	0.2	0.399986	0.2	0.2	1	0	0.00267127	0.111479	9.48239
UBE2C	CCDS13370	UBE2C-204	CRC05	0.766791	0.870504	0.104	0.104	1	0	0.0243002	40.8716	470.272
UBE2C	CCDS13374	UBE2C-205	CRC05	0.233209	0.129496	-0.104	-0.104	1	0	0.0243002	9.90659	66.8104
PIGO	CCDS6575	PIGO-203	CRC10	0.1	0.452262	0.352	0.352	1	0	0.0126413	4.49884	39.1438
PIGO	CCDS6576	PIGO-209	CRC10	0.9	0.547738	-0.352	-0.352	1	0	0.0126413	19.1382	28.9106
CARD16	CCDS31661	CARD16-204	CRC10	0.498859	0.743829	0.245	0.245	1	0	0.0093801	81.0734	10.0823
CARD16	CCDS41705	CARD16-205	CRC10	0.501141	0.256171	-0.245	-0.245	1	0	0.0093801	25.9228	10.9562
CMTM8	CCDS2652	CMTM8-201	CRC03	1	0.699778	-0.3	-0.3	1	0	0.00786633	91.3746	16.1083
CMTM8	CCDS82753	CMTM8-202	CRC03	0	0.300222	0.3	0.3	1	0	0.00786633	0	12.3245
NECTIN2	CCDS12645	NECTIN2-202	HTCRC04	0.407533	0.749101	0.342	0.342	1	0	0.0237587	119.058	241.909
NECTIN2	CCDS42576	NECTIN2-201	HTCRC04	0.592467	0.250899	-0.342	-0.342	1	0	0.0237587	68.4235	40.7596
RNF34	CCDS31915	RNF34-201	CRC03	0.639215	0.761594	0.122	0.122	1	0.0124633	0.0301748	146.808	96.8155
USP38	CCDS3758	USP38-201	CRC01	0.518188	0.615839	0.098	0.098	1	0	0.0107522	6.11104	38.1409
USP38	CCDS77964	USP38-202	CRC01	0.481812	0.384161	-0.098	-0.098	1	0	0.0107522	5.69438	63.9175
ARHGEF1	CCDS12590	ARHGEF1-201	CRC05	0.2	0.493638	0.294	0.294	1	0	0.00406673	16.6071	22.3553
ARHGEF1	CCDS12591	ARHGEF1-203	CRC05	0.8	0.506362	-0.294	-0.294	1	0	0.00406673	30.6657	10.9043
MYO1B	CCDS2311	MYO1B-202	CRC10	0.25	0.423811	0.174	0.174	1	0	0.00619939	49.5829	19.4698
MYO1B	CCDS46477	MYO1B-204	CRC10	0.75	0.576189	-0.174	-0.174	1	0	0.00619939	35.9424	24.6603
MYB	CCDS47481	MYB-203	CRC10	0.722222	0.521137	-0.201	-0.201	1	0.0143905	0.021713	57.581	35.4224
FHIP1B	CCDS44530	FHIP1B-202	CRC01	0.666667	0.570644	-0.096	-0.096	1	0	0.0411546	27.1618	99.1607
FHIP1B	CCDS7760	FHIP1B-201	CRC01	0.333333	0.429356	0.096	0.096	1	0	0.0411546	2.22814	7.75348
IFT81	CCDS41831	IFT81-201	CRC10	1	0.721556	-0.278	-0.278	1	0	0.0289317	66.212	25.7918
IFT81	CCDS9142	IFT81-202	CRC10	0	0.278444	0.278	0.278	1	0	0.0289317	0	17.295
TSC22D3	CCDS14530	TSC22D3-203	CRC05	1	0.7	-0.3	-0.3	1	0	0.0065634	7.36906	57.4241
TSC22D3	CCDS35365	TSC22D3-205	CRC05	0	0.3	0.3	0.3	1	0	0.0065634	0	22.4974
ING4	CCDS44813	ING4-202	CRC03	0	0.173843	0.174	0.174	1	0	0.0441128	0	20.5061
ING4	CCDS8555	ING4-201	CRC03	1	0.826157	-0.174	-0.174	1	0	0.0441128	25.9095	37.355
MTX1	CCDS1100	MTX1-202	CRC04	1	0.793701	-0.206	-0.206	1	0	0.0218808	31.266	22.3758
MTX1	CCDS1101	MTX1-201	CRC04	0	0.206299	0.206	0.206	1	0	0.0218808	0	15.9903
ORC3	CCDS43486	ORC3-202	CRC01	0.0189071	0.351606	0.333	0.333	1	0	0.0471144	14.459	127.54
ORC3	CCDS5012	ORC3-201	CRC01	0.981093	0.648394	-0.333	-0.333	1	0	0.0471144	140.597	91.8819
NHLRC3	CCDS31961	NHLRC3-202	CRC10	0.532881	0.342052	-0.191	-0.191	1	0	0.0437514	20.9649	12.2455
NHLRC3	CCDS31962	NHLRC3-201	CRC10	0.467119	0.657948	0.191	0.191	1	0	0.0437514	28.596	27.1876
CD68	CCDS11114	CD68-201	CRC01	0.637099	0.734439	0.097	0.097	1	0	0.0203656	145.198	109.574
CD68	CCDS58512	CD68-202	CRC01	0.362901	0.265561	-0.097	-0.097	1	0	0.0203656	2.29693	42.203
GGT6	CCDS73942	GGT6-202	HTCRC01	1	0.476601	-0.523	-0.523	1	0.00966796	0.0183233	20.2133	73.5872
RAD51C	CCDS11611	RAD51C-201	CRC05	0.545904	0.789401	0.243	0.243	1	0	0.0265566	26.6323	38.2022
RAD51C	CCDS45745	RAD51C-203	CRC05	0.454096	0.210599	-0.243	-0.243	1	0	0.0265566	21.4929	11.8326
NISCH	CCDS63651	NISCH-202	CRC10	0.0987707	0.289343	0.191	0.191	1	0.0169168	0.033939	8.74001	21.3392
NISCH	CCDS33767	NISCH-201	CRC10	0.825433	0.481081	-0.344	-0.344	1	0.0199383	0.033939	165.009	17.5503
EFNA1	CCDS1091	EFNA1-202	CRC01	0.815635	0.622698	-0.193	-0.193	1	0	1.37358e-09	249.427	306.178
EFNA1	CCDS1092	EFNA1-201	CRC01	0.184365	0.377302	0.193	0.193	1	0	1.37358e-09	113.786	160.724
BABAM2	CCDS1764	BABAM2-202	CRC05	0.535996	0.281247	-0.255	-0.255	1	0.00485651	0.00399483	41.735	15.9455
BABAM2	CCDS1765	BABAM2-203	CRC05	0.0157585	0.154981	0.139	0.139	1	0.032189	0.00399483	0.0584365	11.606
INTS11	CCDS21	INTS11-208	CRC03	0.651897	0.767581	0.116	0.116	1	0	0.0337434	453.102	122.579
INTS11	CCDS57959	INTS11-248	CRC03	0.348103	0.232419	-0.116	-0.116	1	0	0.0337434	241.949	21.694
IRF7	CCDS7703	IRF7-206	CRC10	0.114452	0.536809	0.422	0.422	1	0	0.0161742	17.2502	155.3
IRF7	CCDS7705	IRF7-201	CRC10	0.885548	0.463191	-0.422	-0.422	1	0	0.0161742	18.8357	69.7759
PSMG4	CCDS47360	PSMG4-205	CRC10	0.126575	0.310778	0.184	0.184	1	0.00161388	0.0155922	2.33638	6.46136
PSMG4	CCDS47361	PSMG4-206	CRC10	0.739645	0.632099	-0.108	-0.108	1	0.0132057	0.0155922	15.0116	10.1561
CTNNAL1	CCDS6775	CTNNAL1-201	CRC01	0.997426	0.292772	-0.705	-0.705	1	0	0.0116532	427.092	79.2048
CTNNAL1	CCDS69638	CTNNAL1-204	CRC01	0.00257356	0.707228	0.705	0.705	1	0	0.0116532	2.20494	38.4176
PCMTD2	CCDS13559	PCMTD2-203	CRC04	0.933217	0.613497	-0.32	-0.32	1	0	0.0260181	25.0175	30.0745
PCMTD2	CCDS46631	PCMTD2-204	CRC04	0.0667831	0.386503	0.32	0.32	1	0	0.0260181	1.07894	26.7702
RFXANK	CCDS12395	RFXANK-201	CRC01	1	0.557765	-0.442	-0.442	1	0.0179744	0.0472126	10.7793	14.0937
HCFC1R1	CCDS10490	HCFC1R1-201	CRC04	0.921115	0.644047	-0.277	-0.277	1	0	0.0379905	67.8932	31.9878
HCFC1R1	CCDS32375	HCFC1R1-206	CRC04	0.078885	0.355953	0.277	0.277	1	0	0.0379905	5.81343	19.7714
GCFC2	CCDS1961	GCFC2-201	CRC05	0.997727	0.610106	-0.388	-0.388	1	0	0.0266857	25.8252	16.0145
GCFC2	CCDS62943	GCFC2-207	CRC05	0.00227281	0.389894	0.388	0.388	1	0	0.0266857	0.0329846	21.193
TLCD3A	CCDS10996	TLCD3A-202	CRC10	0.401977	0.999999	0.598	0.598	1	0	0.0450788	29.0854	55.2737
TLCD3A	CCDS82031	TLCD3A-201	CRC10	0.598023	1.23066e-06	-0.598	-0.598	1	0	0.0450788	66.6811	0.000294394
DOLPP1	CCDS48039	DOLPP1-203	CRC05	0.134884	0.416134	0.281	0.281	1	0	0.0464905	6.86593	20.4771
DOLPP1	CCDS6918	DOLPP1-202	CRC05	0.865116	0.583866	-0.281	-0.281	1	0	0.0464905	30.3864	23.2509
ERBB3	CCDS31833	ERBB3-201	CRC07	0.777716	0.647544	-0.13	-0.13	1	0	5.33652e-05	33.6749	25.7618
ERBB3	CCDS44918	ERBB3-202	CRC07	0.222284	0.352456	0.13	0.13	1	0	5.33652e-05	49.9005	45.6927
CHID1	CCDS44510	CHID1-202	HTCRC01	0	0.286963	0.287	0.287	1	1.42099e-05	0.00225362	0	96.4027
IFT27	CCDS13932	IFT27-201	HTCRC04	0.466497	0.30722	-0.159	-0.159	1	0	0.011948	226.462	126.214
IFT27	CCDS54523	IFT27-205	HTCRC04	0.533503	0.69278	0.159	0.159	1	0	0.011948	273.147	297.708
RABEPK	CCDS55341	RABEPK-201	CRC10	0.167299	0.39317	0.226	0.226	1	0	0.00910279	13.5443	43.0486
RABEPK	CCDS6862	RABEPK-204	CRC10	0.832701	0.60683	-0.226	-0.226	1	0	0.00910279	71.452	57.3953
MLLT3	CCDS6494	MLLT3-202	CRC04	0.867768	0.756557	-0.111	-0.111	1	0	0.00320045	16.5202	14.5674
MLLT3	CCDS69579	MLLT3-209	CRC04	0.132232	0.243443	0.111	0.111	1	0	0.00320045	17.8627	10.7751
SRP9	CCDS1546	SRP9-201	HTCRC04	0.509788	0.318298	-0.191	-0.191	1	0	0.0131787	83.6127	83.0253
SRP9	CCDS44323	SRP9-203	HTCRC04	0.490212	0.681702	0.191	0.191	1	0	0.0131787	51.5185	181.055
DENND2D	CCDS60219	DENND2D-202	CRC01	0.285714	0.59854	0.313	0.313	1	0	0.0454482	64.4475	116.153
DENND2D	CCDS831	DENND2D-201	CRC01	0.714286	0.40146	-0.313	-0.313	1	0	0.0454482	121.603	16.0354
SCNM1	CCDS55636	SCNM1-207	CRC01	0.434885	0.764285	0.329	0.329	1	0	0.0453104	3.77384	36.8405
SCNM1	CCDS987	SCNM1-202	CRC01	0.565115	0.235715	-0.329	-0.329	1	0	0.0453104	3.8852	4.43633
TTC14	CCDS46963	TTC14-203	CRC05	0.492159	0.215577	-0.277	-0.277	1	0.0221658	0.0382501	16.6035	4.52963
DNAJA3	CCDS45400	DNAJA3-202	CRC01	0.350053	0.617414	0.267	0.267	1	0.00656204	0.0168699	219.029	453.01
DNAJA3	CCDS10515	DNAJA3-201	CRC01	0.560418	0.323863	-0.237	-0.237	1	0.0224546	0.0168699	453.496	215.499
CRK	CCDS11002	CRK-201	CRC10	0.918909	0.60762	-0.311	-0.311	1	0	0.025018	39.5533	19.483
CRK	CCDS45561	CRK-202	CRC10	0.0810906	0.39238	0.311	0.311	1	0	0.025018	5.29397	26.0253
SNX14	CCDS5003	SNX14-202	CRC05	0	0.166817	0.167	0.167	1	0.0151275	0.044671	0	6.55491
CHCHD7	CCDS34895	CHCHD7-201	HTCRC04	0.00295443	0.237397	0.234	0.234	1	0.0312427	0.0167012	0.268047	55.039
PDCD4	CCDS44478	PDCD4-202	CRC09	0.5047	0.645041	0.14	0.14	1	0	0.0361554	52.1797	30.6967
PDCD4	CCDS7567	PDCD4-201	CRC09	0.4953	0.354959	-0.14	-0.14	1	0	0.0361554	129.121	30.4033
MTA3	CCDS46267	MTA3-205	CRC01	0	0.73375	0.734	0.734	1	0.0171547	0.0349384	0	50.7836
TTC17	CCDS31466	TTC17-201	CRC10	0.333333	0.0672439	-0.266	-0.266	1	0	0.0367233	8.21115	1.68171
TTC17	CCDS76396	TTC17-202	CRC10	0.666667	0.932756	0.266	0.266	1	0	0.0367233	21.0059	41.9514
MGAT4B	CCDS4448	MGAT4B-201	CRC03	0.411247	0.302424	-0.109	-0.109	1	0	0.0410185	50.5718	20.5461
MGAT4B	CCDS4449	MGAT4B-202	CRC03	0.588753	0.697576	0.109	0.109	1	0	0.0410185	13.8606	26.3981
CERS6	CCDS2228	CERS6-201	CRC10	0.0526316	0.285039	0.232	0.232	1	0	0.00947151	4.58306	12.8016
CERS6	CCDS58734	CERS6-202	CRC10	0.947368	0.714961	-0.232	-0.232	1	0	0.00947151	24.6109	27.565
CXorf38	CCDS14253	CXorf38-201	CRC10	0.545247	0.787449	0.242	0.242	1	0	0.0474149	26.0975	52.4457
CXorf38	CCDS83467	CXorf38-202	CRC10	0.454753	0.212551	-0.242	-0.242	1	0	0.0474149	7.90643	13.3351
LYRM4	CCDS4493	LYRM4-201	CRC09	1	0.698656	-0.301	-0.301	1	0	0.0361554	22.6147	61.1227
LYRM4	CCDS54962	LYRM4-208	CRC09	0	0.301344	0.301	0.301	1	0	0.0361554	0	20.0595
ATE1	CCDS31299	ATE1-203	CRC05	1	0.726479	-0.274	-0.274	1	0	0.0272458	15.5305	14.3949
ATE1	CCDS73213	ATE1-206	CRC05	0	0.273521	0.274	0.274	1	0	0.0272458	0	5.63453
PTPRE	CCDS7657	PTPRE-201	CRC04	1	0.76031	-0.24	-0.24	1	0	0.0172732	19.5695	4.71937
PTPRE	CCDS7658	PTPRE-202	CRC04	0	0.23969	0.24	0.24	1	0	0.0172732	0	1.25713
KMT5B	CCDS31623	KMT5B-201	CRC07	0.794261	0.42869	-0.366	-0.366	1	0	0.0243192	21.8785	7.6676
KMT5B	CCDS44660	KMT5B-206	CRC07	0.205739	0.57131	0.366	0.366	1	0	0.0243192	19.5297	24.9466
PPRC1	CCDS73186	PPRC1-203	CRC05	0	0.266167	0.266	0.266	1	0	0.0134008	0	5.35571
PPRC1	CCDS7529	PPRC1-201	CRC05	1	0.733833	-0.266	-0.266	1	0	0.0134008	1.44631	10.7974
ZNF274	CCDS74473	ZNF274-212	CRC01	1	0.760088	-0.24	-0.24	1	0	0.0491582	7.28296	162.069
ZNF274	CCDS74476	ZNF274-203	CRC01	0	0.239912	0.24	0.24	1	0	0.0491582	0	58.1457
UBE3A	CCDS32177	UBE3A-227	CRC10	0	0.260109	0.26	0.26	1	0	0.02105	0	12.6748
UBE3A	CCDS45191	UBE3A-226	CRC10	1	0.739891	-0.26	-0.26	1	0	0.02105	17.9368	21.5928
APTX	CCDS47956	APTX-203	CRC10	1	0.845622	-0.154	-0.154	1	0	0.021703	58.9513	28.2126
APTX	CCDS75827	APTX-218	CRC10	0	0.154378	0.154	0.154	1	0	0.021703	0	7.89741
NAE1	CCDS10820	NAE1-201	CRC04	0.636364	0.927287	0.291	0.291	1	0	0.0394349	74.2857	376.286
NAE1	CCDS42171	NAE1-203	CRC04	0.363636	0.0727126	-0.291	-0.291	1	0	0.0394349	29.138	6.77395
RHBDD2	CCDS43602	RHBDD2-201	CRC07	0.280672	0.674027	0.393	0.393	1	0	0.0352174	33.6935	139.166
RHBDD2	CCDS43603	RHBDD2-202	CRC07	0.719328	0.325973	-0.393	-0.393	1	0	0.0352174	24.457	53.4176
CNN2	CCDS77205	CNN2-205	CRC10	0.391041	0.0686672	-0.322	-0.322	1	0.00400034	0.019327	42.177	3.2982
CNN2	CCDS12053	CNN2-201	CRC10	0.401642	0.850238	0.449	0.449	1	0.0295257	0.019327	98.7711	162.062
ATF7	CCDS44906	ATF7-201	CRC07	0.429726	0.121525	-0.308	-0.308	1	0	0.0269121	9.16261	1.33923
ATF7	CCDS58238	ATF7-204	CRC07	0.570274	0.878475	0.308	0.308	1	0	0.0269121	82.0513	81.634
SPINT1	CCDS10067	SPINT1-201	CRC05	0.666986	0.547174	-0.12	-0.12	1	0	0.00246265	106.912	83.4665
SPINT1	CCDS45231	SPINT1-202	CRC05	0.333014	0.452826	0.12	0.12	1	0	0.00246265	53.64	81.8451
SRSF10	CCDS30630	SRSF10-214	CRC04	0.997205	0.718558	-0.279	-0.279	1	0	0.0194864	35.5177	31.2873
SRSF10	CCDS53282	SRSF10-203	CRC04	0.00279493	0.281442	0.279	0.279	1	0	0.0194864	0.147195	14.182
HTATIP2	CCDS44553	HTATIP2-201	CRC05	0.49287	0.592086	0.099	0.099	1	4.79897e-05	0.00395931	98.9466	162.948
TGIF1	CCDS11833	TGIF1-207	CRC10	0.429286	0.644662	0.215	0.215	1	0.000278759	0.00969682	205.509	258.52
TGIF1	CCDS11835	TGIF1-205	CRC10	0.523683	0.344861	-0.179	-0.179	1	0.00410584	0.00969682	169.239	104.094
PPP4R3B	CCDS46289	PPP4R3B-206	CRC10	0.946551	0.769461	-0.177	-0.177	1	0.00311638	0.00737393	26.1275	35.7052
PPP4R3B	CCDS1855	PPP4R3B-203	CRC10	0.0506368	0.15055	0.1	0.1	1	0.0267805	0.00737393	3.61172	9.42731
CUL4A	CCDS86363	CUL4A-209	CRC07	0.152866	0.256571	0.104	0.104	1	3.77226e-05	0.00224239	17.052	32.4695
CHCHD10	CCDS13815	CHCHD10-202	HTCRC01	0.541259	0.926385	0.385	0.385	1	0	0.000334006	164.501	237.64
CHCHD10	CCDS77659	CHCHD10-201	HTCRC01	0.458741	0.0736147	-0.385	-0.385	1	0	0.000334006	123.415	23.4042
PRKAG1	CCDS55825	PRKAG1-201	HTCRC04	0.301631	0.0332193	-0.268	-0.268	1	0	0.000159246	55.1249	7.36407
PRKAG1	CCDS8777	PRKAG1-206	HTCRC04	0.698369	0.966781	0.268	0.268	1	0	0.000159246	309.306	382.617
SEC11A	CCDS73776	SEC11A-208	CRC01	0.214721	0.352144	0.137	0.137	1	1.11464e-05	8.73399e-07	6.7355	21.9256
SEC11A	CCDS45340	SEC11A-201	CRC01	0.42117	0.232669	-0.189	-0.189	1	0.0181512	8.73399e-07	22.1787	9.70621
ACBD5	CCDS44368	ACBD5-205	CRC05	0.551534	0.366257	-0.185	-0.185	1	0	0.0432291	24.2033	17.7415
ACBD5	CCDS73079	ACBD5-202	CRC05	0.448466	0.633743	0.185	0.185	1	0	0.0432291	6.05589	23.3494
METTL8	CCDS2242	METTL8-217	CRC05	1	0.799395	-0.201	-0.201	1	0	0.0373781	12.2906	12.4951
METTL8	CCDS82532	METTL8-203	CRC05	0	0.200605	0.201	0.201	1	0	0.0373781	0	6.75054
EWSR1	CCDS54513	EWSR1-207	HTCRC04	0.156497	0.349146	0.193	0.193	1	0.00634822	0.0334128	69.1708	224.042
EWSR1	CCDS13851	EWSR1-206	HTCRC04	0.765678	0.564164	-0.202	-0.202	1	0.0319675	0.0334128	367.3	347.238
CHEK2	CCDS13843	CHEK2-206	CRC05	1	0.7796	-0.22	-0.22	1	0	0.0496584	98.4026	57.7751
CHEK2	CCDS33629	CHEK2-202	CRC05	0	0.2204	0.22	0.22	1	0	0.0496584	0	12.2245
AP1M2	CCDS45964	AP1M2-201	HTCRC04	0.58099	0.846489	0.265	0.265	1	0	0.00283294	252.265	335.018
AP1M2	CCDS77234	AP1M2-207	HTCRC04	0.41901	0.153511	-0.265	-0.265	1	0	0.00283294	89.9407	55.2386
BACE2	CCDS13668	BACE2-202	CRC05	0.56437	0.703655	0.139	0.139	1	0	0.0332663	13.1997	20.1138
BACE2	CCDS13669	BACE2-203	CRC05	0.43563	0.296345	-0.139	-0.139	1	0	0.0332663	7.95112	3.95901
SDCBP	CCDS83298	SDCBP-212	HTCRC04	0.580956	0.226242	-0.355	-0.355	1	0.0454591	0.0333142	33.4255	29.3293
NVL	CCDS1541	NVL-201	CRC05	0.333333	0.23758	-0.096	-0.096	1	0	0.0455079	18.0295	12.3329
NVL	CCDS58062	NVL-216	CRC05	0.666667	0.76242	0.096	0.096	1	0	0.0455079	37.7611	17.1591
UFM1	CCDS66533	UFM1-202	CRC03	0.0413193	0.315184	0.274	0.274	1	0	0.0324692	2.36025	12.1315
UFM1	CCDS9366	UFM1-201	CRC03	0.958681	0.684816	-0.274	-0.274	1	0	0.0324692	41.8562	30.3668
PICALM	CCDS31653	PICALM-219	CRC05	0.111111	0.236301	0.125	0.125	1	0	0.0319403	0.156092	10.4513
PICALM	CCDS8272	PICALM-202	CRC05	0.888889	0.763699	-0.125	-0.125	1	0	0.0319403	36.8989	17.3809
TGOLN2	CCDS46351	TGOLN2-201	CRC05	0.394554	0.697452	0.303	0.303	1	0	0.0270902	35.61	34.19
TGOLN2	CCDS56127	TGOLN2-202	CRC05	0.605446	0.302548	-0.303	-0.303	1	0	0.0270902	20.4922	9.68739
TPCN1	CCDS31908	TPCN1-201	CRC01	0	0.154326	0.154	0.154	1	0	0.0334393	0	29.3135
TPCN1	CCDS44985	TPCN1-214	CRC01	1	0.845674	-0.154	-0.154	1	0	0.0334393	123.294	79.9017
RCC1	CCDS323	RCC1-203	CRC05	0.745036	0.939676	0.195	0.195	1	0	0.0139335	39.8598	55.1379
RCC1	CCDS41295	RCC1-213	CRC05	0.254964	0.0603239	-0.195	-0.195	1	0	0.0139335	11.5081	3.68627
FAM104A	CCDS11693	FAM104A-201	CRC05	1	0.714227	-0.286	-0.286	1	0	0.0212747	78.8132	55.3581
FAM104A	CCDS45766	FAM104A-202	CRC05	0	0.285773	0.286	0.286	1	0	0.0212747	0	22.5866
PI4KB	CCDS55638	PI4KB-201	CRC10	0.077853	0.215779	0.138	0.138	1	0	0.00625303	0.605409	9.88984
PI4KB	CCDS81376	PI4KB-202	CRC10	0.922147	0.784221	-0.138	-0.138	1	0	0.00625303	37.2749	44.2851
GOSR1	CCDS11258	GOSR1-201	CRC05	0.835633	0.659681	-0.176	-0.176	1	0	0.0273461	57.4024	33.3486
GOSR1	CCDS45644	GOSR1-205	CRC05	0.164367	0.340319	0.176	0.176	1	0	0.0273461	10.0216	47.0035
ZNF207	CCDS11271	ZNF207-201	CRC05	0.658277	0.50888	-0.149	-0.149	1	0	0.00645962	43.4813	65.6542
ZNF207	CCDS32614	ZNF207-204	CRC05	0.341723	0.49112	0.149	0.149	1	0	0.00645962	40.7315	83.4266
RIOK2	CCDS4089	RIOK2-201	CRC07	1	0.841788	-0.158	-0.158	1	0	0.00902261	41.6943	22.1432
RIOK2	CCDS54884	RIOK2-202	CRC07	0	0.158212	0.158	0.158	1	0	0.00902261	0	6.03202
TMEM14B	CCDS47372	TMEM14B-201	HTCRC01	0	0.149006	0.149	0.149	1	9.26343e-05	0.00202308	0	40.4565
EIF4H	CCDS5564	EIF4H-201	HTCRC01	0	0.224449	0.224	0.224	1	0	0.0254079	0	98.997
EIF4H	CCDS5565	EIF4H-202	HTCRC01	1	0.775551	-0.224	-0.224	1	0	0.0254079	312.711	391.74
CD55	CCDS31006	CD55-204	CRC07	0.95239	0.851613	-0.101	-0.101	1	5.31902e-09	4.3552e-09	188.886	244.795
CSNK1D	CCDS11806	CSNK1D-203	CRC10	0.942898	0.748238	-0.195	-0.195	1	6.00051e-05	0.00730031	48.3887	42.7793
CSNK1D	CCDS11805	CSNK1D-202	CRC10	0.00880725	0.117997	0.109	0.109	1	0.0169757	0.00730031	0.98449	9.38708
NFKBIZ	CCDS2946	NFKBIZ-202	CRC02	0.816065	0.982054	0.166	0.166	1	0	0.00129804	119.243	171.875
NFKBIZ	CCDS43123	NFKBIZ-203	CRC02	0.183935	0.0179462	-0.166	-0.166	1	0	0.00129804	59.5385	5.67905
DCAF6	CCDS1267	DCAF6-203	CRC10	0.985512	0.825618	-0.16	-0.16	1	0	0.00399216	37.9365	54.1245
DCAF6	CCDS30933	DCAF6-201	CRC10	0.0144884	0.174382	0.16	0.16	1	0	0.00399216	0.990818	11.7797
UBE2D1	CCDS7252	UBE2D1-201	CRC10	0.966889	0.759457	-0.207	-0.207	1	0	0.0468966	153.354	92.0139
UBE2D1	CCDS73139	UBE2D1-204	CRC10	0.0331109	0.240543	0.207	0.207	1	0	0.0468966	6.84661	23.9613
MAZ	CCDS42144	MAZ-201	CRC05	0.911508	0.778243	-0.133	-0.133	1	0.010618	0.0446094	71.3116	36.9444
ENY2	CCDS43762	ENY2-211	CRC07	0.575133	0.846759	0.272	0.272	1	0	0.0242581	23.222	55.9542
ENY2	CCDS55270	ENY2-210	CRC07	0.424867	0.153241	-0.272	-0.272	1	0	0.0242581	58.9555	19.4599
PAIP1	CCDS3948	PAIP1-202	CRC05	0	0.0991258	0.099	0.099	1	0.0133979	0.0323435	0	3.32794
NOSIP	CCDS12772	NOSIP-204	CRC04	0.94613	0.846565	-0.1	-0.1	1	0	0.0161541	143.072	243.453
NOSIP	CCDS86789	NOSIP-201	CRC04	0.0538697	0.153435	0.1	0.1	1	0	0.0161541	16.4574	42.9958
MRRF	CCDS48013	MRRF-208	CRC03	0.0290863	0.155044	0.126	0.126	1	0	0.00691347	2.86469	21.6757
MRRF	CCDS55336	MRRF-201	CRC03	0.970914	0.844956	-0.126	-0.126	1	0	0.00691347	176.046	67.9733
TMF1	CCDS43105	TMF1-201	CRC07	0.975033	0.847386	-0.128	-0.128	1	0	0.00111853	50.6707	30.8654
TMF1	CCDS87105	TMF1-207	CRC07	0.0249666	0.152614	0.128	0.128	1	0	0.00111853	1.19449	9.1073
TMC5	CCDS45431	TMC5-203	CRC05	0.601308	0.768054	0.167	0.167	1	0	0.016533	19.3376	23.6565
TMC5	CCDS76837	TMC5-204	CRC05	0.398692	0.231946	-0.167	-0.167	1	0	0.016533	4.63763	5.14688
ISCU	CCDS44966	ISCU-201	CRC04	1	0.887545	-0.112	-0.112	1	0	0.00211163	122.12	345.414
ISCU	CCDS9118	ISCU-202	CRC04	0	0.108319	0.108	0.108	1	0	0.00211163	0	44.7767
BCLAF1	CCDS5177	BCLAF1-214	CRC10	0.971095	0.865313	-0.106	-0.106	1	0.00299602	0.0132664	34.0345	50.3361
BAX	CCDS12742	BAX-202	HTCRC01	1	0.834063	-0.166	-0.166	1	0	0.00440639	454.712	375.822
BAX	CCDS12744	BAX-201	HTCRC01	0	0.165937	0.166	0.166	1	0	0.00440639	0	73.0055
PUDP	CCDS48075	PUDP-201	CRC01	0.680568	0.824169	0.144	0.144	1	0	0.0128451	56.1544	237.788
PUDP	CCDS48076	PUDP-203	CRC01	0.319432	0.175831	-0.144	-0.144	1	0	0.0128451	84.5308	106.129
STOML2	CCDS6577	STOML2-201	CRC01	0.895997	0.729595	-0.166	-0.166	1	0	0.00410868	39.7838	85.3254
STOML2	CCDS75830	STOML2-205	CRC01	0.104003	0.270405	0.166	0.166	1	0	0.00410868	12.0974	30.5364
CIAO2A	CCDS10189	CIAO2A-201	HTCRC04	0.958014	0.836883	-0.121	-0.121	1	0	0.00282216	393.944	286.972
CIAO2A	CCDS45278	CIAO2A-202	HTCRC04	0.0419857	0.163117	0.121	0.121	1	0	0.00282216	19.1503	46.4447
LLGL2	CCDS11725	LLGL2-201	CRC05	0.0397262	0.149928	0.11	0.11	1	0.000153905	0.0039225	1.07687	15.6468
MAEA	CCDS33936	MAEA-202	CRC01	0.986112	0.833576	-0.153	-0.153	1	0	0.00878233	549.629	254.497
MAEA	CCDS33937	MAEA-201	CRC01	0.01305	0.15217	0.139	0.139	1	0	0.00878233	7.65318	35.5526
METTL13	CCDS1299	METTL13-201	CRC10	1	0.895148	-0.105	-0.105	1	0	0.0303666	175.193	72.6414
METTL13	CCDS1300	METTL13-202	CRC10	0	0.104852	0.105	0.105	1	0	0.0303666	0	11.0286
DCTN3	CCDS65028	DCTN3-205	CRC01	0.148323	0.260329	0.112	0.112	1	0	0.02788	2.45665	17.2091
DCTN3	CCDS6560	DCTN3-201	CRC01	0.851677	0.729325	-0.122	-0.122	1	0	0.02788	29.2169	52.0128
GOSR2	CCDS82148	GOSR2-239	CRC05	0.148093	0.0285121	-0.12	-0.12	1	0.0113375	0.029277	3.77187	6.38579
GMPR2	CCDS41935	GMPR2-222	CRC05	0.97786	0.868134	-0.11	-0.11	1	0	0.0187732	82.3098	78.8846
GMPR2	CCDS45087	GMPR2-203	CRC05	0.0221397	0.131866	0.11	0.11	1	0	0.0187732	4.61734	13.6639
FAM118B	CCDS81647	FAM118B-201	CRC10	0.0145726	0.131789	0.117	0.117	1	0	0.0450788	1.65244	11.5554
FAM118B	CCDS8470	FAM118B-209	CRC10	0.985427	0.868211	-0.117	-0.117	1	0	0.0450788	105.731	87.5287
